# Supplementary material for: Structure-function analysis of purified proanthocyanidins reveals a role for polymer size in suppressing inflammatory responses
Source: Commun Biol. 2021 Jul 21;4:896. doi: 10.1038/s42003-021-02408-3 (PMC8295316; doi:10.1038/s42003-021-02408-3)
Supplement: Supplementary file 4 — Supplementary Data 1 [file 42003_2021_2408_MOESM4_ESM.zip]

Archive with 14 entries (14 files):
- GSEA - regulated pathways in macrophages/down regulated by Low PAC compared to control.xls
- GSEA - regulated pathways in macrophages/downregulated by High PAC compared to control.xls
- GSEA - regulated pathways in macrophages/downregulated by High PAC compared to LPS.xls
- GSEA - regulated pathways in macrophages/downregulated by Low PAC compared to LPS.xls
- GSEA - regulated pathways in macrophages/downregulated by LPS compared to control.xls
- GSEA - regulated pathways in macrophages/downregulated by medium PAC compared to control.xls
- GSEA - regulated pathways in macrophages/downregulated by Medium PAC compared to LPS.xls
- GSEA - regulated pathways in macrophages/upregulated by High PAC compared to control.xls
- GSEA - regulated pathways in macrophages/upregulated by High PAC compared to LPS.xls
- GSEA - regulated pathways in macrophages/upregulated by Low PAC compared to control.xls
- GSEA - regulated pathways in macrophages/upregulated by Low PAC compared to LPS.xls
- GSEA - regulated pathways in macrophages/upregulated by LPS compared to control.xls
- GSEA - regulated pathways in macrophages/upregulated by medium PAC compared to control.xls
- GSEA - regulated pathways in macrophages/upregulated by medium PAC compared to LPS.xls
