# Supplementary material for: Structure-function analysis of purified proanthocyanidins reveals a role for polymer size in suppressing inflammatory responses
Source: Commun Biol. 2021 Jul 21;4:896. doi: 10.1038/s42003-021-02408-3 (PMC8295316; doi:10.1038/s42003-021-02408-3)
Supplement: Supplementary file 4 — Supplementary Data 1 [file 42003_2021_2408_MOESM4_ESM.zip › GSEA - regulated pathways in macrophages/down regulated by Low PAC compared to control.xls]

NAME	GS<br> follow link to MSigDB	GS DETAILS	SIZE	ES	NES	NOM p-val	FDR q-val	FWER p-val	RANK AT MAX	LEADING EDGE
REACTOME_AMINE_DERIVED_HORMONES	REACTOME_AMINE_DERIVED_HORMONES	Details ...	15	0.71709365	1.7013459	0.0022123894	1.0	0.829	2876	tags=67%, list=17%, signal=80%
REACTOME_SHC_RELATED_EVENTS	REACTOME_SHC_RELATED_EVENTS	Details ...	17	0.6555368	1.619218	0.017094018	1.0	0.979	430	tags=12%, list=3%, signal=12%
BIOCARTA_CCR3_PATHWAY	BIOCARTA_CCR3_PATHWAY	Details ...	22	0.6078367	1.576551	0.016161617	1.0	0.993	1770	tags=23%, list=11%, signal=25%
REACTOME_CHOLESTEROL_BIOSYNTHESIS	REACTOME_CHOLESTEROL_BIOSYNTHESIS	Details ...	20	0.6183268	1.5564525	0.03275109	1.0	0.998	2891	tags=65%, list=17%, signal=78%
KEGG_NITROGEN_METABOLISM	KEGG_NITROGEN_METABOLISM	Details ...	22	0.58374715	1.5170332	0.025695931	1.0	1.0	126	tags=14%, list=1%, signal=14%
REACTOME_RAS_ACTIVATION_UOPN_CA2_INFUX_THROUGH_NMDA_RECEPTOR	REACTOME_RAS_ACTIVATION_UOPN_CA2_INFUX_THROUGH_NMDA_RECEPTOR	Details ...	16	0.6092736	1.5010047	0.05982906	1.0	1.0	588	tags=19%, list=4%, signal=19%
REACTOME_UNBLOCKING_OF_NMDA_RECEPTOR_GLUTAMATE_BINDING_AND_ACTIVATION	REACTOME_UNBLOCKING_OF_NMDA_RECEPTOR_GLUTAMATE_BINDING_AND_ACTIVATION	Details ...	15	0.61987686	1.4921038	0.048117153	1.0	1.0	588	tags=27%, list=4%, signal=28%
REACTOME_OXYGEN_DEPENDENT_PROLINE_HYDROXYLATION_OF_HYPOXIA_INDUCIBLE_FACTOR_ALPHA	REACTOME_OXYGEN_DEPENDENT_PROLINE_HYDROXYLATION_OF_HYPOXIA_INDUCIBLE_FACTOR_ALPHA	Details ...	16	0.61839324	1.4842962	0.046357617	1.0	1.0	52	tags=6%, list=0%, signal=6%
REACTOME_CREB_PHOSPHORYLATION_THROUGH_THE_ACTIVATION_OF_CAMKII	REACTOME_CREB_PHOSPHORYLATION_THROUGH_THE_ACTIVATION_OF_CAMKII	Details ...	15	0.62657285	1.4713788	0.04255319	1.0	1.0	588	tags=20%, list=4%, signal=21%
REACTOME_AMYLOIDS	REACTOME_AMYLOIDS	Details ...	27	0.5175789	1.4691125	0.04366812	1.0	1.0	1375	tags=22%, list=8%, signal=24%
BIOCARTA_PAR1_PATHWAY	BIOCARTA_PAR1_PATHWAY	Details ...	37	0.5059528	1.4666127	0.036511157	1.0	1.0	2834	tags=32%, list=17%, signal=39%
REACTOME_REGULATION_OF_HYPOXIA_INDUCIBLE_FACTOR_HIF_BY_OXYGEN	REACTOME_REGULATION_OF_HYPOXIA_INDUCIBLE_FACTOR_HIF_BY_OXYGEN	Details ...	23	0.5351988	1.4322906	0.049568966	1.0	1.0	5446	tags=43%, list=33%, signal=64%
BIOCARTA_MYOSIN_PATHWAY	BIOCARTA_MYOSIN_PATHWAY	Details ...	31	0.50454056	1.4218514	0.059734512	1.0	1.0	2910	tags=32%, list=17%, signal=39%
KEGG_STEROID_BIOSYNTHESIS	KEGG_STEROID_BIOSYNTHESIS	Details ...	15	0.58986795	1.4077287	0.08350305	1.0	1.0	3216	tags=60%, list=19%, signal=74%
REACTOME_ACYL_CHAIN_REMODELLING_OF_PG	REACTOME_ACYL_CHAIN_REMODELLING_OF_PG	Details ...	16	0.57346755	1.399872	0.066390045	1.0	1.0	3161	tags=44%, list=19%, signal=54%
REACTOME_PTM_GAMMA_CARBOXYLATION_HYPUSINE_FORMATION_AND_ARYLSULFATASE_ACTIVATION	REACTOME_PTM_GAMMA_CARBOXYLATION_HYPUSINE_FORMATION_AND_ARYLSULFATASE_ACTIVATION	Details ...	22	0.54080427	1.3976389	0.06802721	1.0	1.0	1245	tags=23%, list=7%, signal=25%
KEGG_TERPENOID_BACKBONE_BIOSYNTHESIS	KEGG_TERPENOID_BACKBONE_BIOSYNTHESIS	Details ...	15	0.57962173	1.370526	0.12190083	1.0	1.0	2630	tags=53%, list=16%, signal=63%
KEGG_VASOPRESSIN_REGULATED_WATER_REABSORPTION	KEGG_VASOPRESSIN_REGULATED_WATER_REABSORPTION	Details ...	43	0.4439033	1.3687584	0.051685393	1.0	1.0	3445	tags=26%, list=21%, signal=32%
REACTOME_PLATELET_CALCIUM_HOMEOSTASIS	REACTOME_PLATELET_CALCIUM_HOMEOSTASIS	Details ...	16	0.5594601	1.3678792	0.100222714	1.0	1.0	3990	tags=38%, list=24%, signal=49%
REACTOME_CREB_PHOSPHORYLATION_THROUGH_THE_ACTIVATION_OF_RAS	REACTOME_CREB_PHOSPHORYLATION_THROUGH_THE_ACTIVATION_OF_RAS	Details ...	26	0.49656647	1.3487803	0.09583333	1.0	1.0	588	tags=12%, list=4%, signal=12%
REACTOME_ACYL_CHAIN_REMODELLING_OF_PS	REACTOME_ACYL_CHAIN_REMODELLING_OF_PS		15	0.54456174	1.3245326	0.12391304	1.0	1.0	3161	tags=40%, list=19%, signal=49%
REACTOME_ACTIVATION_OF_NMDA_RECEPTOR_UPON_GLUTAMATE_BINDING_AND_POSTSYNAPTIC_EVENTS	REACTOME_ACTIVATION_OF_NMDA_RECEPTOR_UPON_GLUTAMATE_BINDING_AND_POSTSYNAPTIC_EVENTS		36	0.45818716	1.3211893	0.08240534	1.0	1.0	1002	tags=17%, list=6%, signal=18%
BIOCARTA_PITX2_PATHWAY	BIOCARTA_PITX2_PATHWAY		15	0.55409586	1.309226	0.1574468	1.0	1.0	4033	tags=47%, list=24%, signal=61%
BIOCARTA_HDAC_PATHWAY	BIOCARTA_HDAC_PATHWAY		28	0.4689302	1.2815989	0.1125	1.0	1.0	4402	tags=36%, list=26%, signal=48%
REACTOME_METABOLISM_OF_STEROID_HORMONES_AND_VITAMINS_A_AND_D	REACTOME_METABOLISM_OF_STEROID_HORMONES_AND_VITAMINS_A_AND_D		29	0.44963402	1.260075	0.14375	1.0	1.0	3665	tags=52%, list=22%, signal=66%
KEGG_PANTOTHENATE_AND_COA_BIOSYNTHESIS	KEGG_PANTOTHENATE_AND_COA_BIOSYNTHESIS		15	0.5274399	1.2597983	0.20264317	1.0	1.0	2524	tags=27%, list=15%, signal=31%
REACTOME_ACYL_CHAIN_REMODELLING_OF_PE	REACTOME_ACYL_CHAIN_REMODELLING_OF_PE		21	0.4820371	1.2407032	0.18487395	1.0	1.0	3161	tags=43%, list=19%, signal=53%
REACTOME_ACYL_CHAIN_REMODELLING_OF_PC	REACTOME_ACYL_CHAIN_REMODELLING_OF_PC		22	0.47964108	1.2363695	0.19870411	1.0	1.0	3161	tags=41%, list=19%, signal=50%
PID_ENDOTHELIN_PATHWAY	PID_ENDOTHELIN_PATHWAY		63	0.37869626	1.2362516	0.121559635	1.0	1.0	1891	tags=17%, list=11%, signal=20%
REACTOME_ACYL_CHAIN_REMODELLING_OF_PI	REACTOME_ACYL_CHAIN_REMODELLING_OF_PI		15	0.5162163	1.2352525	0.21019109	1.0	1.0	3161	tags=47%, list=19%, signal=57%
PID_REELIN_PATHWAY	PID_REELIN_PATHWAY		29	0.44037896	1.2260476	0.14573991	1.0	1.0	1730	tags=14%, list=10%, signal=15%
NABA_ECM_REGULATORS	NABA_ECM_REGULATORS		207	0.31955504	1.2223966	0.051344745	1.0	1.0	2781	tags=29%, list=17%, signal=35%
REACTOME_FORMATION_OF_RNA_POL_II_ELONGATION_COMPLEX_	REACTOME_FORMATION_OF_RNA_POL_II_ELONGATION_COMPLEX_		37	0.41386294	1.2209628	0.15670103	1.0	1.0	6390	tags=54%, list=38%, signal=87%
REACTOME_POST_NMDA_RECEPTOR_ACTIVATION_EVENTS	REACTOME_POST_NMDA_RECEPTOR_ACTIVATION_EVENTS		32	0.4316828	1.2197123	0.19172113	1.0	1.0	1002	tags=16%, list=6%, signal=17%
PID_RHOA_REG_PATHWAY	PID_RHOA_REG_PATHWAY		45	0.39880916	1.2077006	0.16244726	1.0	1.0	2045	tags=22%, list=12%, signal=25%
PID_CDC42_REG_PATHWAY	PID_CDC42_REG_PATHWAY		30	0.4197614	1.2031673	0.16414687	1.0	1.0	973	tags=10%, list=6%, signal=11%
PID_EPHB_FWD_PATHWAY	PID_EPHB_FWD_PATHWAY		40	0.39984262	1.2028341	0.1764706	1.0	1.0	2178	tags=18%, list=13%, signal=20%
REACTOME_LIGAND_GATED_ION_CHANNEL_TRANSPORT	REACTOME_LIGAND_GATED_ION_CHANNEL_TRANSPORT		20	0.4732074	1.2014109	0.20502092	1.0	1.0	1189	tags=40%, list=7%, signal=43%
REACTOME_EFFECTS_OF_PIP2_HYDROLYSIS	REACTOME_EFFECTS_OF_PIP2_HYDROLYSIS		22	0.4545106	1.2001942	0.2238193	1.0	1.0	2701	tags=32%, list=16%, signal=38%
BIOCARTA_GCR_PATHWAY	BIOCARTA_GCR_PATHWAY		19	0.46600702	1.1979419	0.22380953	1.0	1.0	2715	tags=16%, list=16%, signal=19%
REACTOME_GABA_RECEPTOR_ACTIVATION	REACTOME_GABA_RECEPTOR_ACTIVATION		52	0.38584238	1.1904248	0.16846652	1.0	1.0	1814	tags=29%, list=11%, signal=32%
KEGG_GLYOXYLATE_AND_DICARBOXYLATE_METABOLISM	KEGG_GLYOXYLATE_AND_DICARBOXYLATE_METABOLISM		16	0.49911427	1.1880664	0.23353294	1.0	1.0	625	tags=13%, list=4%, signal=13%
REACTOME_SHC_MEDIATED_SIGNALLING	REACTOME_SHC_MEDIATED_SIGNALLING		15	0.5043644	1.1841122	0.26105264	1.0	1.0	430	tags=7%, list=3%, signal=7%
PID_LPA4_PATHWAY	PID_LPA4_PATHWAY		15	0.5040606	1.183773	0.24565217	1.0	1.0	1810	tags=33%, list=11%, signal=37%
REACTOME_FORMATION_OF_THE_HIV1_EARLY_ELONGATION_COMPLEX	REACTOME_FORMATION_OF_THE_HIV1_EARLY_ELONGATION_COMPLEX		27	0.42714146	1.181526	0.22410148	1.0	1.0	6143	tags=56%, list=37%, signal=88%
BIOCARTA_IL22BP_PATHWAY	BIOCARTA_IL22BP_PATHWAY		15	0.4905984	1.1803552	0.24217118	1.0	1.0	5476	tags=53%, list=33%, signal=79%
REACTOME_A_TETRASACCHARIDE_LINKER_SEQUENCE_IS_REQUIRED_FOR_GAG_SYNTHESIS	REACTOME_A_TETRASACCHARIDE_LINKER_SEQUENCE_IS_REQUIRED_FOR_GAG_SYNTHESIS		25	0.43700996	1.1792233	0.2347826	1.0	1.0	2217	tags=32%, list=13%, signal=37%
REACTOME_COLLAGEN_FORMATION	REACTOME_COLLAGEN_FORMATION		53	0.3801065	1.1788255	0.18403548	1.0	1.0	1840	tags=23%, list=11%, signal=25%
REACTOME_NEUROTRANSMITTER_RECEPTOR_BINDING_AND_DOWNSTREAM_TRANSMISSION_IN_THE_POSTSYNAPTIC_CELL	REACTOME_NEUROTRANSMITTER_RECEPTOR_BINDING_AND_DOWNSTREAM_TRANSMISSION_IN_THE_POSTSYNAPTIC_CELL		133	0.330156	1.1740413	0.14321607	1.0	1.0	1822	tags=20%, list=11%, signal=23%
REACTOME_CIRCADIAN_REPRESSION_OF_EXPRESSION_BY_REV_ERBA	REACTOME_CIRCADIAN_REPRESSION_OF_EXPRESSION_BY_REV_ERBA		22	0.43801615	1.1696944	0.2167043	1.0	1.0	5357	tags=64%, list=32%, signal=93%
REACTOME_GLUCONEOGENESIS	REACTOME_GLUCONEOGENESIS		30	0.41165233	1.1668186	0.22657952	1.0	1.0	1450	tags=10%, list=9%, signal=11%
REACTOME_SIGNALING_BY_BMP	REACTOME_SIGNALING_BY_BMP		22	0.4515873	1.1653439	0.24532224	1.0	1.0	1274	tags=18%, list=8%, signal=20%
KEGG_VIRAL_MYOCARDITIS	KEGG_VIRAL_MYOCARDITIS		54	0.36559206	1.1596671	0.18257262	1.0	1.0	2443	tags=26%, list=15%, signal=30%
REACTOME_SMOOTH_MUSCLE_CONTRACTION	REACTOME_SMOOTH_MUSCLE_CONTRACTION		22	0.44018826	1.1577427	0.23382045	1.0	1.0	1295	tags=14%, list=8%, signal=15%
REACTOME_RNA_POL_I_TRANSCRIPTION_TERMINATION	REACTOME_RNA_POL_I_TRANSCRIPTION_TERMINATION		19	0.44907668	1.1573826	0.24941176	1.0	1.0	86	tags=5%, list=1%, signal=5%
BIOCARTA_IL7_PATHWAY	BIOCARTA_IL7_PATHWAY		16	0.47487804	1.152682	0.2875817	1.0	1.0	470	tags=13%, list=3%, signal=13%
KEGG_BETA_ALANINE_METABOLISM	KEGG_BETA_ALANINE_METABOLISM		22	0.43524143	1.1476994	0.24248926	1.0	1.0	2325	tags=23%, list=14%, signal=26%
NABA_COLLAGENS	NABA_COLLAGENS		43	0.38876367	1.1431363	0.24672489	1.0	1.0	1840	tags=23%, list=11%, signal=26%
REACTOME_TGF_BETA_RECEPTOR_SIGNALING_ACTIVATES_SMADS	REACTOME_TGF_BETA_RECEPTOR_SIGNALING_ACTIVATES_SMADS		24	0.41977525	1.1295469	0.26526317	1.0	1.0	956	tags=8%, list=6%, signal=9%
PID_P53_REGULATION_PATHWAY	PID_P53_REGULATION_PATHWAY		58	0.3564372	1.1293094	0.24395604	1.0	1.0	5746	tags=40%, list=34%, signal=60%
BIOCARTA_IL2_PATHWAY	BIOCARTA_IL2_PATHWAY		21	0.43475166	1.1261683	0.2771855	1.0	1.0	1443	tags=10%, list=9%, signal=10%
REACTOME_RNA_POL_I_TRANSCRIPTION	REACTOME_RNA_POL_I_TRANSCRIPTION		32	0.39136502	1.1220657	0.27741936	1.0	1.0	6069	tags=47%, list=36%, signal=73%
REACTOME_RNA_POL_II_PRE_TRANSCRIPTION_EVENTS	REACTOME_RNA_POL_II_PRE_TRANSCRIPTION_EVENTS		53	0.3556659	1.1201968	0.23953488	1.0	1.0	6397	tags=47%, list=38%, signal=76%
NABA_CORE_MATRISOME	NABA_CORE_MATRISOME		263	0.28757828	1.1197163	0.14651163	1.0	1.0	2697	tags=31%, list=16%, signal=36%
REACTOME_EXTRACELLULAR_MATRIX_ORGANIZATION	REACTOME_EXTRACELLULAR_MATRIX_ORGANIZATION		75	0.33149415	1.1102787	0.25791857	1.0	1.0	2752	tags=32%, list=16%, signal=38%
KEGG_REGULATION_OF_ACTIN_CYTOSKELETON	KEGG_REGULATION_OF_ACTIN_CYTOSKELETON		209	0.29249534	1.1100823	0.18181819	1.0	1.0	2557	tags=16%, list=15%, signal=18%
REACTOME_SIGNALING_BY_HIPPO	REACTOME_SIGNALING_BY_HIPPO		20	0.44071338	1.108867	0.29960316	1.0	1.0	4002	tags=40%, list=24%, signal=52%
REACTOME_REGULATORY_RNA_PATHWAYS	REACTOME_REGULATORY_RNA_PATHWAYS		21	0.42769888	1.1054168	0.31236443	1.0	1.0	5305	tags=48%, list=32%, signal=70%
REACTOME_NRAGE_SIGNALS_DEATH_THROUGH_JNK	REACTOME_NRAGE_SIGNALS_DEATH_THROUGH_JNK		42	0.36730838	1.1053952	0.26419213	1.0	1.0	3195	tags=31%, list=19%, signal=38%
REACTOME_PEPTIDE_LIGAND_BINDING_RECEPTORS	REACTOME_PEPTIDE_LIGAND_BINDING_RECEPTORS		152	0.29728615	1.1018513	0.21	1.0	1.0	2317	tags=32%, list=14%, signal=36%
REACTOME_SYNTHESIS_SECRETION_AND_DEACYLATION_OF_GHRELIN	REACTOME_SYNTHESIS_SECRETION_AND_DEACYLATION_OF_GHRELIN		15	0.465668	1.1001601	0.32258064	1.0	1.0	1532	tags=27%, list=9%, signal=29%
REACTOME_ION_CHANNEL_TRANSPORT	REACTOME_ION_CHANNEL_TRANSPORT		53	0.35315767	1.0989577	0.2923077	1.0	1.0	1189	tags=19%, list=7%, signal=20%
REACTOME_DOWNREGULATION_OF_TGF_BETA_RECEPTOR_SIGNALING	REACTOME_DOWNREGULATION_OF_TGF_BETA_RECEPTOR_SIGNALING		21	0.42499596	1.0974576	0.32539684	1.0	1.0	956	tags=10%, list=6%, signal=10%
KEGG_TYPE_I_DIABETES_MELLITUS	KEGG_TYPE_I_DIABETES_MELLITUS		27	0.40114784	1.0954993	0.32391304	1.0	1.0	2783	tags=37%, list=17%, signal=44%
REACTOME_SYNTHESIS_OF_PA	REACTOME_SYNTHESIS_OF_PA		25	0.41029605	1.0949374	0.325	1.0	1.0	3161	tags=28%, list=19%, signal=34%
BIOCARTA_MEF2D_PATHWAY	BIOCARTA_MEF2D_PATHWAY		18	0.4433389	1.0916014	0.35257733	1.0	1.0	4134	tags=33%, list=25%, signal=44%
REACTOME_GAP_JUNCTION_TRAFFICKING	REACTOME_GAP_JUNCTION_TRAFFICKING		24	0.41768897	1.0871778	0.31904763	1.0	1.0	3144	tags=33%, list=19%, signal=41%
REACTOME_INTERACTION_BETWEEN_L1_AND_ANKYRINS	REACTOME_INTERACTION_BETWEEN_L1_AND_ANKYRINS		21	0.4249615	1.086406	0.31222707	1.0	1.0	1570	tags=29%, list=9%, signal=31%
REACTOME_DOWNSTREAM_TCR_SIGNALING	REACTOME_DOWNSTREAM_TCR_SIGNALING		27	0.39194176	1.0828409	0.3289183	1.0	1.0	810	tags=11%, list=5%, signal=12%
REACTOME_FORMATION_OF_THE_TERNARY_COMPLEX_AND_SUBSEQUENTLY_THE_43S_COMPLEX	REACTOME_FORMATION_OF_THE_TERNARY_COMPLEX_AND_SUBSEQUENTLY_THE_43S_COMPLEX		46	0.3486773	1.0789616	0.3056872	1.0	1.0	10926	tags=100%, list=65%, signal=287%
KEGG_MATURITY_ONSET_DIABETES_OF_THE_YOUNG	KEGG_MATURITY_ONSET_DIABETES_OF_THE_YOUNG		24	0.4087002	1.0787945	0.35523614	1.0	1.0	130	tags=17%, list=1%, signal=17%
REACTOME_VOLTAGE_GATED_POTASSIUM_CHANNELS	REACTOME_VOLTAGE_GATED_POTASSIUM_CHANNELS		43	0.3631366	1.0768596	0.32987553	1.0	1.0	1927	tags=28%, list=12%, signal=31%
BIOCARTA_RHO_PATHWAY	BIOCARTA_RHO_PATHWAY		32	0.3794532	1.0752081	0.35140997	1.0	1.0	1237	tags=9%, list=7%, signal=10%
KEGG_TYPE_II_DIABETES_MELLITUS	KEGG_TYPE_II_DIABETES_MELLITUS		46	0.3521481	1.0725662	0.33197555	1.0	1.0	3740	tags=35%, list=22%, signal=45%
KEGG_RENIN_ANGIOTENSIN_SYSTEM	KEGG_RENIN_ANGIOTENSIN_SYSTEM		17	0.42913553	1.0717354	0.36157024	1.0	1.0	1549	tags=35%, list=9%, signal=39%
REACTOME_STEROID_HORMONES	REACTOME_STEROID_HORMONES		24	0.4044026	1.0692927	0.34640524	1.0	1.0	3665	tags=50%, list=22%, signal=64%
BIOCARTA_RARRXR_PATHWAY	BIOCARTA_RARRXR_PATHWAY		15	0.45233083	1.0655724	0.37263158	1.0	1.0	5357	tags=53%, list=32%, signal=78%
REACTOME_PYRIMIDINE_METABOLISM	REACTOME_PYRIMIDINE_METABOLISM		22	0.40055034	1.0654032	0.36141908	1.0	1.0	1878	tags=18%, list=11%, signal=20%
REACTOME_SEMA4D_IN_SEMAPHORIN_SIGNALING	REACTOME_SEMA4D_IN_SEMAPHORIN_SIGNALING		29	0.3827894	1.0531849	0.3912088	1.0	1.0	2045	tags=17%, list=12%, signal=20%
PID_CONE_PATHWAY	PID_CONE_PATHWAY		21	0.41013202	1.0530999	0.3707627	1.0	1.0	1710	tags=33%, list=10%, signal=37%
SIG_REGULATION_OF_THE_ACTIN_CYTOSKELETON_BY_RHO_GTPASES	SIG_REGULATION_OF_THE_ACTIN_CYTOSKELETON_BY_RHO_GTPASES		35	0.35630774	1.0523372	0.36534446	1.0	1.0	1317	tags=11%, list=8%, signal=12%
KEGG_OTHER_GLYCAN_DEGRADATION	KEGG_OTHER_GLYCAN_DEGRADATION		15	0.44117445	1.0473741	0.4030501	1.0	1.0	4689	tags=40%, list=28%, signal=55%
REACTOME_DEFENSINS	REACTOME_DEFENSINS		23	0.39307198	1.042054	0.38105726	1.0	1.0	1514	tags=30%, list=9%, signal=33%
REACTOME_NEURONAL_SYSTEM	REACTOME_NEURONAL_SYSTEM		271	0.26760888	1.0402187	0.32994923	1.0	1.0	1976	tags=18%, list=12%, signal=20%
PID_HNF3A_PATHWAY	PID_HNF3A_PATHWAY		39	0.3548274	1.0374582	0.37931034	1.0	1.0	312	tags=10%, list=2%, signal=10%
REACTOME_CELL_DEATH_SIGNALLING_VIA_NRAGE_NRIF_AND_NADE	REACTOME_CELL_DEATH_SIGNALLING_VIA_NRAGE_NRIF_AND_NADE		57	0.32640857	1.0306572	0.41845495	1.0	1.0	3195	tags=25%, list=19%, signal=30%
REACTOME_TRIGLYCERIDE_BIOSYNTHESIS	REACTOME_TRIGLYCERIDE_BIOSYNTHESIS		36	0.3482828	1.0268235	0.42793792	1.0	1.0	4064	tags=33%, list=24%, signal=44%
REACTOME_INSULIN_RECEPTOR_RECYCLING	REACTOME_INSULIN_RECEPTOR_RECYCLING		22	0.39318886	1.026363	0.39863327	1.0	1.0	1483	tags=14%, list=9%, signal=15%
REACTOME_INSULIN_SYNTHESIS_AND_PROCESSING	REACTOME_INSULIN_SYNTHESIS_AND_PROCESSING		19	0.41091046	1.0258663	0.43506494	1.0	1.0	419	tags=11%, list=3%, signal=11%
KEGG_MELANOMA	KEGG_MELANOMA		71	0.31172535	1.023663	0.3828829	1.0	1.0	2384	tags=20%, list=14%, signal=23%
REACTOME_GLYCOGEN_BREAKDOWN_GLYCOGENOLYSIS	REACTOME_GLYCOGEN_BREAKDOWN_GLYCOGENOLYSIS		15	0.42665103	1.0226545	0.43670887	1.0	1.0	7148	tags=73%, list=43%, signal=128%
REACTOME_POTASSIUM_CHANNELS	REACTOME_POTASSIUM_CHANNELS		97	0.29413328	1.0170321	0.4282655	1.0	1.0	1976	tags=23%, list=12%, signal=26%
REACTOME_TRAFFICKING_OF_GLUR2_CONTAINING_AMPA_RECEPTORS	REACTOME_TRAFFICKING_OF_GLUR2_CONTAINING_AMPA_RECEPTORS		15	0.43167365	1.0142839	0.44394618	1.0	1.0	20	tags=7%, list=0%, signal=7%
REACTOME_SIGNALING_BY_ROBO_RECEPTOR	REACTOME_SIGNALING_BY_ROBO_RECEPTOR		29	0.37412107	1.0104417	0.46300212	1.0	1.0	3331	tags=31%, list=20%, signal=39%
REACTOME_GLYCEROPHOSPHOLIPID_BIOSYNTHESIS	REACTOME_GLYCEROPHOSPHOLIPID_BIOSYNTHESIS		79	0.3043699	1.0096544	0.42316258	1.0	1.0	3161	tags=23%, list=19%, signal=28%
PID_LIS1_PATHWAY	PID_LIS1_PATHWAY		28	0.36705813	1.0089216	0.4142539	1.0	1.0	3248	tags=25%, list=19%, signal=31%
REACTOME_GLYCOSPHINGOLIPID_METABOLISM	REACTOME_GLYCOSPHINGOLIPID_METABOLISM		31	0.35710377	1.0088135	0.42094457	1.0	1.0	2293	tags=16%, list=14%, signal=19%
ST_ERK1_ERK2_MAPK_PATHWAY	ST_ERK1_ERK2_MAPK_PATHWAY		32	0.35404307	1.0082551	0.43548387	1.0	1.0	4590	tags=38%, list=27%, signal=52%
REACTOME_BIOLOGICAL_OXIDATIONS	REACTOME_BIOLOGICAL_OXIDATIONS		81	0.2983093	1.0056901	0.4187643	1.0	1.0	1849	tags=22%, list=11%, signal=25%
KEGG_HEDGEHOG_SIGNALING_PATHWAY	KEGG_HEDGEHOG_SIGNALING_PATHWAY		54	0.321263	1.0050648	0.4384449	1.0	1.0	2761	tags=30%, list=16%, signal=35%
KEGG_AMYOTROPHIC_LATERAL_SCLEROSIS_ALS	KEGG_AMYOTROPHIC_LATERAL_SCLEROSIS_ALS		52	0.32554856	1.0033284	0.438326	1.0	1.0	615	tags=10%, list=4%, signal=10%
REACTOME_MRNA_CAPPING	REACTOME_MRNA_CAPPING		27	0.35771564	0.9996027	0.43913043	1.0	1.0	6069	tags=48%, list=36%, signal=75%
KEGG_BASAL_CELL_CARCINOMA	KEGG_BASAL_CELL_CARCINOMA		55	0.3151157	0.9991832	0.44517544	1.0	1.0	3452	tags=38%, list=21%, signal=48%
REACTOME_ELONGATION_ARREST_AND_RECOVERY	REACTOME_ELONGATION_ARREST_AND_RECOVERY		27	0.36737055	0.9985028	0.45454547	1.0	1.0	6390	tags=48%, list=38%, signal=78%
REACTOME_SIGNALING_BY_INSULIN_RECEPTOR	REACTOME_SIGNALING_BY_INSULIN_RECEPTOR		104	0.28404537	0.9953707	0.46896553	1.0	1.0	1657	tags=13%, list=10%, signal=14%
REACTOME_INSULIN_RECEPTOR_SIGNALLING_CASCADE	REACTOME_INSULIN_RECEPTOR_SIGNALLING_CASCADE		84	0.29546914	0.9917061	0.45558086	1.0	1.0	1657	tags=13%, list=10%, signal=14%
REACTOME_MICRORNA_MIRNA_BIOGENESIS	REACTOME_MICRORNA_MIRNA_BIOGENESIS		18	0.3915606	0.9913125	0.47098213	1.0	1.0	5305	tags=44%, list=32%, signal=65%
REACTOME_ABC_FAMILY_PROTEINS_MEDIATED_TRANSPORT	REACTOME_ABC_FAMILY_PROTEINS_MEDIATED_TRANSPORT		31	0.35435957	0.9890118	0.4650655	1.0	1.0	2767	tags=32%, list=17%, signal=39%
KEGG_ONE_CARBON_POOL_BY_FOLATE	KEGG_ONE_CARBON_POOL_BY_FOLATE		16	0.40779686	0.98890406	0.46985447	1.0	1.0	126	tags=6%, list=1%, signal=6%
PID_CMYB_PATHWAY	PID_CMYB_PATHWAY		83	0.294304	0.9886532	0.49545455	1.0	1.0	1388	tags=8%, list=8%, signal=9%
REACTOME_ABORTIVE_ELONGATION_OF_HIV1_TRANSCRIPT_IN_THE_ABSENCE_OF_TAT	REACTOME_ABORTIVE_ELONGATION_OF_HIV1_TRANSCRIPT_IN_THE_ABSENCE_OF_TAT		19	0.3909499	0.987993	0.45788336	1.0	1.0	5455	tags=42%, list=33%, signal=62%
KEGG_FRUCTOSE_AND_MANNOSE_METABOLISM	KEGG_FRUCTOSE_AND_MANNOSE_METABOLISM		33	0.34133747	0.9879517	0.4787472	1.0	1.0	735	tags=6%, list=4%, signal=6%
KEGG_ECM_RECEPTOR_INTERACTION	KEGG_ECM_RECEPTOR_INTERACTION		81	0.29017508	0.987422	0.471831	1.0	1.0	3190	tags=31%, list=19%, signal=38%
REACTOME_SIGNALING_BY_RHO_GTPASES	REACTOME_SIGNALING_BY_RHO_GTPASES		108	0.28238267	0.9872298	0.48284313	1.0	1.0	2568	tags=17%, list=15%, signal=20%
REACTOME_RORA_ACTIVATES_CIRCADIAN_EXPRESSION	REACTOME_RORA_ACTIVATES_CIRCADIAN_EXPRESSION		23	0.36465442	0.976573	0.46547884	1.0	1.0	5357	tags=57%, list=32%, signal=83%
REACTOME_ABCA_TRANSPORTERS_IN_LIPID_HOMEOSTASIS	REACTOME_ABCA_TRANSPORTERS_IN_LIPID_HOMEOSTASIS		16	0.4097625	0.97439444	0.5010526	1.0	1.0	2767	tags=38%, list=17%, signal=45%
REACTOME_MUSCLE_CONTRACTION	REACTOME_MUSCLE_CONTRACTION		45	0.314474	0.9715315	0.5045872	1.0	1.0	1358	tags=16%, list=8%, signal=17%
REACTOME_RNA_POL_II_TRANSCRIPTION	REACTOME_RNA_POL_II_TRANSCRIPTION		95	0.28385913	0.9714731	0.51073986	1.0	1.0	6458	tags=39%, list=39%, signal=63%
PID_KIT_PATHWAY	PID_KIT_PATHWAY		52	0.3117822	0.96979123	0.5214592	1.0	1.0	4233	tags=25%, list=25%, signal=33%
REACTOME_CHONDROITIN_SULFATE_DERMATAN_SULFATE_METABOLISM	REACTOME_CHONDROITIN_SULFATE_DERMATAN_SULFATE_METABOLISM		46	0.31736267	0.9669984	0.5097614	1.0	1.0	2829	tags=28%, list=17%, signal=34%
REACTOME_TRAFFICKING_OF_AMPA_RECEPTORS	REACTOME_TRAFFICKING_OF_AMPA_RECEPTORS		27	0.3557263	0.96640855	0.5127119	1.0	1.0	146	tags=7%, list=1%, signal=7%
KEGG_GLYCOSAMINOGLYCAN_BIOSYNTHESIS_CHONDROITIN_SULFATE	KEGG_GLYCOSAMINOGLYCAN_BIOSYNTHESIS_CHONDROITIN_SULFATE		22	0.37060618	0.96135753	0.5072165	1.0	1.0	3251	tags=32%, list=19%, signal=39%
REACTOME_LIPID_DIGESTION_MOBILIZATION_AND_TRANSPORT	REACTOME_LIPID_DIGESTION_MOBILIZATION_AND_TRANSPORT		41	0.322398	0.9588141	0.5126437	1.0	1.0	2892	tags=27%, list=17%, signal=32%
REACTOME_CELL_SURFACE_INTERACTIONS_AT_THE_VASCULAR_WALL	REACTOME_CELL_SURFACE_INTERACTIONS_AT_THE_VASCULAR_WALL		80	0.28831524	0.9574541	0.5411765	1.0	1.0	3057	tags=24%, list=18%, signal=29%
REACTOME_TRANSCRIPTION	REACTOME_TRANSCRIPTION		145	0.26358342	0.9572176	0.5520581	1.0	1.0	6508	tags=40%, list=39%, signal=65%
KEGG_VASCULAR_SMOOTH_MUSCLE_CONTRACTION	KEGG_VASCULAR_SMOOTH_MUSCLE_CONTRACTION		109	0.26978618	0.9503898	0.5810185	1.0	1.0	1924	tags=17%, list=11%, signal=19%
PID_P53_DOWNSTREAM_PATHWAY	PID_P53_DOWNSTREAM_PATHWAY		126	0.26493433	0.9488636	0.5772727	1.0	1.0	3679	tags=26%, list=22%, signal=33%
REACTOME_PHASE_II_CONJUGATION	REACTOME_PHASE_II_CONJUGATION		40	0.32003313	0.9463344	0.53610504	1.0	1.0	2071	tags=23%, list=12%, signal=26%
REACTOME_P75_NTR_RECEPTOR_MEDIATED_SIGNALLING	REACTOME_P75_NTR_RECEPTOR_MEDIATED_SIGNALLING		78	0.2871419	0.9459857	0.5707965	1.0	1.0	3195	tags=21%, list=19%, signal=25%
REACTOME_MRNA_3_END_PROCESSING	REACTOME_MRNA_3_END_PROCESSING		33	0.32908675	0.94184536	0.52	1.0	1.0	11249	tags=100%, list=67%, signal=304%
PID_IL2_STAT5_PATHWAY	PID_IL2_STAT5_PATHWAY		29	0.33841676	0.94109344	0.53829324	1.0	1.0	2807	tags=17%, list=17%, signal=21%
REACTOME_PHASE1_FUNCTIONALIZATION_OF_COMPOUNDS	REACTOME_PHASE1_FUNCTIONALIZATION_OF_COMPOUNDS		42	0.3075647	0.93820256	0.5625	1.0	1.0	1826	tags=26%, list=11%, signal=29%
BIOCARTA_MITOCHONDRIA_PATHWAY	BIOCARTA_MITOCHONDRIA_PATHWAY		21	0.36550176	0.9381353	0.539823	1.0	1.0	779	tags=10%, list=5%, signal=10%
KEGG_MELANOGENESIS	KEGG_MELANOGENESIS		97	0.26696506	0.9370176	0.611236	1.0	1.0	4096	tags=34%, list=24%, signal=45%
REACTOME_SEMA4D_INDUCED_CELL_MIGRATION_AND_GROWTH_CONE_COLLAPSE	REACTOME_SEMA4D_INDUCED_CELL_MIGRATION_AND_GROWTH_CONE_COLLAPSE		24	0.35101774	0.93209565	0.56344086	1.0	1.0	1513	tags=13%, list=9%, signal=14%
REACTOME_BETA_DEFENSINS	REACTOME_BETA_DEFENSINS		21	0.35678092	0.93127376	0.5631929	1.0	1.0	1514	tags=29%, list=9%, signal=31%
BIOCARTA_RAC1_PATHWAY	BIOCARTA_RAC1_PATHWAY		23	0.34880197	0.93066984	0.55626327	1.0	1.0	1237	tags=9%, list=7%, signal=9%
KEGG_ADHERENS_JUNCTION	KEGG_ADHERENS_JUNCTION		73	0.28018823	0.9290244	0.60722345	1.0	1.0	3616	tags=22%, list=22%, signal=28%
REACTOME_GABA_B_RECEPTOR_ACTIVATION	REACTOME_GABA_B_RECEPTOR_ACTIVATION		38	0.311968	0.9282899	0.58352405	1.0	1.0	1814	tags=24%, list=11%, signal=27%
KEGG_GLYCINE_SERINE_AND_THREONINE_METABOLISM	KEGG_GLYCINE_SERINE_AND_THREONINE_METABOLISM		30	0.33124116	0.92532253	0.5797101	1.0	1.0	512	tags=13%, list=3%, signal=14%
BIOCARTA_DC_PATHWAY	BIOCARTA_DC_PATHWAY		21	0.36121452	0.92485476	0.55701756	1.0	1.0	1315	tags=19%, list=8%, signal=21%
KEGG_ALDOSTERONE_REGULATED_SODIUM_REABSORPTION	KEGG_ALDOSTERONE_REGULATED_SODIUM_REABSORPTION		42	0.3055173	0.922566	0.5678733	1.0	1.0	3740	tags=33%, list=22%, signal=43%
KEGG_PROSTATE_CANCER	KEGG_PROSTATE_CANCER		88	0.2742562	0.92191064	0.6349892	1.0	1.0	312	tags=5%, list=2%, signal=5%
PID_WNT_SIGNALING_PATHWAY	PID_WNT_SIGNALING_PATHWAY		28	0.33572385	0.92185295	0.57172996	1.0	1.0	3034	tags=36%, list=18%, signal=44%
PID_RETINOIC_ACID_PATHWAY	PID_RETINOIC_ACID_PATHWAY		30	0.33162847	0.92167705	0.58392435	1.0	1.0	4057	tags=33%, list=24%, signal=44%
REACTOME_SIGNALING_BY_NODAL	REACTOME_SIGNALING_BY_NODAL		17	0.36644062	0.914892	0.5840336	1.0	1.0	1274	tags=24%, list=8%, signal=25%
BIOCARTA_ACTINY_PATHWAY	BIOCARTA_ACTINY_PATHWAY		20	0.35661176	0.91252244	0.5775281	1.0	1.0	104	tags=5%, list=1%, signal=5%
REACTOME_INHIBITION_OF_THE_PROTEOLYTIC_ACTIVITY_OF_APC_C_REQUIRED_FOR_THE_ONSET_OF_ANAPHASE_BY_MITOTIC_SPINDLE_CHECKPOINT_COMPONENTS	REACTOME_INHIBITION_OF_THE_PROTEOLYTIC_ACTIVITY_OF_APC_C_REQUIRED_FOR_THE_ONSET_OF_ANAPHASE_BY_MITOTIC_SPINDLE_CHECKPOINT_COMPONENTS		18	0.36600232	0.911802	0.61187214	1.0	1.0	7224	tags=61%, list=43%, signal=107%
REACTOME_DEADENYLATION_OF_MRNA	REACTOME_DEADENYLATION_OF_MRNA		18	0.35967904	0.9078592	0.5952381	1.0	1.0	925	tags=6%, list=6%, signal=6%
BIOCARTA_TCR_PATHWAY	BIOCARTA_TCR_PATHWAY		44	0.3001553	0.9072349	0.595186	1.0	1.0	2860	tags=14%, list=17%, signal=16%
KEGG_LONG_TERM_POTENTIATION	KEGG_LONG_TERM_POTENTIATION		67	0.27979308	0.9055348	0.65909094	1.0	1.0	1082	tags=7%, list=6%, signal=8%
PID_ERBB4_PATHWAY	PID_ERBB4_PATHWAY		38	0.3069788	0.9047927	0.63839287	1.0	1.0	4192	tags=34%, list=25%, signal=46%
REACTOME_METABOLISM_OF_LIPIDS_AND_LIPOPROTEINS	REACTOME_METABOLISM_OF_LIPIDS_AND_LIPOPROTEINS		441	0.22285402	0.9032208	0.88916874	1.0	1.0	2950	tags=18%, list=18%, signal=21%
PID_HNF3B_PATHWAY	PID_HNF3B_PATHWAY		45	0.29863083	0.90298927	0.62770563	1.0	1.0	3627	tags=33%, list=22%, signal=42%
KEGG_FOCAL_ADHESION	KEGG_FOCAL_ADHESION		196	0.24022515	0.90205574	0.7493606	1.0	1.0	2159	tags=14%, list=13%, signal=16%
KEGG_GLYCEROLIPID_METABOLISM	KEGG_GLYCEROLIPID_METABOLISM		46	0.29631457	0.90085816	0.65357965	1.0	1.0	2701	tags=22%, list=16%, signal=26%
NABA_PROTEOGLYCANS	NABA_PROTEOGLYCANS		35	0.3076053	0.90049636	0.62068963	1.0	1.0	2006	tags=31%, list=12%, signal=36%
REACTOME_SIGNALING_BY_PDGF	REACTOME_SIGNALING_BY_PDGF		117	0.24989738	0.8980288	0.72446555	1.0	1.0	2398	tags=12%, list=14%, signal=14%
REACTOME_MEIOSIS	REACTOME_MEIOSIS		59	0.28671664	0.89584893	0.64551425	1.0	1.0	4092	tags=25%, list=24%, signal=34%
REACTOME_REGULATION_OF_BETA_CELL_DEVELOPMENT	REACTOME_REGULATION_OF_BETA_CELL_DEVELOPMENT		29	0.3230962	0.89383614	0.6038961	1.0	1.0	1567	tags=17%, list=9%, signal=19%
PID_RXR_VDR_PATHWAY	PID_RXR_VDR_PATHWAY		26	0.3287024	0.8914465	0.6373874	1.0	1.0	1225	tags=12%, list=7%, signal=12%
KEGG_GALACTOSE_METABOLISM	KEGG_GALACTOSE_METABOLISM		25	0.32946748	0.8861052	0.6673684	1.0	1.0	1934	tags=16%, list=12%, signal=18%
REACTOME_ACTIVATION_OF_BH3_ONLY_PROTEINS	REACTOME_ACTIVATION_OF_BH3_ONLY_PROTEINS		16	0.36975652	0.88574237	0.6332574	1.0	1.0	3445	tags=25%, list=21%, signal=31%
PID_TRKR_PATHWAY	PID_TRKR_PATHWAY		62	0.27002513	0.8855404	0.70438796	1.0	1.0	1365	tags=10%, list=8%, signal=10%
BIOCARTA_TH1TH2_PATHWAY	BIOCARTA_TH1TH2_PATHWAY		17	0.35716954	0.884941	0.6347826	1.0	1.0	3575	tags=47%, list=21%, signal=60%
REACTOME_CONVERSION_FROM_APC_C_CDC20_TO_APC_C_CDH1_IN_LATE_ANAPHASE	REACTOME_CONVERSION_FROM_APC_C_CDC20_TO_APC_C_CDH1_IN_LATE_ANAPHASE		16	0.36457795	0.8826322	0.605317	1.0	1.0	7224	tags=63%, list=43%, signal=110%
REACTOME_CYTOCHROME_P450_ARRANGED_BY_SUBSTRATE_TYPE	REACTOME_CYTOCHROME_P450_ARRANGED_BY_SUBSTRATE_TYPE		27	0.3183401	0.8819249	0.6530172	1.0	1.0	1826	tags=30%, list=11%, signal=33%
PID_SYNDECAN_1_PATHWAY	PID_SYNDECAN_1_PATHWAY		46	0.28814718	0.8816108	0.6821192	1.0	1.0	2949	tags=26%, list=18%, signal=32%
REACTOME_SYNTHESIS_OF_PIPS_AT_THE_GOLGI_MEMBRANE	REACTOME_SYNTHESIS_OF_PIPS_AT_THE_GOLGI_MEMBRANE		15	0.3698168	0.8809699	0.61764705	1.0	1.0	6892	tags=53%, list=41%, signal=91%
PID_LYMPH_ANGIOGENESIS_PATHWAY	PID_LYMPH_ANGIOGENESIS_PATHWAY		24	0.3266918	0.880761	0.6037736	1.0	1.0	1995	tags=17%, list=12%, signal=19%
REACTOME_RNA_POL_II_TRANSCRIPTION_PRE_INITIATION_AND_PROMOTER_OPENING	REACTOME_RNA_POL_II_TRANSCRIPTION_PRE_INITIATION_AND_PROMOTER_OPENING		38	0.29583612	0.8782601	0.6490066	1.0	1.0	5305	tags=34%, list=32%, signal=50%
KEGG_HUNTINGTONS_DISEASE	KEGG_HUNTINGTONS_DISEASE		165	0.23581281	0.877742	0.8204489	1.0	1.0	1830	tags=5%, list=11%, signal=6%
REACTOME_CGMP_EFFECTS	REACTOME_CGMP_EFFECTS		19	0.34628457	0.8775664	0.65082645	1.0	1.0	716	tags=21%, list=4%, signal=22%
KEGG_ETHER_LIPID_METABOLISM	KEGG_ETHER_LIPID_METABOLISM		31	0.31153286	0.87591213	0.6608315	1.0	1.0	3161	tags=29%, list=19%, signal=36%
REACTOME_PHOSPHOLIPASE_C_MEDIATED_CASCADE	REACTOME_PHOSPHOLIPASE_C_MEDIATED_CASCADE		52	0.28175274	0.87172824	0.6876356	1.0	1.0	2398	tags=23%, list=14%, signal=27%
KEGG_REGULATION_OF_AUTOPHAGY	KEGG_REGULATION_OF_AUTOPHAGY		20	0.34477845	0.8714837	0.6448802	1.0	1.0	3644	tags=25%, list=22%, signal=32%
BIOCARTA_NOS1_PATHWAY	BIOCARTA_NOS1_PATHWAY		20	0.34422606	0.86951065	0.6563877	1.0	1.0	588	tags=10%, list=4%, signal=10%
BIOCARTA_HIF_PATHWAY	BIOCARTA_HIF_PATHWAY		15	0.3667259	0.8690947	0.64656967	1.0	1.0	4348	tags=27%, list=26%, signal=36%
REACTOME_RNA_POL_I_TRANSCRIPTION_INITIATION	REACTOME_RNA_POL_I_TRANSCRIPTION_INITIATION		22	0.3302611	0.86695355	0.651357	1.0	1.0	6414	tags=55%, list=38%, signal=88%
KEGG_SYSTEMIC_LUPUS_ERYTHEMATOSUS	KEGG_SYSTEMIC_LUPUS_ERYTHEMATOSUS		53	0.27603546	0.86535954	0.7624434	1.0	1.0	2105	tags=19%, list=13%, signal=22%
REACTOME_PI3K_CASCADE	REACTOME_PI3K_CASCADE		68	0.26399067	0.8633498	0.76059324	1.0	1.0	1657	tags=13%, list=10%, signal=15%
KEGG_GLYCEROPHOSPHOLIPID_METABOLISM	KEGG_GLYCEROPHOSPHOLIPID_METABOLISM		71	0.25839722	0.86061496	0.75784755	1.0	1.0	3161	tags=20%, list=19%, signal=24%
BIOCARTA_INSULIN_PATHWAY	BIOCARTA_INSULIN_PATHWAY		22	0.3346007	0.8581406	0.68522483	1.0	1.0	130	tags=5%, list=1%, signal=5%
REACTOME_CHONDROITIN_SULFATE_BIOSYNTHESIS	REACTOME_CHONDROITIN_SULFATE_BIOSYNTHESIS		19	0.33828604	0.8568365	0.6796537	1.0	1.0	3251	tags=37%, list=19%, signal=46%
PID_THROMBIN_PAR1_PATHWAY	PID_THROMBIN_PAR1_PATHWAY		43	0.28461835	0.8566309	0.7209302	1.0	1.0	2041	tags=14%, list=12%, signal=16%
REACTOME_DEPOSITION_OF_NEW_CENPA_CONTAINING_NUCLEOSOMES_AT_THE_CENTROMERE	REACTOME_DEPOSITION_OF_NEW_CENPA_CONTAINING_NUCLEOSOMES_AT_THE_CENTROMERE		24	0.3182508	0.85635984	0.677686	1.0	1.0	6891	tags=63%, list=41%, signal=106%
PID_HDAC_CLASSIII_PATHWAY	PID_HDAC_CLASSIII_PATHWAY		25	0.3225137	0.85607666	0.69358176	1.0	1.0	4130	tags=40%, list=25%, signal=53%
REACTOME_APC_CDC20_MEDIATED_DEGRADATION_OF_NEK2A	REACTOME_APC_CDC20_MEDIATED_DEGRADATION_OF_NEK2A		21	0.3305242	0.85453075	0.6927966	1.0	1.0	11221	tags=100%, list=67%, signal=302%
PID_ARF6_TRAFFICKING_PATHWAY	PID_ARF6_TRAFFICKING_PATHWAY		48	0.27995822	0.8539936	0.7345679	1.0	1.0	1343	tags=8%, list=8%, signal=9%
REACTOME_MEIOTIC_RECOMBINATION	REACTOME_MEIOTIC_RECOMBINATION		31	0.30650386	0.85299397	0.7184685	1.0	1.0	3897	tags=26%, list=23%, signal=34%
REACTOME_MEIOTIC_SYNAPSIS	REACTOME_MEIOTIC_SYNAPSIS		33	0.30020976	0.8521534	0.74505496	1.0	1.0	1812	tags=12%, list=11%, signal=14%
REACTOME_HEPARAN_SULFATE_HEPARIN_HS_GAG_METABOLISM	REACTOME_HEPARAN_SULFATE_HEPARIN_HS_GAG_METABOLISM		50	0.27166557	0.8471054	0.775378	1.0	1.0	2869	tags=28%, list=17%, signal=34%
PID_WNT_NONCANONICAL_PATHWAY	PID_WNT_NONCANONICAL_PATHWAY		32	0.29925454	0.845602	0.74058574	1.0	1.0	2222	tags=16%, list=13%, signal=18%
KEGG_EPITHELIAL_CELL_SIGNALING_IN_HELICOBACTER_PYLORI_INFECTION	KEGG_EPITHELIAL_CELL_SIGNALING_IN_HELICOBACTER_PYLORI_INFECTION		65	0.2575716	0.8405842	0.78876406	1.0	1.0	1497	tags=9%, list=9%, signal=10%
BIOCARTA_TEL_PATHWAY	BIOCARTA_TEL_PATHWAY		18	0.33194137	0.8404228	0.70394737	1.0	1.0	3417	tags=22%, list=20%, signal=28%
KEGG_LONG_TERM_DEPRESSION	KEGG_LONG_TERM_DEPRESSION		68	0.26155588	0.8372756	0.78190255	1.0	1.0	3161	tags=22%, list=19%, signal=27%
REACTOME_COSTIMULATION_BY_THE_CD28_FAMILY	REACTOME_COSTIMULATION_BY_THE_CD28_FAMILY		55	0.26319644	0.8366922	0.78506786	1.0	1.0	1978	tags=13%, list=12%, signal=14%
REACTOME_PEROXISOMAL_LIPID_METABOLISM	REACTOME_PEROXISOMAL_LIPID_METABOLISM		20	0.32744503	0.83583194	0.72651356	1.0	1.0	5621	tags=45%, list=34%, signal=68%
ST_WNT_BETA_CATENIN_PATHWAY	ST_WNT_BETA_CATENIN_PATHWAY		34	0.2848445	0.83573836	0.74050635	1.0	1.0	1447	tags=15%, list=9%, signal=16%
BIOCARTA_FCER1_PATHWAY	BIOCARTA_FCER1_PATHWAY		38	0.28504387	0.834906	0.75698924	1.0	1.0	6731	tags=45%, list=40%, signal=75%
KEGG_PHOSPHATIDYLINOSITOL_SIGNALING_SYSTEM	KEGG_PHOSPHATIDYLINOSITOL_SIGNALING_SYSTEM		74	0.24859156	0.8340643	0.8062201	1.0	1.0	5274	tags=38%, list=31%, signal=55%
PID_IL8_CXCR2_PATHWAY	PID_IL8_CXCR2_PATHWAY		32	0.28659722	0.8295981	0.74122804	1.0	1.0	4233	tags=25%, list=25%, signal=33%
KEGG_PHENYLALANINE_METABOLISM	KEGG_PHENYLALANINE_METABOLISM		16	0.34719595	0.8290999	0.72727275	1.0	1.0	1602	tags=13%, list=10%, signal=14%
BIOCARTA_CALCINEURIN_PATHWAY	BIOCARTA_CALCINEURIN_PATHWAY		18	0.33073035	0.8259085	0.7261411	1.0	1.0	2860	tags=17%, list=17%, signal=20%
PID_ALK1_PATHWAY	PID_ALK1_PATHWAY		26	0.30685917	0.822015	0.76025915	1.0	1.0	5167	tags=46%, list=31%, signal=67%
PID_VEGFR1_2_PATHWAY	PID_VEGFR1_2_PATHWAY		69	0.24977669	0.8220084	0.8515982	1.0	1.0	4233	tags=25%, list=25%, signal=33%
PID_VEGFR1_PATHWAY	PID_VEGFR1_PATHWAY		26	0.3002664	0.819596	0.77272725	1.0	1.0	4233	tags=31%, list=25%, signal=41%
NABA_BASEMENT_MEMBRANES	NABA_BASEMENT_MEMBRANES		38	0.27622914	0.81625533	0.7780127	1.0	1.0	3679	tags=42%, list=22%, signal=54%
KEGG_PYRUVATE_METABOLISM	KEGG_PYRUVATE_METABOLISM		37	0.27899298	0.8160704	0.7785088	1.0	1.0	2499	tags=19%, list=15%, signal=22%
REACTOME_RNA_POL_I_RNA_POL_III_AND_MITOCHONDRIAL_TRANSCRIPTION	REACTOME_RNA_POL_I_RNA_POL_III_AND_MITOCHONDRIAL_TRANSCRIPTION		64	0.25416008	0.81294024	0.8295964	1.0	1.0	6119	tags=41%, list=37%, signal=64%
KEGG_ABC_TRANSPORTERS	KEGG_ABC_TRANSPORTERS		42	0.27072823	0.810259	0.7915743	1.0	1.0	2767	tags=26%, list=17%, signal=31%
BIOCARTA_PROTEASOME_PATHWAY	BIOCARTA_PROTEASOME_PATHWAY		28	0.29496542	0.8072868	0.8084211	1.0	1.0	11818	tags=100%, list=71%, signal=339%
BIOCARTA_CSK_PATHWAY	BIOCARTA_CSK_PATHWAY		19	0.3234865	0.8068641	0.74828374	1.0	1.0	930	tags=16%, list=6%, signal=17%
REACTOME_FATTY_ACYL_COA_BIOSYNTHESIS	REACTOME_FATTY_ACYL_COA_BIOSYNTHESIS		18	0.3280391	0.8052598	0.7408994	1.0	1.0	3937	tags=33%, list=24%, signal=44%
PID_PS1_PATHWAY	PID_PS1_PATHWAY		46	0.261452	0.8023163	0.8370044	1.0	1.0	1447	tags=11%, list=9%, signal=12%
REACTOME_LATENT_INFECTION_OF_HOMO_SAPIENS_WITH_MYCOBACTERIUM_TUBERCULOSIS	REACTOME_LATENT_INFECTION_OF_HOMO_SAPIENS_WITH_MYCOBACTERIUM_TUBERCULOSIS		30	0.286841	0.80169946	0.77253217	1.0	1.0	2041	tags=13%, list=12%, signal=15%
BIOCARTA_ACH_PATHWAY	BIOCARTA_ACH_PATHWAY		16	0.33514184	0.79588735	0.7743363	1.0	1.0	808	tags=13%, list=5%, signal=13%
REACTOME_APC_C_CDC20_MEDIATED_DEGRADATION_OF_CYCLIN_B	REACTOME_APC_C_CDC20_MEDIATED_DEGRADATION_OF_CYCLIN_B		19	0.31775522	0.7940514	0.76645434	1.0	1.0	11434	tags=100%, list=68%, signal=315%
PID_ERA_GENOMIC_PATHWAY	PID_ERA_GENOMIC_PATHWAY		63	0.24022627	0.7938478	0.8961625	1.0	1.0	342	tags=5%, list=2%, signal=5%
KEGG_ALPHA_LINOLENIC_ACID_METABOLISM	KEGG_ALPHA_LINOLENIC_ACID_METABOLISM		17	0.3212249	0.7913213	0.77944326	1.0	1.0	3161	tags=35%, list=19%, signal=43%
REACTOME_NEF_MEDIATES_DOWN_MODULATION_OF_CELL_SURFACE_RECEPTORS_BY_RECRUITING_THEM_TO_CLATHRIN_ADAPTERS	REACTOME_NEF_MEDIATES_DOWN_MODULATION_OF_CELL_SURFACE_RECEPTORS_BY_RECRUITING_THEM_TO_CLATHRIN_ADAPTERS		19	0.3103725	0.791078	0.7804878	1.0	1.0	470	tags=5%, list=3%, signal=5%
REACTOME_PHOSPHORYLATION_OF_THE_APC_C	REACTOME_PHOSPHORYLATION_OF_THE_APC_C		17	0.3177172	0.7903702	0.79025424	1.0	1.0	11434	tags=100%, list=68%, signal=315%
PID_IL8_CXCR1_PATHWAY	PID_IL8_CXCR1_PATHWAY		27	0.28997877	0.7885509	0.8172043	1.0	1.0	4233	tags=30%, list=25%, signal=40%
REACTOME_MRNA_SPLICING	REACTOME_MRNA_SPLICING		103	0.22212905	0.7853928	0.9600887	1.0	1.0	11249	tags=97%, list=67%, signal=294%
REACTOME_SIGNALING_BY_SCF_KIT	REACTOME_SIGNALING_BY_SCF_KIT		74	0.23734757	0.78497094	0.8951965	1.0	1.0	4420	tags=23%, list=26%, signal=31%
REACTOME_METABOLISM_OF_NUCLEOTIDES	REACTOME_METABOLISM_OF_NUCLEOTIDES		68	0.23772438	0.78238064	0.8893709	1.0	1.0	1878	tags=7%, list=11%, signal=8%
REACTOME_GAP_JUNCTION_ASSEMBLY	REACTOME_GAP_JUNCTION_ASSEMBLY		16	0.32424945	0.782308	0.7721239	1.0	1.0	3144	tags=38%, list=19%, signal=46%
REACTOME_L1CAM_INTERACTIONS	REACTOME_L1CAM_INTERACTIONS		81	0.23249066	0.78227985	0.924612	1.0	1.0	4354	tags=28%, list=26%, signal=38%
REACTOME_GLUCOSE_METABOLISM	REACTOME_GLUCOSE_METABOLISM		61	0.24132419	0.78202313	0.9	1.0	1.0	3546	tags=13%, list=21%, signal=17%
BIOCARTA_AT1R_PATHWAY	BIOCARTA_AT1R_PATHWAY		32	0.27341187	0.7807956	0.81740975	1.0	1.0	1770	tags=6%, list=11%, signal=7%
PID_ARF6_PATHWAY	PID_ARF6_PATHWAY		34	0.2696323	0.7766215	0.87852496	1.0	1.0	1669	tags=15%, list=10%, signal=16%
REACTOME_TRANSPORT_TO_THE_GOLGI_AND_SUBSEQUENT_MODIFICATION	REACTOME_TRANSPORT_TO_THE_GOLGI_AND_SUBSEQUENT_MODIFICATION		33	0.27614978	0.7762845	0.8423326	1.0	1.0	4688	tags=30%, list=28%, signal=42%
KEGG_VIBRIO_CHOLERAE_INFECTION	KEGG_VIBRIO_CHOLERAE_INFECTION		51	0.24915703	0.7742938	0.875817	1.0	1.0	2098	tags=12%, list=13%, signal=13%
REACTOME_MRNA_SPLICING_MINOR_PATHWAY	REACTOME_MRNA_SPLICING_MINOR_PATHWAY		40	0.26019874	0.7726497	0.8867102	1.0	1.0	11226	tags=98%, list=67%, signal=295%
KEGG_DRUG_METABOLISM_OTHER_ENZYMES	KEGG_DRUG_METABOLISM_OTHER_ENZYMES		24	0.28899544	0.769707	0.8354701	1.0	1.0	23	tags=4%, list=0%, signal=4%
KEGG_OOCYTE_MEIOSIS	KEGG_OOCYTE_MEIOSIS		107	0.22120023	0.7684371	0.96043956	1.0	1.0	1810	tags=7%, list=11%, signal=8%
REACTOME_LIPOPROTEIN_METABOLISM	REACTOME_LIPOPROTEIN_METABOLISM		25	0.28689682	0.7676283	0.86021507	1.0	1.0	2892	tags=28%, list=17%, signal=34%
REACTOME_CLEAVAGE_OF_GROWING_TRANSCRIPT_IN_THE_TERMINATION_REGION_	REACTOME_CLEAVAGE_OF_GROWING_TRANSCRIPT_IN_THE_TERMINATION_REGION_		42	0.2587091	0.7671404	0.8730853	1.0	1.0	11249	tags=98%, list=67%, signal=296%
REACTOME_MRNA_PROCESSING	REACTOME_MRNA_PROCESSING		148	0.2079191	0.765803	0.98086125	1.0	1.0	11304	tags=96%, list=67%, signal=292%
PID_P75_NTR_PATHWAY	PID_P75_NTR_PATHWAY		69	0.23423783	0.7652092	0.93779904	1.0	1.0	3137	tags=17%, list=19%, signal=21%
REACTOME_DAG_AND_IP3_SIGNALING	REACTOME_DAG_AND_IP3_SIGNALING		30	0.27220428	0.7642309	0.8767123	1.0	1.0	4348	tags=33%, list=26%, signal=45%
KEGG_BUTANOATE_METABOLISM	KEGG_BUTANOATE_METABOLISM		31	0.26992697	0.76368046	0.8552632	1.0	1.0	2378	tags=23%, list=14%, signal=26%
KEGG_ASTHMA	KEGG_ASTHMA		19	0.30663458	0.7626361	0.79107505	1.0	1.0	2423	tags=32%, list=14%, signal=37%
REACTOME_TCR_SIGNALING	REACTOME_TCR_SIGNALING		44	0.25396425	0.7618538	0.8933333	1.0	1.0	1038	tags=9%, list=6%, signal=10%
PID_IL2_1PATHWAY	PID_IL2_1PATHWAY		54	0.245167	0.7613448	0.90697676	1.0	1.0	2807	tags=15%, list=17%, signal=18%
PID_CXCR3_PATHWAY	PID_CXCR3_PATHWAY		42	0.25232694	0.7598902	0.9164927	1.0	1.0	2080	tags=17%, list=12%, signal=19%
PID_ECADHERIN_STABILIZATION_PATHWAY	PID_ECADHERIN_STABILIZATION_PATHWAY		42	0.25390616	0.75814354	0.8782051	1.0	1.0	1669	tags=14%, list=10%, signal=16%
KEGG_PRIMARY_BILE_ACID_BIOSYNTHESIS	KEGG_PRIMARY_BILE_ACID_BIOSYNTHESIS		15	0.3287071	0.75810647	0.83	1.0	1.0	3210	tags=40%, list=19%, signal=49%
REACTOME_PHOSPHOLIPID_METABOLISM	REACTOME_PHOSPHOLIPID_METABOLISM		184	0.19970094	0.7569068	0.99268293	1.0	1.0	3161	tags=15%, list=19%, signal=19%
KEGG_PROTEIN_EXPORT	KEGG_PROTEIN_EXPORT		22	0.28870288	0.75562793	0.8301887	1.0	1.0	11921	tags=100%, list=71%, signal=346%
PID_NECTIN_PATHWAY	PID_NECTIN_PATHWAY		29	0.2737772	0.7532837	0.88594705	1.0	1.0	27	tags=3%, list=0%, signal=3%
REACTOME_SYNTHESIS_OF_BILE_ACIDS_AND_BILE_SALTS	REACTOME_SYNTHESIS_OF_BILE_ACIDS_AND_BILE_SALTS		18	0.30097228	0.7523958	0.831643	1.0	1.0	3210	tags=33%, list=19%, signal=41%
REACTOME_PROCESSING_OF_CAPPED_INTRON_CONTAINING_PRE_MRNA	REACTOME_PROCESSING_OF_CAPPED_INTRON_CONTAINING_PRE_MRNA		130	0.20653272	0.74904495	0.99282295	1.0	1.0	11490	tags=97%, list=69%, signal=306%
PID_HES_HEY_PATHWAY	PID_HES_HEY_PATHWAY		47	0.24152726	0.7476326	0.9070248	1.0	1.0	4650	tags=34%, list=28%, signal=47%
BIOCARTA_AMI_PATHWAY	BIOCARTA_AMI_PATHWAY		19	0.29317236	0.7468573	0.8294243	1.0	1.0	2676	tags=37%, list=16%, signal=44%
PID_RAC1_REG_PATHWAY	PID_RAC1_REG_PATHWAY		36	0.2549747	0.7430006	0.8816964	1.0	1.0	1617	tags=8%, list=10%, signal=9%
BIOCARTA_CXCR4_PATHWAY	BIOCARTA_CXCR4_PATHWAY		23	0.28336802	0.7429514	0.8736842	1.0	1.0	2715	tags=13%, list=16%, signal=16%
KEGG_SPLICEOSOME	KEGG_SPLICEOSOME		120	0.20840946	0.7427115	0.98564595	1.0	1.0	7009	tags=45%, list=42%, signal=77%
BIOCARTA_BARRESTIN_SRC_PATHWAY	BIOCARTA_BARRESTIN_SRC_PATHWAY		15	0.31605178	0.7420204	0.8	1.0	1.0	2715	tags=20%, list=16%, signal=24%
REACTOME_GLUTATHIONE_CONJUGATION	REACTOME_GLUTATHIONE_CONJUGATION		16	0.30650678	0.73940676	0.8302658	1.0	1.0	39	tags=6%, list=0%, signal=6%
REACTOME_TRANSPORT_OF_MATURE_TRANSCRIPT_TO_CYTOPLASM	REACTOME_TRANSPORT_OF_MATURE_TRANSCRIPT_TO_CYTOPLASM		50	0.23975782	0.73780996	0.95132744	1.0	1.0	11490	tags=98%, list=69%, signal=311%
REACTOME_TRANSCRIPTIONAL_REGULATION_OF_WHITE_ADIPOCYTE_DIFFERENTIATION	REACTOME_TRANSCRIPTIONAL_REGULATION_OF_WHITE_ADIPOCYTE_DIFFERENTIATION		70	0.22277302	0.73713976	0.9681093	1.0	1.0	4740	tags=31%, list=28%, signal=44%
REACTOME_HS_GAG_DEGRADATION	REACTOME_HS_GAG_DEGRADATION		19	0.28887728	0.735821	0.8476821	1.0	1.0	2455	tags=26%, list=15%, signal=31%
REACTOME_REGULATION_OF_KIT_SIGNALING	REACTOME_REGULATION_OF_KIT_SIGNALING		16	0.3111107	0.7314614	0.8375527	1.0	1.0	470	tags=6%, list=3%, signal=6%
BIOCARTA_NO1_PATHWAY	BIOCARTA_NO1_PATHWAY		29	0.25993174	0.72756755	0.90909094	1.0	1.0	4046	tags=34%, list=24%, signal=45%
BIOCARTA_CTLA4_PATHWAY	BIOCARTA_CTLA4_PATHWAY		17	0.3001922	0.72657	0.8304348	1.0	1.0	1857	tags=24%, list=11%, signal=26%
REACTOME_MITOTIC_PROMETAPHASE	REACTOME_MITOTIC_PROMETAPHASE		83	0.21599689	0.72387385	0.9808102	1.0	1.0	5313	tags=28%, list=32%, signal=40%
KEGG_UBIQUITIN_MEDIATED_PROTEOLYSIS	KEGG_UBIQUITIN_MEDIATED_PROTEOLYSIS		131	0.19975087	0.7238367	0.99526066	1.0	1.0	5583	tags=32%, list=33%, signal=48%
REACTOME_CA_DEPENDENT_EVENTS	REACTOME_CA_DEPENDENT_EVENTS		28	0.26120892	0.721943	0.8914894	1.0	1.0	4348	tags=36%, list=26%, signal=48%
REACTOME_FORMATION_OF_TRANSCRIPTION_COUPLED_NER_TC_NER_REPAIR_COMPLEX	REACTOME_FORMATION_OF_TRANSCRIPTION_COUPLED_NER_TC_NER_REPAIR_COMPLEX		27	0.25756517	0.72097075	0.8903803	1.0	1.0	6215	tags=52%, list=37%, signal=82%
KEGG_LINOLEIC_ACID_METABOLISM	KEGG_LINOLEIC_ACID_METABOLISM		17	0.29494798	0.7205257	0.85494506	1.0	1.0	3161	tags=41%, list=19%, signal=51%
REACTOME_N_GLYCAN_ANTENNAE_ELONGATION_IN_THE_MEDIAL_TRANS_GOLGI	REACTOME_N_GLYCAN_ANTENNAE_ELONGATION_IN_THE_MEDIAL_TRANS_GOLGI		18	0.28883782	0.71776253	0.8863636	1.0	1.0	2102	tags=17%, list=13%, signal=19%
REACTOME_APC_C_CDC20_MEDIATED_DEGRADATION_OF_MITOTIC_PROTEINS	REACTOME_APC_C_CDC20_MEDIATED_DEGRADATION_OF_MITOTIC_PROTEINS		65	0.21784903	0.7165506	0.9753915	1.0	1.0	12143	tags=98%, list=72%, signal=356%
REACTOME_RNA_POL_III_CHAIN_ELONGATION	REACTOME_RNA_POL_III_CHAIN_ELONGATION		17	0.29219308	0.712483	0.87474334	1.0	1.0	2094	tags=12%, list=13%, signal=13%
REACTOME_CIRCADIAN_CLOCK	REACTOME_CIRCADIAN_CLOCK		50	0.22590894	0.707467	0.95739913	1.0	1.0	1575	tags=8%, list=9%, signal=9%
REACTOME_DOWNSTREAM_SIGNALING_OF_ACTIVATED_FGFR	REACTOME_DOWNSTREAM_SIGNALING_OF_ACTIVATED_FGFR		96	0.20353954	0.7054791	0.99526066	1.0	1.0	1810	tags=10%, list=11%, signal=12%
PID_RAC1_PATHWAY	PID_RAC1_PATHWAY		54	0.2196084	0.6970754	0.9712389	1.0	1.0	105	tags=2%, list=1%, signal=2%
BIOCARTA_CARDIACEGF_PATHWAY	BIOCARTA_CARDIACEGF_PATHWAY		18	0.2805424	0.6969708	0.91020405	1.0	1.0	1770	tags=11%, list=11%, signal=12%
REACTOME_M_G1_TRANSITION	REACTOME_M_G1_TRANSITION		77	0.20725627	0.6956589	0.9890591	1.0	1.0	13295	tags=100%, list=79%, signal=482%
REACTOME_AUTODEGRADATION_OF_CDH1_BY_CDH1_APC_C	REACTOME_AUTODEGRADATION_OF_CDH1_BY_CDH1_APC_C		56	0.22041918	0.69539076	0.97411764	1.0	1.0	11818	tags=98%, list=71%, signal=332%
REACTOME_CHYLOMICRON_MEDIATED_LIPID_TRANSPORT	REACTOME_CHYLOMICRON_MEDIATED_LIPID_TRANSPORT		15	0.2884281	0.68927914	0.90178573	1.0	1.0	2892	tags=27%, list=17%, signal=32%
PID_DNA_PK_PATHWAY	PID_DNA_PK_PATHWAY		16	0.2803481	0.6887808	0.8825996	1.0	1.0	813	tags=6%, list=5%, signal=7%
PID_BMP_PATHWAY	PID_BMP_PATHWAY		42	0.22489557	0.6819157	0.9603524	1.0	1.0	2185	tags=14%, list=13%, signal=16%
PID_EPO_PATHWAY	PID_EPO_PATHWAY		34	0.23670018	0.68121	0.9379015	1.0	1.0	6172	tags=41%, list=37%, signal=65%
KEGG_STARCH_AND_SUCROSE_METABOLISM	KEGG_STARCH_AND_SUCROSE_METABOLISM		29	0.24189593	0.68119437	0.9465812	1.0	1.0	3546	tags=24%, list=21%, signal=31%
KEGG_RIBOFLAVIN_METABOLISM	KEGG_RIBOFLAVIN_METABOLISM		15	0.2890056	0.68117326	0.8757638	1.0	1.0	140	tags=7%, list=1%, signal=7%
REACTOME_BMAL1_CLOCK_NPAS2_ACTIVATES_CIRCADIAN_EXPRESSION	REACTOME_BMAL1_CLOCK_NPAS2_ACTIVATES_CIRCADIAN_EXPRESSION		34	0.2356426	0.68110996	0.962963	1.0	1.0	5357	tags=47%, list=32%, signal=69%
REACTOME_APC_C_CDH1_MEDIATED_DEGRADATION_OF_CDC20_AND_OTHER_APC_C_CDH1_TARGETED_PROTEINS_IN_LATE_MITOSIS_EARLY_G1	REACTOME_APC_C_CDH1_MEDIATED_DEGRADATION_OF_CDC20_AND_OTHER_APC_C_CDH1_TARGETED_PROTEINS_IN_LATE_MITOSIS_EARLY_G1		64	0.21313299	0.6788396	0.9932584	1.0	1.0	12143	tags=98%, list=72%, signal=356%
PID_PDGFRB_PATHWAY	PID_PDGFRB_PATHWAY		129	0.1875762	0.67873627	1.0	1.0	1.0	4661	tags=24%, list=28%, signal=33%
PID_PDGFRA_PATHWAY	PID_PDGFRA_PATHWAY		22	0.26003924	0.67508084	0.9460581	1.0	1.0	964	tags=9%, list=6%, signal=10%
REACTOME_FATTY_ACID_TRIACYLGLYCEROL_AND_KETONE_BODY_METABOLISM	REACTOME_FATTY_ACID_TRIACYLGLYCEROL_AND_KETONE_BODY_METABOLISM		162	0.18140675	0.6749987	1.0	1.0	1.0	4825	tags=29%, list=29%, signal=40%
PID_NFAT_3PATHWAY	PID_NFAT_3PATHWAY		53	0.21663143	0.6745801	0.97858673	1.0	1.0	4696	tags=28%, list=28%, signal=39%
REACTOME_CTLA4_INHIBITORY_SIGNALING	REACTOME_CTLA4_INHIBITORY_SIGNALING		21	0.25522915	0.6741183	0.92324096	1.0	1.0	470	tags=5%, list=3%, signal=5%
REACTOME_BASIGIN_INTERACTIONS	REACTOME_BASIGIN_INTERACTIONS		24	0.25127846	0.67120105	0.9372385	1.0	1.0	2488	tags=17%, list=15%, signal=20%
BIOCARTA_BCELLSURVIVAL_PATHWAY	BIOCARTA_BCELLSURVIVAL_PATHWAY		15	0.2838621	0.67109853	0.91858035	1.0	1.0	12000	tags=100%, list=72%, signal=352%
REACTOME_NEPHRIN_INTERACTIONS	REACTOME_NEPHRIN_INTERACTIONS		19	0.26121914	0.6700664	0.9110629	1.0	1.0	1535	tags=11%, list=9%, signal=12%
BIOCARTA_EPO_PATHWAY	BIOCARTA_EPO_PATHWAY		19	0.2626546	0.66048735	0.9173729	1.0	1.0	12356	tags=100%, list=74%, signal=381%
REACTOME_CD28_CO_STIMULATION	REACTOME_CD28_CO_STIMULATION		31	0.23430283	0.6596743	0.95860565	1.0	1.0	1978	tags=10%, list=12%, signal=11%
BIOCARTA_INTEGRIN_PATHWAY	BIOCARTA_INTEGRIN_PATHWAY		37	0.22573757	0.6595075	0.9623894	1.0	1.0	1237	tags=5%, list=7%, signal=6%
PID_HIF1A_PATHWAY	PID_HIF1A_PATHWAY		19	0.26128006	0.6566842	0.94273126	1.0	1.0	12379	tags=100%, list=74%, signal=383%
REACTOME_NEGATIVE_REGULATORS_OF_RIG_I_MDA5_SIGNALING	REACTOME_NEGATIVE_REGULATORS_OF_RIG_I_MDA5_SIGNALING		29	0.2391681	0.6559901	0.9461207	1.0	1.0	3800	tags=21%, list=23%, signal=27%
REACTOME_THE_ROLE_OF_NEF_IN_HIV1_REPLICATION_AND_DISEASE_PATHOGENESIS	REACTOME_THE_ROLE_OF_NEF_IN_HIV1_REPLICATION_AND_DISEASE_PATHOGENESIS		25	0.24246198	0.65594244	0.93569845	1.0	1.0	470	tags=4%, list=3%, signal=4%
KEGG_INSULIN_SIGNALING_PATHWAY	KEGG_INSULIN_SIGNALING_PATHWAY		135	0.18137045	0.6532425	1.0	1.0	1.0	2642	tags=11%, list=16%, signal=13%
BIOCARTA_VEGF_PATHWAY	BIOCARTA_VEGF_PATHWAY		29	0.23555572	0.6524548	0.94567406	1.0	1.0	3014	tags=14%, list=18%, signal=17%
REACTOME_P53_DEPENDENT_G1_DNA_DAMAGE_RESPONSE	REACTOME_P53_DEPENDENT_G1_DNA_DAMAGE_RESPONSE		53	0.2069584	0.64765006	0.987526	1.0	1.0	13295	tags=100%, list=79%, signal=483%
PID_HEDGEHOG_GLI_PATHWAY	PID_HEDGEHOG_GLI_PATHWAY		48	0.20903824	0.6454685	0.9825708	1.0	1.0	2816	tags=15%, list=17%, signal=17%
SIG_BCR_SIGNALING_PATHWAY	SIG_BCR_SIGNALING_PATHWAY		46	0.21233054	0.64314336	0.9840547	1.0	1.0	5271	tags=30%, list=31%, signal=44%
REACTOME_PROCESSING_OF_CAPPED_INTRONLESS_PRE_MRNA	REACTOME_PROCESSING_OF_CAPPED_INTRONLESS_PRE_MRNA		23	0.24568106	0.64299583	0.9466119	1.0	1.0	12641	tags=100%, list=75%, signal=407%
PID_DELTA_NP63_PATHWAY	PID_DELTA_NP63_PATHWAY		47	0.20927458	0.64293706	0.97598255	1.0	1.0	3434	tags=23%, list=20%, signal=29%
REACTOME_RNA_POL_III_TRANSCRIPTION_INITIATION_FROM_TYPE_3_PROMOTER	REACTOME_RNA_POL_III_TRANSCRIPTION_INITIATION_FROM_TYPE_3_PROMOTER		26	0.23376769	0.64269215	0.9662447	1.0	1.0	12841	tags=100%, list=77%, signal=428%
BIOCARTA_MCM_PATHWAY	BIOCARTA_MCM_PATHWAY		18	0.25911322	0.64223766	0.9297052	1.0	1.0	12415	tags=100%, list=74%, signal=386%
KEGG_VALINE_LEUCINE_AND_ISOLEUCINE_DEGRADATION	KEGG_VALINE_LEUCINE_AND_ISOLEUCINE_DEGRADATION		42	0.21117665	0.6391938	0.98704106	1.0	1.0	4693	tags=29%, list=28%, signal=40%
REACTOME_AUTODEGRADATION_OF_THE_E3_UBIQUITIN_LIGASE_COP1	REACTOME_AUTODEGRADATION_OF_THE_E3_UBIQUITIN_LIGASE_COP1		47	0.20688418	0.6382098	0.989011	1.0	1.0	13295	tags=100%, list=79%, signal=483%
REACTOME_LAGGING_STRAND_SYNTHESIS	REACTOME_LAGGING_STRAND_SYNTHESIS		19	0.25279388	0.6379979	0.93914807	1.0	1.0	12521	tags=100%, list=75%, signal=395%
REACTOME_PLC_BETA_MEDIATED_EVENTS	REACTOME_PLC_BETA_MEDIATED_EVENTS		41	0.21185169	0.6262129	0.9842697	1.0	1.0	4348	tags=32%, list=26%, signal=43%
REACTOME_P53_INDEPENDENT_G1_S_DNA_DAMAGE_CHECKPOINT	REACTOME_P53_INDEPENDENT_G1_S_DNA_DAMAGE_CHECKPOINT		48	0.20689656	0.6253368	0.991684	1.0	1.0	13295	tags=100%, list=79%, signal=483%
REACTOME_REGULATION_OF_MITOTIC_CELL_CYCLE	REACTOME_REGULATION_OF_MITOTIC_CELL_CYCLE		77	0.18776588	0.62444127	1.0	1.0	1.0	13620	tags=100%, list=81%, signal=532%
BIOCARTA_RACCYCD_PATHWAY	BIOCARTA_RACCYCD_PATHWAY		26	0.227251	0.6234161	0.9617021	1.0	1.0	12950	tags=100%, list=77%, signal=440%
PID_ANGIOPOIETIN_RECEPTOR_PATHWAY	PID_ANGIOPOIETIN_RECEPTOR_PATHWAY		50	0.19802497	0.6184584	0.9935205	1.0	1.0	2807	tags=14%, list=17%, signal=17%
REACTOME_CHROMOSOME_MAINTENANCE	REACTOME_CHROMOSOME_MAINTENANCE		79	0.18091373	0.6172802	1.0	1.0	1.0	3399	tags=13%, list=20%, signal=16%
REACTOME_DOUBLE_STRAND_BREAK_REPAIR	REACTOME_DOUBLE_STRAND_BREAK_REPAIR		22	0.23179913	0.6140334	0.9807692	1.0	1.0	12873	tags=100%, list=77%, signal=431%
REACTOME_PROCESSIVE_SYNTHESIS_ON_THE_LAGGING_STRAND	REACTOME_PROCESSIVE_SYNTHESIS_ON_THE_LAGGING_STRAND		15	0.25273353	0.61070776	0.95670104	1.0	1.0	12521	tags=100%, list=75%, signal=396%
REACTOME_G1_PHASE	REACTOME_G1_PHASE		34	0.21067111	0.6098039	0.98474944	1.0	1.0	13229	tags=100%, list=79%, signal=475%
KEGG_RNA_POLYMERASE	KEGG_RNA_POLYMERASE		27	0.21721989	0.60664225	0.9709172	1.0	1.0	13118	tags=100%, list=78%, signal=460%
REACTOME_GPVI_MEDIATED_ACTIVATION_CASCADE	REACTOME_GPVI_MEDIATED_ACTIVATION_CASCADE		31	0.21431728	0.60610145	0.989011	1.0	1.0	2449	tags=13%, list=15%, signal=15%
REACTOME_PI_METABOLISM	REACTOME_PI_METABOLISM		45	0.19700834	0.6005145	0.99088836	1.0	1.0	5397	tags=38%, list=32%, signal=56%
REACTOME_IL_2_SIGNALING	REACTOME_IL_2_SIGNALING		40	0.2033744	0.59898895	0.99376297	1.0	1.0	2361	tags=10%, list=14%, signal=12%
REACTOME_METABOLISM_OF_NON_CODING_RNA	REACTOME_METABOLISM_OF_NON_CODING_RNA		43	0.19725901	0.5987472	0.99336284	1.0	1.0	13455	tags=100%, list=80%, signal=507%
PID_CD8_TCR_PATHWAY	PID_CD8_TCR_PATHWAY		52	0.18917705	0.5978132	0.9935484	1.0	1.0	1770	tags=10%, list=11%, signal=11%
PID_CIRCADIAN_PATHWAY	PID_CIRCADIAN_PATHWAY		15	0.24977121	0.59691566	0.9455645	1.0	1.0	1812	tags=13%, list=11%, signal=15%
PID_RET_PATHWAY	PID_RET_PATHWAY		39	0.19843373	0.5953337	0.991453	1.0	1.0	4590	tags=28%, list=27%, signal=39%
REACTOME_CELL_CYCLE_CHECKPOINTS	REACTOME_CELL_CYCLE_CHECKPOINTS		110	0.16880496	0.5922068	1.0	1.0	1.0	13295	tags=99%, list=79%, signal=477%
BIOCARTA_IL12_PATHWAY	BIOCARTA_IL12_PATHWAY		21	0.23174885	0.59219915	0.9701493	1.0	1.0	3575	tags=33%, list=21%, signal=42%
REACTOME_ANTIVIRAL_MECHANISM_BY_IFN_STIMULATED_GENES	REACTOME_ANTIVIRAL_MECHANISM_BY_IFN_STIMULATED_GENES		58	0.18683365	0.5900882	1.0	1.0	1.0	13632	tags=100%, list=81%, signal=535%
BIOCARTA_CARM_ER_PATHWAY	BIOCARTA_CARM_ER_PATHWAY		34	0.2060046	0.58699214	0.9840547	1.0	1.0	5310	tags=41%, list=32%, signal=60%
REACTOME_REGULATION_OF_GLUCOKINASE_BY_GLUCOKINASE_REGULATORY_PROTEIN	REACTOME_REGULATION_OF_GLUCOKINASE_BY_GLUCOKINASE_REGULATORY_PROTEIN		25	0.22131264	0.5841536	0.9825708	1.0	1.0	11304	tags=96%, list=67%, signal=295%
REACTOME_CD28_DEPENDENT_PI3K_AKT_SIGNALING	REACTOME_CD28_DEPENDENT_PI3K_AKT_SIGNALING		21	0.2261193	0.5839189	0.9828326	1.0	1.0	1978	tags=10%, list=12%, signal=11%
REACTOME_BRANCHED_CHAIN_AMINO_ACID_CATABOLISM	REACTOME_BRANCHED_CHAIN_AMINO_ACID_CATABOLISM		17	0.23516375	0.582548	0.9769874	1.0	1.0	4559	tags=29%, list=27%, signal=40%
PID_MYC_REPRESS_PATHWAY	PID_MYC_REPRESS_PATHWAY		61	0.1762225	0.5822041	1.0	1.0	1.0	5496	tags=38%, list=33%, signal=56%
REACTOME_RIG_I_MDA5_MEDIATED_INDUCTION_OF_IFN_ALPHA_BETA_PATHWAYS	REACTOME_RIG_I_MDA5_MEDIATED_INDUCTION_OF_IFN_ALPHA_BETA_PATHWAYS		55	0.18774144	0.5820239	0.9932432	1.0	1.0	4033	tags=20%, list=24%, signal=26%
PID_ERBB2_ERBB3_PATHWAY	PID_ERBB2_ERBB3_PATHWAY		44	0.18964994	0.5751014	0.99558496	1.0	1.0	4214	tags=25%, list=25%, signal=33%
REACTOME_SIGNALLING_BY_NGF	REACTOME_SIGNALLING_BY_NGF		210	0.14958765	0.5699107	1.0	1.0	1.0	4214	tags=20%, list=25%, signal=26%
BIOCARTA_MET_PATHWAY	BIOCARTA_MET_PATHWAY		36	0.19453277	0.56883365	0.9956044	1.0	1.0	4590	tags=22%, list=27%, signal=31%
REACTOME_SYNTHESIS_OF_PIPS_AT_THE_PLASMA_MEMBRANE	REACTOME_SYNTHESIS_OF_PIPS_AT_THE_PLASMA_MEMBRANE		29	0.20940979	0.56682706	0.9847162	1.0	1.0	5000	tags=41%, list=30%, signal=59%
BIOCARTA_KERATINOCYTE_PATHWAY	BIOCARTA_KERATINOCYTE_PATHWAY		46	0.18512078	0.5665285	0.9932584	1.0	1.0	1770	tags=7%, list=11%, signal=7%
PID_BCR_5PATHWAY	PID_BCR_5PATHWAY		64	0.17459103	0.5654161	1.0	1.0	1.0	5257	tags=27%, list=31%, signal=39%
BIOCARTA_CD40_PATHWAY	BIOCARTA_CD40_PATHWAY		15	0.23685296	0.56283206	0.98185486	1.0	1.0	3263	tags=27%, list=19%, signal=33%
REACTOME_RNA_POL_III_TRANSCRIPTION_INITIATION_FROM_TYPE_2_PROMOTER	REACTOME_RNA_POL_III_TRANSCRIPTION_INITIATION_FROM_TYPE_2_PROMOTER		23	0.2125768	0.56269604	0.98945147	1.0	1.0	2094	tags=9%, list=13%, signal=10%
REACTOME_HOMOLOGOUS_RECOMBINATION_REPAIR_OF_REPLICATION_INDEPENDENT_DOUBLE_STRAND_BREAKS	REACTOME_HOMOLOGOUS_RECOMBINATION_REPAIR_OF_REPLICATION_INDEPENDENT_DOUBLE_STRAND_BREAKS		16	0.23171596	0.5555286	0.97659576	1.0	1.0	12873	tags=100%, list=77%, signal=431%
REACTOME_DEADENYLATION_DEPENDENT_MRNA_DECAY	REACTOME_DEADENYLATION_DEPENDENT_MRNA_DECAY		41	0.18725428	0.55538625	0.9956522	1.0	1.0	5783	tags=29%, list=35%, signal=45%
ST_GRANULE_CELL_SURVIVAL_PATHWAY	ST_GRANULE_CELL_SURVIVAL_PATHWAY		26	0.20261614	0.5531114	0.9955457	1.0	1.0	1830	tags=12%, list=11%, signal=13%
REACTOME_MEMBRANE_TRAFFICKING	REACTOME_MEMBRANE_TRAFFICKING		117	0.15527745	0.55083275	1.0	1.0	1.0	2731	tags=9%, list=16%, signal=10%
REACTOME_ASPARAGINE_N_LINKED_GLYCOSYLATION	REACTOME_ASPARAGINE_N_LINKED_GLYCOSYLATION		76	0.1628549	0.54407924	1.0	1.0	1.0	4688	tags=18%, list=28%, signal=25%
BIOCARTA_BCR_PATHWAY	BIOCARTA_BCR_PATHWAY		34	0.18933937	0.5440562	1.0	1.0	1.0	2860	tags=12%, list=17%, signal=14%
PID_MYC_PATHWAY	PID_MYC_PATHWAY		25	0.20063372	0.5435577	0.9915254	1.0	1.0	13395	tags=100%, list=80%, signal=498%
KEGG_PYRIMIDINE_METABOLISM	KEGG_PYRIMIDINE_METABOLISM		92	0.15656754	0.5421297	1.0	1.0	1.0	2424	tags=8%, list=14%, signal=9%
REACTOME_GLUCOSE_TRANSPORT	REACTOME_GLUCOSE_TRANSPORT		36	0.18157521	0.5331862	0.9954023	1.0	1.0	1934	tags=8%, list=12%, signal=9%
BIOCARTA_ETS_PATHWAY	BIOCARTA_ETS_PATHWAY		18	0.21465279	0.53152484	0.98991936	1.0	1.0	13159	tags=100%, list=79%, signal=466%
REACTOME_RNA_POL_III_TRANSCRIPTION_TERMINATION	REACTOME_RNA_POL_III_TRANSCRIPTION_TERMINATION		19	0.2069311	0.52941275	0.9957447	1.0	1.0	2094	tags=11%, list=13%, signal=12%
BIOCARTA_NGF_PATHWAY	BIOCARTA_NGF_PATHWAY		18	0.21202336	0.5290331	0.98734176	1.0	1.0	13203	tags=100%, list=79%, signal=472%
REACTOME_ENOS_ACTIVATION_AND_REGULATION	REACTOME_ENOS_ACTIVATION_AND_REGULATION		19	0.2100996	0.527925	0.9936709	1.0	1.0	4439	tags=21%, list=26%, signal=29%
PID_TOLL_ENDOGENOUS_PATHWAY	PID_TOLL_ENDOGENOUS_PATHWAY		23	0.19505039	0.52647805	0.9911894	1.0	1.0	13488	tags=100%, list=81%, signal=513%
REACTOME_DESTABILIZATION_OF_MRNA_BY_BRF1	REACTOME_DESTABILIZATION_OF_MRNA_BY_BRF1		16	0.21483536	0.5262096	0.983368	1.0	1.0	4799	tags=31%, list=29%, signal=44%
BIOCARTA_BIOPEPTIDES_PATHWAY	BIOCARTA_BIOPEPTIDES_PATHWAY		42	0.1740694	0.5250202	1.0	1.0	1.0	4214	tags=21%, list=25%, signal=29%
REACTOME_PLATELET_SENSITIZATION_BY_LDL	REACTOME_PLATELET_SENSITIZATION_BY_LDL		16	0.21463463	0.5230671	0.9868421	1.0	1.0	2892	tags=13%, list=17%, signal=15%
SIG_PIP3_SIGNALING_IN_B_LYMPHOCYTES	SIG_PIP3_SIGNALING_IN_B_LYMPHOCYTES		36	0.17866118	0.51994306	0.99771166	1.0	1.0	1109	tags=6%, list=7%, signal=6%
BIOCARTA_P53_PATHWAY	BIOCARTA_P53_PATHWAY		16	0.21618074	0.51941025	0.99136066	1.0	1.0	13133	tags=100%, list=78%, signal=462%
REACTOME_LATE_PHASE_OF_HIV_LIFE_CYCLE	REACTOME_LATE_PHASE_OF_HIV_LIFE_CYCLE		93	0.14889094	0.51400477	1.0	1.0	1.0	6397	tags=37%, list=38%, signal=59%
KEGG_INOSITOL_PHOSPHATE_METABOLISM	KEGG_INOSITOL_PHOSPHATE_METABOLISM		53	0.16444002	0.5110843	1.0	1.0	1.0	849	tags=4%, list=5%, signal=4%
REACTOME_ANTIGEN_PROCESSING_UBIQUITINATION_PROTEASOME_DEGRADATION	REACTOME_ANTIGEN_PROCESSING_UBIQUITINATION_PROTEASOME_DEGRADATION		196	0.13236989	0.50135034	1.0	1.0	1.0	3755	tags=15%, list=22%, signal=19%
ST_P38_MAPK_PATHWAY	ST_P38_MAPK_PATHWAY		36	0.17378262	0.49560955	0.9956427	1.0	1.0	2956	tags=17%, list=18%, signal=20%
PID_FOXO_PATHWAY	PID_FOXO_PATHWAY		49	0.16125117	0.49310964	1.0	1.0	1.0	4130	tags=20%, list=25%, signal=27%
REACTOME_MITOTIC_M_M_G1_PHASES	REACTOME_MITOTIC_M_M_G1_PHASES		164	0.13168961	0.48713163	1.0	1.0	1.0	12723	tags=97%, list=76%, signal=399%
REACTOME_RIP_MEDIATED_NFKB_ACTIVATION_VIA_DAI	REACTOME_RIP_MEDIATED_NFKB_ACTIVATION_VIA_DAI		16	0.20166115	0.48598474	0.99122804	1.0	1.0	13376	tags=100%, list=80%, signal=496%
BIOCARTA_CHEMICAL_PATHWAY	BIOCARTA_CHEMICAL_PATHWAY		22	0.18263845	0.4816748	0.9977477	1.0	1.0	5937	tags=32%, list=35%, signal=49%
REACTOME_DOWNSTREAM_SIGNAL_TRANSDUCTION	REACTOME_DOWNSTREAM_SIGNAL_TRANSDUCTION		90	0.14061162	0.4792598	1.0	1.0	1.0	4420	tags=21%, list=26%, signal=29%
REACTOME_DNA_REPLICATION	REACTOME_DNA_REPLICATION		184	0.12925674	0.47783056	1.0	1.0	1.0	13752	tags=99%, list=82%, signal=546%
BIOCARTA_TOLL_PATHWAY	BIOCARTA_TOLL_PATHWAY		36	0.15934479	0.47082573	1.0	1.0	1.0	1378	tags=6%, list=8%, signal=6%
BIOCARTA_TNFR1_PATHWAY	BIOCARTA_TNFR1_PATHWAY		29	0.16934544	0.4656523	1.0	1.0	1.0	5566	tags=41%, list=33%, signal=62%
REACTOME_HOST_INTERACTIONS_OF_HIV_FACTORS	REACTOME_HOST_INTERACTIONS_OF_HIV_FACTORS		114	0.122551	0.43184447	1.0	1.0	1.0	14712	tags=100%, list=88%, signal=816%
REACTOME_SIGNALING_BY_FGFR1_FUSION_MUTANTS	REACTOME_SIGNALING_BY_FGFR1_FUSION_MUTANTS		18	0.16930863	0.41869473	1.0	1.0	1.0	6172	tags=56%, list=37%, signal=88%
KEGG_GLYCOSAMINOGLYCAN_DEGRADATION	KEGG_GLYCOSAMINOGLYCAN_DEGRADATION		17	0.16240004	0.39879775	0.99785405	1.0	1.0	3585	tags=18%, list=21%, signal=22%
BIOCARTA_LONGEVITY_PATHWAY	BIOCARTA_LONGEVITY_PATHWAY		15	0.16675624	0.3925747	1.0	1.0	1.0	13960	tags=100%, list=83%, signal=599%
REACTOME_PROTEOLYTIC_CLEAVAGE_OF_SNARE_COMPLEX_PROTEINS	REACTOME_PROTEOLYTIC_CLEAVAGE_OF_SNARE_COMPLEX_PROTEINS		15	0.15928774	0.37800562	1.0	1.0	1.0	14085	tags=100%, list=84%, signal=628%
REACTOME_REGULATION_OF_SIGNALING_BY_CBL	REACTOME_REGULATION_OF_SIGNALING_BY_CBL		18	0.1392895	0.34476274	1.0	1.0	1.0	5000	tags=28%, list=30%, signal=40%
REACTOME_TRANSCRIPTIONAL_ACTIVITY_OF_SMAD2_SMAD3_SMAD4_HETEROTRIMER	REACTOME_TRANSCRIPTIONAL_ACTIVITY_OF_SMAD2_SMAD3_SMAD4_HETEROTRIMER		36	0.111821964	0.3211377	1.0	1.0	1.0	956	tags=3%, list=6%, signal=3%
REACTOME_RNA_POL_III_TRANSCRIPTION	REACTOME_RNA_POL_III_TRANSCRIPTION		33	0.11166938	0.31669763	1.0	0.9999959	1.0	14884	tags=100%, list=89%, signal=895%
