# Supplementary material for: Structure-function analysis of purified proanthocyanidins reveals a role for polymer size in suppressing inflammatory responses
Source: Commun Biol. 2021 Jul 21;4:896. doi: 10.1038/s42003-021-02408-3 (PMC8295316; doi:10.1038/s42003-021-02408-3)
Supplement: Supplementary file 4 — Supplementary Data 1 [file 42003_2021_2408_MOESM4_ESM.zip › GSEA - regulated pathways in macrophages/downregulated by High PAC compared to control.xls]

NAME	GS<br> follow link to MSigDB	GS DETAILS	SIZE	ES	NES	NOM p-val	FDR q-val	FWER p-val	RANK AT MAX	LEADING EDGE
REACTOME_CHOLESTEROL_BIOSYNTHESIS	REACTOME_CHOLESTEROL_BIOSYNTHESIS	Details ...	20	0.843624	2.3984315	0.0	0.0	0.0	1473	tags=75%, list=9%, signal=82%
KEGG_STEROID_BIOSYNTHESIS	KEGG_STEROID_BIOSYNTHESIS	Details ...	15	0.80051595	2.1472988	0.0	9.12435E-4	0.002	2412	tags=73%, list=14%, signal=86%
KEGG_TERPENOID_BACKBONE_BIOSYNTHESIS	KEGG_TERPENOID_BACKBONE_BIOSYNTHESIS	Details ...	15	0.75043905	1.9889798	0.0	0.023211773	0.073	1330	tags=47%, list=8%, signal=51%
REACTOME_DEPOSITION_OF_NEW_CENPA_CONTAINING_NUCLEOSOMES_AT_THE_CENTROMERE	REACTOME_DEPOSITION_OF_NEW_CENPA_CONTAINING_NUCLEOSOMES_AT_THE_CENTROMERE	Details ...	24	0.64325756	1.9375458	0.0024390244	0.033822604	0.135	1598	tags=33%, list=10%, signal=37%
BIOCARTA_HDAC_PATHWAY	BIOCARTA_HDAC_PATHWAY	Details ...	28	0.5982997	1.8209896	0.0	0.12127285	0.488	3434	tags=36%, list=20%, signal=45%
REACTOME_PEPTIDE_CHAIN_ELONGATION	REACTOME_PEPTIDE_CHAIN_ELONGATION	Details ...	78	0.443787	1.7204291	0.0030395137	0.27903566	0.841	7652	tags=67%, list=46%, signal=122%
KEGG_RIBOSOME	KEGG_RIBOSOME	Details ...	81	0.4285962	1.655792	0.0	0.43269187	0.96	7652	tags=70%, list=46%, signal=129%
REACTOME_SRP_DEPENDENT_COTRANSLATIONAL_PROTEIN_TARGETING_TO_MEMBRANE	REACTOME_SRP_DEPENDENT_COTRANSLATIONAL_PROTEIN_TARGETING_TO_MEMBRANE	Details ...	101	0.41796088	1.6452504	0.0032573289	0.41723493	0.974	7652	tags=67%, list=46%, signal=123%
KEGG_HOMOLOGOUS_RECOMBINATION	KEGG_HOMOLOGOUS_RECOMBINATION	Details ...	26	0.52962124	1.628638	0.017902814	0.4287836	0.983	5180	tags=42%, list=31%, signal=61%
REACTOME_3_UTR_MEDIATED_TRANSLATIONAL_REGULATION	REACTOME_3_UTR_MEDIATED_TRANSLATIONAL_REGULATION	Details ...	98	0.40631917	1.6251112	0.0	0.39729142	0.987	7652	tags=64%, list=46%, signal=118%
REACTOME_SYNTHESIS_SECRETION_AND_DEACYLATION_OF_GHRELIN	REACTOME_SYNTHESIS_SECRETION_AND_DEACYLATION_OF_GHRELIN	Details ...	15	0.6327918	1.6206574	0.016091954	0.37504473	0.987	1729	tags=33%, list=10%, signal=37%
REACTOME_NONSENSE_MEDIATED_DECAY_ENHANCED_BY_THE_EXON_JUNCTION_COMPLEX	REACTOME_NONSENSE_MEDIATED_DECAY_ENHANCED_BY_THE_EXON_JUNCTION_COMPLEX	Details ...	99	0.39990017	1.5954208	0.0	0.42243972	0.995	7652	tags=63%, list=46%, signal=115%
REACTOME_INFLUENZA_VIRAL_RNA_TRANSCRIPTION_AND_REPLICATION	REACTOME_INFLUENZA_VIRAL_RNA_TRANSCRIPTION_AND_REPLICATION	Details ...	94	0.40294823	1.5861006	0.0	0.42142305	0.997	7652	tags=66%, list=46%, signal=121%
KEGG_SPLICEOSOME	KEGG_SPLICEOSOME	Details ...	120	0.383507	1.5726681	0.0	0.43663064	0.997	5683	tags=42%, list=34%, signal=63%
REACTOME_MITOCHONDRIAL_PROTEIN_IMPORT	REACTOME_MITOCHONDRIAL_PROTEIN_IMPORT	Details ...	47	0.44381747	1.5351914	0.02017291	0.54125035	1.0	7017	tags=55%, list=42%, signal=95%
REACTOME_TRANSLATION	REACTOME_TRANSLATION	Details ...	138	0.3657447	1.5141588	0.0	0.5903936	1.0	7405	tags=57%, list=44%, signal=102%
REACTOME_RNA_POL_II_TRANSCRIPTION_PRE_INITIATION_AND_PROMOTER_OPENING	REACTOME_RNA_POL_II_TRANSCRIPTION_PRE_INITIATION_AND_PROMOTER_OPENING	Details ...	38	0.43823653	1.4957807	0.020671835	0.6338943	1.0	5038	tags=39%, list=30%, signal=56%
PID_HDAC_CLASSIII_PATHWAY	PID_HDAC_CLASSIII_PATHWAY	Details ...	25	0.48940727	1.4948226	0.05276382	0.6028325	1.0	2853	tags=36%, list=17%, signal=43%
REACTOME_RNA_POL_II_TRANSCRIPTION	REACTOME_RNA_POL_II_TRANSCRIPTION	Details ...	95	0.3772873	1.4862267	0.0	0.6057692	1.0	5697	tags=40%, list=34%, signal=60%
BIOCARTA_GCR_PATHWAY	BIOCARTA_GCR_PATHWAY	Details ...	19	0.5246047	1.4609227	0.058956917	0.6866284	1.0	512	tags=11%, list=3%, signal=11%
KEGG_PROTEIN_EXPORT	KEGG_PROTEIN_EXPORT		22	0.49123165	1.432972	0.058080807	0.7878731	1.0	4705	tags=41%, list=28%, signal=57%
KEGG_MELANOMA	KEGG_MELANOMA		71	0.37458676	1.4107556	0.026946107	0.8667646	1.0	1247	tags=18%, list=7%, signal=20%
KEGG_NOTCH_SIGNALING_PATHWAY	KEGG_NOTCH_SIGNALING_PATHWAY		46	0.3990008	1.4008021	0.045945946	0.881444	1.0	134	tags=11%, list=1%, signal=11%
REACTOME_PHASE_II_CONJUGATION	REACTOME_PHASE_II_CONJUGATION		40	0.42621619	1.3979491	0.067204304	0.85901403	1.0	921	tags=18%, list=5%, signal=18%
REACTOME_RNA_POL_II_PRE_TRANSCRIPTION_EVENTS	REACTOME_RNA_POL_II_PRE_TRANSCRIPTION_EVENTS		53	0.38787207	1.3913519	0.04398827	0.859993	1.0	5038	tags=34%, list=30%, signal=48%
KEGG_OTHER_GLYCAN_DEGRADATION	KEGG_OTHER_GLYCAN_DEGRADATION		15	0.5247387	1.3890898	0.11032864	0.8382489	1.0	686	tags=20%, list=4%, signal=21%
KEGG_GLYOXYLATE_AND_DICARBOXYLATE_METABOLISM	KEGG_GLYOXYLATE_AND_DICARBOXYLATE_METABOLISM		16	0.5326161	1.388706	0.08229426	0.80960673	1.0	567	tags=13%, list=3%, signal=13%
REACTOME_FORMATION_OF_THE_TERNARY_COMPLEX_AND_SUBSEQUENTLY_THE_43S_COMPLEX	REACTOME_FORMATION_OF_THE_TERNARY_COMPLEX_AND_SUBSEQUENTLY_THE_43S_COMPLEX		46	0.39936033	1.3879606	0.054054055	0.78446615	1.0	7305	tags=61%, list=44%, signal=108%
BIOCARTA_HCMV_PATHWAY	BIOCARTA_HCMV_PATHWAY		17	0.5034352	1.3694451	0.10705596	0.8487084	1.0	60	tags=6%, list=0%, signal=6%
REACTOME_MRNA_CAPPING	REACTOME_MRNA_CAPPING		27	0.44674054	1.3661405	0.06648936	0.8383537	1.0	5371	tags=44%, list=32%, signal=65%
REACTOME_MITOTIC_PROMETAPHASE	REACTOME_MITOTIC_PROMETAPHASE		83	0.35039487	1.3584322	0.031847134	0.8495929	1.0	5949	tags=45%, list=36%, signal=69%
PID_ALK1_PATHWAY	PID_ALK1_PATHWAY		26	0.45191568	1.3571677	0.09497207	0.8289775	1.0	2362	tags=27%, list=14%, signal=31%
REACTOME_FORMATION_OF_THE_HIV1_EARLY_ELONGATION_COMPLEX	REACTOME_FORMATION_OF_THE_HIV1_EARLY_ELONGATION_COMPLEX		27	0.43269742	1.3489403	0.09343434	0.844646	1.0	5371	tags=44%, list=32%, signal=65%
REACTOME_RNA_POL_III_CHAIN_ELONGATION	REACTOME_RNA_POL_III_CHAIN_ELONGATION		17	0.48667789	1.3442094	0.147343	0.84369504	1.0	5964	tags=65%, list=36%, signal=100%
REACTOME_BIOLOGICAL_OXIDATIONS	REACTOME_BIOLOGICAL_OXIDATIONS		81	0.3481949	1.3401203	0.049668875	0.84001213	1.0	2353	tags=27%, list=14%, signal=31%
REACTOME_DNA_REPLICATION	REACTOME_DNA_REPLICATION		184	0.3053574	1.330854	0.016949153	0.86355615	1.0	6197	tags=40%, list=37%, signal=63%
REACTOME_LOSS_OF_NLP_FROM_MITOTIC_CENTROSOMES	REACTOME_LOSS_OF_NLP_FROM_MITOTIC_CENTROSOMES		55	0.36694366	1.3297399	0.0591716	0.8449733	1.0	4480	tags=36%, list=27%, signal=49%
REACTOME_MRNA_3_END_PROCESSING	REACTOME_MRNA_3_END_PROCESSING		33	0.4159648	1.3212209	0.08421053	0.86331666	1.0	7121	tags=67%, list=43%, signal=116%
REACTOME_CHROMOSOME_MAINTENANCE	REACTOME_CHROMOSOME_MAINTENANCE		79	0.3427289	1.3202492	0.048231512	0.8460759	1.0	2411	tags=19%, list=14%, signal=22%
REACTOME_MEIOTIC_RECOMBINATION	REACTOME_MEIOTIC_RECOMBINATION		31	0.41353288	1.3184515	0.09975669	0.8327996	1.0	2411	tags=19%, list=14%, signal=23%
REACTOME_MRNA_SPLICING	REACTOME_MRNA_SPLICING		103	0.32914668	1.3152614	0.026845638	0.82738596	1.0	7121	tags=48%, list=43%, signal=82%
REACTOME_GLUTATHIONE_CONJUGATION	REACTOME_GLUTATHIONE_CONJUGATION		16	0.48499903	1.3097237	0.13163972	0.83383715	1.0	921	tags=25%, list=5%, signal=26%
REACTOME_ENOS_ACTIVATION_AND_REGULATION	REACTOME_ENOS_ACTIVATION_AND_REGULATION		19	0.46673155	1.3015356	0.11557789	0.8544218	1.0	2789	tags=32%, list=17%, signal=38%
REACTOME_DOUBLE_STRAND_BREAK_REPAIR	REACTOME_DOUBLE_STRAND_BREAK_REPAIR		22	0.44345796	1.3002144	0.12718205	0.84116656	1.0	6507	tags=50%, list=39%, signal=82%
REACTOME_SYNTHESIS_AND_INTERCONVERSION_OF_NUCLEOTIDE_DI_AND_TRIPHOSPHATES	REACTOME_SYNTHESIS_AND_INTERCONVERSION_OF_NUCLEOTIDE_DI_AND_TRIPHOSPHATES		17	0.48036167	1.2955683	0.16018307	0.8445696	1.0	3334	tags=35%, list=20%, signal=44%
REACTOME_ACTIVATION_OF_THE_MRNA_UPON_BINDING_OF_THE_CAP_BINDING_COMPLEX_AND_EIFS_AND_SUBSEQUENT_BINDING_TO_43S	REACTOME_ACTIVATION_OF_THE_MRNA_UPON_BINDING_OF_THE_CAP_BINDING_COMPLEX_AND_EIFS_AND_SUBSEQUENT_BINDING_TO_43S		54	0.36586538	1.2953311	0.08201058	0.8271326	1.0	7305	tags=56%, list=44%, signal=98%
PID_AURORA_B_PATHWAY	PID_AURORA_B_PATHWAY		39	0.3820031	1.294055	0.089709766	0.81527704	1.0	4869	tags=41%, list=29%, signal=58%
REACTOME_CELL_CYCLE_MITOTIC	REACTOME_CELL_CYCLE_MITOTIC		302	0.28192633	1.2935292	0.0	0.8005754	1.0	5949	tags=39%, list=36%, signal=59%
REACTOME_TRANSCRIPTION	REACTOME_TRANSCRIPTION		145	0.30703586	1.288327	0.055762082	0.8084331	1.0	5778	tags=39%, list=34%, signal=58%
REACTOME_RESPIRATORY_ELECTRON_TRANSPORT	REACTOME_RESPIRATORY_ELECTRON_TRANSPORT		62	0.3518358	1.2870241	0.089020774	0.7981857	1.0	6931	tags=63%, list=41%, signal=107%
BIOCARTA_MYOSIN_PATHWAY	BIOCARTA_MYOSIN_PATHWAY		31	0.3989828	1.279545	0.110526316	0.8163876	1.0	4132	tags=35%, list=25%, signal=47%
REACTOME_MITOTIC_M_M_G1_PHASES	REACTOME_MITOTIC_M_M_G1_PHASES		164	0.29861626	1.2771444	0.03448276	0.81086564	1.0	6197	tags=40%, list=37%, signal=63%
REACTOME_PIP3_ACTIVATES_AKT_SIGNALING	REACTOME_PIP3_ACTIVATES_AKT_SIGNALING		27	0.41502726	1.2686417	0.13351499	0.83338684	1.0	5115	tags=41%, list=31%, signal=59%
REACTOME_REGULATION_OF_GENE_EXPRESSION_IN_BETA_CELLS	REACTOME_REGULATION_OF_GENE_EXPRESSION_IN_BETA_CELLS		19	0.45792806	1.2674602	0.1609756	0.8229745	1.0	3391	tags=47%, list=20%, signal=59%
REACTOME_RNA_POL_I_TRANSCRIPTION_TERMINATION	REACTOME_RNA_POL_I_TRANSCRIPTION_TERMINATION		19	0.44544595	1.266212	0.16461916	0.8135332	1.0	5544	tags=53%, list=33%, signal=79%
REACTOME_FATTY_ACYL_COA_BIOSYNTHESIS	REACTOME_FATTY_ACYL_COA_BIOSYNTHESIS		18	0.45813948	1.2571319	0.17721519	0.83941835	1.0	4023	tags=44%, list=24%, signal=58%
REACTOME_CLEAVAGE_OF_GROWING_TRANSCRIPT_IN_THE_TERMINATION_REGION_	REACTOME_CLEAVAGE_OF_GROWING_TRANSCRIPT_IN_THE_TERMINATION_REGION_		42	0.3688755	1.2552207	0.12195122	0.83297694	1.0	7121	tags=64%, list=43%, signal=112%
REACTOME_FORMATION_OF_RNA_POL_II_ELONGATION_COMPLEX_	REACTOME_FORMATION_OF_RNA_POL_II_ELONGATION_COMPLEX_		37	0.37629429	1.2524779	0.1301939	0.8315733	1.0	6795	tags=51%, list=41%, signal=86%
REACTOME_DNA_REPAIR	REACTOME_DNA_REPAIR		101	0.31306145	1.24623	0.07638889	0.8458151	1.0	5560	tags=36%, list=33%, signal=53%
REACTOME_RECRUITMENT_OF_MITOTIC_CENTROSOME_PROTEINS_AND_COMPLEXES	REACTOME_RECRUITMENT_OF_MITOTIC_CENTROSOME_PROTEINS_AND_COMPLEXES		62	0.3451454	1.2451998	0.11749347	0.83616114	1.0	4508	tags=37%, list=27%, signal=51%
REACTOME_TRIGLYCERIDE_BIOSYNTHESIS	REACTOME_TRIGLYCERIDE_BIOSYNTHESIS		36	0.3758988	1.2414104	0.14669926	0.8388125	1.0	2428	tags=19%, list=14%, signal=23%
REACTOME_METABOLISM_OF_MRNA	REACTOME_METABOLISM_OF_MRNA		199	0.2801995	1.2378508	0.06603774	0.8406749	1.0	7058	tags=50%, list=42%, signal=86%
REACTOME_INFLUENZA_LIFE_CYCLE	REACTOME_INFLUENZA_LIFE_CYCLE		126	0.30015248	1.2375238	0.060714286	0.8290505	1.0	7730	tags=60%, list=46%, signal=110%
REACTOME_CELL_CYCLE	REACTOME_CELL_CYCLE		354	0.26327577	1.2247397	0.01754386	0.87421715	1.0	5619	tags=36%, list=34%, signal=53%
REACTOME_REGULATORY_RNA_PATHWAYS	REACTOME_REGULATORY_RNA_PATHWAYS		21	0.42210987	1.2138186	0.18396227	0.910944	1.0	2199	tags=19%, list=13%, signal=22%
REACTOME_ABORTIVE_ELONGATION_OF_HIV1_TRANSCRIPT_IN_THE_ABSENCE_OF_TAT	REACTOME_ABORTIVE_ELONGATION_OF_HIV1_TRANSCRIPT_IN_THE_ABSENCE_OF_TAT		19	0.41942382	1.1999128	0.20588236	0.9637182	1.0	5038	tags=42%, list=30%, signal=60%
BIOCARTA_MEF2D_PATHWAY	BIOCARTA_MEF2D_PATHWAY		18	0.43180943	1.1994082	0.2063882	0.9520407	1.0	6587	tags=56%, list=39%, signal=91%
REACTOME_MRNA_SPLICING_MINOR_PATHWAY	REACTOME_MRNA_SPLICING_MINOR_PATHWAY		40	0.36386904	1.1976066	0.20325203	0.946772	1.0	5038	tags=35%, list=30%, signal=50%
REACTOME_PI3K_EVENTS_IN_ERBB4_SIGNALING	REACTOME_PI3K_EVENTS_IN_ERBB4_SIGNALING		36	0.36941662	1.1967168	0.1852861	0.9373762	1.0	4222	tags=31%, list=25%, signal=41%
PID_VEGFR1_PATHWAY	PID_VEGFR1_PATHWAY		26	0.38732985	1.19525	0.20987654	0.93064296	1.0	809	tags=12%, list=5%, signal=12%
REACTOME_RNA_POL_III_TRANSCRIPTION_INITIATION_FROM_TYPE_2_PROMOTER	REACTOME_RNA_POL_III_TRANSCRIPTION_INITIATION_FROM_TYPE_2_PROMOTER		23	0.40813076	1.1905797	0.20493828	0.93972325	1.0	5964	tags=52%, list=36%, signal=81%
REACTOME_METABOLISM_OF_RNA	REACTOME_METABOLISM_OF_RNA		239	0.26544204	1.1881771	0.049751244	0.937878	1.0	7058	tags=49%, list=42%, signal=84%
KEGG_MISMATCH_REPAIR	KEGG_MISMATCH_REPAIR		22	0.40873194	1.1870735	0.21243523	0.9303302	1.0	6544	tags=50%, list=39%, signal=82%
REACTOME_TRANSCRIPTION_COUPLED_NER_TC_NER	REACTOME_TRANSCRIPTION_COUPLED_NER_TC_NER		42	0.347681	1.1827253	0.1815562	0.93782	1.0	2411	tags=17%, list=14%, signal=19%
REACTOME_DEADENYLATION_OF_MRNA	REACTOME_DEADENYLATION_OF_MRNA		18	0.42490909	1.1826638	0.24324325	0.925515	1.0	6406	tags=56%, list=38%, signal=90%
KEGG_VIRAL_MYOCARDITIS	KEGG_VIRAL_MYOCARDITIS		54	0.33388704	1.1811488	0.17955801	0.9208822	1.0	2207	tags=20%, list=13%, signal=23%
KEGG_NUCLEOTIDE_EXCISION_REPAIR	KEGG_NUCLEOTIDE_EXCISION_REPAIR		42	0.347128	1.1770526	0.19398907	0.92795205	1.0	4600	tags=31%, list=27%, signal=43%
PID_LIS1_PATHWAY	PID_LIS1_PATHWAY		28	0.38250244	1.1736026	0.19602978	0.9312832	1.0	730	tags=11%, list=4%, signal=11%
PID_CXCR3_PATHWAY	PID_CXCR3_PATHWAY		42	0.34695688	1.17218	0.1967655	0.92657554	1.0	1103	tags=12%, list=7%, signal=13%
KEGG_PROSTATE_CANCER	KEGG_PROSTATE_CANCER		88	0.29929677	1.1559587	0.18397626	0.99126536	1.0	2471	tags=16%, list=15%, signal=19%
REACTOME_ACTIVATION_OF_BH3_ONLY_PROTEINS	REACTOME_ACTIVATION_OF_BH3_ONLY_PROTEINS		16	0.41913867	1.1526977	0.25061426	0.99499047	1.0	4097	tags=38%, list=24%, signal=50%
REACTOME_MITOTIC_G2_G2_M_PHASES	REACTOME_MITOTIC_G2_G2_M_PHASES		77	0.29890454	1.1512061	0.18950437	0.9899273	1.0	4643	tags=34%, list=28%, signal=46%
REACTOME_GABA_SYNTHESIS_RELEASE_REUPTAKE_AND_DEGRADATION	REACTOME_GABA_SYNTHESIS_RELEASE_REUPTAKE_AND_DEGRADATION		16	0.44030598	1.1493477	0.28169015	0.98723245	1.0	2784	tags=25%, list=17%, signal=30%
REACTOME_NUCLEOTIDE_EXCISION_REPAIR	REACTOME_NUCLEOTIDE_EXCISION_REPAIR		47	0.3302392	1.144776	0.22493225	0.9972415	1.0	2411	tags=17%, list=14%, signal=20%
KEGG_RNA_POLYMERASE	KEGG_RNA_POLYMERASE		27	0.37164518	1.1382422	0.2734177	1.0	1.0	5038	tags=37%, list=30%, signal=53%
REACTOME_FORMATION_OF_TRANSCRIPTION_COUPLED_NER_TC_NER_REPAIR_COMPLEX	REACTOME_FORMATION_OF_TRANSCRIPTION_COUPLED_NER_TC_NER_REPAIR_COMPLEX		27	0.37319383	1.1339979	0.2519084	1.0	1.0	2253	tags=19%, list=13%, signal=21%
REACTOME_CELL_DEATH_SIGNALLING_VIA_NRAGE_NRIF_AND_NADE	REACTOME_CELL_DEATH_SIGNALLING_VIA_NRAGE_NRIF_AND_NADE		57	0.31293654	1.1276826	0.20689656	1.0	1.0	2469	tags=21%, list=15%, signal=25%
KEGG_PYRIMIDINE_METABOLISM	KEGG_PYRIMIDINE_METABOLISM		92	0.28555512	1.1210123	0.19155844	1.0	1.0	3773	tags=25%, list=23%, signal=32%
REACTOME_ELONGATION_ARREST_AND_RECOVERY	REACTOME_ELONGATION_ARREST_AND_RECOVERY		27	0.3687448	1.1125553	0.30051813	1.0	1.0	6795	tags=48%, list=41%, signal=81%
BIOCARTA_IGF1MTOR_PATHWAY	BIOCARTA_IGF1MTOR_PATHWAY		20	0.39481118	1.111081	0.298995	1.0	1.0	1367	tags=10%, list=8%, signal=11%
REACTOME_TCA_CYCLE_AND_RESPIRATORY_ELECTRON_TRANSPORT	REACTOME_TCA_CYCLE_AND_RESPIRATORY_ELECTRON_TRANSPORT		114	0.27294824	1.1080259	0.23465703	1.0	1.0	6480	tags=48%, list=39%, signal=78%
PID_ERBB_NETWORK_PATHWAY	PID_ERBB_NETWORK_PATHWAY		15	0.43306965	1.107471	0.35679612	1.0	1.0	238	tags=13%, list=1%, signal=14%
REACTOME_STEROID_HORMONES	REACTOME_STEROID_HORMONES		24	0.3642851	1.1059312	0.27480915	1.0	1.0	3188	tags=38%, list=19%, signal=46%
REACTOME_RESPIRATORY_ELECTRON_TRANSPORT_ATP_SYNTHESIS_BY_CHEMIOSMOTIC_COUPLING_AND_HEAT_PRODUCTION_BY_UNCOUPLING_PROTEINS_	REACTOME_RESPIRATORY_ELECTRON_TRANSPORT_ATP_SYNTHESIS_BY_CHEMIOSMOTIC_COUPLING_AND_HEAT_PRODUCTION_BY_UNCOUPLING_PROTEINS_		78	0.29076782	1.1007739	0.2345679	1.0	1.0	6480	tags=54%, list=39%, signal=87%
PID_RETINOIC_ACID_PATHWAY	PID_RETINOIC_ACID_PATHWAY		30	0.34990716	1.1002768	0.29545453	1.0	1.0	2853	tags=13%, list=17%, signal=16%
REACTOME_G1_PHASE	REACTOME_G1_PHASE		34	0.34322885	1.0891193	0.29758713	1.0	1.0	4923	tags=38%, list=29%, signal=54%
REACTOME_METABOLISM_OF_LIPIDS_AND_LIPOPROTEINS	REACTOME_METABOLISM_OF_LIPIDS_AND_LIPOPROTEINS		441	0.22922987	1.0877832	0.128	1.0	1.0	3287	tags=22%, list=20%, signal=26%
KEGG_REGULATION_OF_ACTIN_CYTOSKELETON	KEGG_REGULATION_OF_ACTIN_CYTOSKELETON		209	0.2540889	1.0877728	0.20276497	1.0	1.0	2479	tags=18%, list=15%, signal=21%
PID_EPHA2_FWD_PATHWAY	PID_EPHA2_FWD_PATHWAY		19	0.39328712	1.0873237	0.33566433	1.0	1.0	198	tags=11%, list=1%, signal=11%
REACTOME_CIRCADIAN_REPRESSION_OF_EXPRESSION_BY_REV_ERBA	REACTOME_CIRCADIAN_REPRESSION_OF_EXPRESSION_BY_REV_ERBA		22	0.37064528	1.0840641	0.3272727	1.0	1.0	387	tags=9%, list=2%, signal=9%
PID_HNF3B_PATHWAY	PID_HNF3B_PATHWAY		45	0.31305563	1.0805576	0.31073445	1.0	1.0	3472	tags=31%, list=21%, signal=39%
REACTOME_INHIBITION_OF_THE_PROTEOLYTIC_ACTIVITY_OF_APC_C_REQUIRED_FOR_THE_ONSET_OF_ANAPHASE_BY_MITOTIC_SPINDLE_CHECKPOINT_COMPONENTS	REACTOME_INHIBITION_OF_THE_PROTEOLYTIC_ACTIVITY_OF_APC_C_REQUIRED_FOR_THE_ONSET_OF_ANAPHASE_BY_MITOTIC_SPINDLE_CHECKPOINT_COMPONENTS		18	0.3945796	1.0797511	0.35078534	1.0	1.0	7154	tags=72%, list=43%, signal=126%
REACTOME_RNA_POL_III_TRANSCRIPTION_INITIATION_FROM_TYPE_3_PROMOTER	REACTOME_RNA_POL_III_TRANSCRIPTION_INITIATION_FROM_TYPE_3_PROMOTER		26	0.35522693	1.0762193	0.3324468	1.0	1.0	5964	tags=46%, list=36%, signal=72%
KEGG_HUNTINGTONS_DISEASE	KEGG_HUNTINGTONS_DISEASE		165	0.25251186	1.0757983	0.28270042	1.0	1.0	6353	tags=48%, list=38%, signal=76%
REACTOME_GRB2_EVENTS_IN_ERBB2_SIGNALING	REACTOME_GRB2_EVENTS_IN_ERBB2_SIGNALING		22	0.37007505	1.074037	0.34114584	1.0	1.0	238	tags=9%, list=1%, signal=9%
REACTOME_AMINE_DERIVED_HORMONES	REACTOME_AMINE_DERIVED_HORMONES		15	0.4160779	1.0719942	0.38709676	1.0	1.0	954	tags=27%, list=6%, signal=28%
KEGG_DNA_REPLICATION	KEGG_DNA_REPLICATION		35	0.33078912	1.0699143	0.34383202	1.0	1.0	7560	tags=57%, list=45%, signal=104%
REACTOME_APC_CDC20_MEDIATED_DEGRADATION_OF_NEK2A	REACTOME_APC_CDC20_MEDIATED_DEGRADATION_OF_NEK2A		21	0.37416917	1.0656122	0.35588974	1.0	1.0	7154	tags=67%, list=43%, signal=116%
BIOCARTA_TOLL_PATHWAY	BIOCARTA_TOLL_PATHWAY		36	0.3282899	1.0648711	0.3625	1.0	1.0	3544	tags=25%, list=21%, signal=32%
REACTOME_CHONDROITIN_SULFATE_BIOSYNTHESIS	REACTOME_CHONDROITIN_SULFATE_BIOSYNTHESIS		19	0.3792241	1.0628046	0.37349397	1.0	1.0	1981	tags=32%, list=12%, signal=36%
PID_PS1_PATHWAY	PID_PS1_PATHWAY		46	0.31132278	1.0591848	0.35	1.0	1.0	521	tags=9%, list=3%, signal=9%
PID_P53_REGULATION_PATHWAY	PID_P53_REGULATION_PATHWAY		58	0.29017317	1.0591159	0.3421829	1.0	1.0	7192	tags=57%, list=43%, signal=99%
REACTOME_EFFECTS_OF_PIP2_HYDROLYSIS	REACTOME_EFFECTS_OF_PIP2_HYDROLYSIS		22	0.35645556	1.058769	0.3511236	1.0	1.0	4234	tags=45%, list=25%, signal=61%
REACTOME_PROCESSIVE_SYNTHESIS_ON_THE_LAGGING_STRAND	REACTOME_PROCESSIVE_SYNTHESIS_ON_THE_LAGGING_STRAND		15	0.4099399	1.057547	0.3883495	1.0	1.0	2411	tags=20%, list=14%, signal=23%
REACTOME_DARPP_32_EVENTS	REACTOME_DARPP_32_EVENTS		23	0.35604	1.056991	0.354067	1.0	1.0	4451	tags=26%, list=27%, signal=35%
REACTOME_MICRORNA_MIRNA_BIOGENESIS	REACTOME_MICRORNA_MIRNA_BIOGENESIS		18	0.38207027	1.0567917	0.35770234	1.0	1.0	2199	tags=17%, list=13%, signal=19%
REACTOME_PROCESSING_OF_CAPPED_INTRON_CONTAINING_PRE_MRNA	REACTOME_PROCESSING_OF_CAPPED_INTRON_CONTAINING_PRE_MRNA		130	0.255058	1.0538466	0.2806324	1.0	1.0	7291	tags=45%, list=44%, signal=80%
KEGG_SELENOAMINO_ACID_METABOLISM	KEGG_SELENOAMINO_ACID_METABOLISM		25	0.35505643	1.0534769	0.3401015	1.0	1.0	3700	tags=24%, list=22%, signal=31%
REACTOME_NRAGE_SIGNALS_DEATH_THROUGH_JNK	REACTOME_NRAGE_SIGNALS_DEATH_THROUGH_JNK		42	0.31029928	1.0530509	0.35310733	1.0	1.0	1854	tags=19%, list=11%, signal=21%
REACTOME_DEADENYLATION_DEPENDENT_MRNA_DECAY	REACTOME_DEADENYLATION_DEPENDENT_MRNA_DECAY		41	0.3105225	1.052097	0.32231405	1.0	1.0	5990	tags=41%, list=36%, signal=64%
REACTOME_ABCA_TRANSPORTERS_IN_LIPID_HOMEOSTASIS	REACTOME_ABCA_TRANSPORTERS_IN_LIPID_HOMEOSTASIS		16	0.38919166	1.0518863	0.37704918	1.0	1.0	1583	tags=31%, list=9%, signal=34%
BIOCARTA_NDKDYNAMIN_PATHWAY	BIOCARTA_NDKDYNAMIN_PATHWAY		18	0.37651882	1.0451016	0.37644342	1.0	1.0	6587	tags=67%, list=39%, signal=110%
KEGG_ONE_CARBON_POOL_BY_FOLATE	KEGG_ONE_CARBON_POOL_BY_FOLATE		16	0.38057178	1.0320219	0.37623763	1.0	1.0	236	tags=6%, list=1%, signal=6%
KEGG_MATURITY_ONSET_DIABETES_OF_THE_YOUNG	KEGG_MATURITY_ONSET_DIABETES_OF_THE_YOUNG		24	0.34722102	1.030998	0.41911766	1.0	1.0	2180	tags=33%, list=13%, signal=38%
REACTOME_DOWNREGULATION_OF_TGF_BETA_RECEPTOR_SIGNALING	REACTOME_DOWNREGULATION_OF_TGF_BETA_RECEPTOR_SIGNALING		21	0.35242474	1.0307527	0.39808154	1.0	1.0	206	tags=10%, list=1%, signal=10%
REACTOME_PEROXISOMAL_LIPID_METABOLISM	REACTOME_PEROXISOMAL_LIPID_METABOLISM		20	0.36386037	1.0307106	0.40399003	1.0	1.0	4936	tags=50%, list=29%, signal=71%
REACTOME_SYNTHESIS_OF_DNA	REACTOME_SYNTHESIS_OF_DNA		90	0.2653587	1.0268154	0.37223974	1.0	1.0	7028	tags=48%, list=42%, signal=82%
KEGG_LYSINE_DEGRADATION	KEGG_LYSINE_DEGRADATION		42	0.30424443	1.0261997	0.38069704	1.0	1.0	4794	tags=36%, list=29%, signal=50%
REACTOME_SYNTHESIS_OF_PC	REACTOME_SYNTHESIS_OF_PC		17	0.37658763	1.025636	0.40089086	1.0	1.0	187	tags=12%, list=1%, signal=12%
BIOCARTA_NFAT_PATHWAY	BIOCARTA_NFAT_PATHWAY		51	0.2875135	1.0218891	0.4049844	1.0	1.0	1067	tags=12%, list=6%, signal=13%
BIOCARTA_PAR1_PATHWAY	BIOCARTA_PAR1_PATHWAY		37	0.31238565	1.0205749	0.4010989	1.0	1.0	386	tags=8%, list=2%, signal=8%
REACTOME_RNA_POL_I_TRANSCRIPTION	REACTOME_RNA_POL_I_TRANSCRIPTION		32	0.32014287	1.0193523	0.43654823	1.0	1.0	5544	tags=44%, list=33%, signal=65%
REACTOME_DESTABILIZATION_OF_MRNA_BY_BRF1	REACTOME_DESTABILIZATION_OF_MRNA_BY_BRF1		16	0.37686855	1.019082	0.4295612	1.0	1.0	4170	tags=25%, list=25%, signal=33%
REACTOME_RNA_POL_I_TRANSCRIPTION_INITIATION	REACTOME_RNA_POL_I_TRANSCRIPTION_INITIATION		22	0.3507047	1.0164622	0.43333334	1.0	1.0	5544	tags=45%, list=33%, signal=68%
KEGG_BASAL_TRANSCRIPTION_FACTORS	KEGG_BASAL_TRANSCRIPTION_FACTORS		33	0.31553248	1.012591	0.43431637	1.0	1.0	3471	tags=33%, list=21%, signal=42%
ST_WNT_BETA_CATENIN_PATHWAY	ST_WNT_BETA_CATENIN_PATHWAY		34	0.3077419	1.0107983	0.40759495	1.0	1.0	1390	tags=15%, list=8%, signal=16%
REACTOME_P53_DEPENDENT_G1_DNA_DAMAGE_RESPONSE	REACTOME_P53_DEPENDENT_G1_DNA_DAMAGE_RESPONSE		53	0.28470975	1.0054462	0.43266475	1.0	1.0	7028	tags=51%, list=42%, signal=87%
REACTOME_PHASE1_FUNCTIONALIZATION_OF_COMPOUNDS	REACTOME_PHASE1_FUNCTIONALIZATION_OF_COMPOUNDS		42	0.3019755	1.0047715	0.475	1.0	1.0	2353	tags=31%, list=14%, signal=36%
REACTOME_RESOLUTION_OF_AP_SITES_VIA_THE_MULTIPLE_NUCLEOTIDE_PATCH_REPLACEMENT_PATHWAY	REACTOME_RESOLUTION_OF_AP_SITES_VIA_THE_MULTIPLE_NUCLEOTIDE_PATCH_REPLACEMENT_PATHWAY		17	0.37147883	1.0022693	0.47785547	1.0	1.0	2225	tags=24%, list=13%, signal=27%
REACTOME_RNA_POL_III_TRANSCRIPTION_TERMINATION	REACTOME_RNA_POL_III_TRANSCRIPTION_TERMINATION		19	0.35960764	1.0011686	0.43890274	1.0	1.0	5964	tags=63%, list=36%, signal=98%
REACTOME_REGULATION_OF_BETA_CELL_DEVELOPMENT	REACTOME_REGULATION_OF_BETA_CELL_DEVELOPMENT		29	0.32150766	1.000126	0.4507772	1.0	1.0	3391	tags=38%, list=20%, signal=47%
BIOCARTA_FMLP_PATHWAY	BIOCARTA_FMLP_PATHWAY		34	0.3055639	0.9983919	0.47619048	1.0	1.0	1067	tags=12%, list=6%, signal=13%
REACTOME_MEIOSIS	REACTOME_MEIOSIS		59	0.28018904	0.9977686	0.46	1.0	1.0	4300	tags=29%, list=26%, signal=39%
KEGG_VALINE_LEUCINE_AND_ISOLEUCINE_DEGRADATION	KEGG_VALINE_LEUCINE_AND_ISOLEUCINE_DEGRADATION		42	0.28932595	0.996126	0.45299146	1.0	1.0	5196	tags=36%, list=31%, signal=52%
REACTOME_LAGGING_STRAND_SYNTHESIS	REACTOME_LAGGING_STRAND_SYNTHESIS		19	0.35671473	0.99447584	0.4648526	1.0	1.0	6544	tags=47%, list=39%, signal=78%
REACTOME_RNA_POL_I_RNA_POL_III_AND_MITOCHONDRIAL_TRANSCRIPTION	REACTOME_RNA_POL_I_RNA_POL_III_AND_MITOCHONDRIAL_TRANSCRIPTION		64	0.26660174	0.99008584	0.47863248	1.0	1.0	5778	tags=41%, list=34%, signal=62%
REACTOME_CONVERSION_FROM_APC_C_CDC20_TO_APC_C_CDH1_IN_LATE_ANAPHASE	REACTOME_CONVERSION_FROM_APC_C_CDC20_TO_APC_C_CDH1_IN_LATE_ANAPHASE		16	0.36045992	0.98960716	0.44949496	1.0	1.0	6895	tags=63%, list=41%, signal=106%
BIOCARTA_CREB_PATHWAY	BIOCARTA_CREB_PATHWAY		26	0.32600474	0.9881339	0.43333334	1.0	1.0	1036	tags=8%, list=6%, signal=8%
REACTOME_APC_C_CDC20_MEDIATED_DEGRADATION_OF_MITOTIC_PROTEINS	REACTOME_APC_C_CDC20_MEDIATED_DEGRADATION_OF_MITOTIC_PROTEINS		65	0.27255192	0.98739696	0.4566474	1.0	1.0	6895	tags=51%, list=41%, signal=86%
KEGG_GLIOMA	KEGG_GLIOMA		64	0.26953048	0.9867489	0.47733334	1.0	1.0	1103	tags=11%, list=7%, signal=12%
KEGG_NON_SMALL_CELL_LUNG_CANCER	KEGG_NON_SMALL_CELL_LUNG_CANCER		54	0.27658883	0.9864021	0.45930234	1.0	1.0	1103	tags=7%, list=7%, signal=8%
REACTOME_MRNA_PROCESSING	REACTOME_MRNA_PROCESSING		148	0.2326456	0.9847671	0.5183824	1.0	1.0	7291	tags=46%, list=44%, signal=81%
REACTOME_S_PHASE	REACTOME_S_PHASE		106	0.24725834	0.98367417	0.4820144	1.0	1.0	6798	tags=44%, list=41%, signal=74%
REACTOME_BASE_EXCISION_REPAIR	REACTOME_BASE_EXCISION_REPAIR		19	0.35137567	0.9801037	0.46825397	1.0	1.0	2225	tags=21%, list=13%, signal=24%
PID_TGFBR_PATHWAY	PID_TGFBR_PATHWAY		55	0.27840558	0.97863495	0.49848944	1.0	1.0	696	tags=9%, list=4%, signal=9%
KEGG_BUTANOATE_METABOLISM	KEGG_BUTANOATE_METABOLISM		31	0.31264198	0.9785116	0.4746193	1.0	1.0	1539	tags=16%, list=9%, signal=18%
REACTOME_CHONDROITIN_SULFATE_DERMATAN_SULFATE_METABOLISM	REACTOME_CHONDROITIN_SULFATE_DERMATAN_SULFATE_METABOLISM		46	0.28916514	0.9782148	0.5165165	1.0	1.0	2076	tags=22%, list=12%, signal=25%
REACTOME_SIGNALING_BY_RHO_GTPASES	REACTOME_SIGNALING_BY_RHO_GTPASES		108	0.2441122	0.97739154	0.5125448	1.0	1.0	3080	tags=23%, list=18%, signal=28%
PID_NECTIN_PATHWAY	PID_NECTIN_PATHWAY		29	0.3117862	0.9768737	0.46437347	1.0	1.0	3313	tags=24%, list=20%, signal=30%
REACTOME_DNA_STRAND_ELONGATION	REACTOME_DNA_STRAND_ELONGATION		30	0.30734712	0.97638154	0.4886076	1.0	1.0	6790	tags=43%, list=41%, signal=73%
REACTOME_SCFSKP2_MEDIATED_DEGRADATION_OF_P27_P21	REACTOME_SCFSKP2_MEDIATED_DEGRADATION_OF_P27_P21		53	0.27339193	0.97567886	0.4852941	1.0	1.0	7028	tags=49%, list=42%, signal=84%
REACTOME_CELL_CYCLE_CHECKPOINTS	REACTOME_CELL_CYCLE_CHECKPOINTS		110	0.24505052	0.97392476	0.49828178	1.0	1.0	6930	tags=50%, list=41%, signal=85%
BIOCARTA_P53HYPOXIA_PATHWAY	BIOCARTA_P53HYPOXIA_PATHWAY		22	0.33479208	0.9707348	0.48232323	1.0	1.0	5365	tags=41%, list=32%, signal=60%
REACTOME_CREB_PHOSPHORYLATION_THROUGH_THE_ACTIVATION_OF_CAMKII	REACTOME_CREB_PHOSPHORYLATION_THROUGH_THE_ACTIVATION_OF_CAMKII		15	0.3676493	0.96989954	0.50119334	1.0	1.0	2399	tags=33%, list=14%, signal=39%
REACTOME_INTRINSIC_PATHWAY_FOR_APOPTOSIS	REACTOME_INTRINSIC_PATHWAY_FOR_APOPTOSIS		29	0.31489882	0.9678971	0.49197862	1.0	1.0	5347	tags=45%, list=32%, signal=66%
REACTOME_METABOLISM_OF_STEROID_HORMONES_AND_VITAMINS_A_AND_D	REACTOME_METABOLISM_OF_STEROID_HORMONES_AND_VITAMINS_A_AND_D		29	0.30700487	0.96760017	0.5103093	1.0	1.0	3188	tags=31%, list=19%, signal=38%
REACTOME_INCRETIN_SYNTHESIS_SECRETION_AND_INACTIVATION	REACTOME_INCRETIN_SYNTHESIS_SECRETION_AND_INACTIVATION		20	0.34007722	0.96147794	0.49874687	1.0	1.0	812	tags=15%, list=5%, signal=16%
REACTOME_METABOLISM_OF_NUCLEOTIDES	REACTOME_METABOLISM_OF_NUCLEOTIDES		68	0.25507963	0.9603282	0.5322581	1.0	1.0	3683	tags=25%, list=22%, signal=32%
REACTOME_GLYCOSPHINGOLIPID_METABOLISM	REACTOME_GLYCOSPHINGOLIPID_METABOLISM		31	0.3023832	0.95293415	0.5463917	1.0	1.0	780	tags=16%, list=5%, signal=17%
REACTOME_P75_NTR_RECEPTOR_MEDIATED_SIGNALLING	REACTOME_P75_NTR_RECEPTOR_MEDIATED_SIGNALLING		78	0.25329193	0.95219386	0.5507692	1.0	1.0	2651	tags=19%, list=16%, signal=23%
REACTOME_FATTY_ACID_TRIACYLGLYCEROL_AND_KETONE_BODY_METABOLISM	REACTOME_FATTY_ACID_TRIACYLGLYCEROL_AND_KETONE_BODY_METABOLISM		162	0.22381608	0.9516794	0.6225681	1.0	1.0	3359	tags=20%, list=20%, signal=24%
PID_CONE_PATHWAY	PID_CONE_PATHWAY		21	0.3243691	0.95107836	0.52068126	1.0	1.0	2518	tags=38%, list=15%, signal=45%
NABA_COLLAGENS	NABA_COLLAGENS		43	0.28054324	0.94812226	0.5572917	1.0	1.0	2989	tags=40%, list=18%, signal=48%
REACTOME_GLOBAL_GENOMIC_NER_GG_NER	REACTOME_GLOBAL_GENOMIC_NER_GG_NER		31	0.29745004	0.9474595	0.54521275	1.0	1.0	4600	tags=26%, list=27%, signal=36%
REACTOME_TGF_BETA_RECEPTOR_SIGNALING_ACTIVATES_SMADS	REACTOME_TGF_BETA_RECEPTOR_SIGNALING_ACTIVATES_SMADS		24	0.32778522	0.9454657	0.53670883	1.0	1.0	206	tags=8%, list=1%, signal=8%
REACTOME_A_TETRASACCHARIDE_LINKER_SEQUENCE_IS_REQUIRED_FOR_GAG_SYNTHESIS	REACTOME_A_TETRASACCHARIDE_LINKER_SEQUENCE_IS_REQUIRED_FOR_GAG_SYNTHESIS		25	0.313448	0.943487	0.54278076	1.0	1.0	2076	tags=28%, list=12%, signal=32%
REACTOME_CDT1_ASSOCIATION_WITH_THE_CDC6_ORC_ORIGIN_COMPLEX	REACTOME_CDT1_ASSOCIATION_WITH_THE_CDC6_ORC_ORIGIN_COMPLEX		54	0.26326546	0.94200623	0.57848835	1.0	1.0	6464	tags=44%, list=39%, signal=72%
KEGG_SNARE_INTERACTIONS_IN_VESICULAR_TRANSPORT	KEGG_SNARE_INTERACTIONS_IN_VESICULAR_TRANSPORT		35	0.29001087	0.9388836	0.5631868	1.0	1.0	724	tags=9%, list=4%, signal=9%
BIOCARTA_NO1_PATHWAY	BIOCARTA_NO1_PATHWAY		29	0.29859856	0.93649083	0.5539216	1.0	1.0	1581	tags=14%, list=9%, signal=15%
REACTOME_FORMATION_OF_INCISION_COMPLEX_IN_GG_NER	REACTOME_FORMATION_OF_INCISION_COMPLEX_IN_GG_NER		19	0.3362271	0.9290492	0.5872642	1.0	1.0	4519	tags=32%, list=27%, signal=43%
KEGG_BIOSYNTHESIS_OF_UNSATURATED_FATTY_ACIDS	KEGG_BIOSYNTHESIS_OF_UNSATURATED_FATTY_ACIDS		19	0.33506143	0.92731136	0.5786925	1.0	1.0	5145	tags=47%, list=31%, signal=68%
REACTOME_HOMOLOGOUS_RECOMBINATION_REPAIR_OF_REPLICATION_INDEPENDENT_DOUBLE_STRAND_BREAKS	REACTOME_HOMOLOGOUS_RECOMBINATION_REPAIR_OF_REPLICATION_INDEPENDENT_DOUBLE_STRAND_BREAKS		16	0.34925863	0.92654973	0.56280196	1.0	1.0	6507	tags=50%, list=39%, signal=82%
REACTOME_COLLAGEN_FORMATION	REACTOME_COLLAGEN_FORMATION		53	0.25979447	0.9263076	0.6129944	1.0	1.0	2989	tags=34%, list=18%, signal=41%
REACTOME_ASSEMBLY_OF_THE_PRE_REPLICATIVE_COMPLEX	REACTOME_ASSEMBLY_OF_THE_PRE_REPLICATIVE_COMPLEX		63	0.25072834	0.9245952	0.6163522	1.0	1.0	6798	tags=44%, list=41%, signal=75%
REACTOME_LATE_PHASE_OF_HIV_LIFE_CYCLE	REACTOME_LATE_PHASE_OF_HIV_LIFE_CYCLE		93	0.23106393	0.9237703	0.6964286	1.0	1.0	3471	tags=17%, list=21%, signal=22%
KEGG_PYRUVATE_METABOLISM	KEGG_PYRUVATE_METABOLISM		37	0.2775411	0.9222557	0.58152175	1.0	1.0	2988	tags=24%, list=18%, signal=30%
PID_RHOA_REG_PATHWAY	PID_RHOA_REG_PATHWAY		45	0.27075297	0.92088056	0.6023055	1.0	1.0	2318	tags=24%, list=14%, signal=28%
PID_IL8_CXCR1_PATHWAY	PID_IL8_CXCR1_PATHWAY		27	0.2948159	0.9204246	0.5862944	1.0	1.0	2414	tags=19%, list=14%, signal=22%
BIOCARTA_BCELLSURVIVAL_PATHWAY	BIOCARTA_BCELLSURVIVAL_PATHWAY		15	0.34855372	0.91863275	0.56079406	1.0	1.0	7327	tags=67%, list=44%, signal=118%
REACTOME_AUTODEGRADATION_OF_THE_E3_UBIQUITIN_LIGASE_COP1	REACTOME_AUTODEGRADATION_OF_THE_E3_UBIQUITIN_LIGASE_COP1		47	0.26085857	0.917088	0.6077922	1.0	1.0	6798	tags=47%, list=41%, signal=79%
REACTOME_SHC_RELATED_EVENTS	REACTOME_SHC_RELATED_EVENTS		17	0.33344838	0.9167966	0.6	1.0	1.0	809	tags=12%, list=5%, signal=12%
REACTOME_SCF_BETA_TRCP_MEDIATED_DEGRADATION_OF_EMI1	REACTOME_SCF_BETA_TRCP_MEDIATED_DEGRADATION_OF_EMI1		49	0.26403633	0.9151429	0.6125356	1.0	1.0	7028	tags=51%, list=42%, signal=88%
REACTOME_AUTODEGRADATION_OF_CDH1_BY_CDH1_APC_C	REACTOME_AUTODEGRADATION_OF_CDH1_BY_CDH1_APC_C		56	0.25584272	0.913333	0.6405797	1.0	1.0	6798	tags=48%, list=41%, signal=81%
BIOCARTA_INTRINSIC_PATHWAY	BIOCARTA_INTRINSIC_PATHWAY		22	0.30651432	0.9129945	0.56623375	1.0	1.0	2704	tags=41%, list=16%, signal=49%
REACTOME_PI3K_AKT_ACTIVATION	REACTOME_PI3K_AKT_ACTIVATION		36	0.2782245	0.9125657	0.6182796	1.0	1.0	4222	tags=28%, list=25%, signal=37%
REACTOME_PYRUVATE_METABOLISM	REACTOME_PYRUVATE_METABOLISM		18	0.3333459	0.9122717	0.5772152	1.0	1.0	4386	tags=33%, list=26%, signal=45%
KEGG_GLUTATHIONE_METABOLISM	KEGG_GLUTATHIONE_METABOLISM		40	0.2704575	0.9121116	0.64041996	1.0	1.0	921	tags=10%, list=5%, signal=11%
BIOCARTA_CHREBP2_PATHWAY	BIOCARTA_CHREBP2_PATHWAY		40	0.27200633	0.9102657	0.6138107	1.0	1.0	1551	tags=10%, list=9%, signal=11%
KEGG_INOSITOL_PHOSPHATE_METABOLISM	KEGG_INOSITOL_PHOSPHATE_METABOLISM		53	0.25359324	0.9099898	0.6334311	1.0	1.0	2649	tags=15%, list=16%, signal=18%
REACTOME_HIV_LIFE_CYCLE	REACTOME_HIV_LIFE_CYCLE		106	0.23131455	0.90932804	0.6917808	1.0	1.0	3471	tags=19%, list=21%, signal=24%
REACTOME_APC_C_CDC20_MEDIATED_DEGRADATION_OF_CYCLIN_B	REACTOME_APC_C_CDC20_MEDIATED_DEGRADATION_OF_CYCLIN_B		19	0.32070464	0.90878844	0.63080686	1.0	1.0	6895	tags=63%, list=41%, signal=107%
REACTOME_METABOLISM_OF_VITAMINS_AND_COFACTORS	REACTOME_METABOLISM_OF_VITAMINS_AND_COFACTORS		49	0.25931257	0.90179235	0.62903225	1.0	1.0	5310	tags=41%, list=32%, signal=60%
REACTOME_PROTEOLYTIC_CLEAVAGE_OF_SNARE_COMPLEX_PROTEINS	REACTOME_PROTEOLYTIC_CLEAVAGE_OF_SNARE_COMPLEX_PROTEINS		15	0.34095523	0.8976302	0.58064514	1.0	1.0	61	tags=7%, list=0%, signal=7%
REACTOME_FANCONI_ANEMIA_PATHWAY	REACTOME_FANCONI_ANEMIA_PATHWAY		19	0.3212735	0.8946259	0.61083746	1.0	1.0	6418	tags=53%, list=38%, signal=85%
PID_ECADHERIN_STABILIZATION_PATHWAY	PID_ECADHERIN_STABILIZATION_PATHWAY		42	0.2655135	0.89358425	0.6571429	1.0	1.0	1633	tags=14%, list=10%, signal=16%
KEGG_GLYCOSAMINOGLYCAN_BIOSYNTHESIS_CHONDROITIN_SULFATE	KEGG_GLYCOSAMINOGLYCAN_BIOSYNTHESIS_CHONDROITIN_SULFATE		22	0.30240074	0.8930957	0.6041667	1.0	1.0	1800	tags=18%, list=11%, signal=20%
PID_P38_MKK3_6PATHWAY	PID_P38_MKK3_6PATHWAY		26	0.28882813	0.8925708	0.64450127	1.0	1.0	148	tags=8%, list=1%, signal=8%
REACTOME_SIGNALING_BY_TGF_BETA_RECEPTOR_COMPLEX	REACTOME_SIGNALING_BY_TGF_BETA_RECEPTOR_COMPLEX		60	0.24613167	0.89175767	0.6810345	1.0	1.0	696	tags=7%, list=4%, signal=7%
REACTOME_APC_C_CDH1_MEDIATED_DEGRADATION_OF_CDC20_AND_OTHER_APC_C_CDH1_TARGETED_PROTEINS_IN_LATE_MITOSIS_EARLY_G1	REACTOME_APC_C_CDH1_MEDIATED_DEGRADATION_OF_CDC20_AND_OTHER_APC_C_CDH1_TARGETED_PROTEINS_IN_LATE_MITOSIS_EARLY_G1		64	0.24317244	0.89142877	0.7	1.0	1.0	12132	tags=98%, list=72%, signal=356%
REACTOME_RAS_ACTIVATION_UOPN_CA2_INFUX_THROUGH_NMDA_RECEPTOR	REACTOME_RAS_ACTIVATION_UOPN_CA2_INFUX_THROUGH_NMDA_RECEPTOR		16	0.33274636	0.8910461	0.6281179	1.0	1.0	2399	tags=31%, list=14%, signal=36%
REACTOME_LIGAND_GATED_ION_CHANNEL_TRANSPORT	REACTOME_LIGAND_GATED_ION_CHANNEL_TRANSPORT		20	0.31584537	0.8892691	0.6439394	1.0	1.0	2044	tags=30%, list=12%, signal=34%
KEGG_BASE_EXCISION_REPAIR	KEGG_BASE_EXCISION_REPAIR		33	0.2700955	0.88838595	0.6683673	1.0	1.0	6035	tags=42%, list=36%, signal=66%
REACTOME_PI3K_EVENTS_IN_ERBB2_SIGNALING	REACTOME_PI3K_EVENTS_IN_ERBB2_SIGNALING		42	0.26394457	0.888154	0.6942857	1.0	1.0	4222	tags=29%, list=25%, signal=38%
REACTOME_EXTENSION_OF_TELOMERES	REACTOME_EXTENSION_OF_TELOMERES		27	0.2883058	0.88635045	0.6657825	1.0	1.0	7308	tags=52%, list=44%, signal=92%
REACTOME_SMOOTH_MUSCLE_CONTRACTION	REACTOME_SMOOTH_MUSCLE_CONTRACTION		22	0.30611914	0.88512194	0.64735514	1.0	1.0	2101	tags=23%, list=13%, signal=26%
BIOCARTA_PROTEASOME_PATHWAY	BIOCARTA_PROTEASOME_PATHWAY		28	0.28508022	0.8802343	0.6567164	1.0	1.0	7028	tags=50%, list=42%, signal=86%
PID_IL8_CXCR2_PATHWAY	PID_IL8_CXCR2_PATHWAY		32	0.2704313	0.87837774	0.6494845	1.0	1.0	2414	tags=16%, list=14%, signal=18%
PID_HNF3A_PATHWAY	PID_HNF3A_PATHWAY		39	0.260842	0.8773492	0.7147059	1.0	1.0	3391	tags=31%, list=20%, signal=38%
REACTOME_INTRINSIC_PATHWAY	REACTOME_INTRINSIC_PATHWAY		15	0.3337899	0.87728316	0.6418919	1.0	1.0	1059	tags=20%, list=6%, signal=21%
REACTOME_VIF_MEDIATED_DEGRADATION_OF_APOBEC3G	REACTOME_VIF_MEDIATED_DEGRADATION_OF_APOBEC3G		48	0.25237513	0.87573946	0.70359284	1.0	1.0	6835	tags=46%, list=41%, signal=77%
REACTOME_M_G1_TRANSITION	REACTOME_M_G1_TRANSITION		77	0.23074755	0.8747592	0.73939395	1.0	1.0	7028	tags=45%, list=42%, signal=78%
REACTOME_BRANCHED_CHAIN_AMINO_ACID_CATABOLISM	REACTOME_BRANCHED_CHAIN_AMINO_ACID_CATABOLISM		17	0.32402962	0.874289	0.64483625	1.0	1.0	5736	tags=53%, list=34%, signal=80%
REACTOME_PTM_GAMMA_CARBOXYLATION_HYPUSINE_FORMATION_AND_ARYLSULFATASE_ACTIVATION	REACTOME_PTM_GAMMA_CARBOXYLATION_HYPUSINE_FORMATION_AND_ARYLSULFATASE_ACTIVATION		22	0.29782686	0.8711122	0.6597938	1.0	1.0	2815	tags=32%, list=17%, signal=38%
REACTOME_GENERIC_TRANSCRIPTION_PATHWAY	REACTOME_GENERIC_TRANSCRIPTION_PATHWAY		187	0.2007253	0.8696657	0.84583336	1.0	1.0	719	tags=7%, list=4%, signal=7%
REACTOME_SYNTHESIS_SECRETION_AND_INACTIVATION_OF_GLP1	REACTOME_SYNTHESIS_SECRETION_AND_INACTIVATION_OF_GLP1		17	0.31780067	0.8677538	0.6548463	1.0	1.0	756	tags=12%, list=5%, signal=12%
REACTOME_MITOCHONDRIAL_TRNA_AMINOACYLATION	REACTOME_MITOCHONDRIAL_TRNA_AMINOACYLATION		21	0.2998999	0.8653757	0.6658986	1.0	1.0	5659	tags=48%, list=34%, signal=72%
PID_FOXO_PATHWAY	PID_FOXO_PATHWAY		49	0.25122127	0.8652424	0.72651935	1.0	1.0	4326	tags=29%, list=26%, signal=38%
KEGG_GLYCOSYLPHOSPHATIDYLINOSITOL_GPI_ANCHOR_BIOSYNTHESIS	KEGG_GLYCOSYLPHOSPHATIDYLINOSITOL_GPI_ANCHOR_BIOSYNTHESIS		24	0.285826	0.8624275	0.6956522	1.0	1.0	3588	tags=21%, list=21%, signal=26%
KEGG_SMALL_CELL_LUNG_CANCER	KEGG_SMALL_CELL_LUNG_CANCER		82	0.22111003	0.85691303	0.8207547	1.0	1.0	2637	tags=18%, list=16%, signal=22%
REACTOME_REGULATION_OF_MITOTIC_CELL_CYCLE	REACTOME_REGULATION_OF_MITOTIC_CELL_CYCLE		77	0.22533385	0.85413426	0.7866242	1.0	1.0	7028	tags=49%, list=42%, signal=85%
REACTOME_TRANSCRIPTIONAL_ACTIVITY_OF_SMAD2_SMAD3_SMAD4_HETEROTRIMER	REACTOME_TRANSCRIPTIONAL_ACTIVITY_OF_SMAD2_SMAD3_SMAD4_HETEROTRIMER		36	0.25912285	0.8519695	0.7361111	1.0	1.0	696	tags=6%, list=4%, signal=6%
REACTOME_ACTIVATED_TAK1_MEDIATES_P38_MAPK_ACTIVATION	REACTOME_ACTIVATED_TAK1_MEDIATES_P38_MAPK_ACTIVATION		17	0.3134963	0.84873885	0.66097564	1.0	1.0	60	tags=6%, list=0%, signal=6%
PID_INTEGRIN_A4B1_PATHWAY	PID_INTEGRIN_A4B1_PATHWAY		33	0.2684512	0.84661925	0.7237569	1.0	1.0	1638	tags=9%, list=10%, signal=10%
REACTOME_ORC1_REMOVAL_FROM_CHROMATIN	REACTOME_ORC1_REMOVAL_FROM_CHROMATIN		65	0.2326338	0.8454648	0.7894737	1.0	1.0	7028	tags=46%, list=42%, signal=79%
PID_PLK1_PATHWAY	PID_PLK1_PATHWAY		44	0.24503632	0.83910197	0.75	1.0	1.0	3760	tags=20%, list=22%, signal=26%
REACTOME_RNA_POL_III_TRANSCRIPTION	REACTOME_RNA_POL_III_TRANSCRIPTION		33	0.25744328	0.83854014	0.7146597	1.0	1.0	5964	tags=42%, list=36%, signal=66%
KEGG_TRYPTOPHAN_METABOLISM	KEGG_TRYPTOPHAN_METABOLISM		38	0.2544947	0.83368725	0.7679558	1.0	1.0	2988	tags=21%, list=18%, signal=26%
BIOCARTA_EIF_PATHWAY	BIOCARTA_EIF_PATHWAY		16	0.31310943	0.83260494	0.6880952	1.0	1.0	6770	tags=44%, list=40%, signal=73%
REACTOME_TRANSPORT_OF_MATURE_TRANSCRIPT_TO_CYTOPLASM	REACTOME_TRANSPORT_OF_MATURE_TRANSCRIPT_TO_CYTOPLASM		50	0.23464264	0.832069	0.79564035	1.0	1.0	12832	tags=100%, list=77%, signal=426%
KEGG_PHOSPHATIDYLINOSITOL_SIGNALING_SYSTEM	KEGG_PHOSPHATIDYLINOSITOL_SIGNALING_SYSTEM		74	0.2240703	0.83180106	0.8526646	1.0	1.0	2686	tags=15%, list=16%, signal=18%
REACTOME_P53_INDEPENDENT_G1_S_DNA_DAMAGE_CHECKPOINT	REACTOME_P53_INDEPENDENT_G1_S_DNA_DAMAGE_CHECKPOINT		48	0.23873152	0.8291317	0.8	1.0	1.0	6798	tags=46%, list=41%, signal=77%
REACTOME_SHC1_EVENTS_IN_EGFR_SIGNALING	REACTOME_SHC1_EVENTS_IN_EGFR_SIGNALING		15	0.31418848	0.82807106	0.7087156	1.0	1.0	231	tags=7%, list=1%, signal=7%
REACTOME_MHC_CLASS_II_ANTIGEN_PRESENTATION	REACTOME_MHC_CLASS_II_ANTIGEN_PRESENTATION		80	0.2181496	0.8279592	0.82410425	1.0	1.0	2325	tags=11%, list=14%, signal=13%
PID_LYMPH_ANGIOGENESIS_PATHWAY	PID_LYMPH_ANGIOGENESIS_PATHWAY		24	0.27469197	0.82639354	0.73670214	1.0	1.0	1638	tags=13%, list=10%, signal=14%
REACTOME_CYCLIN_E_ASSOCIATED_EVENTS_DURING_G1_S_TRANSITION_	REACTOME_CYCLIN_E_ASSOCIATED_EVENTS_DURING_G1_S_TRANSITION_		62	0.22709762	0.8235029	0.83286905	1.0	1.0	6013	tags=35%, list=36%, signal=55%
BIOCARTA_PGC1A_PATHWAY	BIOCARTA_PGC1A_PATHWAY		22	0.2775791	0.81872725	0.76942354	1.0	1.0	1067	tags=14%, list=6%, signal=15%
BIOCARTA_NOS1_PATHWAY	BIOCARTA_NOS1_PATHWAY		20	0.28666922	0.8174402	0.7379808	1.0	1.0	3017	tags=20%, list=18%, signal=24%
REACTOME_PHOSPHORYLATION_OF_THE_APC_C	REACTOME_PHOSPHORYLATION_OF_THE_APC_C		17	0.29211718	0.8159986	0.7316456	1.0	1.0	6609	tags=59%, list=39%, signal=97%
BIOCARTA_TGFB_PATHWAY	BIOCARTA_TGFB_PATHWAY		19	0.28944486	0.8152373	0.7149221	1.0	1.0	696	tags=11%, list=4%, signal=11%
KEGG_ANTIGEN_PROCESSING_AND_PRESENTATION	KEGG_ANTIGEN_PROCESSING_AND_PRESENTATION		44	0.23941296	0.8113726	0.8352601	1.0	1.0	3459	tags=25%, list=21%, signal=31%
REACTOME_PYRIMIDINE_METABOLISM	REACTOME_PYRIMIDINE_METABOLISM		22	0.27434027	0.8103533	0.716792	1.0	1.0	1344	tags=14%, list=8%, signal=15%
REACTOME_CDK_MEDIATED_PHOSPHORYLATION_AND_REMOVAL_OF_CDC6	REACTOME_CDK_MEDIATED_PHOSPHORYLATION_AND_REMOVAL_OF_CDC6		46	0.23416737	0.8089329	0.83102494	1.0	1.0	12839	tags=100%, list=77%, signal=427%
PID_SYNDECAN_2_PATHWAY	PID_SYNDECAN_2_PATHWAY		32	0.25191343	0.80789256	0.81232494	1.0	1.0	2030	tags=19%, list=12%, signal=21%
REACTOME_SYNTHESIS_OF_BILE_ACIDS_AND_BILE_SALTS	REACTOME_SYNTHESIS_OF_BILE_ACIDS_AND_BILE_SALTS		18	0.28554305	0.8076771	0.77078086	1.0	1.0	4083	tags=44%, list=24%, signal=59%
KEGG_PORPHYRIN_AND_CHLOROPHYLL_METABOLISM	KEGG_PORPHYRIN_AND_CHLOROPHYLL_METABOLISM		24	0.26338464	0.80680853	0.7906404	1.0	1.0	3131	tags=17%, list=19%, signal=20%
REACTOME_METABOLISM_OF_NON_CODING_RNA	REACTOME_METABOLISM_OF_NON_CODING_RNA		43	0.23454422	0.8049017	0.8196721	1.0	1.0	12832	tags=100%, list=77%, signal=426%
REACTOME_PROCESSING_OF_CAPPED_INTRONLESS_PRE_MRNA	REACTOME_PROCESSING_OF_CAPPED_INTRONLESS_PRE_MRNA		23	0.26868674	0.8015067	0.77720207	1.0	1.0	7291	tags=61%, list=44%, signal=108%
REACTOME_PLATELET_CALCIUM_HOMEOSTASIS	REACTOME_PLATELET_CALCIUM_HOMEOSTASIS		16	0.2922815	0.7995884	0.7728395	1.0	1.0	689	tags=13%, list=4%, signal=13%
REACTOME_PPARA_ACTIVATES_GENE_EXPRESSION	REACTOME_PPARA_ACTIVATES_GENE_EXPRESSION		100	0.20166473	0.79874885	0.9480969	1.0	1.0	3359	tags=23%, list=20%, signal=29%
KEGG_PANTOTHENATE_AND_COA_BIOSYNTHESIS	KEGG_PANTOTHENATE_AND_COA_BIOSYNTHESIS		15	0.30971003	0.79831266	0.74883723	1.0	1.0	1688	tags=20%, list=10%, signal=22%
PID_RXR_VDR_PATHWAY	PID_RXR_VDR_PATHWAY		26	0.26773393	0.7975022	0.8105516	1.0	1.0	2407	tags=19%, list=14%, signal=22%
PID_SYNDECAN_3_PATHWAY	PID_SYNDECAN_3_PATHWAY		16	0.2993568	0.79711825	0.74759614	1.0	1.0	1979	tags=19%, list=12%, signal=21%
BIOCARTA_GATA3_PATHWAY	BIOCARTA_GATA3_PATHWAY		15	0.29808065	0.79608464	0.76112413	1.0	1.0	4319	tags=33%, list=26%, signal=45%
KEGG_PARKINSONS_DISEASE	KEGG_PARKINSONS_DISEASE		109	0.19844845	0.79385495	0.91909385	1.0	1.0	6353	tags=48%, list=38%, signal=76%
PID_E2F_PATHWAY	PID_E2F_PATHWAY		73	0.21242832	0.79351264	0.89589906	1.0	1.0	1235	tags=10%, list=7%, signal=10%
REACTOME_ER_PHAGOSOME_PATHWAY	REACTOME_ER_PHAGOSOME_PATHWAY		53	0.22350068	0.79316837	0.85833335	1.0	1.0	7028	tags=47%, list=42%, signal=81%
REACTOME_SIGNALING_BY_HIPPO	REACTOME_SIGNALING_BY_HIPPO		20	0.27543372	0.7892506	0.76785713	1.0	1.0	3706	tags=30%, list=22%, signal=38%
REACTOME_CIRCADIAN_CLOCK	REACTOME_CIRCADIAN_CLOCK		50	0.22700912	0.7868809	0.859116	1.0	1.0	837	tags=8%, list=5%, signal=8%
KEGG_VASOPRESSIN_REGULATED_WATER_REABSORPTION	KEGG_VASOPRESSIN_REGULATED_WATER_REABSORPTION		43	0.22995842	0.78595865	0.87664044	1.0	1.0	5527	tags=33%, list=33%, signal=48%
REACTOME_SYNTHESIS_OF_PIPS_AT_THE_GOLGI_MEMBRANE	REACTOME_SYNTHESIS_OF_PIPS_AT_THE_GOLGI_MEMBRANE		15	0.30083042	0.7773626	0.8032787	1.0	1.0	11716	tags=100%, list=70%, signal=332%
PID_IGF1_PATHWAY	PID_IGF1_PATHWAY		30	0.24536143	0.7768677	0.8363171	1.0	1.0	4197	tags=23%, list=25%, signal=31%
KEGG_PRIMARY_BILE_ACID_BIOSYNTHESIS	KEGG_PRIMARY_BILE_ACID_BIOSYNTHESIS		15	0.2929594	0.7750113	0.7878049	1.0	1.0	4083	tags=47%, list=24%, signal=62%
REACTOME_ANTIGEN_PROCESSING_CROSS_PRESENTATION	REACTOME_ANTIGEN_PROCESSING_CROSS_PRESENTATION		66	0.2100755	0.77081543	0.92615384	1.0	1.0	5089	tags=26%, list=30%, signal=37%
KEGG_PEROXISOME	KEGG_PEROXISOME		78	0.20082818	0.76655126	0.94311374	1.0	1.0	4040	tags=26%, list=24%, signal=34%
KEGG_REGULATION_OF_AUTOPHAGY	KEGG_REGULATION_OF_AUTOPHAGY		20	0.27253073	0.7647586	0.82063884	1.0	1.0	920	tags=10%, list=5%, signal=11%
PID_PI3KCI_AKT_PATHWAY	PID_PI3KCI_AKT_PATHWAY		35	0.23121552	0.7591072	0.90704226	1.0	1.0	5115	tags=37%, list=31%, signal=53%
BIOCARTA_RACCYCD_PATHWAY	BIOCARTA_RACCYCD_PATHWAY		26	0.25560662	0.75772524	0.8670077	1.0	1.0	3781	tags=15%, list=23%, signal=20%
REACTOME_SULFUR_AMINO_ACID_METABOLISM	REACTOME_SULFUR_AMINO_ACID_METABOLISM		24	0.25205824	0.7559657	0.8453608	1.0	1.0	3700	tags=25%, list=22%, signal=32%
BIOCARTA_STRESS_PATHWAY	BIOCARTA_STRESS_PATHWAY		25	0.2485497	0.74888206	0.88324875	1.0	1.0	60	tags=4%, list=0%, signal=4%
KEGG_CELL_CYCLE	KEGG_CELL_CYCLE		123	0.18538167	0.74830276	0.9782609	1.0	1.0	4721	tags=27%, list=28%, signal=37%
PID_TOLL_ENDOGENOUS_PATHWAY	PID_TOLL_ENDOGENOUS_PATHWAY		23	0.2515037	0.747963	0.8532338	1.0	1.0	3544	tags=26%, list=21%, signal=33%
REACTOME_DOWNREGULATION_OF_SMAD2_3_SMAD4_TRANSCRIPTIONAL_ACTIVITY	REACTOME_DOWNREGULATION_OF_SMAD2_3_SMAD4_TRANSCRIPTIONAL_ACTIVITY		19	0.2690668	0.7472101	0.85012287	1.0	1.0	7441	tags=68%, list=44%, signal=123%
REACTOME_TRANSPORT_OF_MATURE_MRNA_DERIVED_FROM_AN_INTRONLESS_TRANSCRIPT	REACTOME_TRANSPORT_OF_MATURE_MRNA_DERIVED_FROM_AN_INTRONLESS_TRANSCRIPT		30	0.23436186	0.74297714	0.8836565	1.0	1.0	12832	tags=100%, list=77%, signal=427%
REACTOME_G1_S_TRANSITION	REACTOME_G1_S_TRANSITION		104	0.18264388	0.742187	0.98214287	1.0	1.0	13280	tags=99%, list=79%, signal=475%
REACTOME_SHC1_EVENTS_IN_ERBB4_SIGNALING	REACTOME_SHC1_EVENTS_IN_ERBB4_SIGNALING		20	0.26261425	0.7392579	0.85294116	1.0	1.0	238	tags=5%, list=1%, signal=5%
PID_THROMBIN_PAR1_PATHWAY	PID_THROMBIN_PAR1_PATHWAY		43	0.21189928	0.7389447	0.94520545	1.0	1.0	631	tags=7%, list=4%, signal=7%
REACTOME_DOWNSTREAM_SIGNALING_EVENTS_OF_B_CELL_RECEPTOR_BCR	REACTOME_DOWNSTREAM_SIGNALING_EVENTS_OF_B_CELL_RECEPTOR_BCR		92	0.18999809	0.7387647	0.96496814	1.0	1.0	6554	tags=41%, list=39%, signal=67%
KEGG_ALZHEIMERS_DISEASE	KEGG_ALZHEIMERS_DISEASE		153	0.17382286	0.73794603	1.0	1.0	1.0	5663	tags=37%, list=34%, signal=55%
REACTOME_INTERACTIONS_OF_VPR_WITH_HOST_CELLULAR_PROTEINS	REACTOME_INTERACTIONS_OF_VPR_WITH_HOST_CELLULAR_PROTEINS		29	0.23434786	0.7321162	0.89002556	1.0	1.0	12832	tags=100%, list=77%, signal=427%
PID_CERAMIDE_PATHWAY	PID_CERAMIDE_PATHWAY		47	0.21409789	0.7276614	0.95156693	1.0	1.0	810	tags=6%, list=5%, signal=7%
BIOCARTA_CK1_PATHWAY	BIOCARTA_CK1_PATHWAY		16	0.2798995	0.7247395	0.8639618	1.0	1.0	4451	tags=31%, list=27%, signal=43%
BIOCARTA_PITX2_PATHWAY	BIOCARTA_PITX2_PATHWAY		15	0.2720126	0.7223504	0.8516746	1.0	1.0	521	tags=7%, list=3%, signal=7%
KEGG_BETA_ALANINE_METABOLISM	KEGG_BETA_ALANINE_METABOLISM		22	0.2435103	0.7207434	0.8803828	1.0	1.0	1911	tags=14%, list=11%, signal=15%
REACTOME_DESTABILIZATION_OF_MRNA_BY_AUF1_HNRNP_D0	REACTOME_DESTABILIZATION_OF_MRNA_BY_AUF1_HNRNP_D0		50	0.20714717	0.7204258	0.969863	1.0	1.0	6798	tags=44%, list=41%, signal=74%
REACTOME_SYNTHESIS_OF_GLYCOSYLPHOSPHATIDYLINOSITOL_GPI	REACTOME_SYNTHESIS_OF_GLYCOSYLPHOSPHATIDYLINOSITOL_GPI		17	0.26139405	0.7083191	0.86778843	1.0	1.0	3588	tags=24%, list=21%, signal=30%
REACTOME_REGULATION_OF_GLUCOKINASE_BY_GLUCOKINASE_REGULATORY_PROTEIN	REACTOME_REGULATION_OF_GLUCOKINASE_BY_GLUCOKINASE_REGULATORY_PROTEIN		25	0.23429179	0.7082396	0.8817734	1.0	1.0	12832	tags=100%, list=77%, signal=427%
KEGG_FATTY_ACID_METABOLISM	KEGG_FATTY_ACID_METABOLISM		36	0.21423768	0.7073736	0.9387187	1.0	1.0	5736	tags=42%, list=34%, signal=63%
REACTOME_NEP_NS2_INTERACTS_WITH_THE_CELLULAR_EXPORT_MACHINERY	REACTOME_NEP_NS2_INTERACTS_WITH_THE_CELLULAR_EXPORT_MACHINERY		25	0.2342919	0.706957	0.9083558	1.0	1.0	12832	tags=100%, list=77%, signal=427%
BIOCARTA_ALK_PATHWAY	BIOCARTA_ALK_PATHWAY		37	0.21484874	0.70610523	0.920354	1.0	1.0	2804	tags=19%, list=17%, signal=23%
KEGG_PPAR_SIGNALING_PATHWAY	KEGG_PPAR_SIGNALING_PATHWAY		66	0.19158858	0.70564896	0.9766082	1.0	1.0	4717	tags=38%, list=28%, signal=53%
PID_MAPK_TRK_PATHWAY	PID_MAPK_TRK_PATHWAY		34	0.21563213	0.70446527	0.9322493	1.0	1.0	1036	tags=9%, list=6%, signal=9%
PID_ATM_PATHWAY	PID_ATM_PATHWAY		34	0.21793887	0.6978929	0.9419525	1.0	1.0	6418	tags=47%, list=38%, signal=76%
REACTOME_ACTIVATION_OF_THE_PRE_REPLICATIVE_COMPLEX	REACTOME_ACTIVATION_OF_THE_PRE_REPLICATIVE_COMPLEX		29	0.22388318	0.69701546	0.9400545	1.0	1.0	13007	tags=100%, list=78%, signal=447%
REACTOME_TRANSPORT_OF_RIBONUCLEOPROTEINS_INTO_THE_HOST_NUCLEUS	REACTOME_TRANSPORT_OF_RIBONUCLEOPROTEINS_INTO_THE_HOST_NUCLEUS		25	0.23429193	0.6968989	0.94513714	1.0	1.0	12832	tags=100%, list=77%, signal=427%
REACTOME_HIV_INFECTION	REACTOME_HIV_INFECTION		181	0.15782191	0.6917379	1.0	1.0	1.0	3547	tags=14%, list=21%, signal=18%
BIOCARTA_CASPASE_PATHWAY	BIOCARTA_CASPASE_PATHWAY		22	0.23531261	0.69016784	0.9168831	1.0	1.0	6428	tags=55%, list=38%, signal=88%
BIOCARTA_CHEMICAL_PATHWAY	BIOCARTA_CHEMICAL_PATHWAY		22	0.24042167	0.68902767	0.8857143	1.0	1.0	6418	tags=59%, list=38%, signal=96%
REACTOME_GOLGI_ASSOCIATED_VESICLE_BIOGENESIS	REACTOME_GOLGI_ASSOCIATED_VESICLE_BIOGENESIS		48	0.19748297	0.6857653	0.9577465	1.0	1.0	944	tags=4%, list=6%, signal=4%
REACTOME_PYRUVATE_METABOLISM_AND_CITRIC_ACID_TCA_CYCLE	REACTOME_PYRUVATE_METABOLISM_AND_CITRIC_ACID_TCA_CYCLE		40	0.20473236	0.6852423	0.95086706	1.0	1.0	5447	tags=28%, list=33%, signal=41%
REACTOME_GAB1_SIGNALOSOME	REACTOME_GAB1_SIGNALOSOME		36	0.20846497	0.68492556	0.96100277	1.0	1.0	4222	tags=28%, list=25%, signal=37%
PID_AR_TF_PATHWAY	PID_AR_TF_PATHWAY		50	0.19278681	0.6824238	0.9892761	1.0	1.0	3075	tags=18%, list=18%, signal=22%
REACTOME_MITOTIC_G1_G1_S_PHASES	REACTOME_MITOTIC_G1_G1_S_PHASES		128	0.16311514	0.6740671	0.99630994	1.0	1.0	6013	tags=30%, list=36%, signal=47%
KEGG_AMINOACYL_TRNA_BIOSYNTHESIS	KEGG_AMINOACYL_TRNA_BIOSYNTHESIS		40	0.20150019	0.6730618	0.9731183	1.0	1.0	6445	tags=40%, list=38%, signal=65%
REACTOME_ACTIVATED_AMPK_STIMULATES_FATTY_ACID_OXIDATION_IN_MUSCLE	REACTOME_ACTIVATED_AMPK_STIMULATES_FATTY_ACID_OXIDATION_IN_MUSCLE		18	0.23891309	0.6726226	0.91442543	1.0	1.0	3302	tags=17%, list=20%, signal=21%
KEGG_PROTEASOME	KEGG_PROTEASOME		44	0.19308355	0.6706015	0.9695291	1.0	1.0	6798	tags=48%, list=41%, signal=80%
PID_AURORA_A_PATHWAY	PID_AURORA_A_PATHWAY		30	0.21211584	0.66912246	0.9592875	1.0	1.0	13204	tags=100%, list=79%, signal=471%
BIOCARTA_TEL_PATHWAY	BIOCARTA_TEL_PATHWAY		18	0.24498849	0.66860795	0.9338235	1.0	1.0	4679	tags=33%, list=28%, signal=46%
REACTOME_POST_TRANSLATIONAL_MODIFICATION_SYNTHESIS_OF_GPI_ANCHORED_PROTEINS	REACTOME_POST_TRANSLATIONAL_MODIFICATION_SYNTHESIS_OF_GPI_ANCHORED_PROTEINS		25	0.21671137	0.66613626	0.9292929	1.0	1.0	3588	tags=20%, list=21%, signal=25%
BIOCARTA_SHH_PATHWAY	BIOCARTA_SHH_PATHWAY		15	0.25216603	0.6642189	0.9114832	1.0	1.0	687	tags=7%, list=4%, signal=7%
PID_DNA_PK_PATHWAY	PID_DNA_PK_PATHWAY		16	0.24703383	0.66234833	0.9300699	1.0	1.0	308	tags=6%, list=2%, signal=6%
REACTOME_CROSS_PRESENTATION_OF_SOLUBLE_EXOGENOUS_ANTIGENS_ENDOSOMES	REACTOME_CROSS_PRESENTATION_OF_SOLUBLE_EXOGENOUS_ANTIGENS_ENDOSOMES		46	0.18887877	0.65881133	0.975	1.0	1.0	6464	tags=41%, list=39%, signal=67%
REACTOME_EGFR_DOWNREGULATION	REACTOME_EGFR_DOWNREGULATION		24	0.22148283	0.65706635	0.96192896	1.0	1.0	231	tags=4%, list=1%, signal=4%
BIOCARTA_LONGEVITY_PATHWAY	BIOCARTA_LONGEVITY_PATHWAY		15	0.24820203	0.65671796	0.8964706	1.0	1.0	772	tags=7%, list=5%, signal=7%
PID_MTOR_4PATHWAY	PID_MTOR_4PATHWAY		69	0.17565529	0.65606695	0.9935065	1.0	1.0	2542	tags=12%, list=15%, signal=14%
REACTOME_REGULATION_OF_MRNA_STABILITY_BY_PROTEINS_THAT_BIND_AU_RICH_ELEMENTS	REACTOME_REGULATION_OF_MRNA_STABILITY_BY_PROTEINS_THAT_BIND_AU_RICH_ELEMENTS		79	0.16953756	0.6490624	1.0	1.0	1.0	7058	tags=44%, list=42%, signal=76%
REACTOME_DOWNSTREAM_TCR_SIGNALING	REACTOME_DOWNSTREAM_TCR_SIGNALING		27	0.21424413	0.64215004	0.9426434	1.0	1.0	4081	tags=22%, list=24%, signal=29%
BIOCARTA_MCM_PATHWAY	BIOCARTA_MCM_PATHWAY		18	0.22748639	0.63786936	0.94939756	1.0	1.0	4661	tags=28%, list=28%, signal=38%
REACTOME_TELOMERE_MAINTENANCE	REACTOME_TELOMERE_MAINTENANCE		37	0.19524027	0.63423866	0.9766839	1.0	1.0	6739	tags=43%, list=40%, signal=72%
BIOCARTA_MCALPAIN_PATHWAY	BIOCARTA_MCALPAIN_PATHWAY		23	0.21277717	0.6271507	0.96192896	1.0	1.0	231	tags=4%, list=1%, signal=4%
PID_CASPASE_PATHWAY	PID_CASPASE_PATHWAY		50	0.17803591	0.62310004	0.9884393	1.0	1.0	6224	tags=44%, list=37%, signal=70%
REACTOME_SIGNALING_BY_WNT	REACTOME_SIGNALING_BY_WNT		62	0.17034154	0.61933094	0.9969419	1.0	1.0	13908	tags=100%, list=83%, signal=587%
BIOCARTA_PTEN_PATHWAY	BIOCARTA_PTEN_PATHWAY		18	0.2283765	0.61055136	0.9501247	1.0	1.0	6594	tags=44%, list=39%, signal=73%
BIOCARTA_GSK3_PATHWAY	BIOCARTA_GSK3_PATHWAY		27	0.19620143	0.6085881	0.96825397	1.0	1.0	2651	tags=11%, list=16%, signal=13%
REACTOME_SMAD2_SMAD3_SMAD4_HETEROTRIMER_REGULATES_TRANSCRIPTION	REACTOME_SMAD2_SMAD3_SMAD4_HETEROTRIMER_REGULATES_TRANSCRIPTION		25	0.20242733	0.60605437	0.9817708	1.0	1.0	13365	tags=100%, list=80%, signal=494%
REACTOME_ENERGY_DEPENDENT_REGULATION_OF_MTOR_BY_LKB1_AMPK	REACTOME_ENERGY_DEPENDENT_REGULATION_OF_MTOR_BY_LKB1_AMPK		17	0.21941167	0.59644353	0.9503722	1.0	1.0	731	tags=6%, list=4%, signal=6%
PID_HEDGEHOG_GLI_PATHWAY	PID_HEDGEHOG_GLI_PATHWAY		48	0.16763419	0.5959291	0.9910714	1.0	1.0	4696	tags=27%, list=28%, signal=38%
REACTOME_DESTABILIZATION_OF_MRNA_BY_TRISTETRAPROLIN_TTP	REACTOME_DESTABILIZATION_OF_MRNA_BY_TRISTETRAPROLIN_TTP		16	0.22376914	0.5957658	0.9563107	1.0	1.0	13006	tags=100%, list=78%, signal=447%
REACTOME_OXYGEN_DEPENDENT_PROLINE_HYDROXYLATION_OF_HYPOXIA_INDUCIBLE_FACTOR_ALPHA	REACTOME_OXYGEN_DEPENDENT_PROLINE_HYDROXYLATION_OF_HYPOXIA_INDUCIBLE_FACTOR_ALPHA		16	0.21815243	0.59538686	0.9521531	1.0	1.0	13100	tags=100%, list=78%, signal=458%
PID_ANGIOPOIETIN_RECEPTOR_PATHWAY	PID_ANGIOPOIETIN_RECEPTOR_PATHWAY		50	0.16447543	0.5897488	1.0	1.0	1.0	738	tags=6%, list=4%, signal=6%
KEGG_PROPANOATE_METABOLISM	KEGG_PROPANOATE_METABOLISM		30	0.18882923	0.5885317	0.9894459	1.0	1.0	2349	tags=17%, list=14%, signal=19%
REACTOME_E2F_MEDIATED_REGULATION_OF_DNA_REPLICATION	REACTOME_E2F_MEDIATED_REGULATION_OF_DNA_REPLICATION		32	0.18169868	0.5789636	0.9918699	1.0	1.0	13713	tags=100%, list=82%, signal=550%
REACTOME_INSULIN_SYNTHESIS_AND_PROCESSING	REACTOME_INSULIN_SYNTHESIS_AND_PROCESSING		19	0.20595622	0.578116	0.9804878	1.0	1.0	4261	tags=21%, list=25%, signal=28%
REACTOME_TRNA_AMINOACYLATION	REACTOME_TRNA_AMINOACYLATION		41	0.17180312	0.5699344	1.0	1.0	1.0	13880	tags=100%, list=83%, signal=582%
REACTOME_ASSOCIATION_OF_TRIC_CCT_WITH_TARGET_PROTEINS_DURING_BIOSYNTHESIS	REACTOME_ASSOCIATION_OF_TRIC_CCT_WITH_TARGET_PROTEINS_DURING_BIOSYNTHESIS		25	0.19274232	0.569748	0.9850374	1.0	1.0	13527	tags=100%, list=81%, signal=519%
REACTOME_AMYLOIDS	REACTOME_AMYLOIDS		27	0.1841777	0.56277514	0.9947507	1.0	1.0	3733	tags=22%, list=22%, signal=29%
BIOCARTA_AKT_PATHWAY	BIOCARTA_AKT_PATHWAY		22	0.1905405	0.5591131	0.99506176	1.0	1.0	4253	tags=23%, list=25%, signal=30%
BIOCARTA_G2_PATHWAY	BIOCARTA_G2_PATHWAY		24	0.18161167	0.55301017	0.9948586	1.0	1.0	13713	tags=100%, list=82%, signal=550%
PID_ARF6_TRAFFICKING_PATHWAY	PID_ARF6_TRAFFICKING_PATHWAY		48	0.15318617	0.5373358	1.0	1.0	1.0	3334	tags=17%, list=20%, signal=21%
PID_HEDGEHOG_2PATHWAY	PID_HEDGEHOG_2PATHWAY		22	0.18367551	0.53126025	0.98806685	1.0	1.0	2901	tags=18%, list=17%, signal=22%
REACTOME_G2_M_CHECKPOINTS	REACTOME_G2_M_CHECKPOINTS		40	0.16047275	0.5266257	1.0	1.0	1.0	6710	tags=45%, list=40%, signal=75%
REACTOME_SHC_MEDIATED_SIGNALLING	REACTOME_SHC_MEDIATED_SIGNALLING		15	0.20310065	0.5219756	0.99019605	1.0	1.0	809	tags=7%, list=5%, signal=7%
REACTOME_ACTIVATION_OF_NF_KAPPAB_IN_B_CELLS	REACTOME_ACTIVATION_OF_NF_KAPPAB_IN_B_CELLS		61	0.14389955	0.5175678	1.0	1.0	1.0	6464	tags=38%, list=39%, signal=61%
BIOCARTA_CSK_PATHWAY	BIOCARTA_CSK_PATHWAY		19	0.16971824	0.48593038	1.0	1.0	1.0	4319	tags=21%, list=26%, signal=28%
REACTOME_SIGNALING_BY_THE_B_CELL_RECEPTOR_BCR	REACTOME_SIGNALING_BY_THE_B_CELL_RECEPTOR_BCR		121	0.11554642	0.47421706	1.0	1.0	1.0	6594	tags=39%, list=39%, signal=64%
REACTOME_RORA_ACTIVATES_CIRCADIAN_EXPRESSION	REACTOME_RORA_ACTIVATES_CIRCADIAN_EXPRESSION		23	0.16445152	0.47137102	0.99752474	1.0	1.0	387	tags=4%, list=2%, signal=4%
BIOCARTA_IGF1R_PATHWAY	BIOCARTA_IGF1R_PATHWAY		22	0.16253352	0.47079286	0.9906103	1.0	1.0	772	tags=5%, list=5%, signal=5%
PID_INSULIN_PATHWAY	PID_INSULIN_PATHWAY		45	0.13454162	0.46309876	1.0	1.0	1.0	637	tags=4%, list=4%, signal=5%
REACTOME_HOST_INTERACTIONS_OF_HIV_FACTORS	REACTOME_HOST_INTERACTIONS_OF_HIV_FACTORS		114	0.08185964	0.32832766	1.0	0.99998647	1.0	13889	tags=99%, list=83%, signal=576%
