# Supplementary material for: Structure-function analysis of purified proanthocyanidins reveals a role for polymer size in suppressing inflammatory responses
Source: Commun Biol. 2021 Jul 21;4:896. doi: 10.1038/s42003-021-02408-3 (PMC8295316; doi:10.1038/s42003-021-02408-3)
Supplement: Supplementary file 4 — Supplementary Data 1 [file 42003_2021_2408_MOESM4_ESM.zip › GSEA - regulated pathways in macrophages/downregulated by High PAC compared to LPS.xls]

NAME	GS<br> follow link to MSigDB	GS DETAILS	SIZE	ES	NES	NOM p-val	FDR q-val	FWER p-val	RANK AT MAX	LEADING EDGE
REACTOME_CHOLESTEROL_BIOSYNTHESIS	REACTOME_CHOLESTEROL_BIOSYNTHESIS	Details ...	20	0.7130942	2.0067987	0.0	0.08980518	0.062	4115	tags=75%, list=25%, signal=99%
BIOCARTA_VIP_PATHWAY	BIOCARTA_VIP_PATHWAY	Details ...	25	0.6298814	1.8864583	0.002444988	0.20984498	0.26	1539	tags=20%, list=9%, signal=22%
REACTOME_CA_DEPENDENT_EVENTS	REACTOME_CA_DEPENDENT_EVENTS	Details ...	28	0.57086694	1.7357812	0.007915568	0.72969866	0.795	2341	tags=32%, list=14%, signal=37%
REACTOME_RNA_POL_II_TRANSCRIPTION_PRE_INITIATION_AND_PROMOTER_OPENING	REACTOME_RNA_POL_II_TRANSCRIPTION_PRE_INITIATION_AND_PROMOTER_OPENING	Details ...	38	0.5204058	1.7167686	0.0	0.662534	0.847	5908	tags=61%, list=35%, signal=93%
REACTOME_DAG_AND_IP3_SIGNALING	REACTOME_DAG_AND_IP3_SIGNALING	Details ...	30	0.5399705	1.6923672	0.00477327	0.6678999	0.907	2341	tags=33%, list=14%, signal=39%
KEGG_SPLICEOSOME	KEGG_SPLICEOSOME	Details ...	120	0.40880662	1.6602795	0.0	0.7587471	0.958	7003	tags=52%, list=42%, signal=88%
BIOCARTA_GATA3_PATHWAY	BIOCARTA_GATA3_PATHWAY	Details ...	15	0.63816196	1.6576113	0.016431924	0.6679691	0.964	1524	tags=33%, list=9%, signal=37%
REACTOME_CROSS_PRESENTATION_OF_SOLUBLE_EXOGENOUS_ANTIGENS_ENDOSOMES	REACTOME_CROSS_PRESENTATION_OF_SOLUBLE_EXOGENOUS_ANTIGENS_ENDOSOMES	Details ...	46	0.47931057	1.651534	0.0025839794	0.6144855	0.969	6774	tags=63%, list=40%, signal=106%
KEGG_TERPENOID_BACKBONE_BIOSYNTHESIS	KEGG_TERPENOID_BACKBONE_BIOSYNTHESIS	Details ...	15	0.61648446	1.63985	0.021327015	0.60214645	0.98	2867	tags=47%, list=17%, signal=56%
REACTOME_DARPP_32_EVENTS	REACTOME_DARPP_32_EVENTS	Details ...	23	0.56881666	1.6331779	0.012437811	0.5682014	0.982	2903	tags=22%, list=17%, signal=26%
REACTOME_MITOCHONDRIAL_PROTEIN_IMPORT	REACTOME_MITOCHONDRIAL_PROTEIN_IMPORT	Details ...	47	0.47391838	1.6271179	0.0053619305	0.5469763	0.985	6364	tags=55%, list=38%, signal=89%
PID_NECTIN_PATHWAY	PID_NECTIN_PATHWAY	Details ...	29	0.5332175	1.625329	0.0046620048	0.50909954	0.986	1459	tags=24%, list=9%, signal=26%
REACTOME_CHEMOKINE_RECEPTORS_BIND_CHEMOKINES	REACTOME_CHEMOKINE_RECEPTORS_BIND_CHEMOKINES	Details ...	40	0.48647258	1.6233313	0.010666667	0.47863325	0.987	1254	tags=25%, list=7%, signal=27%
PID_TCR_CALCIUM_PATHWAY	PID_TCR_CALCIUM_PATHWAY	Details ...	28	0.5332779	1.603516	0.018567638	0.5202274	0.995	1618	tags=25%, list=10%, signal=28%
REACTOME_CELL_SURFACE_INTERACTIONS_AT_THE_VASCULAR_WALL	REACTOME_CELL_SURFACE_INTERACTIONS_AT_THE_VASCULAR_WALL	Details ...	80	0.4206593	1.5946077	0.0056497175	0.5200439	0.996	2313	tags=23%, list=14%, signal=26%
PID_AP1_PATHWAY	PID_AP1_PATHWAY	Details ...	68	0.44416493	1.5941077	0.0056657223	0.49011084	0.996	2039	tags=25%, list=12%, signal=28%
REACTOME_DESTABILIZATION_OF_MRNA_BY_AUF1_HNRNP_D0	REACTOME_DESTABILIZATION_OF_MRNA_BY_AUF1_HNRNP_D0	Details ...	50	0.45952156	1.5919099	0.0056179776	0.47019878	0.996	6774	tags=54%, list=40%, signal=90%
KEGG_JAK_STAT_SIGNALING_PATHWAY	KEGG_JAK_STAT_SIGNALING_PATHWAY	Details ...	131	0.3856701	1.583181	0.0	0.47753	0.996	2048	tags=21%, list=12%, signal=23%
REACTOME_RNA_POL_II_TRANSCRIPTION	REACTOME_RNA_POL_II_TRANSCRIPTION	Details ...	95	0.40664804	1.5824814	0.005934718	0.45444706	0.996	6990	tags=59%, list=42%, signal=101%
KEGG_CYTOSOLIC_DNA_SENSING_PATHWAY	KEGG_CYTOSOLIC_DNA_SENSING_PATHWAY	Details ...	40	0.47568312	1.5820075	0.015831135	0.43343168	0.996	5863	tags=48%, list=35%, signal=73%
REACTOME_ENOS_ACTIVATION_AND_REGULATION	REACTOME_ENOS_ACTIVATION_AND_REGULATION		19	0.57442474	1.5771896	0.01635514	0.4292074	0.996	1066	tags=21%, list=6%, signal=22%
REACTOME_REGULATION_OF_MRNA_STABILITY_BY_PROTEINS_THAT_BIND_AU_RICH_ELEMENTS	REACTOME_REGULATION_OF_MRNA_STABILITY_BY_PROTEINS_THAT_BIND_AU_RICH_ELEMENTS		79	0.41376618	1.5733213	0.011428571	0.42220703	0.998	6774	tags=53%, list=40%, signal=89%
REACTOME_METABOLISM_OF_MRNA	REACTOME_METABOLISM_OF_MRNA		199	0.36145234	1.5729576	0.0	0.4052726	0.998	7407	tags=59%, list=44%, signal=104%
REACTOME_FORMATION_OF_TRANSCRIPTION_COUPLED_NER_TC_NER_REPAIR_COMPLEX	REACTOME_FORMATION_OF_TRANSCRIPTION_COUPLED_NER_TC_NER_REPAIR_COMPLEX		27	0.51345277	1.5637113	0.012919896	0.41961893	1.0	5908	tags=56%, list=35%, signal=86%
BIOCARTA_GPCR_PATHWAY	BIOCARTA_GPCR_PATHWAY		33	0.5050597	1.5577956	0.010695187	0.42091277	1.0	1454	tags=15%, list=9%, signal=17%
BIOCARTA_INFLAM_PATHWAY	BIOCARTA_INFLAM_PATHWAY		25	0.5154989	1.5448434	0.02020202	0.4453672	1.0	1948	tags=32%, list=12%, signal=36%
KEGG_STEROID_BIOSYNTHESIS	KEGG_STEROID_BIOSYNTHESIS		15	0.5880541	1.535037	0.038288288	0.45998478	1.0	2431	tags=53%, list=15%, signal=62%
BIOCARTA_IGF1R_PATHWAY	BIOCARTA_IGF1R_PATHWAY		22	0.51857275	1.5309881	0.033898305	0.45701754	1.0	1007	tags=14%, list=6%, signal=14%
REACTOME_CD28_DEPENDENT_PI3K_AKT_SIGNALING	REACTOME_CD28_DEPENDENT_PI3K_AKT_SIGNALING		21	0.51969594	1.5250375	0.024937656	0.461116	1.0	1589	tags=24%, list=9%, signal=26%
PID_INTEGRIN3_PATHWAY	PID_INTEGRIN3_PATHWAY		42	0.45223394	1.5241396	0.013020833	0.44867513	1.0	1705	tags=24%, list=10%, signal=26%
REACTOME_RNA_POL_I_TRANSCRIPTION_INITIATION	REACTOME_RNA_POL_I_TRANSCRIPTION_INITIATION		22	0.5179227	1.5227896	0.03773585	0.43851477	1.0	4693	tags=45%, list=28%, signal=63%
REACTOME_METABOLISM_OF_RNA	REACTOME_METABOLISM_OF_RNA		239	0.34443218	1.517842	0.0	0.44027033	1.0	7252	tags=55%, list=43%, signal=96%
KEGG_CYTOKINE_CYTOKINE_RECEPTOR_INTERACTION	KEGG_CYTOKINE_CYTOKINE_RECEPTOR_INTERACTION		216	0.34395465	1.5105909	0.0	0.45038322	1.0	2007	tags=25%, list=12%, signal=28%
REACTOME_INFLUENZA_VIRAL_RNA_TRANSCRIPTION_AND_REPLICATION	REACTOME_INFLUENZA_VIRAL_RNA_TRANSCRIPTION_AND_REPLICATION		94	0.3820647	1.5037328	0.009036144	0.45969385	1.0	7805	tags=66%, list=47%, signal=123%
PID_IL23_PATHWAY	PID_IL23_PATHWAY		36	0.45889446	1.4970453	0.022959184	0.46790788	1.0	1122	tags=19%, list=7%, signal=21%
REACTOME_VIF_MEDIATED_DEGRADATION_OF_APOBEC3G	REACTOME_VIF_MEDIATED_DEGRADATION_OF_APOBEC3G		48	0.43417582	1.491201	0.020356234	0.47375306	1.0	6774	tags=58%, list=40%, signal=98%
REACTOME_POST_TRANSLATIONAL_MODIFICATION_SYNTHESIS_OF_GPI_ANCHORED_PROTEINS	REACTOME_POST_TRANSLATIONAL_MODIFICATION_SYNTHESIS_OF_GPI_ANCHORED_PROTEINS		25	0.5051673	1.4901255	0.048780486	0.46401072	1.0	2892	tags=32%, list=17%, signal=39%
PID_NFAT_TFPATHWAY	PID_NFAT_TFPATHWAY		45	0.4489012	1.4900087	0.018918918	0.4521907	1.0	1049	tags=20%, list=6%, signal=21%
BIOCARTA_CREB_PATHWAY	BIOCARTA_CREB_PATHWAY		26	0.5006542	1.4889411	0.047029704	0.44383994	1.0	1524	tags=19%, list=9%, signal=21%
REACTOME_GROWTH_HORMONE_RECEPTOR_SIGNALING	REACTOME_GROWTH_HORMONE_RECEPTOR_SIGNALING		22	0.5080028	1.4860868	0.0495283	0.44162396	1.0	2802	tags=27%, list=17%, signal=33%
REACTOME_NOTCH1_INTRACELLULAR_DOMAIN_REGULATES_TRANSCRIPTION	REACTOME_NOTCH1_INTRACELLULAR_DOMAIN_REGULATES_TRANSCRIPTION		43	0.44502014	1.484062	0.010025063	0.43693826	1.0	4112	tags=33%, list=25%, signal=43%
REACTOME_SRP_DEPENDENT_COTRANSLATIONAL_PROTEIN_TARGETING_TO_MEMBRANE	REACTOME_SRP_DEPENDENT_COTRANSLATIONAL_PROTEIN_TARGETING_TO_MEMBRANE		101	0.3728084	1.4805126	0.0033112583	0.43757743	1.0	7833	tags=66%, list=47%, signal=124%
REACTOME_SIGNALING_BY_EGFR_IN_CANCER	REACTOME_SIGNALING_BY_EGFR_IN_CANCER		104	0.36787143	1.4715221	0.0149700595	0.4539339	1.0	2341	tags=17%, list=14%, signal=20%
REACTOME_IL_RECEPTOR_SHC_SIGNALING	REACTOME_IL_RECEPTOR_SHC_SIGNALING		26	0.49054286	1.46766	0.031707317	0.4550899	1.0	740	tags=15%, list=4%, signal=16%
REACTOME_RNA_POL_II_PRE_TRANSCRIPTION_EVENTS	REACTOME_RNA_POL_II_PRE_TRANSCRIPTION_EVENTS		53	0.41493273	1.4672571	0.0114613185	0.446504	1.0	6718	tags=57%, list=40%, signal=94%
REACTOME_FATTY_ACYL_COA_BIOSYNTHESIS	REACTOME_FATTY_ACYL_COA_BIOSYNTHESIS		18	0.52964306	1.4663194	0.07073171	0.43980843	1.0	53	tags=11%, list=0%, signal=11%
REACTOME_BASIGIN_INTERACTIONS	REACTOME_BASIGIN_INTERACTIONS		24	0.48310173	1.4603995	0.0575	0.44768545	1.0	2199	tags=21%, list=13%, signal=24%
REACTOME_PKA_MEDIATED_PHOSPHORYLATION_OF_CREB	REACTOME_PKA_MEDIATED_PHOSPHORYLATION_OF_CREB		16	0.5423926	1.4600406	0.057279237	0.43949774	1.0	894	tags=25%, list=5%, signal=26%
BIOCARTA_CCR3_PATHWAY	BIOCARTA_CCR3_PATHWAY		22	0.50253475	1.4576687	0.04398148	0.43766186	1.0	2079	tags=14%, list=12%, signal=16%
BIOCARTA_CSK_PATHWAY	BIOCARTA_CSK_PATHWAY		19	0.5188666	1.4523748	0.06569343	0.44436	1.0	418	tags=11%, list=2%, signal=11%
KEGG_PROTEASOME	KEGG_PROTEASOME		44	0.43332416	1.4522855	0.04021448	0.43595934	1.0	6774	tags=61%, list=40%, signal=103%
KEGG_PROTEIN_EXPORT	KEGG_PROTEIN_EXPORT		22	0.51616514	1.4520888	0.0647482	0.4282533	1.0	3875	tags=32%, list=23%, signal=41%
BIOCARTA_MCALPAIN_PATHWAY	BIOCARTA_MCALPAIN_PATHWAY		23	0.49559557	1.4401795	0.06965174	0.45525894	1.0	1868	tags=22%, list=11%, signal=24%
PID_TCPTP_PATHWAY	PID_TCPTP_PATHWAY		41	0.43205014	1.4375637	0.048843186	0.45430267	1.0	4285	tags=34%, list=26%, signal=46%
REACTOME_RNA_POL_I_TRANSCRIPTION_TERMINATION	REACTOME_RNA_POL_I_TRANSCRIPTION_TERMINATION		19	0.5148725	1.4358923	0.0656168	0.45061538	1.0	4693	tags=47%, list=28%, signal=66%
REACTOME_FORMATION_OF_INCISION_COMPLEX_IN_GG_NER	REACTOME_FORMATION_OF_INCISION_COMPLEX_IN_GG_NER		19	0.50856185	1.4322194	0.060747664	0.45376945	1.0	4550	tags=53%, list=27%, signal=72%
ST_INTERLEUKIN_4_PATHWAY	ST_INTERLEUKIN_4_PATHWAY		23	0.4892229	1.4265404	0.06393862	0.463061	1.0	2048	tags=13%, list=12%, signal=15%
REACTOME_RESPONSE_TO_ELEVATED_PLATELET_CYTOSOLIC_CA2_	REACTOME_RESPONSE_TO_ELEVATED_PLATELET_CYTOSOLIC_CA2_		79	0.3755607	1.4150616	0.022792023	0.48835212	1.0	2124	tags=20%, list=13%, signal=23%
BIOCARTA_KERATINOCYTE_PATHWAY	BIOCARTA_KERATINOCYTE_PATHWAY		46	0.4163818	1.4119729	0.03937008	0.48992082	1.0	2283	tags=24%, list=14%, signal=28%
KEGG_CARDIAC_MUSCLE_CONTRACTION	KEGG_CARDIAC_MUSCLE_CONTRACTION		72	0.37344828	1.4083874	0.01608579	0.49232233	1.0	2241	tags=24%, list=13%, signal=27%
BIOCARTA_PROTEASOME_PATHWAY	BIOCARTA_PROTEASOME_PATHWAY		28	0.45684537	1.4074569	0.050251257	0.48738316	1.0	6699	tags=68%, list=40%, signal=113%
REACTOME_CD28_CO_STIMULATION	REACTOME_CD28_CO_STIMULATION		31	0.45139238	1.4034125	0.057441253	0.4921702	1.0	1589	tags=19%, list=9%, signal=21%
BIOCARTA_CD40_PATHWAY	BIOCARTA_CD40_PATHWAY		15	0.52253455	1.4004139	0.07494145	0.49415553	1.0	6228	tags=73%, list=37%, signal=117%
BIOCARTA_VEGF_PATHWAY	BIOCARTA_VEGF_PATHWAY		29	0.45039922	1.3963523	0.04812834	0.5006087	1.0	3073	tags=24%, list=18%, signal=30%
PID_ERBB_NETWORK_PATHWAY	PID_ERBB_NETWORK_PATHWAY		15	0.5399749	1.39352	0.083932854	0.5016228	1.0	1079	tags=27%, list=6%, signal=28%
REACTOME_INTERFERON_ALPHA_BETA_SIGNALING	REACTOME_INTERFERON_ALPHA_BETA_SIGNALING		38	0.4324491	1.3914298	0.06735751	0.50047976	1.0	1155	tags=11%, list=7%, signal=11%
PID_P38_MKK3_6PATHWAY	PID_P38_MKK3_6PATHWAY		26	0.4691004	1.3906368	0.061124694	0.49506107	1.0	1870	tags=19%, list=11%, signal=22%
BIOCARTA_IL3_PATHWAY	BIOCARTA_IL3_PATHWAY		15	0.5143988	1.382061	0.10045662	0.5140956	1.0	2802	tags=33%, list=17%, signal=40%
REACTOME_IL_3_5_AND_GM_CSF_SIGNALING	REACTOME_IL_3_5_AND_GM_CSF_SIGNALING		42	0.40858328	1.3804386	0.063013695	0.512329	1.0	740	tags=12%, list=4%, signal=12%
BIOCARTA_INTRINSIC_PATHWAY	BIOCARTA_INTRINSIC_PATHWAY		22	0.48132166	1.3801451	0.07913669	0.50580484	1.0	3836	tags=59%, list=23%, signal=77%
REACTOME_ANTIGEN_PROCESSING_CROSS_PRESENTATION	REACTOME_ANTIGEN_PROCESSING_CROSS_PRESENTATION		66	0.37567145	1.3741364	0.057636887	0.51748365	1.0	6774	tags=53%, list=40%, signal=89%
BIOCARTA_NOS1_PATHWAY	BIOCARTA_NOS1_PATHWAY		20	0.48645598	1.3659961	0.10071942	0.5359328	1.0	1454	tags=25%, list=9%, signal=27%
PID_VEGFR1_PATHWAY	PID_VEGFR1_PATHWAY		26	0.4512404	1.3635416	0.073979594	0.5365607	1.0	1454	tags=19%, list=9%, signal=21%
PID_IL2_1PATHWAY	PID_IL2_1PATHWAY		54	0.38492462	1.3614594	0.06527415	0.53639615	1.0	4156	tags=30%, list=25%, signal=39%
REACTOME_CLEAVAGE_OF_GROWING_TRANSCRIPT_IN_THE_TERMINATION_REGION_	REACTOME_CLEAVAGE_OF_GROWING_TRANSCRIPT_IN_THE_TERMINATION_REGION_		42	0.40019074	1.3556936	0.07481297	0.54714656	1.0	6990	tags=62%, list=42%, signal=106%
KEGG_AMINOACYL_TRNA_BIOSYNTHESIS	KEGG_AMINOACYL_TRNA_BIOSYNTHESIS		40	0.4058394	1.3555713	0.06716418	0.5401894	1.0	1898	tags=13%, list=11%, signal=14%
REACTOME_MRNA_SPLICING_MINOR_PATHWAY	REACTOME_MRNA_SPLICING_MINOR_PATHWAY		40	0.40648437	1.3543587	0.07506053	0.53683925	1.0	6759	tags=52%, list=40%, signal=88%
BIOCARTA_NKT_PATHWAY	BIOCARTA_NKT_PATHWAY		29	0.43521065	1.3540891	0.07294118	0.53077734	1.0	1749	tags=24%, list=10%, signal=27%
REACTOME_RESPIRATORY_ELECTRON_TRANSPORT	REACTOME_RESPIRATORY_ELECTRON_TRANSPORT		62	0.38293263	1.3529648	0.06666667	0.5274591	1.0	6391	tags=53%, list=38%, signal=86%
REACTOME_ER_PHAGOSOME_PATHWAY	REACTOME_ER_PHAGOSOME_PATHWAY		53	0.3807753	1.3520057	0.075	0.52391505	1.0	6774	tags=51%, list=40%, signal=85%
REACTOME_TRANSLATION	REACTOME_TRANSLATION		138	0.3279188	1.3506962	0.023026315	0.52181745	1.0	7833	tags=62%, list=47%, signal=116%
BIOCARTA_TPO_PATHWAY	BIOCARTA_TPO_PATHWAY		24	0.44655883	1.35009	0.089655176	0.51723766	1.0	2802	tags=29%, list=17%, signal=35%
BIOCARTA_TID_PATHWAY	BIOCARTA_TID_PATHWAY		19	0.47974584	1.3446803	0.10663507	0.5281333	1.0	353	tags=16%, list=2%, signal=16%
REACTOME_NEGATIVE_REGULATORS_OF_RIG_I_MDA5_SIGNALING	REACTOME_NEGATIVE_REGULATORS_OF_RIG_I_MDA5_SIGNALING		29	0.43897763	1.343985	0.08121827	0.5238418	1.0	6555	tags=48%, list=39%, signal=79%
PID_HIF2PATHWAY	PID_HIF2PATHWAY		34	0.4185789	1.3433678	0.083333336	0.51937246	1.0	2861	tags=26%, list=17%, signal=32%
REACTOME_COSTIMULATION_BY_THE_CD28_FAMILY	REACTOME_COSTIMULATION_BY_THE_CD28_FAMILY		55	0.38275716	1.3406417	0.06434316	0.5216971	1.0	1589	tags=15%, list=9%, signal=16%
BIOCARTA_HDAC_PATHWAY	BIOCARTA_HDAC_PATHWAY		28	0.4274061	1.3380474	0.09951457	0.52373886	1.0	1524	tags=11%, list=9%, signal=12%
REACTOME_PEPTIDE_CHAIN_ELONGATION	REACTOME_PEPTIDE_CHAIN_ELONGATION		78	0.35178623	1.337296	0.035928145	0.5202121	1.0	7805	tags=65%, list=47%, signal=122%
PID_GMCSF_PATHWAY	PID_GMCSF_PATHWAY		36	0.4199177	1.3341651	0.06478873	0.52401954	1.0	26	tags=6%, list=0%, signal=6%
REACTOME_SYNTHESIS_OF_GLYCOSYLPHOSPHATIDYLINOSITOL_GPI	REACTOME_SYNTHESIS_OF_GLYCOSYLPHOSPHATIDYLINOSITOL_GPI		17	0.49741697	1.3316988	0.12128713	0.5259055	1.0	2892	tags=35%, list=17%, signal=43%
BIOCARTA_P53HYPOXIA_PATHWAY	BIOCARTA_P53HYPOXIA_PATHWAY		22	0.457915	1.3250452	0.10823529	0.5409899	1.0	889	tags=14%, list=5%, signal=14%
REACTOME_FORMATION_OF_THE_TERNARY_COMPLEX_AND_SUBSEQUENTLY_THE_43S_COMPLEX	REACTOME_FORMATION_OF_THE_TERNARY_COMPLEX_AND_SUBSEQUENTLY_THE_43S_COMPLEX		46	0.38700852	1.3224455	0.08396947	0.5428373	1.0	7632	tags=61%, list=46%, signal=112%
REACTOME_TRIGLYCERIDE_BIOSYNTHESIS	REACTOME_TRIGLYCERIDE_BIOSYNTHESIS		36	0.40654862	1.318693	0.080882356	0.54829574	1.0	2798	tags=22%, list=17%, signal=27%
REACTOME_REGULATION_OF_ORNITHINE_DECARBOXYLASE_ODC	REACTOME_REGULATION_OF_ORNITHINE_DECARBOXYLASE_ODC		48	0.3841663	1.3175987	0.07317073	0.5458865	1.0	6774	tags=56%, list=40%, signal=94%
PID_IL12_2PATHWAY	PID_IL12_2PATHWAY		60	0.36906967	1.3175018	0.06214689	0.5403974	1.0	1524	tags=17%, list=9%, signal=18%
REACTOME_TRANSCRIPTION	REACTOME_TRANSCRIPTION		145	0.31732693	1.3159981	0.023255814	0.5393015	1.0	6760	tags=54%, list=40%, signal=89%
REACTOME_CYTOKINE_SIGNALING_IN_IMMUNE_SYSTEM	REACTOME_CYTOKINE_SIGNALING_IN_IMMUNE_SYSTEM		219	0.3032448	1.3141448	0.015444015	0.5398458	1.0	1155	tags=9%, list=7%, signal=9%
REACTOME_RESPIRATORY_ELECTRON_TRANSPORT_ATP_SYNTHESIS_BY_CHEMIOSMOTIC_COUPLING_AND_HEAT_PRODUCTION_BY_UNCOUPLING_PROTEINS_	REACTOME_RESPIRATORY_ELECTRON_TRANSPORT_ATP_SYNTHESIS_BY_CHEMIOSMOTIC_COUPLING_AND_HEAT_PRODUCTION_BY_UNCOUPLING_PROTEINS_		78	0.34887785	1.3130691	0.046647232	0.537841	1.0	6391	tags=51%, list=38%, signal=83%
BIOCARTA_GH_PATHWAY	BIOCARTA_GH_PATHWAY		28	0.42491418	1.3076226	0.111380145	0.55034745	1.0	4058	tags=32%, list=24%, signal=42%
KEGG_BIOSYNTHESIS_OF_UNSATURATED_FATTY_ACIDS	KEGG_BIOSYNTHESIS_OF_UNSATURATED_FATTY_ACIDS		19	0.46335745	1.3041849	0.12958436	0.555254	1.0	735	tags=11%, list=4%, signal=11%
KEGG_ERBB_SIGNALING_PATHWAY	KEGG_ERBB_SIGNALING_PATHWAY		87	0.3420427	1.3030604	0.055882353	0.5529815	1.0	1454	tags=13%, list=9%, signal=14%
BIOCARTA_BAD_PATHWAY	BIOCARTA_BAD_PATHWAY		25	0.43963155	1.3023161	0.12082262	0.5502805	1.0	418	tags=12%, list=2%, signal=12%
REACTOME_MITOCHONDRIAL_TRNA_AMINOACYLATION	REACTOME_MITOCHONDRIAL_TRNA_AMINOACYLATION		21	0.45768395	1.300523	0.123006836	0.55020374	1.0	4175	tags=33%, list=25%, signal=44%
REACTOME_SIGNALING_BY_ERBB2	REACTOME_SIGNALING_BY_ERBB2		96	0.33609125	1.2991499	0.05263158	0.54931307	1.0	2341	tags=17%, list=14%, signal=19%
REACTOME_TRNA_AMINOACYLATION	REACTOME_TRNA_AMINOACYLATION		41	0.3850387	1.2988889	0.077922076	0.5448462	1.0	4429	tags=22%, list=26%, signal=30%
REACTOME_PRE_NOTCH_EXPRESSION_AND_PROCESSING	REACTOME_PRE_NOTCH_EXPRESSION_AND_PROCESSING		37	0.39647728	1.2978795	0.09068628	0.5434798	1.0	1977	tags=24%, list=12%, signal=28%
PID_IL3_PATHWAY	PID_IL3_PATHWAY		26	0.43279046	1.2946789	0.09950249	0.54843014	1.0	2802	tags=23%, list=17%, signal=28%
PID_NFAT_3PATHWAY	PID_NFAT_3PATHWAY		53	0.37257707	1.2925955	0.07932011	0.550024	1.0	3462	tags=21%, list=21%, signal=26%
BIOCARTA_ERYTH_PATHWAY	BIOCARTA_ERYTH_PATHWAY		15	0.5077138	1.2909158	0.15897436	0.5498162	1.0	1819	tags=33%, list=11%, signal=37%
PID_INTEGRIN_A4B1_PATHWAY	PID_INTEGRIN_A4B1_PATHWAY		33	0.40329522	1.2857823	0.120987654	0.56100786	1.0	1538	tags=12%, list=9%, signal=13%
BIOCARTA_FMLP_PATHWAY	BIOCARTA_FMLP_PATHWAY		34	0.3991935	1.2823423	0.11904762	0.5667978	1.0	1524	tags=12%, list=9%, signal=13%
REACTOME_AUTODEGRADATION_OF_THE_E3_UBIQUITIN_LIGASE_COP1	REACTOME_AUTODEGRADATION_OF_THE_E3_UBIQUITIN_LIGASE_COP1		47	0.37426913	1.2818643	0.10958904	0.5631833	1.0	6774	tags=55%, list=40%, signal=93%
REACTOME_TRAF6_MEDIATED_IRF7_ACTIVATION	REACTOME_TRAF6_MEDIATED_IRF7_ACTIVATION		18	0.4676713	1.2795402	0.16113745	0.5655494	1.0	7818	tags=78%, list=47%, signal=146%
BIOCARTA_STATHMIN_PATHWAY	BIOCARTA_STATHMIN_PATHWAY		18	0.475872	1.2769364	0.13856813	0.5680438	1.0	971	tags=17%, list=6%, signal=18%
KEGG_TGF_BETA_SIGNALING_PATHWAY	KEGG_TGF_BETA_SIGNALING_PATHWAY		85	0.3277653	1.2745875	0.072674416	0.57051504	1.0	2043	tags=16%, list=12%, signal=19%
KEGG_RNA_POLYMERASE	KEGG_RNA_POLYMERASE		27	0.41920763	1.2701321	0.13546798	0.5791572	1.0	5908	tags=44%, list=35%, signal=69%
REACTOME_DESTABILIZATION_OF_MRNA_BY_BRF1	REACTOME_DESTABILIZATION_OF_MRNA_BY_BRF1		16	0.4693976	1.268807	0.18876405	0.5784687	1.0	6583	tags=63%, list=39%, signal=103%
REACTOME_DOWNSTREAM_SIGNAL_TRANSDUCTION	REACTOME_DOWNSTREAM_SIGNAL_TRANSDUCTION		90	0.3275178	1.2687204	0.055072464	0.57386786	1.0	2802	tags=20%, list=17%, signal=24%
REACTOME_3_UTR_MEDIATED_TRANSLATIONAL_REGULATION	REACTOME_3_UTR_MEDIATED_TRANSLATIONAL_REGULATION		98	0.32127702	1.2660757	0.076219514	0.57714045	1.0	7647	tags=60%, list=46%, signal=110%
BIOCARTA_SPRY_PATHWAY	BIOCARTA_SPRY_PATHWAY		17	0.4714013	1.2651066	0.17149758	0.5753656	1.0	1804	tags=24%, list=11%, signal=26%
REACTOME_ACTIVATION_OF_THE_MRNA_UPON_BINDING_OF_THE_CAP_BINDING_COMPLEX_AND_EIFS_AND_SUBSEQUENT_BINDING_TO_43S	REACTOME_ACTIVATION_OF_THE_MRNA_UPON_BINDING_OF_THE_CAP_BINDING_COMPLEX_AND_EIFS_AND_SUBSEQUENT_BINDING_TO_43S		54	0.35710883	1.2630397	0.12371134	0.5767293	1.0	10788	tags=100%, list=64%, signal=280%
REACTOME_NUCLEOTIDE_EXCISION_REPAIR	REACTOME_NUCLEOTIDE_EXCISION_REPAIR		47	0.37030634	1.2617471	0.12303665	0.5760706	1.0	4693	tags=40%, list=28%, signal=56%
KEGG_NOTCH_SIGNALING_PATHWAY	KEGG_NOTCH_SIGNALING_PATHWAY		46	0.36748257	1.2611443	0.10526316	0.573238	1.0	2353	tags=24%, list=14%, signal=28%
PID_LYMPH_ANGIOGENESIS_PATHWAY	PID_LYMPH_ANGIOGENESIS_PATHWAY		24	0.43164176	1.2610264	0.14676617	0.56914604	1.0	4378	tags=38%, list=26%, signal=51%
SIG_IL4RECEPTOR_IN_B_LYPHOCYTES	SIG_IL4RECEPTOR_IN_B_LYPHOCYTES		26	0.4182554	1.2578899	0.15853658	0.57368165	1.0	3894	tags=23%, list=23%, signal=30%
REACTOME_IL_2_SIGNALING	REACTOME_IL_2_SIGNALING		40	0.38162473	1.2552845	0.13265306	0.57750887	1.0	2815	tags=20%, list=17%, signal=24%
PID_EPO_PATHWAY	PID_EPO_PATHWAY		34	0.38885477	1.2520123	0.13527851	0.5829475	1.0	5442	tags=41%, list=32%, signal=61%
REACTOME_DEGRADATION_OF_THE_EXTRACELLULAR_MATRIX	REACTOME_DEGRADATION_OF_THE_EXTRACELLULAR_MATRIX		22	0.43584162	1.2501707	0.17468354	0.58403677	1.0	614	tags=23%, list=4%, signal=24%
BIOCARTA_NO1_PATHWAY	BIOCARTA_NO1_PATHWAY		29	0.40643203	1.2447145	0.15441176	0.59679395	1.0	1066	tags=17%, list=6%, signal=18%
REACTOME_NONSENSE_MEDIATED_DECAY_ENHANCED_BY_THE_EXON_JUNCTION_COMPLEX	REACTOME_NONSENSE_MEDIATED_DECAY_ENHANCED_BY_THE_EXON_JUNCTION_COMPLEX		99	0.3154798	1.2414603	0.077844314	0.60265833	1.0	7647	tags=61%, list=46%, signal=111%
PID_AJDISS_2PATHWAY	PID_AJDISS_2PATHWAY		48	0.35834444	1.2410935	0.11666667	0.5993042	1.0	1804	tags=17%, list=11%, signal=19%
PID_LIS1_PATHWAY	PID_LIS1_PATHWAY		28	0.40983483	1.2378358	0.15223098	0.6043959	1.0	1298	tags=14%, list=8%, signal=15%
BIOCARTA_RHO_PATHWAY	BIOCARTA_RHO_PATHWAY		32	0.3944812	1.2346201	0.16624041	0.6102346	1.0	5396	tags=34%, list=32%, signal=51%
KEGG_NATURAL_KILLER_CELL_MEDIATED_CYTOTOXICITY	KEGG_NATURAL_KILLER_CELL_MEDIATED_CYTOTOXICITY		91	0.32028255	1.2305028	0.10271903	0.6188464	1.0	2020	tags=14%, list=12%, signal=16%
PID_SHP2_PATHWAY	PID_SHP2_PATHWAY		57	0.34762704	1.2240764	0.119592875	0.63630086	1.0	2410	tags=23%, list=14%, signal=27%
REACTOME_TRANSCRIPTION_COUPLED_NER_TC_NER	REACTOME_TRANSCRIPTION_COUPLED_NER_TC_NER		42	0.3629459	1.222239	0.1505102	0.63809925	1.0	4350	tags=38%, list=26%, signal=51%
REACTOME_ACTIVATION_OF_NF_KAPPAB_IN_B_CELLS	REACTOME_ACTIVATION_OF_NF_KAPPAB_IN_B_CELLS		61	0.34360987	1.2205492	0.17539267	0.6389648	1.0	6774	tags=54%, list=40%, signal=90%
REACTOME_SIGNALING_BY_NOTCH1	REACTOME_SIGNALING_BY_NOTCH1		66	0.33740157	1.2186452	0.13858695	0.6407721	1.0	4238	tags=33%, list=25%, signal=44%
REACTOME_PLC_BETA_MEDIATED_EVENTS	REACTOME_PLC_BETA_MEDIATED_EVENTS		41	0.36518845	1.218538	0.16927083	0.6365537	1.0	2341	tags=22%, list=14%, signal=25%
KEGG_GLIOMA	KEGG_GLIOMA		64	0.32950774	1.21654	0.09836066	0.63876164	1.0	2091	tags=17%, list=12%, signal=20%
REACTOME_SIGNALING_BY_PDGF	REACTOME_SIGNALING_BY_PDGF		117	0.30666995	1.2155493	0.094801225	0.63734704	1.0	1454	tags=12%, list=9%, signal=13%
REACTOME_INFLUENZA_LIFE_CYCLE	REACTOME_INFLUENZA_LIFE_CYCLE		126	0.2985693	1.2150764	0.100323625	0.6343415	1.0	7805	tags=59%, list=47%, signal=109%
REACTOME_MRNA_CAPPING	REACTOME_MRNA_CAPPING		27	0.40429807	1.2128803	0.19851117	0.63715273	1.0	6649	tags=52%, list=40%, signal=86%
PID_IL4_2PATHWAY	PID_IL4_2PATHWAY		61	0.33547828	1.2118117	0.13186814	0.63617486	1.0	3714	tags=31%, list=22%, signal=40%
BIOCARTA_GLEEVEC_PATHWAY	BIOCARTA_GLEEVEC_PATHWAY		23	0.42262006	1.2105141	0.19060053	0.635912	1.0	3894	tags=35%, list=23%, signal=45%
REACTOME_SIGNALING_BY_NOTCH	REACTOME_SIGNALING_BY_NOTCH		94	0.31122074	1.2090423	0.11079545	0.6361686	1.0	2812	tags=22%, list=17%, signal=27%
BIOCARTA_MEF2D_PATHWAY	BIOCARTA_MEF2D_PATHWAY		18	0.4388402	1.2068211	0.22297297	0.63906825	1.0	1454	tags=11%, list=9%, signal=12%
BIOCARTA_MYOSIN_PATHWAY	BIOCARTA_MYOSIN_PATHWAY		31	0.38985494	1.2039536	0.19466667	0.64413977	1.0	2583	tags=29%, list=15%, signal=34%
REACTOME_FORMATION_OF_FIBRIN_CLOT_CLOTTING_CASCADE	REACTOME_FORMATION_OF_FIBRIN_CLOT_CLOTTING_CASCADE		28	0.39051482	1.2032346	0.21319798	0.6424072	1.0	2936	tags=46%, list=18%, signal=56%
KEGG_PHOSPHATIDYLINOSITOL_SIGNALING_SYSTEM	KEGG_PHOSPHATIDYLINOSITOL_SIGNALING_SYSTEM		74	0.3242625	1.197521	0.12857144	0.65691257	1.0	4323	tags=30%, list=26%, signal=40%
KEGG_MATURITY_ONSET_DIABETES_OF_THE_YOUNG	KEGG_MATURITY_ONSET_DIABETES_OF_THE_YOUNG		24	0.39971507	1.1912861	0.21683674	0.67308235	1.0	1000	tags=25%, list=6%, signal=27%
REACTOME_SIGNALING_BY_RHO_GTPASES	REACTOME_SIGNALING_BY_RHO_GTPASES		108	0.29772466	1.1896057	0.10060976	0.67443687	1.0	2266	tags=21%, list=14%, signal=24%
BIOCARTA_BCELLSURVIVAL_PATHWAY	BIOCARTA_BCELLSURVIVAL_PATHWAY		15	0.4721101	1.1889039	0.24601367	0.6724006	1.0	7296	tags=80%, list=44%, signal=142%
REACTOME_P53_DEPENDENT_G1_DNA_DAMAGE_RESPONSE	REACTOME_P53_DEPENDENT_G1_DNA_DAMAGE_RESPONSE		53	0.34186983	1.186697	0.15789473	0.6754784	1.0	6774	tags=55%, list=40%, signal=92%
BIOCARTA_IL1R_PATHWAY	BIOCARTA_IL1R_PATHWAY		32	0.38598466	1.1842947	0.18719211	0.6787684	1.0	5058	tags=50%, list=30%, signal=71%
REACTOME_LATE_PHASE_OF_HIV_LIFE_CYCLE	REACTOME_LATE_PHASE_OF_HIV_LIFE_CYCLE		93	0.30455112	1.1829488	0.14939025	0.6788216	1.0	6718	tags=46%, list=40%, signal=77%
REACTOME_SIGNALING_BY_ILS	REACTOME_SIGNALING_BY_ILS		104	0.30139622	1.1818666	0.13666667	0.67791003	1.0	2048	tags=14%, list=12%, signal=16%
PID_IL8_CXCR1_PATHWAY	PID_IL8_CXCR1_PATHWAY		27	0.379912	1.1807525	0.21558441	0.6770665	1.0	4409	tags=41%, list=26%, signal=55%
BIOCARTA_CALCINEURIN_PATHWAY	BIOCARTA_CALCINEURIN_PATHWAY		18	0.42782816	1.1773046	0.23529412	0.6845308	1.0	4648	tags=28%, list=28%, signal=38%
BIOCARTA_DC_PATHWAY	BIOCARTA_DC_PATHWAY		21	0.41677144	1.1756735	0.24881516	0.6855039	1.0	597	tags=19%, list=4%, signal=20%
PID_HDAC_CLASSII_PATHWAY	PID_HDAC_CLASSII_PATHWAY		34	0.36521056	1.1752021	0.20100503	0.6829114	1.0	4802	tags=32%, list=29%, signal=45%
KEGG_NUCLEOTIDE_EXCISION_REPAIR	KEGG_NUCLEOTIDE_EXCISION_REPAIR		42	0.35141882	1.1745003	0.20844327	0.68115157	1.0	4550	tags=38%, list=27%, signal=52%
REACTOME_HEMOSTASIS	REACTOME_HEMOSTASIS		412	0.25453365	1.1716372	0.036649216	0.68598	1.0	2335	tags=17%, list=14%, signal=19%
REACTOME_PRE_NOTCH_TRANSCRIPTION_AND_TRANSLATION	REACTOME_PRE_NOTCH_TRANSCRIPTION_AND_TRANSLATION		22	0.39843518	1.1710919	0.24465558	0.6834405	1.0	1965	tags=23%, list=12%, signal=26%
REACTOME_MUSCLE_CONTRACTION	REACTOME_MUSCLE_CONTRACTION		45	0.34498173	1.1696378	0.19178082	0.6839905	1.0	1923	tags=20%, list=11%, signal=23%
REACTOME_STRIATED_MUSCLE_CONTRACTION	REACTOME_STRIATED_MUSCLE_CONTRACTION		27	0.38114476	1.1673554	0.23622048	0.68792725	1.0	1714	tags=19%, list=10%, signal=21%
KEGG_DORSO_VENTRAL_AXIS_FORMATION	KEGG_DORSO_VENTRAL_AXIS_FORMATION		22	0.41156992	1.1646289	0.22115384	0.6931749	1.0	1079	tags=18%, list=6%, signal=19%
REACTOME_FORMATION_OF_THE_HIV1_EARLY_ELONGATION_COMPLEX	REACTOME_FORMATION_OF_THE_HIV1_EARLY_ELONGATION_COMPLEX		27	0.38031235	1.1614738	0.2294686	0.699605	1.0	4693	tags=33%, list=28%, signal=46%
PID_UPA_UPAR_PATHWAY	PID_UPA_UPAR_PATHWAY		40	0.35670698	1.1593813	0.19628647	0.702221	1.0	2047	tags=30%, list=12%, signal=34%
BIOCARTA_PGC1A_PATHWAY	BIOCARTA_PGC1A_PATHWAY		22	0.40199646	1.1587214	0.22055137	0.70038426	1.0	971	tags=9%, list=6%, signal=10%
BIOCARTA_CK1_PATHWAY	BIOCARTA_CK1_PATHWAY		16	0.44407815	1.1578404	0.24881516	0.69897366	1.0	418	tags=13%, list=2%, signal=13%
PID_CXCR3_PATHWAY	PID_CXCR3_PATHWAY		42	0.34159502	1.1553982	0.21827412	0.7031474	1.0	1524	tags=12%, list=9%, signal=13%
PID_P53_DOWNSTREAM_PATHWAY	PID_P53_DOWNSTREAM_PATHWAY		126	0.2788755	1.1503247	0.11913358	0.7165286	1.0	1999	tags=19%, list=12%, signal=21%
REACTOME_SCFSKP2_MEDIATED_DEGRADATION_OF_P27_P21	REACTOME_SCFSKP2_MEDIATED_DEGRADATION_OF_P27_P21		53	0.32611048	1.150292	0.18302387	0.7124969	1.0	6774	tags=53%, list=40%, signal=88%
KEGG_T_CELL_RECEPTOR_SIGNALING_PATHWAY	KEGG_T_CELL_RECEPTOR_SIGNALING_PATHWAY		107	0.2869691	1.150011	0.16932908	0.7093304	1.0	1524	tags=11%, list=9%, signal=12%
REACTOME_SIGNALING_BY_SCF_KIT	REACTOME_SIGNALING_BY_SCF_KIT		74	0.3093054	1.1461112	0.17910448	0.7180852	1.0	1454	tags=14%, list=9%, signal=15%
REACTOME_CHONDROITIN_SULFATE_BIOSYNTHESIS	REACTOME_CHONDROITIN_SULFATE_BIOSYNTHESIS		19	0.42141873	1.1455903	0.26697892	0.71589285	1.0	2703	tags=32%, list=16%, signal=38%
PID_ARF6_PATHWAY	PID_ARF6_PATHWAY		34	0.36467	1.1447552	0.23866348	0.7146419	1.0	1956	tags=24%, list=12%, signal=27%
PID_P38_ALPHA_BETA_PATHWAY	PID_P38_ALPHA_BETA_PATHWAY		31	0.363952	1.1444608	0.24875621	0.71164256	1.0	5287	tags=45%, list=32%, signal=66%
REACTOME_NGF_SIGNALLING_VIA_TRKA_FROM_THE_PLASMA_MEMBRANE	REACTOME_NGF_SIGNALLING_VIA_TRKA_FROM_THE_PLASMA_MEMBRANE		133	0.27577144	1.1427194	0.14199395	0.71399057	1.0	1524	tags=12%, list=9%, signal=13%
BIOCARTA_HER2_PATHWAY	BIOCARTA_HER2_PATHWAY		22	0.40151486	1.1331086	0.27272728	0.7427103	1.0	1122	tags=14%, list=7%, signal=15%
REACTOME_TRAFFICKING_OF_GLUR2_CONTAINING_AMPA_RECEPTORS	REACTOME_TRAFFICKING_OF_GLUR2_CONTAINING_AMPA_RECEPTORS		15	0.42433226	1.1315305	0.27149323	0.74427354	1.0	1454	tags=20%, list=9%, signal=22%
REACTOME_FORMATION_OF_RNA_POL_II_ELONGATION_COMPLEX_	REACTOME_FORMATION_OF_RNA_POL_II_ELONGATION_COMPLEX_		37	0.34966567	1.1298809	0.2580645	0.74621147	1.0	6718	tags=49%, list=40%, signal=81%
KEGG_RIBOSOME	KEGG_RIBOSOME		81	0.29763633	1.1273031	0.20987654	0.75140375	1.0	7647	tags=65%, list=46%, signal=120%
REACTOME_SCF_BETA_TRCP_MEDIATED_DEGRADATION_OF_EMI1	REACTOME_SCF_BETA_TRCP_MEDIATED_DEGRADATION_OF_EMI1		49	0.32999218	1.1270622	0.25515464	0.7482056	1.0	6774	tags=53%, list=40%, signal=89%
KEGG_N_GLYCAN_BIOSYNTHESIS	KEGG_N_GLYCAN_BIOSYNTHESIS		42	0.33686224	1.123456	0.25	0.7572037	1.0	1662	tags=14%, list=10%, signal=16%
BIOCARTA_41BB_PATHWAY	BIOCARTA_41BB_PATHWAY		17	0.41261178	1.1234252	0.2818792	0.75327826	1.0	1524	tags=18%, list=9%, signal=19%
REACTOME_GLOBAL_GENOMIC_NER_GG_NER	REACTOME_GLOBAL_GENOMIC_NER_GG_NER		31	0.3491456	1.1232476	0.2620321	0.7498789	1.0	4550	tags=42%, list=27%, signal=57%
PID_RB_1PATHWAY	PID_RB_1PATHWAY		63	0.30819157	1.1203133	0.252809	0.75621045	1.0	1581	tags=14%, list=9%, signal=16%
REACTOME_SEMA4D_IN_SEMAPHORIN_SIGNALING	REACTOME_SEMA4D_IN_SEMAPHORIN_SIGNALING		29	0.35941967	1.1199832	0.3033419	0.75337595	1.0	3338	tags=21%, list=20%, signal=26%
PID_ECADHERIN_STABILIZATION_PATHWAY	PID_ECADHERIN_STABILIZATION_PATHWAY		42	0.33317825	1.1195041	0.27061856	0.75101656	1.0	2209	tags=21%, list=13%, signal=25%
PID_PDGFRA_PATHWAY	PID_PDGFRA_PATHWAY		22	0.39082342	1.115953	0.28433734	0.76015633	1.0	1257	tags=18%, list=8%, signal=20%
KEGG_VEGF_SIGNALING_PATHWAY	KEGG_VEGF_SIGNALING_PATHWAY		73	0.301363	1.1157691	0.23323615	0.75683975	1.0	2183	tags=19%, list=13%, signal=22%
REACTOME_AUTODEGRADATION_OF_CDH1_BY_CDH1_APC_C	REACTOME_AUTODEGRADATION_OF_CDH1_BY_CDH1_APC_C		56	0.31008306	1.1143545	0.2367688	0.75800216	1.0	6803	tags=48%, list=41%, signal=81%
REACTOME_HIV_INFECTION	REACTOME_HIV_INFECTION		181	0.2601524	1.1099287	0.16549295	0.7698695	1.0	6718	tags=45%, list=40%, signal=75%
REACTOME_CGMP_EFFECTS	REACTOME_CGMP_EFFECTS		19	0.39755568	1.1077641	0.3180723	0.773214	1.0	2013	tags=26%, list=12%, signal=30%
BIOCARTA_IL6_PATHWAY	BIOCARTA_IL6_PATHWAY		21	0.38880673	1.1058662	0.30508474	0.7758914	1.0	2048	tags=19%, list=12%, signal=22%
KEGG_PATHOGENIC_ESCHERICHIA_COLI_INFECTION	KEGG_PATHOGENIC_ESCHERICHIA_COLI_INFECTION		51	0.31996286	1.1042837	0.2647059	0.7776102	1.0	2133	tags=18%, list=13%, signal=20%
KEGG_GLYOXYLATE_AND_DICARBOXYLATE_METABOLISM	KEGG_GLYOXYLATE_AND_DICARBOXYLATE_METABOLISM		16	0.41883117	1.1032304	0.3131068	0.77723324	1.0	1193	tags=19%, list=7%, signal=20%
REACTOME_DEPOSITION_OF_NEW_CENPA_CONTAINING_NUCLEOSOMES_AT_THE_CENTROMERE	REACTOME_DEPOSITION_OF_NEW_CENPA_CONTAINING_NUCLEOSOMES_AT_THE_CENTROMERE		24	0.37419602	1.1029708	0.29816514	0.7742992	1.0	2455	tags=25%, list=15%, signal=29%
KEGG_TOLL_LIKE_RECEPTOR_SIGNALING_PATHWAY	KEGG_TOLL_LIKE_RECEPTOR_SIGNALING_PATHWAY		88	0.2859974	1.1026971	0.25443786	0.7713196	1.0	1589	tags=13%, list=9%, signal=14%
REACTOME_G_ALPHA_I_SIGNALLING_EVENTS	REACTOME_G_ALPHA_I_SIGNALLING_EVENTS		167	0.25852412	1.0998287	0.17692308	0.77753294	1.0	1828	tags=20%, list=11%, signal=22%
BIOCARTA_EIF4_PATHWAY	BIOCARTA_EIF4_PATHWAY		24	0.36251462	1.0967908	0.2929782	0.78443426	1.0	1524	tags=13%, list=9%, signal=14%
KEGG_PANTOTHENATE_AND_COA_BIOSYNTHESIS	KEGG_PANTOTHENATE_AND_COA_BIOSYNTHESIS		15	0.41589513	1.092854	0.31447965	0.79490185	1.0	2503	tags=33%, list=15%, signal=39%
PID_RETINOIC_ACID_PATHWAY	PID_RETINOIC_ACID_PATHWAY		30	0.35440817	1.0896274	0.3004926	0.80269563	1.0	2177	tags=23%, list=13%, signal=27%
ST_P38_MAPK_PATHWAY	ST_P38_MAPK_PATHWAY		36	0.3354207	1.0892224	0.30607477	0.8002096	1.0	3668	tags=22%, list=22%, signal=28%
KEGG_PRION_DISEASES	KEGG_PRION_DISEASES		33	0.3415128	1.0885146	0.32	0.79895276	1.0	1819	tags=18%, list=11%, signal=20%
REACTOME_CYCLIN_E_ASSOCIATED_EVENTS_DURING_G1_S_TRANSITION_	REACTOME_CYCLIN_E_ASSOCIATED_EVENTS_DURING_G1_S_TRANSITION_		62	0.29839724	1.0875382	0.2734375	0.79848653	1.0	6774	tags=50%, list=40%, signal=84%
REACTOME_CDK_MEDIATED_PHOSPHORYLATION_AND_REMOVAL_OF_CDC6	REACTOME_CDK_MEDIATED_PHOSPHORYLATION_AND_REMOVAL_OF_CDC6		46	0.31668657	1.0867767	0.28	0.7974157	1.0	6774	tags=54%, list=40%, signal=91%
REACTOME_PLATELET_SENSITIZATION_BY_LDL	REACTOME_PLATELET_SENSITIZATION_BY_LDL		16	0.4141541	1.0818902	0.3627907	0.81155235	1.0	1524	tags=13%, list=9%, signal=14%
REACTOME_SIGNALING_BY_WNT	REACTOME_SIGNALING_BY_WNT		62	0.30114388	1.0790423	0.2945946	0.8179304	1.0	6774	tags=48%, list=40%, signal=81%
PID_INTEGRIN2_PATHWAY	PID_INTEGRIN2_PATHWAY		27	0.35594714	1.0789566	0.35263157	0.8143544	1.0	2882	tags=30%, list=17%, signal=36%
REACTOME_DESTABILIZATION_OF_MRNA_BY_TRISTETRAPROLIN_TTP	REACTOME_DESTABILIZATION_OF_MRNA_BY_TRISTETRAPROLIN_TTP		16	0.41593283	1.0786568	0.33809525	0.81159693	1.0	7348	tags=69%, list=44%, signal=122%
BIOCARTA_IL2RB_PATHWAY	BIOCARTA_IL2RB_PATHWAY		37	0.3239057	1.0740613	0.3360215	0.8245906	1.0	3219	tags=22%, list=19%, signal=27%
PID_ANTHRAX_PATHWAY	PID_ANTHRAX_PATHWAY		17	0.40031433	1.0695891	0.36962026	0.83666307	1.0	4937	tags=41%, list=29%, signal=58%
REACTOME_ELONGATION_ARREST_AND_RECOVERY	REACTOME_ELONGATION_ARREST_AND_RECOVERY		27	0.3476844	1.0681484	0.3515625	0.83786005	1.0	6718	tags=48%, list=40%, signal=80%
REACTOME_TRAFFICKING_OF_AMPA_RECEPTORS	REACTOME_TRAFFICKING_OF_AMPA_RECEPTORS		27	0.34742913	1.0678757	0.35523114	0.83493465	1.0	2241	tags=22%, list=13%, signal=26%
REACTOME_SIGNALING_BY_FGFR1_FUSION_MUTANTS	REACTOME_SIGNALING_BY_FGFR1_FUSION_MUTANTS		18	0.40305918	1.0672559	0.3789731	0.8333619	1.0	4100	tags=33%, list=24%, signal=44%
REACTOME_DEADENYLATION_DEPENDENT_MRNA_DECAY	REACTOME_DEADENYLATION_DEPENDENT_MRNA_DECAY		41	0.3216034	1.0672402	0.3265306	0.8296562	1.0	7189	tags=66%, list=43%, signal=115%
PID_FRA_PATHWAY	PID_FRA_PATHWAY		36	0.32505	1.0668439	0.34054053	0.827373	1.0	2043	tags=28%, list=12%, signal=32%
REACTOME_MEIOTIC_SYNAPSIS	REACTOME_MEIOTIC_SYNAPSIS		33	0.33510986	1.0657833	0.37320575	0.82749766	1.0	392	tags=9%, list=2%, signal=9%
PID_IL12_STAT4_PATHWAY	PID_IL12_STAT4_PATHWAY		31	0.33230454	1.0639862	0.3403694	0.82999784	1.0	1589	tags=16%, list=9%, signal=18%
PID_SYNDECAN_4_PATHWAY	PID_SYNDECAN_4_PATHWAY		32	0.33918828	1.0636181	0.36714977	0.8276669	1.0	1697	tags=22%, list=10%, signal=24%
REACTOME_PROCESSING_OF_CAPPED_INTRONLESS_PRE_MRNA	REACTOME_PROCESSING_OF_CAPPED_INTRONLESS_PRE_MRNA		23	0.36730292	1.0606178	0.37592137	0.83468807	1.0	6967	tags=52%, list=42%, signal=89%
REACTOME_CYTOSOLIC_TRNA_AMINOACYLATION	REACTOME_CYTOSOLIC_TRNA_AMINOACYLATION		23	0.36151752	1.0576475	0.35096154	0.8424766	1.0	685	tags=4%, list=4%, signal=5%
BIOCARTA_LAIR_PATHWAY	BIOCARTA_LAIR_PATHWAY		16	0.399378	1.0523516	0.38106796	0.85835016	1.0	2437	tags=31%, list=15%, signal=37%
REACTOME_PI3K_AKT_ACTIVATION	REACTOME_PI3K_AKT_ACTIVATION		36	0.32313365	1.0523311	0.3654321	0.8546175	1.0	1303	tags=14%, list=8%, signal=15%
REACTOME_KINESINS	REACTOME_KINESINS		23	0.36009467	1.0520838	0.37623763	0.8517843	1.0	2748	tags=26%, list=16%, signal=31%
PID_NFKAPPAB_ATYPICAL_PATHWAY	PID_NFKAPPAB_ATYPICAL_PATHWAY		17	0.39025214	1.0520214	0.36633664	0.84831184	1.0	6095	tags=71%, list=36%, signal=111%
PID_IL8_CXCR2_PATHWAY	PID_IL8_CXCR2_PATHWAY		32	0.334957	1.0458738	0.37135923	0.8671405	1.0	408	tags=9%, list=2%, signal=10%
KEGG_BASAL_TRANSCRIPTION_FACTORS	KEGG_BASAL_TRANSCRIPTION_FACTORS		33	0.33101046	1.0454133	0.3598901	0.8648754	1.0	5800	tags=52%, list=35%, signal=79%
KEGG_GRAFT_VERSUS_HOST_DISEASE	KEGG_GRAFT_VERSUS_HOST_DISEASE		19	0.37905657	1.0451322	0.38942307	0.86229	1.0	2015	tags=37%, list=12%, signal=42%
REACTOME_MRNA_SPLICING	REACTOME_MRNA_SPLICING		103	0.26768425	1.0444462	0.35672516	0.8610441	1.0	11918	tags=99%, list=71%, signal=341%
PID_THROMBIN_PAR4_PATHWAY	PID_THROMBIN_PAR4_PATHWAY		15	0.4013582	1.044008	0.3959276	0.8590605	1.0	1288	tags=13%, list=8%, signal=14%
KEGG_CHEMOKINE_SIGNALING_PATHWAY	KEGG_CHEMOKINE_SIGNALING_PATHWAY		164	0.2485398	1.0437874	0.3280255	0.856148	1.0	1789	tags=13%, list=11%, signal=14%
REACTOME_SIGNALLING_BY_NGF	REACTOME_SIGNALLING_BY_NGF		210	0.24203666	1.0435008	0.3253012	0.85350245	1.0	2341	tags=15%, list=14%, signal=17%
BIOCARTA_ETS_PATHWAY	BIOCARTA_ETS_PATHWAY		18	0.3824786	1.0402559	0.3923445	0.861453	1.0	2177	tags=17%, list=13%, signal=19%
PID_HES_HEY_PATHWAY	PID_HES_HEY_PATHWAY		47	0.3062231	1.0371797	0.37333333	0.86960906	1.0	2451	tags=26%, list=15%, signal=30%
KEGG_GLYCOSYLPHOSPHATIDYLINOSITOL_GPI_ANCHOR_BIOSYNTHESIS	KEGG_GLYCOSYLPHOSPHATIDYLINOSITOL_GPI_ANCHOR_BIOSYNTHESIS		24	0.35158437	1.0360298	0.38421053	0.87043184	1.0	2892	tags=25%, list=17%, signal=30%
ST_B_CELL_ANTIGEN_RECEPTOR	ST_B_CELL_ANTIGEN_RECEPTOR		38	0.30942518	1.0341284	0.40050378	0.8738874	1.0	5462	tags=39%, list=33%, signal=58%
PID_PS1_PATHWAY	PID_PS1_PATHWAY		46	0.30662698	1.0337404	0.3841962	0.8716989	1.0	2451	tags=17%, list=15%, signal=20%
PID_VEGFR1_2_PATHWAY	PID_VEGFR1_2_PATHWAY		69	0.2809842	1.0323414	0.3775216	0.8732848	1.0	3375	tags=19%, list=20%, signal=23%
PID_P53_REGULATION_PATHWAY	PID_P53_REGULATION_PATHWAY		58	0.28805134	1.0322485	0.36338028	0.86996496	1.0	3330	tags=21%, list=20%, signal=26%
BIOCARTA_CARM_ER_PATHWAY	BIOCARTA_CARM_ER_PATHWAY		34	0.325673	1.0281954	0.38931298	0.8814044	1.0	4350	tags=35%, list=26%, signal=48%
REACTOME_PRE_NOTCH_PROCESSING_IN_GOLGI	REACTOME_PRE_NOTCH_PROCESSING_IN_GOLGI		16	0.38029847	1.0275915	0.3957346	0.8799181	1.0	2812	tags=31%, list=17%, signal=38%
KEGG_ALDOSTERONE_REGULATED_SODIUM_REABSORPTION	KEGG_ALDOSTERONE_REGULATED_SODIUM_REABSORPTION		42	0.30911893	1.0260696	0.42	0.8822618	1.0	2250	tags=24%, list=13%, signal=27%
KEGG_GLYCEROLIPID_METABOLISM	KEGG_GLYCEROLIPID_METABOLISM		46	0.2930253	1.0259191	0.38258576	0.8793636	1.0	2868	tags=22%, list=17%, signal=26%
REACTOME_SIGNALING_BY_FGFR_IN_DISEASE	REACTOME_SIGNALING_BY_FGFR_IN_DISEASE		121	0.25728977	1.0251861	0.35117057	0.8784629	1.0	2621	tags=17%, list=16%, signal=19%
REACTOME_SHC1_EVENTS_IN_EGFR_SIGNALING	REACTOME_SHC1_EVENTS_IN_EGFR_SIGNALING		15	0.39383692	1.0214003	0.41805226	0.88895106	1.0	4153	tags=27%, list=25%, signal=35%
REACTOME_EGFR_DOWNREGULATION	REACTOME_EGFR_DOWNREGULATION		24	0.3385075	1.0183905	0.42455244	0.89656866	1.0	2322	tags=17%, list=14%, signal=19%
REACTOME_P53_INDEPENDENT_G1_S_DNA_DAMAGE_CHECKPOINT	REACTOME_P53_INDEPENDENT_G1_S_DNA_DAMAGE_CHECKPOINT		48	0.29158616	1.0182217	0.41436464	0.89362663	1.0	6774	tags=54%, list=40%, signal=91%
PID_REG_GR_PATHWAY	PID_REG_GR_PATHWAY		80	0.26735213	1.0181215	0.3821839	0.89048547	1.0	2802	tags=19%, list=17%, signal=22%
ST_ADRENERGIC	ST_ADRENERGIC		33	0.3179928	1.0173459	0.41831684	0.88984585	1.0	3672	tags=27%, list=22%, signal=35%
REACTOME_CHROMOSOME_MAINTENANCE	REACTOME_CHROMOSOME_MAINTENANCE		79	0.26999933	1.0172427	0.38935575	0.886782	1.0	2455	tags=18%, list=15%, signal=21%
REACTOME_NITRIC_OXIDE_STIMULATES_GUANYLATE_CYCLASE	REACTOME_NITRIC_OXIDE_STIMULATES_GUANYLATE_CYCLASE		25	0.3422859	1.0155752	0.4529703	0.8894904	1.0	1084	tags=20%, list=6%, signal=21%
REACTOME_LOSS_OF_NLP_FROM_MITOTIC_CENTROSOMES	REACTOME_LOSS_OF_NLP_FROM_MITOTIC_CENTROSOMES		55	0.2814833	1.0150261	0.39037433	0.88841105	1.0	2523	tags=15%, list=15%, signal=17%
KEGG_MAPK_SIGNALING_PATHWAY	KEGG_MAPK_SIGNALING_PATHWAY		259	0.23034735	1.0108789	0.3787234	0.9003262	1.0	1925	tags=16%, list=11%, signal=18%
REACTOME_PROCESSING_OF_CAPPED_INTRON_CONTAINING_PRE_MRNA	REACTOME_PROCESSING_OF_CAPPED_INTRON_CONTAINING_PRE_MRNA		130	0.24635988	1.0106306	0.41587302	0.89776546	1.0	12024	tags=98%, list=72%, signal=346%
KEGG_PYRIMIDINE_METABOLISM	KEGG_PYRIMIDINE_METABOLISM		92	0.25965723	1.0101373	0.42987806	0.89632237	1.0	4940	tags=37%, list=29%, signal=52%
REACTOME_PI3K_EVENTS_IN_ERBB2_SIGNALING	REACTOME_PI3K_EVENTS_IN_ERBB2_SIGNALING		42	0.30331564	1.0086917	0.42492917	0.89843076	1.0	1804	tags=14%, list=11%, signal=16%
BIOCARTA_EPO_PATHWAY	BIOCARTA_EPO_PATHWAY		19	0.3608071	1.0073436	0.42512077	0.89979416	1.0	2861	tags=26%, list=17%, signal=32%
KEGG_GLYCEROPHOSPHOLIPID_METABOLISM	KEGG_GLYCEROPHOSPHOLIPID_METABOLISM		71	0.27217513	1.0065594	0.44507042	0.8992128	1.0	1925	tags=18%, list=11%, signal=21%
KEGG_GAP_JUNCTION	KEGG_GAP_JUNCTION		84	0.26525176	1.0050583	0.4342857	0.9010826	1.0	1804	tags=17%, list=11%, signal=19%
KEGG_DILATED_CARDIOMYOPATHY	KEGG_DILATED_CARDIOMYOPATHY		88	0.2612637	1.004671	0.40785497	0.8991647	1.0	2341	tags=18%, list=14%, signal=21%
KEGG_RNA_DEGRADATION	KEGG_RNA_DEGRADATION		55	0.28162426	1.0043246	0.37321937	0.89703494	1.0	7189	tags=65%, list=43%, signal=114%
BIOCARTA_CCR5_PATHWAY	BIOCARTA_CCR5_PATHWAY		17	0.37522823	1.0030166	0.43950617	0.8983582	1.0	1524	tags=24%, list=9%, signal=26%
REACTOME_GENERIC_TRANSCRIPTION_PATHWAY	REACTOME_GENERIC_TRANSCRIPTION_PATHWAY		187	0.23493403	1.0029242	0.43065694	0.8953857	1.0	2177	tags=17%, list=13%, signal=19%
PID_WNT_NONCANONICAL_PATHWAY	PID_WNT_NONCANONICAL_PATHWAY		32	0.31402797	1.0011287	0.42997542	0.8986869	1.0	971	tags=9%, list=6%, signal=10%
KEGG_CITRATE_CYCLE_TCA_CYCLE	KEGG_CITRATE_CYCLE_TCA_CYCLE		30	0.32439908	1.000215	0.43576828	0.89874035	1.0	1139	tags=10%, list=7%, signal=11%
BIOCARTA_MPR_PATHWAY	BIOCARTA_MPR_PATHWAY		33	0.31204242	0.99903667	0.4433735	0.89983195	1.0	418	tags=6%, list=2%, signal=6%
BIOCARTA_NFAT_PATHWAY	BIOCARTA_NFAT_PATHWAY		51	0.2929341	0.99833065	0.43967828	0.8990838	1.0	439	tags=8%, list=3%, signal=8%
BIOCARTA_P38MAPK_PATHWAY	BIOCARTA_P38MAPK_PATHWAY		38	0.3059873	0.9975517	0.45479453	0.8986241	1.0	1731	tags=11%, list=10%, signal=12%
REACTOME_SYNTHESIS_OF_PIPS_AT_THE_PLASMA_MEMBRANE	REACTOME_SYNTHESIS_OF_PIPS_AT_THE_PLASMA_MEMBRANE		29	0.3202318	0.9970378	0.46851385	0.8970832	1.0	4799	tags=28%, list=29%, signal=39%
PID_PI3KCI_AKT_PATHWAY	PID_PI3KCI_AKT_PATHWAY		35	0.3092683	0.9963259	0.45897436	0.8964433	1.0	1303	tags=9%, list=8%, signal=9%
REACTOME_PLATELET_ACTIVATION_SIGNALING_AND_AGGREGATION	REACTOME_PLATELET_ACTIVATION_SIGNALING_AND_AGGREGATION		194	0.23294125	0.99540365	0.45454547	0.89651906	1.0	2335	tags=15%, list=14%, signal=18%
PID_ERBB4_PATHWAY	PID_ERBB4_PATHWAY		38	0.2991701	0.99376565	0.43455496	0.89903593	1.0	1145	tags=13%, list=7%, signal=14%
KEGG_HYPERTROPHIC_CARDIOMYOPATHY_HCM	KEGG_HYPERTROPHIC_CARDIOMYOPATHY_HCM		82	0.2647362	0.99320227	0.4674221	0.89776933	1.0	1899	tags=17%, list=11%, signal=19%
REACTOME_PI_METABOLISM	REACTOME_PI_METABOLISM		45	0.298915	0.9926657	0.47214854	0.8963012	1.0	4323	tags=24%, list=26%, signal=33%
BIOCARTA_CYTOKINE_PATHWAY	BIOCARTA_CYTOKINE_PATHWAY		19	0.357377	0.99115354	0.4503464	0.89858323	1.0	1819	tags=32%, list=11%, signal=35%
ST_FAS_SIGNALING_PATHWAY	ST_FAS_SIGNALING_PATHWAY		62	0.27210647	0.9907538	0.45906433	0.8966915	1.0	3314	tags=19%, list=20%, signal=24%
REACTOME_GAB1_SIGNALOSOME	REACTOME_GAB1_SIGNALOSOME		36	0.31012803	0.99057776	0.4704301	0.8941577	1.0	1804	tags=14%, list=11%, signal=16%
REACTOME_PREFOLDIN_MEDIATED_TRANSFER_OF_SUBSTRATE_TO_CCT_TRIC	REACTOME_PREFOLDIN_MEDIATED_TRANSFER_OF_SUBSTRATE_TO_CCT_TRIC		24	0.337847	0.9893372	0.45049506	0.8952166	1.0	2679	tags=17%, list=16%, signal=20%
PID_EPHB_FWD_PATHWAY	PID_EPHB_FWD_PATHWAY		40	0.3007146	0.98644555	0.47354499	0.90198725	1.0	147	tags=5%, list=1%, signal=5%
REACTOME_HIV_LIFE_CYCLE	REACTOME_HIV_LIFE_CYCLE		106	0.24933614	0.98592925	0.47213113	0.9007781	1.0	6718	tags=46%, list=40%, signal=77%
BIOCARTA_SHH_PATHWAY	BIOCARTA_SHH_PATHWAY		15	0.3783914	0.9850429	0.4635294	0.90079594	1.0	418	tags=13%, list=2%, signal=14%
KEGG_P53_SIGNALING_PATHWAY	KEGG_P53_SIGNALING_PATHWAY		63	0.27060953	0.9848665	0.47338936	0.8982721	1.0	995	tags=10%, list=6%, signal=10%
REACTOME_REGULATORY_RNA_PATHWAYS	REACTOME_REGULATORY_RNA_PATHWAYS		21	0.3410234	0.98449606	0.47126436	0.89636034	1.0	5908	tags=38%, list=35%, signal=59%
BIOCARTA_CHREBP2_PATHWAY	BIOCARTA_CHREBP2_PATHWAY		40	0.29483205	0.98389906	0.48029557	0.8952702	1.0	2708	tags=15%, list=16%, signal=18%
REACTOME_PI3K_EVENTS_IN_ERBB4_SIGNALING	REACTOME_PI3K_EVENTS_IN_ERBB4_SIGNALING		36	0.30726212	0.9818434	0.4688347	0.89914125	1.0	1303	tags=11%, list=8%, signal=12%
KEGG_ALANINE_ASPARTATE_AND_GLUTAMATE_METABOLISM	KEGG_ALANINE_ASPARTATE_AND_GLUTAMATE_METABOLISM		30	0.31403822	0.9816076	0.45301205	0.8969104	1.0	3000	tags=33%, list=18%, signal=41%
SA_B_CELL_RECEPTOR_COMPLEXES	SA_B_CELL_RECEPTOR_COMPLEXES		24	0.33467305	0.9810467	0.46860987	0.8957374	1.0	1210	tags=17%, list=7%, signal=18%
REACTOME_SIGNALING_BY_FGFR	REACTOME_SIGNALING_BY_FGFR		107	0.24890983	0.9801549	0.49122807	0.8956245	1.0	2410	tags=15%, list=14%, signal=17%
REACTOME_HOST_INTERACTIONS_OF_HIV_FACTORS	REACTOME_HOST_INTERACTIONS_OF_HIV_FACTORS		114	0.24438034	0.979461	0.47474748	0.89490926	1.0	12685	tags=100%, list=76%, signal=409%
BIOCARTA_CARDIACEGF_PATHWAY	BIOCARTA_CARDIACEGF_PATHWAY		18	0.3633748	0.9693087	0.5025126	0.92744726	1.0	1804	tags=28%, list=11%, signal=31%
REACTOME_MITOTIC_PROMETAPHASE	REACTOME_MITOTIC_PROMETAPHASE		83	0.25596598	0.96896845	0.54985756	0.9253437	1.0	3416	tags=16%, list=20%, signal=20%
BIOCARTA_ATM_PATHWAY	BIOCARTA_ATM_PATHWAY		20	0.33890417	0.9683644	0.47115386	0.92429113	1.0	1471	tags=15%, list=9%, signal=16%
BIOCARTA_EGF_PATHWAY	BIOCARTA_EGF_PATHWAY		31	0.3039049	0.9682951	0.51269037	0.9213858	1.0	3278	tags=23%, list=20%, signal=28%
KEGG_ANTIGEN_PROCESSING_AND_PRESENTATION	KEGG_ANTIGEN_PROCESSING_AND_PRESENTATION		44	0.28402507	0.9667295	0.5263158	0.92378503	1.0	2890	tags=18%, list=17%, signal=22%
KEGG_FOCAL_ADHESION	KEGG_FOCAL_ADHESION		196	0.22480072	0.9643413	0.57751936	0.9291008	1.0	1868	tags=14%, list=11%, signal=15%
KEGG_PYRUVATE_METABOLISM	KEGG_PYRUVATE_METABOLISM		37	0.2977881	0.9641716	0.5167959	0.92659247	1.0	2814	tags=24%, list=17%, signal=29%
KEGG_NICOTINATE_AND_NICOTINAMIDE_METABOLISM	KEGG_NICOTINATE_AND_NICOTINAMIDE_METABOLISM		22	0.33259246	0.9639126	0.5049505	0.9243342	1.0	3385	tags=36%, list=20%, signal=46%
PID_CD8_TCR_PATHWAY	PID_CD8_TCR_PATHWAY		52	0.27489638	0.96212167	0.5286458	0.9275674	1.0	2283	tags=17%, list=14%, signal=20%
REACTOME_DOWNSTREAM_SIGNALING_OF_ACTIVATED_FGFR	REACTOME_DOWNSTREAM_SIGNALING_OF_ACTIVATED_FGFR		96	0.24660827	0.9613914	0.5263158	0.9272068	1.0	2410	tags=16%, list=14%, signal=18%
KEGG_ETHER_LIPID_METABOLISM	KEGG_ETHER_LIPID_METABOLISM		31	0.30624518	0.9604628	0.5242967	0.92729604	1.0	2658	tags=35%, list=16%, signal=42%
BIOCARTA_EIF_PATHWAY	BIOCARTA_EIF_PATHWAY		16	0.3602414	0.95730054	0.5058824	0.93491167	1.0	10722	tags=100%, list=64%, signal=278%
BIOCARTA_IL12_PATHWAY	BIOCARTA_IL12_PATHWAY		21	0.3380453	0.95675564	0.48803827	0.93368495	1.0	2048	tags=24%, list=12%, signal=27%
ST_GA13_PATHWAY	ST_GA13_PATHWAY		34	0.3003622	0.9566139	0.53670883	0.9310389	1.0	5058	tags=35%, list=30%, signal=50%
REACTOME_RNA_POL_I_RNA_POL_III_AND_MITOCHONDRIAL_TRANSCRIPTION	REACTOME_RNA_POL_I_RNA_POL_III_AND_MITOCHONDRIAL_TRANSCRIPTION		64	0.26290494	0.9554927	0.56216216	0.9316243	1.0	4693	tags=31%, list=28%, signal=43%
PID_TCR_PATHWAY	PID_TCR_PATHWAY		64	0.2629058	0.95500386	0.54913294	0.93029654	1.0	2283	tags=17%, list=14%, signal=20%
PID_ATF2_PATHWAY	PID_ATF2_PATHWAY		57	0.2668878	0.9544793	0.54223436	0.9290721	1.0	1524	tags=16%, list=9%, signal=17%
KEGG_BLADDER_CANCER	KEGG_BLADDER_CANCER		40	0.28631034	0.9542677	0.53608245	0.9267605	1.0	2007	tags=18%, list=12%, signal=20%
REACTOME_PHOSPHOLIPASE_C_MEDIATED_CASCADE	REACTOME_PHOSPHOLIPASE_C_MEDIATED_CASCADE		52	0.27565485	0.9523853	0.5327869	0.93008703	1.0	2621	tags=23%, list=16%, signal=27%
BIOCARTA_TNFR2_PATHWAY	BIOCARTA_TNFR2_PATHWAY		18	0.35334417	0.9514093	0.485782	0.93030953	1.0	6228	tags=61%, list=37%, signal=97%
KEGG_APOPTOSIS	KEGG_APOPTOSIS		80	0.24819355	0.9512168	0.5589041	0.92808574	1.0	1819	tags=11%, list=11%, signal=13%
PID_HDAC_CLASSI_PATHWAY	PID_HDAC_CLASSI_PATHWAY		65	0.25798008	0.95050806	0.5512465	0.92756224	1.0	1681	tags=11%, list=10%, signal=12%
PID_SYNDECAN_3_PATHWAY	PID_SYNDECAN_3_PATHWAY		16	0.35196957	0.9439915	0.5592417	0.9470248	1.0	2357	tags=25%, list=14%, signal=29%
REACTOME_RNA_POL_III_TRANSCRIPTION	REACTOME_RNA_POL_III_TRANSCRIPTION		33	0.29675958	0.9417916	0.56589144	0.9511513	1.0	3851	tags=27%, list=23%, signal=35%
PID_ALK1_PATHWAY	PID_ALK1_PATHWAY		26	0.31058916	0.9407505	0.52896726	0.9515688	1.0	2944	tags=27%, list=18%, signal=33%
BIOCARTA_RAC1_PATHWAY	BIOCARTA_RAC1_PATHWAY		23	0.32111585	0.9385285	0.5282167	0.9560079	1.0	2329	tags=22%, list=14%, signal=25%
REACTOME_INTERFERON_SIGNALING	REACTOME_INTERFERON_SIGNALING		113	0.23272018	0.93654865	0.64723927	0.959855	1.0	1155	tags=5%, list=7%, signal=6%
REACTOME_PHASE_II_CONJUGATION	REACTOME_PHASE_II_CONJUGATION		40	0.28014287	0.9324083	0.5672043	0.97041416	1.0	1468	tags=15%, list=9%, signal=16%
REACTOME_MRNA_3_END_PROCESSING	REACTOME_MRNA_3_END_PROCESSING		33	0.29514235	0.93194544	0.5682382	0.96884745	1.0	6990	tags=58%, list=42%, signal=99%
REACTOME_METABOLISM_OF_NON_CODING_RNA	REACTOME_METABOLISM_OF_NON_CODING_RNA		43	0.2766152	0.9317934	0.6005435	0.966362	1.0	6759	tags=47%, list=40%, signal=78%
REACTOME_SEMA4D_INDUCED_CELL_MIGRATION_AND_GROWTH_CONE_COLLAPSE	REACTOME_SEMA4D_INDUCED_CELL_MIGRATION_AND_GROWTH_CONE_COLLAPSE		24	0.3139316	0.9314659	0.5472637	0.9644402	1.0	2598	tags=17%, list=16%, signal=20%
REACTOME_OPIOID_SIGNALLING	REACTOME_OPIOID_SIGNALLING		76	0.24338715	0.9310078	0.64456236	0.962968	1.0	1454	tags=13%, list=9%, signal=14%
PID_RHODOPSIN_PATHWAY	PID_RHODOPSIN_PATHWAY		23	0.315547	0.92694485	0.5724466	0.973331	1.0	1907	tags=26%, list=11%, signal=29%
PID_IL6_7_PATHWAY	PID_IL6_7_PATHWAY		47	0.27263585	0.9253348	0.6103152	0.9754976	1.0	4152	tags=36%, list=25%, signal=48%
REACTOME_POST_TRANSLATIONAL_PROTEIN_MODIFICATION	REACTOME_POST_TRANSLATIONAL_PROTEIN_MODIFICATION		164	0.22118138	0.92419505	0.6785714	0.9761495	1.0	2446	tags=17%, list=15%, signal=20%
REACTOME_PIP3_ACTIVATES_AKT_SIGNALING	REACTOME_PIP3_ACTIVATES_AKT_SIGNALING		27	0.3051601	0.92312217	0.5769231	0.9764559	1.0	1303	tags=11%, list=8%, signal=12%
REACTOME_IMMUNOREGULATORY_INTERACTIONS_BETWEEN_A_LYMPHOID_AND_A_NON_LYMPHOID_CELL	REACTOME_IMMUNOREGULATORY_INTERACTIONS_BETWEEN_A_LYMPHOID_AND_A_NON_LYMPHOID_CELL		36	0.28945163	0.9179605	0.61728394	0.9904227	1.0	1258	tags=14%, list=8%, signal=15%
BIOCARTA_IL10_PATHWAY	BIOCARTA_IL10_PATHWAY		17	0.3350191	0.91403085	0.586758	1.0	1.0	2802	tags=29%, list=17%, signal=35%
PID_TXA2PATHWAY	PID_TXA2PATHWAY		57	0.25379604	0.9118742	0.67042255	1.0	1.0	2734	tags=23%, list=16%, signal=27%
KEGG_GLYCOSAMINOGLYCAN_BIOSYNTHESIS_CHONDROITIN_SULFATE	KEGG_GLYCOSAMINOGLYCAN_BIOSYNTHESIS_CHONDROITIN_SULFATE		22	0.3190898	0.9117238	0.59325844	1.0	1.0	2703	tags=23%, list=16%, signal=27%
REACTOME_MEIOSIS	REACTOME_MEIOSIS		59	0.25432828	0.9101051	0.62285715	1.0	1.0	3279	tags=22%, list=20%, signal=27%
REACTOME_SEMAPHORIN_INTERACTIONS	REACTOME_SEMAPHORIN_INTERACTIONS		63	0.25286004	0.9067971	0.64784944	1.0	1.0	1853	tags=17%, list=11%, signal=20%
REACTOME_ABORTIVE_ELONGATION_OF_HIV1_TRANSCRIPT_IN_THE_ABSENCE_OF_TAT	REACTOME_ABORTIVE_ELONGATION_OF_HIV1_TRANSCRIPT_IN_THE_ABSENCE_OF_TAT		19	0.32109746	0.9021676	0.58194774	1.0	1.0	6649	tags=47%, list=40%, signal=78%
REACTOME_RIG_I_MDA5_MEDIATED_INDUCTION_OF_IFN_ALPHA_BETA_PATHWAYS	REACTOME_RIG_I_MDA5_MEDIATED_INDUCTION_OF_IFN_ALPHA_BETA_PATHWAYS		55	0.2546076	0.9019624	0.622807	1.0	1.0	6555	tags=47%, list=39%, signal=77%
PID_PDGFRB_PATHWAY	PID_PDGFRB_PATHWAY		129	0.2185917	0.9015496	0.7331081	1.0	1.0	3387	tags=18%, list=20%, signal=22%
PID_ERBB1_DOWNSTREAM_PATHWAY	PID_ERBB1_DOWNSTREAM_PATHWAY		105	0.22424889	0.9011637	0.73734176	1.0	1.0	1878	tags=11%, list=11%, signal=13%
REACTOME_RECRUITMENT_OF_MITOTIC_CENTROSOME_PROTEINS_AND_COMPLEXES	REACTOME_RECRUITMENT_OF_MITOTIC_CENTROSOME_PROTEINS_AND_COMPLEXES		62	0.24574035	0.8997958	0.70348835	1.0	1.0	4100	tags=23%, list=24%, signal=30%
PID_MYC_REPRESS_PATHWAY	PID_MYC_REPRESS_PATHWAY		61	0.25534865	0.8991772	0.6497175	1.0	1.0	1303	tags=10%, list=8%, signal=11%
REACTOME_SHC1_EVENTS_IN_ERBB4_SIGNALING	REACTOME_SHC1_EVENTS_IN_ERBB4_SIGNALING		20	0.31630492	0.89905524	0.60262007	1.0	1.0	18	tags=5%, list=0%, signal=5%
REACTOME_METABOLISM_OF_PROTEINS	REACTOME_METABOLISM_OF_PROTEINS		394	0.1945198	0.8987004	0.89759034	1.0	1.0	3402	tags=15%, list=20%, signal=19%
REACTOME_IL1_SIGNALING	REACTOME_IL1_SIGNALING		38	0.26938632	0.8983256	0.62623763	1.0	1.0	4536	tags=34%, list=27%, signal=47%
KEGG_ECM_RECEPTOR_INTERACTION	KEGG_ECM_RECEPTOR_INTERACTION		81	0.2362196	0.8983058	0.6857923	1.0	1.0	2377	tags=20%, list=14%, signal=23%
REACTOME_MRNA_PROCESSING	REACTOME_MRNA_PROCESSING		148	0.21638224	0.89525414	0.7623457	1.0	1.0	6678	tags=36%, list=40%, signal=60%
KEGG_FC_EPSILON_RI_SIGNALING_PATHWAY	KEGG_FC_EPSILON_RI_SIGNALING_PATHWAY		77	0.23978849	0.8947844	0.6965318	1.0	1.0	1925	tags=14%, list=11%, signal=16%
BIOCARTA_PAR1_PATHWAY	BIOCARTA_PAR1_PATHWAY		37	0.27606362	0.8946309	0.6516291	1.0	1.0	2583	tags=19%, list=15%, signal=22%
KEGG_PHENYLALANINE_METABOLISM	KEGG_PHENYLALANINE_METABOLISM		16	0.33573246	0.8925355	0.6090909	1.0	1.0	2049	tags=25%, list=12%, signal=28%
REACTOME_METABOLISM_OF_VITAMINS_AND_COFACTORS	REACTOME_METABOLISM_OF_VITAMINS_AND_COFACTORS		49	0.2618604	0.89216787	0.6684492	1.0	1.0	2612	tags=22%, list=16%, signal=27%
BIOCARTA_HCMV_PATHWAY	BIOCARTA_HCMV_PATHWAY		17	0.32662076	0.89039683	0.6152019	1.0	1.0	11285	tags=100%, list=67%, signal=306%
BIOCARTA_NO2IL12_PATHWAY	BIOCARTA_NO2IL12_PATHWAY		17	0.32640955	0.8881527	0.63013697	1.0	1.0	273	tags=12%, list=2%, signal=12%
REACTOME_TRANSPORT_TO_THE_GOLGI_AND_SUBSEQUENT_MODIFICATION	REACTOME_TRANSPORT_TO_THE_GOLGI_AND_SUBSEQUENT_MODIFICATION		33	0.2740405	0.8861074	0.6821516	1.0	1.0	3523	tags=27%, list=21%, signal=34%
PID_KIT_PATHWAY	PID_KIT_PATHWAY		52	0.2486858	0.8850531	0.701897	1.0	1.0	4010	tags=23%, list=24%, signal=30%
REACTOME_GRB2_SOS_PROVIDES_LINKAGE_TO_MAPK_SIGNALING_FOR_INTERGRINS_	REACTOME_GRB2_SOS_PROVIDES_LINKAGE_TO_MAPK_SIGNALING_FOR_INTERGRINS_		15	0.32720977	0.88116366	0.6255708	1.0	1.0	1232	tags=13%, list=7%, signal=14%
REACTOME_GLUCAGON_SIGNALING_IN_METABOLIC_REGULATION	REACTOME_GLUCAGON_SIGNALING_IN_METABOLIC_REGULATION		32	0.27659583	0.8807248	0.66493505	1.0	1.0	894	tags=13%, list=5%, signal=13%
REACTOME_ABCA_TRANSPORTERS_IN_LIPID_HOMEOSTASIS	REACTOME_ABCA_TRANSPORTERS_IN_LIPID_HOMEOSTASIS		16	0.32692185	0.87995094	0.63325185	1.0	1.0	3243	tags=44%, list=19%, signal=54%
REACTOME_MICRORNA_MIRNA_BIOGENESIS	REACTOME_MICRORNA_MIRNA_BIOGENESIS		18	0.3195375	0.8747452	0.65586036	1.0	1.0	5908	tags=39%, list=35%, signal=60%
KEGG_INOSITOL_PHOSPHATE_METABOLISM	KEGG_INOSITOL_PHOSPHATE_METABOLISM		53	0.24645466	0.8745451	0.7038044	1.0	1.0	3872	tags=25%, list=23%, signal=32%
BIOCARTA_HSP27_PATHWAY	BIOCARTA_HSP27_PATHWAY		15	0.3419336	0.8727427	0.61959	1.0	1.0	1819	tags=27%, list=11%, signal=30%
PID_RHOA_REG_PATHWAY	PID_RHOA_REG_PATHWAY		45	0.25997713	0.87188554	0.67887324	1.0	1.0	2618	tags=27%, list=16%, signal=32%
REACTOME_PROTEOLYTIC_CLEAVAGE_OF_SNARE_COMPLEX_PROTEINS	REACTOME_PROTEOLYTIC_CLEAVAGE_OF_SNARE_COMPLEX_PROTEINS		15	0.32851854	0.8700226	0.6061947	1.0	1.0	4282	tags=40%, list=26%, signal=54%
KEGG_FC_GAMMA_R_MEDIATED_PHAGOCYTOSIS	KEGG_FC_GAMMA_R_MEDIATED_PHAGOCYTOSIS		90	0.22494861	0.8694653	0.795107	1.0	1.0	2815	tags=18%, list=17%, signal=21%
PID_AURORA_A_PATHWAY	PID_AURORA_A_PATHWAY		30	0.28405488	0.86879605	0.6953317	1.0	1.0	560	tags=7%, list=3%, signal=7%
PID_NFKAPPAB_CANONICAL_PATHWAY	PID_NFKAPPAB_CANONICAL_PATHWAY		23	0.2915164	0.8672969	0.65217394	1.0	1.0	6475	tags=48%, list=39%, signal=78%
KEGG_ADHERENS_JUNCTION	KEGG_ADHERENS_JUNCTION		73	0.23611197	0.8662673	0.7610063	1.0	1.0	1459	tags=12%, list=9%, signal=13%
BIOCARTA_IGF1_PATHWAY	BIOCARTA_IGF1_PATHWAY		21	0.29465136	0.8661804	0.6937799	1.0	1.0	1049	tags=10%, list=6%, signal=10%
REACTOME_TERMINATION_OF_O_GLYCAN_BIOSYNTHESIS	REACTOME_TERMINATION_OF_O_GLYCAN_BIOSYNTHESIS		16	0.32345113	0.86442405	0.6400966	1.0	1.0	2370	tags=31%, list=14%, signal=36%
KEGG_INTESTINAL_IMMUNE_NETWORK_FOR_IGA_PRODUCTION	KEGG_INTESTINAL_IMMUNE_NETWORK_FOR_IGA_PRODUCTION		37	0.26499486	0.8616725	0.6948229	1.0	1.0	2389	tags=27%, list=14%, signal=31%
PID_LPA4_PATHWAY	PID_LPA4_PATHWAY		15	0.33370596	0.8592189	0.65501165	1.0	1.0	2341	tags=33%, list=14%, signal=39%
REACTOME_GRB2_EVENTS_IN_ERBB2_SIGNALING	REACTOME_GRB2_EVENTS_IN_ERBB2_SIGNALING		22	0.29899707	0.8587333	0.6594203	1.0	1.0	1804	tags=14%, list=11%, signal=15%
REACTOME_SYNTHESIS_SECRETION_AND_DEACYLATION_OF_GHRELIN	REACTOME_SYNTHESIS_SECRETION_AND_DEACYLATION_OF_GHRELIN		15	0.32819602	0.85461956	0.66818184	1.0	1.0	2181	tags=27%, list=13%, signal=31%
ST_JNK_MAPK_PATHWAY	ST_JNK_MAPK_PATHWAY		39	0.25702137	0.8536697	0.7449495	1.0	1.0	1409	tags=10%, list=8%, signal=11%
REACTOME_NRAGE_SIGNALS_DEATH_THROUGH_JNK	REACTOME_NRAGE_SIGNALS_DEATH_THROUGH_JNK		42	0.2557683	0.8515682	0.7415459	1.0	1.0	2583	tags=21%, list=15%, signal=25%
PID_CDC42_REG_PATHWAY	PID_CDC42_REG_PATHWAY		30	0.27543724	0.8514692	0.7120419	1.0	1.0	2035	tags=17%, list=12%, signal=19%
KEGG_REGULATION_OF_AUTOPHAGY	KEGG_REGULATION_OF_AUTOPHAGY		20	0.29983303	0.85077846	0.7058824	1.0	1.0	4646	tags=35%, list=28%, signal=48%
REACTOME_SULFUR_AMINO_ACID_METABOLISM	REACTOME_SULFUR_AMINO_ACID_METABOLISM		24	0.2875351	0.85004056	0.7067308	1.0	1.0	651	tags=8%, list=4%, signal=9%
REACTOME_FORMATION_OF_TUBULIN_FOLDING_INTERMEDIATES_BY_CCT_TRIC	REACTOME_FORMATION_OF_TUBULIN_FOLDING_INTERMEDIATES_BY_CCT_TRIC		18	0.3089389	0.84914017	0.64759725	1.0	1.0	2133	tags=11%, list=13%, signal=13%
REACTOME_RNA_POL_III_TRANSCRIPTION_INITIATION_FROM_TYPE_3_PROMOTER	REACTOME_RNA_POL_III_TRANSCRIPTION_INITIATION_FROM_TYPE_3_PROMOTER		26	0.2736263	0.8479231	0.7	1.0	1.0	5745	tags=38%, list=34%, signal=58%
REACTOME_N_GLYCAN_ANTENNAE_ELONGATION_IN_THE_MEDIAL_TRANS_GOLGI	REACTOME_N_GLYCAN_ANTENNAE_ELONGATION_IN_THE_MEDIAL_TRANS_GOLGI		18	0.3071386	0.8457593	0.68591225	1.0	1.0	2273	tags=28%, list=14%, signal=32%
BIOCARTA_TCR_PATHWAY	BIOCARTA_TCR_PATHWAY		44	0.25291264	0.84438884	0.7318436	1.0	1.0	5058	tags=32%, list=30%, signal=45%
KEGG_PEROXISOME	KEGG_PEROXISOME		78	0.22389503	0.84309274	0.8337731	1.0	1.0	863	tags=9%, list=5%, signal=9%
KEGG_VIRAL_MYOCARDITIS	KEGG_VIRAL_MYOCARDITIS		54	0.23969638	0.8399424	0.7961956	1.0	1.0	2015	tags=19%, list=12%, signal=21%
REACTOME_INTERFERON_GAMMA_SIGNALING	REACTOME_INTERFERON_GAMMA_SIGNALING		41	0.2529829	0.8387588	0.7714286	1.0	1.0	5386	tags=37%, list=32%, signal=54%
REACTOME_PROTEIN_FOLDING	REACTOME_PROTEIN_FOLDING		48	0.24413233	0.83850706	0.79564035	1.0	1.0	4424	tags=27%, list=26%, signal=37%
KEGG_INSULIN_SIGNALING_PATHWAY	KEGG_INSULIN_SIGNALING_PATHWAY		135	0.20437908	0.8337818	0.89632106	1.0	1.0	2189	tags=12%, list=13%, signal=14%
REACTOME_FATTY_ACID_TRIACYLGLYCEROL_AND_KETONE_BODY_METABOLISM	REACTOME_FATTY_ACID_TRIACYLGLYCEROL_AND_KETONE_BODY_METABOLISM		162	0.1993576	0.8296277	0.91039425	1.0	1.0	2971	tags=19%, list=18%, signal=23%
PID_EPHA_FWDPATHWAY	PID_EPHA_FWDPATHWAY		34	0.25680572	0.8290081	0.74234694	1.0	1.0	916	tags=9%, list=5%, signal=9%
REACTOME_TRANSPORT_OF_MATURE_TRANSCRIPT_TO_CYTOPLASM	REACTOME_TRANSPORT_OF_MATURE_TRANSCRIPT_TO_CYTOPLASM		50	0.2434437	0.8289277	0.79028136	1.0	1.0	12685	tags=100%, list=76%, signal=411%
BIOCARTA_P53_PATHWAY	BIOCARTA_P53_PATHWAY		16	0.31452167	0.82862115	0.70120484	1.0	1.0	977	tags=13%, list=6%, signal=13%
PID_ARF6_DOWNSTREAM_PATHWAY	PID_ARF6_DOWNSTREAM_PATHWAY		15	0.31500772	0.8286034	0.6967593	1.0	1.0	1736	tags=13%, list=10%, signal=15%
REACTOME_RNA_POL_III_TRANSCRIPTION_INITIATION_FROM_TYPE_2_PROMOTER	REACTOME_RNA_POL_III_TRANSCRIPTION_INITIATION_FROM_TYPE_2_PROMOTER		23	0.27996898	0.82834154	0.7262181	1.0	1.0	3851	tags=26%, list=23%, signal=34%
PID_ERBB1_INTERNALIZATION_PATHWAY	PID_ERBB1_INTERNALIZATION_PATHWAY		41	0.24517564	0.82540804	0.814433	1.0	1.0	2815	tags=15%, list=17%, signal=18%
PID_IFNG_PATHWAY	PID_IFNG_PATHWAY		40	0.2471736	0.82420707	0.78109455	1.0	1.0	971	tags=8%, list=6%, signal=8%
REACTOME_DOWNSTREAM_SIGNALING_EVENTS_OF_B_CELL_RECEPTOR_BCR	REACTOME_DOWNSTREAM_SIGNALING_EVENTS_OF_B_CELL_RECEPTOR_BCR		92	0.20769599	0.8218437	0.8927536	1.0	1.0	6293	tags=41%, list=38%, signal=66%
REACTOME_APC_C_CDC20_MEDIATED_DEGRADATION_OF_MITOTIC_PROTEINS	REACTOME_APC_C_CDC20_MEDIATED_DEGRADATION_OF_MITOTIC_PROTEINS		65	0.22469717	0.81943	0.87114847	1.0	1.0	6803	tags=45%, list=41%, signal=75%
REACTOME_INTRINSIC_PATHWAY	REACTOME_INTRINSIC_PATHWAY		15	0.3128107	0.81906193	0.74029124	1.0	1.0	3434	tags=47%, list=20%, signal=59%
PID_AURORA_B_PATHWAY	PID_AURORA_B_PATHWAY		39	0.2424913	0.8190593	0.8022284	1.0	1.0	1868	tags=10%, list=11%, signal=12%
PID_HDAC_CLASSIII_PATHWAY	PID_HDAC_CLASSIII_PATHWAY		25	0.27549505	0.81883794	0.76755446	1.0	1.0	4158	tags=36%, list=25%, signal=48%
KEGG_HUNTINGTONS_DISEASE	KEGG_HUNTINGTONS_DISEASE		165	0.19625674	0.8182606	0.9496403	1.0	1.0	6391	tags=45%, list=38%, signal=72%
PID_HIV_NEF_PATHWAY	PID_HIV_NEF_PATHWAY		35	0.2578299	0.8177322	0.776	1.0	1.0	1761	tags=11%, list=11%, signal=13%
REACTOME_TCR_SIGNALING	REACTOME_TCR_SIGNALING		44	0.24461378	0.8167707	0.7941176	1.0	1.0	6131	tags=45%, list=37%, signal=72%
KEGG_NON_SMALL_CELL_LUNG_CANCER	KEGG_NON_SMALL_CELL_LUNG_CANCER		54	0.23296934	0.8154835	0.8132184	1.0	1.0	1804	tags=13%, list=11%, signal=14%
BIOCARTA_ECM_PATHWAY	BIOCARTA_ECM_PATHWAY		23	0.28250334	0.8151591	0.775	1.0	1.0	12025	tags=100%, list=72%, signal=354%
PID_TOLL_ENDOGENOUS_PATHWAY	PID_TOLL_ENDOGENOUS_PATHWAY		23	0.2768015	0.81356657	0.7464115	1.0	1.0	627	tags=9%, list=4%, signal=9%
PID_FOXO_PATHWAY	PID_FOXO_PATHWAY		49	0.23577574	0.813119	0.8324022	1.0	1.0	1303	tags=8%, list=8%, signal=9%
BIOCARTA_IL22BP_PATHWAY	BIOCARTA_IL22BP_PATHWAY		15	0.3158693	0.8131045	0.73333335	1.0	1.0	2802	tags=33%, list=17%, signal=40%
REACTOME_MITOTIC_G2_G2_M_PHASES	REACTOME_MITOTIC_G2_G2_M_PHASES		77	0.21514672	0.8112228	0.83597887	1.0	1.0	3059	tags=17%, list=18%, signal=21%
BIOCARTA_BCR_PATHWAY	BIOCARTA_BCR_PATHWAY		34	0.25564244	0.8102308	0.78292686	1.0	1.0	1524	tags=12%, list=9%, signal=13%
PID_DNA_PK_PATHWAY	PID_DNA_PK_PATHWAY		16	0.30851474	0.8069447	0.7307692	1.0	1.0	5279	tags=44%, list=32%, signal=64%
BIOCARTA_RARRXR_PATHWAY	BIOCARTA_RARRXR_PATHWAY		15	0.30844623	0.8055289	0.7475	1.0	1.0	4350	tags=27%, list=26%, signal=36%
REACTOME_CIRCADIAN_REPRESSION_OF_EXPRESSION_BY_REV_ERBA	REACTOME_CIRCADIAN_REPRESSION_OF_EXPRESSION_BY_REV_ERBA		22	0.2800213	0.8051465	0.75308645	1.0	1.0	2540	tags=18%, list=15%, signal=21%
KEGG_PARKINSONS_DISEASE	KEGG_PARKINSONS_DISEASE		109	0.2025055	0.80416536	0.91818184	1.0	1.0	6391	tags=42%, list=38%, signal=68%
REACTOME_TCA_CYCLE_AND_RESPIRATORY_ELECTRON_TRANSPORT	REACTOME_TCA_CYCLE_AND_RESPIRATORY_ELECTRON_TRANSPORT		114	0.19895257	0.7990448	0.9522293	1.0	1.0	6399	tags=44%, list=38%, signal=70%
KEGG_HOMOLOGOUS_RECOMBINATION	KEGG_HOMOLOGOUS_RECOMBINATION		26	0.2663746	0.7944216	0.7791878	1.0	1.0	4342	tags=42%, list=26%, signal=57%
PID_MTOR_4PATHWAY	PID_MTOR_4PATHWAY		69	0.20982742	0.793737	0.91618496	1.0	1.0	4985	tags=28%, list=30%, signal=39%
REACTOME_FACTORS_INVOLVED_IN_MEGAKARYOCYTE_DEVELOPMENT_AND_PLATELET_PRODUCTION	REACTOME_FACTORS_INVOLVED_IN_MEGAKARYOCYTE_DEVELOPMENT_AND_PLATELET_PRODUCTION		96	0.20117632	0.7925262	0.9361702	1.0	1.0	1357	tags=8%, list=8%, signal=9%
REACTOME_GENERATION_OF_SECOND_MESSENGER_MOLECULES	REACTOME_GENERATION_OF_SECOND_MESSENGER_MOLECULES		20	0.28360784	0.79230064	0.78640777	1.0	1.0	5398	tags=45%, list=32%, signal=66%
PID_NOTCH_PATHWAY	PID_NOTCH_PATHWAY		57	0.22393711	0.79226816	0.87958115	1.0	1.0	2353	tags=14%, list=14%, signal=16%
REACTOME_CLASS_I_MHC_MEDIATED_ANTIGEN_PROCESSING_PRESENTATION	REACTOME_CLASS_I_MHC_MEDIATED_ANTIGEN_PROCESSING_PRESENTATION		227	0.18141054	0.79144335	0.99609375	1.0	1.0	5873	tags=36%, list=35%, signal=54%
REACTOME_ADHERENS_JUNCTIONS_INTERACTIONS	REACTOME_ADHERENS_JUNCTIONS_INTERACTIONS		26	0.26048848	0.78841686	0.8113208	1.0	1.0	868	tags=12%, list=5%, signal=12%
REACTOME_P75_NTR_RECEPTOR_MEDIATED_SIGNALLING	REACTOME_P75_NTR_RECEPTOR_MEDIATED_SIGNALLING		78	0.20979452	0.7873966	0.93663913	1.0	1.0	2228	tags=14%, list=13%, signal=16%
PID_RAC1_REG_PATHWAY	PID_RAC1_REG_PATHWAY		36	0.2401229	0.7850215	0.85750633	1.0	1.0	2228	tags=19%, list=13%, signal=22%
REACTOME_RNA_POL_I_TRANSCRIPTION	REACTOME_RNA_POL_I_TRANSCRIPTION		32	0.2508521	0.7823785	0.83466667	1.0	1.0	4693	tags=31%, list=28%, signal=43%
REACTOME_INSULIN_SYNTHESIS_AND_PROCESSING	REACTOME_INSULIN_SYNTHESIS_AND_PROCESSING		19	0.2814512	0.78059244	0.80751175	1.0	1.0	333	tags=5%, list=2%, signal=5%
REACTOME_RNA_POL_III_TRANSCRIPTION_TERMINATION	REACTOME_RNA_POL_III_TRANSCRIPTION_TERMINATION		19	0.27662125	0.78028107	0.7764977	1.0	1.0	7222	tags=63%, list=43%, signal=111%
BIOCARTA_NFKB_PATHWAY	BIOCARTA_NFKB_PATHWAY		23	0.2631513	0.7775064	0.8041002	1.0	1.0	5058	tags=35%, list=30%, signal=50%
REACTOME_SHC_MEDIATED_SIGNALLING	REACTOME_SHC_MEDIATED_SIGNALLING		15	0.30054528	0.7765299	0.7767442	1.0	1.0	637	tags=7%, list=4%, signal=7%
REACTOME_SIGNALING_BY_CONSTITUTIVELY_ACTIVE_EGFR	REACTOME_SIGNALING_BY_CONSTITUTIVELY_ACTIVE_EGFR		17	0.28717437	0.7752286	0.8037825	1.0	1.0	4153	tags=24%, list=25%, signal=31%
PID_RAS_PATHWAY	PID_RAS_PATHWAY		28	0.2497122	0.7733965	0.8346457	1.0	1.0	4153	tags=36%, list=25%, signal=47%
KEGG_NEUROTROPHIN_SIGNALING_PATHWAY	KEGG_NEUROTROPHIN_SIGNALING_PATHWAY		125	0.1857089	0.7720971	0.9611651	1.0	1.0	4285	tags=24%, list=26%, signal=32%
KEGG_RETINOL_METABOLISM	KEGG_RETINOL_METABOLISM		26	0.25659126	0.77185005	0.8271605	1.0	1.0	2997	tags=31%, list=18%, signal=37%
REACTOME_CELL_DEATH_SIGNALLING_VIA_NRAGE_NRIF_AND_NADE	REACTOME_CELL_DEATH_SIGNALLING_VIA_NRAGE_NRIF_AND_NADE		57	0.21657184	0.7714159	0.9101449	1.0	1.0	2583	tags=18%, list=15%, signal=21%
REACTOME_ADAPTIVE_IMMUNE_SYSTEM	REACTOME_ADAPTIVE_IMMUNE_SYSTEM		471	0.16538797	0.77074033	1.0	1.0	1.0	3240	tags=15%, list=19%, signal=18%
REACTOME_TRANSPORT_OF_MATURE_MRNA_DERIVED_FROM_AN_INTRONLESS_TRANSCRIPT	REACTOME_TRANSPORT_OF_MATURE_MRNA_DERIVED_FROM_AN_INTRONLESS_TRANSCRIPT		30	0.24315278	0.7688429	0.84976524	1.0	1.0	12685	tags=100%, list=76%, signal=411%
PID_RXR_VDR_PATHWAY	PID_RXR_VDR_PATHWAY		26	0.25932768	0.7676129	0.8229665	1.0	1.0	2665	tags=19%, list=16%, signal=23%
KEGG_PROSTATE_CANCER	KEGG_PROSTATE_CANCER		88	0.19433579	0.7599971	0.95135134	1.0	1.0	2011	tags=13%, list=12%, signal=14%
REACTOME_G1_PHASE	REACTOME_G1_PHASE		34	0.23830499	0.75956744	0.86	1.0	1.0	1991	tags=15%, list=12%, signal=17%
KEGG_RENAL_CELL_CARCINOMA	KEGG_RENAL_CELL_CARCINOMA		70	0.20412506	0.7588927	0.9269663	1.0	1.0	602	tags=6%, list=4%, signal=6%
BIOCARTA_AT1R_PATHWAY	BIOCARTA_AT1R_PATHWAY		32	0.23743273	0.7573803	0.8839506	1.0	1.0	3894	tags=19%, list=23%, signal=24%
REACTOME_ASSOCIATION_OF_TRIC_CCT_WITH_TARGET_PROTEINS_DURING_BIOSYNTHESIS	REACTOME_ASSOCIATION_OF_TRIC_CCT_WITH_TARGET_PROTEINS_DURING_BIOSYNTHESIS		25	0.2574113	0.75620353	0.8271028	1.0	1.0	1322	tags=12%, list=8%, signal=13%
PID_BCR_5PATHWAY	PID_BCR_5PATHWAY		64	0.21086165	0.7556937	0.9423077	1.0	1.0	1524	tags=9%, list=9%, signal=10%
KEGG_NOD_LIKE_RECEPTOR_SIGNALING_PATHWAY	KEGG_NOD_LIKE_RECEPTOR_SIGNALING_PATHWAY		53	0.21050355	0.75507814	0.93850267	1.0	1.0	5196	tags=38%, list=31%, signal=55%
REACTOME_ASPARAGINE_N_LINKED_GLYCOSYLATION	REACTOME_ASPARAGINE_N_LINKED_GLYCOSYLATION		76	0.19771093	0.75489604	0.960733	1.0	1.0	2434	tags=12%, list=15%, signal=14%
BIOCARTA_PPARA_PATHWAY	BIOCARTA_PPARA_PATHWAY		56	0.21354626	0.75478965	0.92622954	1.0	1.0	2802	tags=18%, list=17%, signal=21%
KEGG_ACUTE_MYELOID_LEUKEMIA	KEGG_ACUTE_MYELOID_LEUKEMIA		57	0.21203105	0.75240964	0.9260274	1.0	1.0	4285	tags=23%, list=26%, signal=31%
REACTOME_POST_CHAPERONIN_TUBULIN_FOLDING_PATHWAY	REACTOME_POST_CHAPERONIN_TUBULIN_FOLDING_PATHWAY		16	0.2815377	0.7520805	0.80929095	1.0	1.0	2794	tags=19%, list=17%, signal=22%
REACTOME_INTERACTIONS_OF_VPR_WITH_HOST_CELLULAR_PROTEINS	REACTOME_INTERACTIONS_OF_VPR_WITH_HOST_CELLULAR_PROTEINS		29	0.24313824	0.750702	0.8475452	1.0	1.0	12685	tags=100%, list=76%, signal=411%
REACTOME_EFFECTS_OF_PIP2_HYDROLYSIS	REACTOME_EFFECTS_OF_PIP2_HYDROLYSIS		22	0.262408	0.7453957	0.8398169	1.0	1.0	1175	tags=14%, list=7%, signal=15%
BIOCARTA_IL2_PATHWAY	BIOCARTA_IL2_PATHWAY		21	0.25941405	0.74354076	0.8628429	1.0	1.0	4715	tags=33%, list=28%, signal=46%
REACTOME_CHONDROITIN_SULFATE_DERMATAN_SULFATE_METABOLISM	REACTOME_CHONDROITIN_SULFATE_DERMATAN_SULFATE_METABOLISM		46	0.21712337	0.7394252	0.9238845	1.0	1.0	3350	tags=24%, list=20%, signal=30%
REACTOME_CELL_CYCLE	REACTOME_CELL_CYCLE		354	0.16079962	0.7390196	1.0	1.0	1.0	3235	tags=14%, list=19%, signal=17%
REACTOME_AMINO_ACID_SYNTHESIS_AND_INTERCONVERSION_TRANSAMINATION	REACTOME_AMINO_ACID_SYNTHESIS_AND_INTERCONVERSION_TRANSAMINATION		16	0.27966565	0.73745793	0.8207071	1.0	1.0	2607	tags=19%, list=16%, signal=22%
REACTOME_ANTIGEN_PROCESSING_UBIQUITINATION_PROTEASOME_DEGRADATION	REACTOME_ANTIGEN_PROCESSING_UBIQUITINATION_PROTEASOME_DEGRADATION		196	0.1700389	0.7310579	1.0	1.0	1.0	5124	tags=29%, list=31%, signal=41%
REACTOME_THE_ROLE_OF_NEF_IN_HIV1_REPLICATION_AND_DISEASE_PATHOGENESIS	REACTOME_THE_ROLE_OF_NEF_IN_HIV1_REPLICATION_AND_DISEASE_PATHOGENESIS		25	0.24325944	0.7296566	0.8574822	1.0	1.0	12682	tags=100%, list=76%, signal=411%
ST_TUMOR_NECROSIS_FACTOR_PATHWAY	ST_TUMOR_NECROSIS_FACTOR_PATHWAY		29	0.2337472	0.72715783	0.9133663	1.0	1.0	5667	tags=48%, list=34%, signal=73%
PID_CD40_PATHWAY	PID_CD40_PATHWAY		29	0.23624432	0.72523147	0.89873415	1.0	1.0	6228	tags=59%, list=37%, signal=93%
REACTOME_CELL_CYCLE_MITOTIC	REACTOME_CELL_CYCLE_MITOTIC		302	0.16053174	0.72181517	1.0	1.0	1.0	4113	tags=19%, list=25%, signal=25%
PID_CD8_TCR_DOWNSTREAM_PATHWAY	PID_CD8_TCR_DOWNSTREAM_PATHWAY		52	0.2043093	0.7215735	0.95174265	1.0	1.0	2283	tags=13%, list=14%, signal=16%
PID_P38_MK2_PATHWAY	PID_P38_MK2_PATHWAY		21	0.25951433	0.72070307	0.88235295	1.0	1.0	1524	tags=10%, list=9%, signal=10%
SIG_CD40PATHWAYMAP	SIG_CD40PATHWAYMAP		32	0.22976553	0.71877635	0.9041096	1.0	1.0	5577	tags=41%, list=33%, signal=61%
REACTOME_NEP_NS2_INTERACTS_WITH_THE_CELLULAR_EXPORT_MACHINERY	REACTOME_NEP_NS2_INTERACTS_WITH_THE_CELLULAR_EXPORT_MACHINERY		25	0.24308005	0.71861154	0.8942529	1.0	1.0	12685	tags=100%, list=76%, signal=411%
REACTOME_CITRIC_ACID_CYCLE_TCA_CYCLE	REACTOME_CITRIC_ACID_CYCLE_TCA_CYCLE		19	0.257276	0.7173922	0.8741259	1.0	1.0	12446	tags=100%, list=74%, signal=389%
BIOCARTA_BIOPEPTIDES_PATHWAY	BIOCARTA_BIOPEPTIDES_PATHWAY		42	0.21341608	0.715748	0.9298701	1.0	1.0	2802	tags=17%, list=17%, signal=20%
REACTOME_TRANSPORT_OF_RIBONUCLEOPROTEINS_INTO_THE_HOST_NUCLEUS	REACTOME_TRANSPORT_OF_RIBONUCLEOPROTEINS_INTO_THE_HOST_NUCLEUS		25	0.24308002	0.7122345	0.8820513	1.0	1.0	12685	tags=100%, list=76%, signal=411%
KEGG_UBIQUITIN_MEDIATED_PROTEOLYSIS	KEGG_UBIQUITIN_MEDIATED_PROTEOLYSIS		131	0.17640902	0.71096635	0.9940653	1.0	1.0	5090	tags=32%, list=30%, signal=46%
PID_ERBB1_RECEPTOR_PROXIMAL_PATHWAY	PID_ERBB1_RECEPTOR_PROXIMAL_PATHWAY		35	0.2175496	0.71089745	0.95584416	1.0	1.0	4285	tags=23%, list=26%, signal=31%
KEGG_VALINE_LEUCINE_AND_ISOLEUCINE_DEGRADATION	KEGG_VALINE_LEUCINE_AND_ISOLEUCINE_DEGRADATION		42	0.21197808	0.71056366	0.9222222	1.0	1.0	5014	tags=33%, list=30%, signal=47%
REACTOME_HOMOLOGOUS_RECOMBINATION_REPAIR_OF_REPLICATION_INDEPENDENT_DOUBLE_STRAND_BREAKS	REACTOME_HOMOLOGOUS_RECOMBINATION_REPAIR_OF_REPLICATION_INDEPENDENT_DOUBLE_STRAND_BREAKS		16	0.2678592	0.70787585	0.85714287	1.0	1.0	3018	tags=25%, list=18%, signal=30%
BIOCARTA_TEL_PATHWAY	BIOCARTA_TEL_PATHWAY		18	0.26185772	0.70739746	0.8792711	1.0	1.0	1718	tags=17%, list=10%, signal=19%
KEGG_METABOLISM_OF_XENOBIOTICS_BY_CYTOCHROME_P450	KEGG_METABOLISM_OF_XENOBIOTICS_BY_CYTOCHROME_P450		25	0.23394471	0.7059724	0.9175	1.0	1.0	2612	tags=24%, list=16%, signal=28%
KEGG_PORPHYRIN_AND_CHLOROPHYLL_METABOLISM	KEGG_PORPHYRIN_AND_CHLOROPHYLL_METABOLISM		24	0.24108152	0.70373935	0.908867	1.0	1.0	5698	tags=42%, list=34%, signal=63%
REACTOME_DNA_REPAIR	REACTOME_DNA_REPAIR		101	0.17856498	0.7037375	0.9934426	1.0	1.0	4930	tags=32%, list=29%, signal=45%
REACTOME_BRANCHED_CHAIN_AMINO_ACID_CATABOLISM	REACTOME_BRANCHED_CHAIN_AMINO_ACID_CATABOLISM		17	0.24603713	0.68927395	0.90843374	1.0	1.0	5822	tags=47%, list=35%, signal=72%
BIOCARTA_NTHI_PATHWAY	BIOCARTA_NTHI_PATHWAY		23	0.23715755	0.6876876	0.9265823	1.0	1.0	4991	tags=35%, list=30%, signal=49%
REACTOME_APC_C_CDH1_MEDIATED_DEGRADATION_OF_CDC20_AND_OTHER_APC_C_CDH1_TARGETED_PROTEINS_IN_LATE_MITOSIS_EARLY_G1	REACTOME_APC_C_CDH1_MEDIATED_DEGRADATION_OF_CDC20_AND_OTHER_APC_C_CDH1_TARGETED_PROTEINS_IN_LATE_MITOSIS_EARLY_G1		64	0.18960482	0.6854101	0.982906	1.0	1.0	6803	tags=45%, list=41%, signal=76%
REACTOME_DESTABILIZATION_OF_MRNA_BY_KSRP	REACTOME_DESTABILIZATION_OF_MRNA_BY_KSRP		16	0.25269762	0.6836782	0.8820755	1.0	1.0	6463	tags=44%, list=39%, signal=71%
BIOCARTA_INSULIN_PATHWAY	BIOCARTA_INSULIN_PATHWAY		22	0.23471403	0.6825547	0.9423559	1.0	1.0	1049	tags=9%, list=6%, signal=10%
REACTOME_CDT1_ASSOCIATION_WITH_THE_CDC6_ORC_ORIGIN_COMPLEX	REACTOME_CDT1_ASSOCIATION_WITH_THE_CDC6_ORC_ORIGIN_COMPLEX		54	0.19449455	0.67901623	0.96892655	1.0	1.0	6774	tags=54%, list=40%, signal=90%
REACTOME_MHC_CLASS_II_ANTIGEN_PRESENTATION	REACTOME_MHC_CLASS_II_ANTIGEN_PRESENTATION		80	0.18056475	0.67823184	0.98895025	1.0	1.0	2748	tags=14%, list=16%, signal=16%
REACTOME_REGULATION_OF_KIT_SIGNALING	REACTOME_REGULATION_OF_KIT_SIGNALING		16	0.25790313	0.6779043	0.8898488	1.0	1.0	1454	tags=13%, list=9%, signal=14%
REACTOME_RNA_POL_III_CHAIN_ELONGATION	REACTOME_RNA_POL_III_CHAIN_ELONGATION		17	0.25179458	0.6740877	0.9195122	1.0	1.0	4693	tags=29%, list=28%, signal=41%
BIOCARTA_STRESS_PATHWAY	BIOCARTA_STRESS_PATHWAY		25	0.2234209	0.6736401	0.9512195	1.0	1.0	5723	tags=40%, list=34%, signal=61%
REACTOME_PROCESSIVE_SYNTHESIS_ON_THE_LAGGING_STRAND	REACTOME_PROCESSIVE_SYNTHESIS_ON_THE_LAGGING_STRAND		15	0.25787973	0.6713239	0.8803828	1.0	1.0	4113	tags=40%, list=25%, signal=53%
REACTOME_NEF_MEDIATES_DOWN_MODULATION_OF_CELL_SURFACE_RECEPTORS_BY_RECRUITING_THEM_TO_CLATHRIN_ADAPTERS	REACTOME_NEF_MEDIATES_DOWN_MODULATION_OF_CELL_SURFACE_RECEPTORS_BY_RECRUITING_THEM_TO_CLATHRIN_ADAPTERS		19	0.24317214	0.6698071	0.9139535	1.0	1.0	12682	tags=100%, list=76%, signal=411%
PID_PI3KCI_PATHWAY	PID_PI3KCI_PATHWAY		49	0.18937889	0.66272676	0.97866666	1.0	1.0	5442	tags=33%, list=32%, signal=48%
ST_GRANULE_CELL_SURVIVAL_PATHWAY	ST_GRANULE_CELL_SURVIVAL_PATHWAY		26	0.2154952	0.65398175	0.97051597	1.0	1.0	3923	tags=27%, list=23%, signal=35%
KEGG_DRUG_METABOLISM_CYTOCHROME_P450	KEGG_DRUG_METABOLISM_CYTOCHROME_P450		28	0.21524897	0.65321827	0.9543147	1.0	1.0	1468	tags=14%, list=9%, signal=16%
KEGG_ONE_CARBON_POOL_BY_FOLATE	KEGG_ONE_CARBON_POOL_BY_FOLATE		16	0.24437797	0.6518859	0.91851854	1.0	1.0	3664	tags=19%, list=22%, signal=24%
REACTOME_DNA_REPLICATION	REACTOME_DNA_REPLICATION		184	0.15288907	0.6460379	1.0	1.0	1.0	3235	tags=14%, list=19%, signal=17%
BIOCARTA_AKT_PATHWAY	BIOCARTA_AKT_PATHWAY		22	0.22438733	0.6444822	0.94513714	1.0	1.0	12997	tags=100%, list=78%, signal=446%
BIOCARTA_MAPK_PATHWAY	BIOCARTA_MAPK_PATHWAY		85	0.16497561	0.64087206	0.996904	1.0	1.0	1870	tags=9%, list=11%, signal=11%
REACTOME_REGULATION_OF_APOPTOSIS	REACTOME_REGULATION_OF_APOPTOSIS		55	0.18095727	0.63960207	1.0	1.0	1.0	6774	tags=53%, list=40%, signal=88%
BIOCARTA_SPPA_PATHWAY	BIOCARTA_SPPA_PATHWAY		21	0.22398673	0.63346386	0.9491525	1.0	1.0	1454	tags=10%, list=9%, signal=10%
BIOCARTA_NKCELLS_PATHWAY	BIOCARTA_NKCELLS_PATHWAY		18	0.2277569	0.63319576	0.9467005	1.0	1.0	1430	tags=11%, list=9%, signal=12%
KEGG_LEISHMANIA_INFECTION	KEGG_LEISHMANIA_INFECTION		57	0.17603754	0.6287499	0.9944904	1.0	1.0	2048	tags=12%, list=12%, signal=14%
KEGG_CHRONIC_MYELOID_LEUKEMIA	KEGG_CHRONIC_MYELOID_LEUKEMIA		73	0.16576491	0.6270833	0.9944751	1.0	1.0	4285	tags=23%, list=26%, signal=31%
KEGG_SNARE_INTERACTIONS_IN_VESICULAR_TRANSPORT	KEGG_SNARE_INTERACTIONS_IN_VESICULAR_TRANSPORT		35	0.18932842	0.6262613	0.9739583	1.0	1.0	5107	tags=37%, list=30%, signal=53%
REACTOME_GLUCONEOGENESIS	REACTOME_GLUCONEOGENESIS		30	0.19755113	0.6229811	0.97926265	1.0	1.0	1901	tags=13%, list=11%, signal=15%
ST_G_ALPHA_I_PATHWAY	ST_G_ALPHA_I_PATHWAY		34	0.18845607	0.6169488	0.98172325	1.0	1.0	4544	tags=29%, list=27%, signal=40%
KEGG_GLYCOSAMINOGLYCAN_BIOSYNTHESIS_HEPARAN_SULFATE	KEGG_GLYCOSAMINOGLYCAN_BIOSYNTHESIS_HEPARAN_SULFATE		26	0.20225146	0.6120666	0.98762375	1.0	1.0	2931	tags=23%, list=17%, signal=28%
REACTOME_LAGGING_STRAND_SYNTHESIS	REACTOME_LAGGING_STRAND_SYNTHESIS		19	0.21813491	0.6115738	0.979684	1.0	1.0	4113	tags=37%, list=25%, signal=49%
KEGG_FATTY_ACID_METABOLISM	KEGG_FATTY_ACID_METABOLISM		36	0.18933672	0.61035633	0.9830918	1.0	1.0	2814	tags=19%, list=17%, signal=23%
REACTOME_GOLGI_ASSOCIATED_VESICLE_BIOGENESIS	REACTOME_GOLGI_ASSOCIATED_VESICLE_BIOGENESIS		48	0.17570126	0.60920864	0.9898734	1.0	1.0	5478	tags=29%, list=33%, signal=43%
BIOCARTA_CDMAC_PATHWAY	BIOCARTA_CDMAC_PATHWAY		16	0.23238671	0.6067519	0.9402299	1.0	1.0	1454	tags=13%, list=9%, signal=14%
REACTOME_DOWNSTREAM_TCR_SIGNALING	REACTOME_DOWNSTREAM_TCR_SIGNALING		27	0.19648421	0.6061104	0.98245615	1.0	1.0	4991	tags=33%, list=30%, signal=47%
REACTOME_SYNTHESIS_OF_PIPS_AT_THE_GOLGI_MEMBRANE	REACTOME_SYNTHESIS_OF_PIPS_AT_THE_GOLGI_MEMBRANE		15	0.23636252	0.60374916	0.9544364	1.0	1.0	12795	tags=100%, list=76%, signal=423%
REACTOME_SHC_RELATED_EVENTS	REACTOME_SHC_RELATED_EVENTS		17	0.22222522	0.5927032	0.9691943	1.0	1.0	637	tags=6%, list=4%, signal=6%
REACTOME_CONVERSION_FROM_APC_C_CDC20_TO_APC_C_CDH1_IN_LATE_ANAPHASE	REACTOME_CONVERSION_FROM_APC_C_CDC20_TO_APC_C_CDH1_IN_LATE_ANAPHASE		16	0.22532271	0.5916004	0.9703872	1.0	1.0	12980	tags=100%, list=77%, signal=444%
PID_INTEGRIN_CS_PATHWAY	PID_INTEGRIN_CS_PATHWAY		25	0.19701493	0.5910118	0.9738717	1.0	1.0	3585	tags=24%, list=21%, signal=30%
KEGG_MISMATCH_REPAIR	KEGG_MISMATCH_REPAIR		22	0.20633617	0.58862597	0.97613364	1.0	1.0	3083	tags=27%, list=18%, signal=33%
PID_TRAIL_PATHWAY	PID_TRAIL_PATHWAY		23	0.20319904	0.5884728	0.9858156	1.0	1.0	5723	tags=39%, list=34%, signal=59%
REACTOME_DOWNREGULATION_OF_SMAD2_3_SMAD4_TRANSCRIPTIONAL_ACTIVITY	REACTOME_DOWNREGULATION_OF_SMAD2_3_SMAD4_TRANSCRIPTIONAL_ACTIVITY		19	0.20954229	0.58341587	0.98333335	1.0	1.0	3928	tags=21%, list=23%, signal=27%
BIOCARTA_RACCYCD_PATHWAY	BIOCARTA_RACCYCD_PATHWAY		26	0.19299132	0.58125824	0.98933333	1.0	1.0	1303	tags=8%, list=8%, signal=8%
PID_P38_ALPHA_BETA_DOWNSTREAM_PATHWAY	PID_P38_ALPHA_BETA_DOWNSTREAM_PATHWAY		37	0.17775883	0.58035773	0.9974811	1.0	1.0	2053	tags=14%, list=12%, signal=15%
REACTOME_MITOTIC_M_M_G1_PHASES	REACTOME_MITOTIC_M_M_G1_PHASES		164	0.13511321	0.57689446	1.0	1.0	1.0	3235	tags=13%, list=19%, signal=16%
BIOCARTA_HIF_PATHWAY	BIOCARTA_HIF_PATHWAY		15	0.21876568	0.57362676	0.96268654	1.0	1.0	5196	tags=33%, list=31%, signal=48%
BIOCARTA_ARAP_PATHWAY	BIOCARTA_ARAP_PATHWAY		17	0.20707248	0.57171994	0.97732997	1.0	1.0	688	tags=6%, list=4%, signal=6%
BIOCARTA_TOLL_PATHWAY	BIOCARTA_TOLL_PATHWAY		36	0.17817958	0.5641469	1.0	1.0	1.0	5058	tags=36%, list=30%, signal=52%
REACTOME_SIGNALING_BY_THE_B_CELL_RECEPTOR_BCR	REACTOME_SIGNALING_BY_THE_B_CELL_RECEPTOR_BCR		121	0.13799931	0.5529342	1.0	1.0	1.0	6328	tags=40%, list=38%, signal=63%
REACTOME_REGULATION_OF_SIGNALING_BY_CBL	REACTOME_REGULATION_OF_SIGNALING_BY_CBL		18	0.2023094	0.54621816	0.9705882	1.0	1.0	513	tags=6%, list=3%, signal=6%
REACTOME_ORC1_REMOVAL_FROM_CHROMATIN	REACTOME_ORC1_REMOVAL_FROM_CHROMATIN		65	0.14956157	0.54216105	1.0	1.0	1.0	6518	tags=46%, list=39%, signal=75%
REACTOME_S_PHASE	REACTOME_S_PHASE		106	0.13443251	0.533945	1.0	1.0	1.0	3216	tags=15%, list=19%, signal=19%
REACTOME_REGULATION_OF_MITOTIC_CELL_CYCLE	REACTOME_REGULATION_OF_MITOTIC_CELL_CYCLE		77	0.13883044	0.5277089	1.0	1.0	1.0	14436	tags=100%, list=86%, signal=720%
BIOCARTA_GCR_PATHWAY	BIOCARTA_GCR_PATHWAY		19	0.18957606	0.52698773	0.9884259	1.0	1.0	784	tags=5%, list=5%, signal=6%
BIOCARTA_TFF_PATHWAY	BIOCARTA_TFF_PATHWAY		21	0.1815792	0.5162538	0.99022007	1.0	1.0	13713	tags=100%, list=82%, signal=551%
BIOCARTA_MET_PATHWAY	BIOCARTA_MET_PATHWAY		36	0.15964009	0.5130764	1.0	1.0	1.0	1049	tags=6%, list=6%, signal=6%
BIOCARTA_NGF_PATHWAY	BIOCARTA_NGF_PATHWAY		18	0.1821687	0.49952814	0.9948849	1.0	1.0	3894	tags=17%, list=23%, signal=22%
REACTOME_DOUBLE_STRAND_BREAK_REPAIR	REACTOME_DOUBLE_STRAND_BREAK_REPAIR		22	0.17398058	0.49745882	0.9929245	1.0	1.0	3018	tags=18%, list=18%, signal=22%
PID_TNF_PATHWAY	PID_TNF_PATHWAY		46	0.14376132	0.49576122	1.0	1.0	1.0	6231	tags=41%, list=37%, signal=66%
BIOCARTA_GSK3_PATHWAY	BIOCARTA_GSK3_PATHWAY		27	0.16300659	0.4946598	1.0	1.0	1.0	500	tags=4%, list=3%, signal=4%
REACTOME_SYNTHESIS_OF_DNA	REACTOME_SYNTHESIS_OF_DNA		90	0.1269161	0.48932686	1.0	1.0	1.0	5733	tags=34%, list=34%, signal=52%
REACTOME_ACTIVATION_OF_CHAPERONE_GENES_BY_XBP1S	REACTOME_ACTIVATION_OF_CHAPERONE_GENES_BY_XBP1S		42	0.14285071	0.47625598	1.0	1.0	1.0	5038	tags=24%, list=30%, signal=34%
REACTOME_CTNNB1_PHOSPHORYLATION_CASCADE	REACTOME_CTNNB1_PHOSPHORYLATION_CASCADE		15	0.18151397	0.4725873	0.9954023	1.0	1.0	13713	tags=100%, list=82%, signal=551%
BIOCARTA_CHEMICAL_PATHWAY	BIOCARTA_CHEMICAL_PATHWAY		22	0.15455116	0.45369518	1.0	1.0	1.0	1500	tags=9%, list=9%, signal=10%
BIOCARTA_PITX2_PATHWAY	BIOCARTA_PITX2_PATHWAY		15	0.17447269	0.45221698	0.99308753	1.0	1.0	2379	tags=13%, list=14%, signal=16%
REACTOME_ENDOSOMAL_SORTING_COMPLEX_REQUIRED_FOR_TRANSPORT_ESCRT	REACTOME_ENDOSOMAL_SORTING_COMPLEX_REQUIRED_FOR_TRANSPORT_ESCRT		25	0.14981133	0.45051596	1.0	1.0	1.0	5836	tags=40%, list=35%, signal=61%
PID_INSULIN_GLUCOSE_PATHWAY	PID_INSULIN_GLUCOSE_PATHWAY		25	0.14562513	0.43438175	1.0	1.0	1.0	4367	tags=24%, list=26%, signal=32%
REACTOME_PURINE_METABOLISM	REACTOME_PURINE_METABOLISM		33	0.1344963	0.433951	1.0	1.0	1.0	4968	tags=21%, list=30%, signal=30%
BIOCARTA_IGF1MTOR_PATHWAY	BIOCARTA_IGF1MTOR_PATHWAY		20	0.15413582	0.43142065	1.0	1.0	1.0	14172	tags=100%, list=85%, signal=649%
REACTOME_UNFOLDED_PROTEIN_RESPONSE	REACTOME_UNFOLDED_PROTEIN_RESPONSE		71	0.110185236	0.40634406	1.0	0.9997742	1.0	14913	tags=100%, list=89%, signal=907%
