# Supplementary material for: Structure-function analysis of purified proanthocyanidins reveals a role for polymer size in suppressing inflammatory responses
Source: Commun Biol. 2021 Jul 21;4:896. doi: 10.1038/s42003-021-02408-3 (PMC8295316; doi:10.1038/s42003-021-02408-3)
Supplement: Supplementary file 4 — Supplementary Data 1 [file 42003_2021_2408_MOESM4_ESM.zip › GSEA - regulated pathways in macrophages/downregulated by Low PAC compared to LPS.xls]

NAME	GS<br> follow link to MSigDB	GS DETAILS	SIZE	ES	NES	NOM p-val	FDR q-val	FWER p-val	RANK AT MAX	LEADING EDGE
REACTOME_ENOS_ACTIVATION_AND_REGULATION	REACTOME_ENOS_ACTIVATION_AND_REGULATION	Details ...	19	0.73770744	1.8646439	0.0	0.22682628	0.174	2573	tags=32%, list=15%, signal=37%
BIOCARTA_INFLAM_PATHWAY	BIOCARTA_INFLAM_PATHWAY	Details ...	25	0.6697329	1.8396502	0.0022172949	0.16780064	0.256	1042	tags=20%, list=6%, signal=21%
BIOCARTA_ERYTH_PATHWAY	BIOCARTA_ERYTH_PATHWAY	Details ...	15	0.7066271	1.6938632	0.006741573	0.7321748	0.843	1042	tags=20%, list=6%, signal=21%
REACTOME_IL_RECEPTOR_SHC_SIGNALING	REACTOME_IL_RECEPTOR_SHC_SIGNALING	Details ...	26	0.60623443	1.6566955	0.004672897	0.80611837	0.944	506	tags=12%, list=3%, signal=12%
BIOCARTA_CYTOKINE_PATHWAY	BIOCARTA_CYTOKINE_PATHWAY	Details ...	19	0.6392706	1.6457984	0.010373444	0.72335374	0.958	137	tags=16%, list=1%, signal=16%
PID_HIF2PATHWAY	PID_HIF2PATHWAY	Details ...	34	0.5549886	1.6196578	0.010660981	0.7723086	0.982	507	tags=15%, list=3%, signal=15%
REACTOME_FATTY_ACYL_COA_BIOSYNTHESIS	REACTOME_FATTY_ACYL_COA_BIOSYNTHESIS	Details ...	18	0.6407614	1.6190168	0.023504274	0.66648513	0.982	2100	tags=28%, list=13%, signal=32%
REACTOME_SIGNALING_BY_CONSTITUTIVELY_ACTIVE_EGFR	REACTOME_SIGNALING_BY_CONSTITUTIVELY_ACTIVE_EGFR	Details ...	17	0.6319525	1.6012279	0.015521064	0.6860701	0.99	590	tags=12%, list=4%, signal=12%
REACTOME_IL_2_SIGNALING	REACTOME_IL_2_SIGNALING	Details ...	40	0.5238792	1.5578326	0.015801355	0.8927032	0.998	506	tags=8%, list=3%, signal=8%
REACTOME_BASIGIN_INTERACTIONS	REACTOME_BASIGIN_INTERACTIONS	Details ...	24	0.5673812	1.5293711	0.025695931	1.0	1.0	2211	tags=25%, list=13%, signal=29%
PID_PDGFRA_PATHWAY	PID_PDGFRA_PATHWAY	Details ...	22	0.56225026	1.5226986	0.029147983	0.9811701	1.0	888	tags=14%, list=5%, signal=14%
REACTOME_GAB1_SIGNALOSOME	REACTOME_GAB1_SIGNALOSOME	Details ...	36	0.49747577	1.5133953	0.017621145	0.9674457	1.0	3908	tags=28%, list=23%, signal=36%
BIOCARTA_IGF1R_PATHWAY	BIOCARTA_IGF1R_PATHWAY	Details ...	22	0.5555531	1.4946108	0.041942604	1.0	1.0	4839	tags=41%, list=29%, signal=57%
KEGG_REGULATION_OF_AUTOPHAGY	KEGG_REGULATION_OF_AUTOPHAGY	Details ...	20	0.5704148	1.4850229	0.04009434	1.0	1.0	580	tags=15%, list=3%, signal=16%
BIOCARTA_IL3_PATHWAY	BIOCARTA_IL3_PATHWAY	Details ...	15	0.62283456	1.4792807	0.03348214	1.0	1.0	4	tags=7%, list=0%, signal=7%
BIOCARTA_DC_PATHWAY	BIOCARTA_DC_PATHWAY	Details ...	21	0.5697548	1.4693611	0.032397408	1.0	1.0	137	tags=14%, list=1%, signal=14%
BIOCARTA_BAD_PATHWAY	BIOCARTA_BAD_PATHWAY	Details ...	25	0.5400732	1.4642196	0.03521127	0.9966433	1.0	2035	tags=20%, list=12%, signal=23%
KEGG_DILATED_CARDIOMYOPATHY	KEGG_DILATED_CARDIOMYOPATHY	Details ...	88	0.4143254	1.44974	0.012787724	1.0	1.0	1112	tags=18%, list=7%, signal=19%
SIG_CD40PATHWAYMAP	SIG_CD40PATHWAYMAP	Details ...	32	0.4979241	1.4387692	0.044496488	1.0	1.0	6241	tags=56%, list=37%, signal=89%
BIOCARTA_INTRINSIC_PATHWAY	BIOCARTA_INTRINSIC_PATHWAY	Details ...	22	0.54254985	1.4320117	0.03782506	1.0	1.0	2631	tags=55%, list=16%, signal=65%
REACTOME_FORMATION_OF_TRANSCRIPTION_COUPLED_NER_TC_NER_REPAIR_COMPLEX	REACTOME_FORMATION_OF_TRANSCRIPTION_COUPLED_NER_TC_NER_REPAIR_COMPLEX		27	0.50828886	1.4203287	0.069565214	1.0	1.0	5421	tags=52%, list=32%, signal=77%
PID_KIT_PATHWAY	PID_KIT_PATHWAY		52	0.44503918	1.4149472	0.03087886	1.0	1.0	1990	tags=13%, list=12%, signal=15%
REACTOME_GROWTH_HORMONE_RECEPTOR_SIGNALING	REACTOME_GROWTH_HORMONE_RECEPTOR_SIGNALING		22	0.5293197	1.4098145	0.06363636	1.0	1.0	2962	tags=32%, list=18%, signal=39%
REACTOME_RNA_POL_I_TRANSCRIPTION_TERMINATION	REACTOME_RNA_POL_I_TRANSCRIPTION_TERMINATION		19	0.54907423	1.4008839	0.076233186	1.0	1.0	5329	tags=53%, list=32%, signal=77%
BIOCARTA_SPRY_PATHWAY	BIOCARTA_SPRY_PATHWAY		17	0.56915987	1.3981961	0.078947365	1.0	1.0	561	tags=12%, list=3%, signal=12%
PID_LYMPH_ANGIOGENESIS_PATHWAY	PID_LYMPH_ANGIOGENESIS_PATHWAY		24	0.52655625	1.3902408	0.081018515	1.0	1.0	4258	tags=33%, list=25%, signal=45%
SIG_IL4RECEPTOR_IN_B_LYPHOCYTES	SIG_IL4RECEPTOR_IN_B_LYPHOCYTES		26	0.50108355	1.3733302	0.0778032	1.0	1.0	1619	tags=12%, list=10%, signal=13%
BIOCARTA_TID_PATHWAY	BIOCARTA_TID_PATHWAY		19	0.5373048	1.3682872	0.06866953	1.0	1.0	5220	tags=47%, list=31%, signal=69%
KEGG_HYPERTROPHIC_CARDIOMYOPATHY_HCM	KEGG_HYPERTROPHIC_CARDIOMYOPATHY_HCM		82	0.40266454	1.3650541	0.0345679	1.0	1.0	2577	tags=27%, list=15%, signal=32%
KEGG_RNA_DEGRADATION	KEGG_RNA_DEGRADATION		55	0.4222423	1.3607208	0.048387095	1.0	1.0	5574	tags=44%, list=33%, signal=65%
REACTOME_TRIGLYCERIDE_BIOSYNTHESIS	REACTOME_TRIGLYCERIDE_BIOSYNTHESIS		36	0.45274138	1.3439739	0.07328605	1.0	1.0	3234	tags=28%, list=19%, signal=34%
KEGG_PROTEASOME	KEGG_PROTEASOME		44	0.43710846	1.3398179	0.06575964	1.0	1.0	8135	tags=73%, list=49%, signal=141%
REACTOME_DEPOSITION_OF_NEW_CENPA_CONTAINING_NUCLEOSOMES_AT_THE_CENTROMERE	REACTOME_DEPOSITION_OF_NEW_CENPA_CONTAINING_NUCLEOSOMES_AT_THE_CENTROMERE		24	0.4943515	1.3380094	0.105960265	1.0	1.0	611	tags=8%, list=4%, signal=9%
REACTOME_RNA_POL_I_TRANSCRIPTION	REACTOME_RNA_POL_I_TRANSCRIPTION		32	0.46522257	1.3373425	0.066815145	1.0	1.0	5329	tags=41%, list=32%, signal=59%
PID_VEGFR1_2_PATHWAY	PID_VEGFR1_2_PATHWAY		69	0.4000351	1.3310654	0.061320756	1.0	1.0	888	tags=9%, list=5%, signal=9%
BIOCARTA_TOB1_PATHWAY	BIOCARTA_TOB1_PATHWAY		19	0.5202045	1.3242625	0.11652543	1.0	1.0	1042	tags=21%, list=6%, signal=22%
KEGG_ANTIGEN_PROCESSING_AND_PRESENTATION	KEGG_ANTIGEN_PROCESSING_AND_PRESENTATION		44	0.42144078	1.3220792	0.10526316	1.0	1.0	3175	tags=25%, list=19%, signal=31%
REACTOME_RNA_POL_I_TRANSCRIPTION_INITIATION	REACTOME_RNA_POL_I_TRANSCRIPTION_INITIATION		22	0.49850595	1.319797	0.093457945	1.0	1.0	5329	tags=50%, list=32%, signal=73%
BIOCARTA_VIP_PATHWAY	BIOCARTA_VIP_PATHWAY		25	0.48184022	1.3189054	0.103296705	1.0	1.0	4847	tags=36%, list=29%, signal=51%
PID_IL4_2PATHWAY	PID_IL4_2PATHWAY		61	0.40157917	1.3161846	0.07635468	1.0	1.0	1611	tags=16%, list=10%, signal=18%
PID_INTEGRIN1_PATHWAY	PID_INTEGRIN1_PATHWAY		65	0.39517927	1.3060197	0.078947365	1.0	1.0	2881	tags=35%, list=17%, signal=43%
BIOCARTA_PTDINS_PATHWAY	BIOCARTA_PTDINS_PATHWAY		23	0.49416706	1.3046272	0.13404255	1.0	1.0	2050	tags=13%, list=12%, signal=15%
KEGG_CARDIAC_MUSCLE_CONTRACTION	KEGG_CARDIAC_MUSCLE_CONTRACTION		72	0.39272973	1.3045626	0.047732696	1.0	1.0	1154	tags=14%, list=7%, signal=15%
KEGG_DORSO_VENTRAL_AXIS_FORMATION	KEGG_DORSO_VENTRAL_AXIS_FORMATION		22	0.5013975	1.3011446	0.13963965	1.0	1.0	1395	tags=18%, list=8%, signal=20%
REACTOME_INTERFERON_GAMMA_SIGNALING	REACTOME_INTERFERON_GAMMA_SIGNALING		41	0.4240381	1.2971749	0.104477614	1.0	1.0	1608	tags=10%, list=10%, signal=11%
PID_NFAT_TFPATHWAY	PID_NFAT_TFPATHWAY		45	0.4177533	1.2970774	0.077108435	1.0	1.0	1249	tags=13%, list=7%, signal=14%
PID_EPO_PATHWAY	PID_EPO_PATHWAY		34	0.4563035	1.2965955	0.11751663	1.0	1.0	6240	tags=56%, list=37%, signal=89%
REACTOME_GLUCONEOGENESIS	REACTOME_GLUCONEOGENESIS		30	0.45563555	1.2908901	0.12529002	1.0	1.0	2527	tags=20%, list=15%, signal=24%
REACTOME_DAG_AND_IP3_SIGNALING	REACTOME_DAG_AND_IP3_SIGNALING		30	0.45099857	1.2899652	0.12850468	1.0	1.0	2050	tags=20%, list=12%, signal=23%
BIOCARTA_IGF1MTOR_PATHWAY	BIOCARTA_IGF1MTOR_PATHWAY		20	0.502274	1.2813727	0.15040651	1.0	1.0	2035	tags=15%, list=12%, signal=17%
REACTOME_PIP3_ACTIVATES_AKT_SIGNALING	REACTOME_PIP3_ACTIVATES_AKT_SIGNALING		27	0.4628312	1.2792608	0.1492891	1.0	1.0	3908	tags=26%, list=23%, signal=34%
PID_ALK1_PATHWAY	PID_ALK1_PATHWAY		26	0.47452286	1.2785894	0.13544019	1.0	1.0	2038	tags=23%, list=12%, signal=26%
PID_IL3_PATHWAY	PID_IL3_PATHWAY		26	0.46535945	1.2674158	0.14449541	1.0	1.0	4	tags=4%, list=0%, signal=4%
REACTOME_INFLUENZA_VIRAL_RNA_TRANSCRIPTION_AND_REPLICATION	REACTOME_INFLUENZA_VIRAL_RNA_TRANSCRIPTION_AND_REPLICATION		94	0.3601355	1.2663072	0.06082725	1.0	1.0	8367	tags=84%, list=50%, signal=167%
REACTOME_KINESINS	REACTOME_KINESINS		23	0.46907905	1.2636056	0.14379086	1.0	1.0	2025	tags=22%, list=12%, signal=25%
PID_TCR_CALCIUM_PATHWAY	PID_TCR_CALCIUM_PATHWAY		28	0.45634976	1.2584132	0.14489311	1.0	1.0	412	tags=11%, list=2%, signal=11%
REACTOME_CA_DEPENDENT_EVENTS	REACTOME_CA_DEPENDENT_EVENTS		28	0.44227153	1.2538329	0.1418919	1.0	1.0	1991	tags=18%, list=12%, signal=20%
KEGG_FC_EPSILON_RI_SIGNALING_PATHWAY	KEGG_FC_EPSILON_RI_SIGNALING_PATHWAY		77	0.37053227	1.2493337	0.098143235	1.0	1.0	2417	tags=13%, list=14%, signal=15%
KEGG_JAK_STAT_SIGNALING_PATHWAY	KEGG_JAK_STAT_SIGNALING_PATHWAY		131	0.33600214	1.2483826	0.052054796	1.0	1.0	3416	tags=20%, list=20%, signal=25%
REACTOME_IL_3_5_AND_GM_CSF_SIGNALING	REACTOME_IL_3_5_AND_GM_CSF_SIGNALING		42	0.41288435	1.2477052	0.13043478	1.0	1.0	506	tags=7%, list=3%, signal=7%
REACTOME_OXYGEN_DEPENDENT_PROLINE_HYDROXYLATION_OF_HYPOXIA_INDUCIBLE_FACTOR_ALPHA	REACTOME_OXYGEN_DEPENDENT_PROLINE_HYDROXYLATION_OF_HYPOXIA_INDUCIBLE_FACTOR_ALPHA		16	0.49680865	1.242185	0.18181819	1.0	1.0	179	tags=6%, list=1%, signal=6%
PID_HDAC_CLASSII_PATHWAY	PID_HDAC_CLASSII_PATHWAY		34	0.42442283	1.2409593	0.14732143	1.0	1.0	5177	tags=44%, list=31%, signal=64%
REACTOME_MRNA_CAPPING	REACTOME_MRNA_CAPPING		27	0.45142797	1.2401775	0.17303371	1.0	1.0	6476	tags=52%, list=39%, signal=84%
REACTOME_RESPIRATORY_ELECTRON_TRANSPORT	REACTOME_RESPIRATORY_ELECTRON_TRANSPORT		62	0.37561238	1.2389135	0.12440191	1.0	1.0	7379	tags=56%, list=44%, signal=101%
REACTOME_RNA_POL_II_TRANSCRIPTION_PRE_INITIATION_AND_PROMOTER_OPENING	REACTOME_RNA_POL_II_TRANSCRIPTION_PRE_INITIATION_AND_PROMOTER_OPENING		38	0.41998002	1.2363056	0.14285715	1.0	1.0	5914	tags=53%, list=35%, signal=81%
REACTOME_NRAGE_SIGNALS_DEATH_THROUGH_JNK	REACTOME_NRAGE_SIGNALS_DEATH_THROUGH_JNK		42	0.4048153	1.2315713	0.14379086	1.0	1.0	3374	tags=29%, list=20%, signal=36%
BIOCARTA_GATA3_PATHWAY	BIOCARTA_GATA3_PATHWAY		15	0.50324565	1.2308416	0.1910828	1.0	1.0	4545	tags=53%, list=27%, signal=73%
BIOCARTA_NKCELLS_PATHWAY	BIOCARTA_NKCELLS_PATHWAY		18	0.49448723	1.2281185	0.19770116	1.0	1.0	2605	tags=22%, list=16%, signal=26%
KEGG_ONE_CARBON_POOL_BY_FOLATE	KEGG_ONE_CARBON_POOL_BY_FOLATE		16	0.4990022	1.2273493	0.18376069	1.0	1.0	4643	tags=38%, list=28%, signal=52%
PID_HDAC_CLASSIII_PATHWAY	PID_HDAC_CLASSIII_PATHWAY		25	0.44884968	1.2268975	0.17713004	1.0	1.0	3376	tags=40%, list=20%, signal=50%
KEGG_ETHER_LIPID_METABOLISM	KEGG_ETHER_LIPID_METABOLISM		31	0.4317679	1.2262049	0.15418503	1.0	1.0	2182	tags=23%, list=13%, signal=26%
REACTOME_DEGRADATION_OF_THE_EXTRACELLULAR_MATRIX	REACTOME_DEGRADATION_OF_THE_EXTRACELLULAR_MATRIX		22	0.46034378	1.2233225	0.19709544	1.0	1.0	1156	tags=18%, list=7%, signal=20%
ST_B_CELL_ANTIGEN_RECEPTOR	ST_B_CELL_ANTIGEN_RECEPTOR		38	0.4106641	1.216726	0.13616072	1.0	1.0	6419	tags=50%, list=38%, signal=81%
REACTOME_FORMATION_OF_FIBRIN_CLOT_CLOTTING_CASCADE	REACTOME_FORMATION_OF_FIBRIN_CLOT_CLOTTING_CASCADE		28	0.4306793	1.2121165	0.18847007	1.0	1.0	2154	tags=36%, list=13%, signal=41%
REACTOME_MITOTIC_PROMETAPHASE	REACTOME_MITOTIC_PROMETAPHASE		83	0.34884727	1.2119673	0.0877193	1.0	1.0	4264	tags=22%, list=25%, signal=29%
REACTOME_PEROXISOMAL_LIPID_METABOLISM	REACTOME_PEROXISOMAL_LIPID_METABOLISM		20	0.4611847	1.2114948	0.18297872	1.0	1.0	1846	tags=15%, list=11%, signal=17%
REACTOME_SIGNALING_BY_EGFR_IN_CANCER	REACTOME_SIGNALING_BY_EGFR_IN_CANCER		104	0.33653072	1.2105584	0.0879397	1.0	1.0	2050	tags=11%, list=12%, signal=12%
PID_NFAT_3PATHWAY	PID_NFAT_3PATHWAY		53	0.38649926	1.210063	0.16628702	1.0	1.0	4195	tags=21%, list=25%, signal=28%
BIOCARTA_IL12_PATHWAY	BIOCARTA_IL12_PATHWAY		21	0.45916587	1.2091538	0.20295984	1.0	1.0	1022	tags=14%, list=6%, signal=15%
REACTOME_FORMATION_OF_THE_TERNARY_COMPLEX_AND_SUBSEQUENTLY_THE_43S_COMPLEX	REACTOME_FORMATION_OF_THE_TERNARY_COMPLEX_AND_SUBSEQUENTLY_THE_43S_COMPLEX		46	0.38966084	1.2065998	0.1452381	1.0	1.0	7647	tags=72%, list=46%, signal=132%
REACTOME_PHASE_II_CONJUGATION	REACTOME_PHASE_II_CONJUGATION		40	0.39615875	1.1996628	0.17954545	1.0	1.0	2183	tags=20%, list=13%, signal=23%
BIOCARTA_EIF4_PATHWAY	BIOCARTA_EIF4_PATHWAY		24	0.43895498	1.1988423	0.18599562	1.0	1.0	1754	tags=13%, list=10%, signal=14%
KEGG_NITROGEN_METABOLISM	KEGG_NITROGEN_METABOLISM		22	0.4441824	1.1945944	0.21493213	1.0	1.0	281	tags=14%, list=2%, signal=14%
ST_TUMOR_NECROSIS_FACTOR_PATHWAY	ST_TUMOR_NECROSIS_FACTOR_PATHWAY		29	0.42246577	1.1891001	0.20674157	1.0	1.0	4892	tags=28%, list=29%, signal=39%
PID_IL12_STAT4_PATHWAY	PID_IL12_STAT4_PATHWAY		31	0.40917668	1.1824021	0.1908046	1.0	1.0	1825	tags=13%, list=11%, signal=14%
REACTOME_GABA_RECEPTOR_ACTIVATION	REACTOME_GABA_RECEPTOR_ACTIVATION		52	0.36776784	1.1793537	0.1748879	1.0	1.0	2600	tags=31%, list=16%, signal=36%
KEGG_PPAR_SIGNALING_PATHWAY	KEGG_PPAR_SIGNALING_PATHWAY		66	0.35784554	1.1791594	0.16587678	1.0	1.0	969	tags=15%, list=6%, signal=16%
BIOCARTA_IGF1_PATHWAY	BIOCARTA_IGF1_PATHWAY		21	0.45257998	1.1776152	0.24379233	1.0	1.0	2035	tags=10%, list=12%, signal=11%
ST_PHOSPHOINOSITIDE_3_KINASE_PATHWAY	ST_PHOSPHOINOSITIDE_3_KINASE_PATHWAY		37	0.39182717	1.1767364	0.19323671	1.0	1.0	2106	tags=11%, list=13%, signal=12%
PID_AP1_PATHWAY	PID_AP1_PATHWAY		68	0.35536075	1.1704834	0.17257683	1.0	1.0	472	tags=9%, list=3%, signal=9%
KEGG_AMINOACYL_TRNA_BIOSYNTHESIS	KEGG_AMINOACYL_TRNA_BIOSYNTHESIS		40	0.39084136	1.1700565	0.22516556	1.0	1.0	3788	tags=25%, list=23%, signal=32%
KEGG_ALPHA_LINOLENIC_ACID_METABOLISM	KEGG_ALPHA_LINOLENIC_ACID_METABOLISM		17	0.47558537	1.1681851	0.25977013	1.0	1.0	4486	tags=53%, list=27%, signal=72%
REACTOME_G_ALPHA_I_SIGNALLING_EVENTS	REACTOME_G_ALPHA_I_SIGNALLING_EVENTS		167	0.30366138	1.1679008	0.09319899	1.0	1.0	2154	tags=24%, list=13%, signal=27%
BIOCARTA_NO2IL12_PATHWAY	BIOCARTA_NO2IL12_PATHWAY		17	0.46515325	1.1654829	0.26813188	1.0	1.0	1022	tags=18%, list=6%, signal=19%
REACTOME_RNA_POL_II_PRE_TRANSCRIPTION_EVENTS	REACTOME_RNA_POL_II_PRE_TRANSCRIPTION_EVENTS		53	0.3619901	1.1633769	0.21218961	1.0	1.0	6788	tags=55%, list=41%, signal=92%
REACTOME_METABOLISM_OF_NON_CODING_RNA	REACTOME_METABOLISM_OF_NON_CODING_RNA		43	0.3725349	1.1623477	0.16864608	1.0	1.0	5294	tags=35%, list=32%, signal=51%
REACTOME_RNA_POL_II_TRANSCRIPTION	REACTOME_RNA_POL_II_TRANSCRIPTION		95	0.33213142	1.1613334	0.17199017	1.0	1.0	6788	tags=45%, list=41%, signal=76%
REACTOME_CROSS_PRESENTATION_OF_SOLUBLE_EXOGENOUS_ANTIGENS_ENDOSOMES	REACTOME_CROSS_PRESENTATION_OF_SOLUBLE_EXOGENOUS_ANTIGENS_ENDOSOMES		46	0.36941236	1.1478096	0.2251816	1.0	1.0	7968	tags=67%, list=48%, signal=128%
KEGG_BIOSYNTHESIS_OF_UNSATURATED_FATTY_ACIDS	KEGG_BIOSYNTHESIS_OF_UNSATURATED_FATTY_ACIDS		19	0.45379454	1.1441607	0.2699784	1.0	1.0	2100	tags=21%, list=13%, signal=24%
PID_HES_HEY_PATHWAY	PID_HES_HEY_PATHWAY		47	0.3670533	1.1405925	0.21232876	1.0	1.0	5220	tags=51%, list=31%, signal=74%
REACTOME_LATE_PHASE_OF_HIV_LIFE_CYCLE	REACTOME_LATE_PHASE_OF_HIV_LIFE_CYCLE		93	0.32793164	1.138617	0.17391305	1.0	1.0	6862	tags=47%, list=41%, signal=80%
REACTOME_PEPTIDE_CHAIN_ELONGATION	REACTOME_PEPTIDE_CHAIN_ELONGATION		78	0.33010614	1.1378926	0.19422573	1.0	1.0	8388	tags=85%, list=50%, signal=169%
PID_IL23_PATHWAY	PID_IL23_PATHWAY		36	0.39043117	1.1371342	0.22613065	1.0	1.0	1104	tags=11%, list=7%, signal=12%
REACTOME_VIF_MEDIATED_DEGRADATION_OF_APOBEC3G	REACTOME_VIF_MEDIATED_DEGRADATION_OF_APOBEC3G		48	0.3614348	1.1350695	0.23529412	1.0	1.0	10158	tags=98%, list=61%, signal=248%
REACTOME_CHOLESTEROL_BIOSYNTHESIS	REACTOME_CHOLESTEROL_BIOSYNTHESIS		20	0.43986294	1.1332355	0.27526882	1.0	1.0	6541	tags=75%, list=39%, signal=123%
REACTOME_DOWNSTREAM_TCR_SIGNALING	REACTOME_DOWNSTREAM_TCR_SIGNALING		27	0.40106007	1.1286459	0.26879272	1.0	1.0	1361	tags=11%, list=8%, signal=12%
REACTOME_CELL_DEATH_SIGNALLING_VIA_NRAGE_NRIF_AND_NADE	REACTOME_CELL_DEATH_SIGNALLING_VIA_NRAGE_NRIF_AND_NADE		57	0.34700775	1.1241614	0.22573364	1.0	1.0	3642	tags=23%, list=22%, signal=29%
KEGG_TERPENOID_BACKBONE_BIOSYNTHESIS	KEGG_TERPENOID_BACKBONE_BIOSYNTHESIS		15	0.46881685	1.1232147	0.2974138	1.0	1.0	4310	tags=47%, list=26%, signal=63%
BIOCARTA_STATHMIN_PATHWAY	BIOCARTA_STATHMIN_PATHWAY		18	0.4394471	1.1224843	0.3231441	1.0	1.0	1602	tags=22%, list=10%, signal=25%
KEGG_AXON_GUIDANCE	KEGG_AXON_GUIDANCE		126	0.30895287	1.1205665	0.17847769	1.0	1.0	1806	tags=17%, list=11%, signal=19%
NABA_BASEMENT_MEMBRANES	NABA_BASEMENT_MEMBRANES		38	0.37210068	1.1146697	0.27032968	1.0	1.0	2864	tags=37%, list=17%, signal=44%
REACTOME_RESPONSE_TO_ELEVATED_PLATELET_CYTOSOLIC_CA2_	REACTOME_RESPONSE_TO_ELEVATED_PLATELET_CYTOSOLIC_CA2_		79	0.32510754	1.1143914	0.23970944	1.0	1.0	2731	tags=22%, list=16%, signal=26%
KEGG_PEROXISOME	KEGG_PEROXISOME		78	0.3235754	1.1129738	0.22962964	1.0	1.0	2969	tags=19%, list=18%, signal=23%
BIOCARTA_UCALPAIN_PATHWAY	BIOCARTA_UCALPAIN_PATHWAY		17	0.44274265	1.112018	0.2881002	1.0	1.0	2694	tags=18%, list=16%, signal=21%
REACTOME_SHC1_EVENTS_IN_EGFR_SIGNALING	REACTOME_SHC1_EVENTS_IN_EGFR_SIGNALING		15	0.45285052	1.1078047	0.29933482	1.0	1.0	561	tags=7%, list=3%, signal=7%
REACTOME_FORMATION_OF_THE_HIV1_EARLY_ELONGATION_COMPLEX	REACTOME_FORMATION_OF_THE_HIV1_EARLY_ELONGATION_COMPLEX		27	0.39690414	1.1043994	0.28703704	1.0	1.0	6476	tags=52%, list=39%, signal=84%
PID_TCPTP_PATHWAY	PID_TCPTP_PATHWAY		41	0.367808	1.103336	0.2699115	1.0	1.0	2962	tags=20%, list=18%, signal=24%
REACTOME_FORMATION_OF_RNA_POL_II_ELONGATION_COMPLEX_	REACTOME_FORMATION_OF_RNA_POL_II_ELONGATION_COMPLEX_		37	0.36612546	1.1031785	0.27522936	1.0	1.0	6788	tags=51%, list=41%, signal=86%
REACTOME_LIGAND_GATED_ION_CHANNEL_TRANSPORT	REACTOME_LIGAND_GATED_ION_CHANNEL_TRANSPORT		20	0.417244	1.1012408	0.31756756	1.0	1.0	1307	tags=30%, list=8%, signal=32%
BIOCARTA_HIF_PATHWAY	BIOCARTA_HIF_PATHWAY		15	0.44728288	1.1002367	0.32172132	1.0	1.0	4142	tags=27%, list=25%, signal=35%
SIG_PIP3_SIGNALING_IN_CARDIAC_MYOCTES	SIG_PIP3_SIGNALING_IN_CARDIAC_MYOCTES		66	0.33699325	1.1001624	0.26126125	1.0	1.0	1806	tags=14%, list=11%, signal=15%
REACTOME_DARPP_32_EVENTS	REACTOME_DARPP_32_EVENTS		23	0.4030592	1.0983688	0.32783505	1.0	1.0	3132	tags=13%, list=19%, signal=16%
KEGG_ARRHYTHMOGENIC_RIGHT_VENTRICULAR_CARDIOMYOPATHY_ARVC	KEGG_ARRHYTHMOGENIC_RIGHT_VENTRICULAR_CARDIOMYOPATHY_ARVC		73	0.32503176	1.0946139	0.24708624	1.0	1.0	2694	tags=27%, list=16%, signal=33%
PID_CIRCADIAN_PATHWAY	PID_CIRCADIAN_PATHWAY		15	0.44748506	1.0919834	0.33259425	1.0	1.0	1716	tags=20%, list=10%, signal=22%
BIOCARTA_AMI_PATHWAY	BIOCARTA_AMI_PATHWAY		19	0.4234339	1.0918884	0.3347826	1.0	1.0	2631	tags=47%, list=16%, signal=56%
REACTOME_ABCA_TRANSPORTERS_IN_LIPID_HOMEOSTASIS	REACTOME_ABCA_TRANSPORTERS_IN_LIPID_HOMEOSTASIS		16	0.44741443	1.0915666	0.31277534	1.0	1.0	2783	tags=50%, list=17%, signal=60%
KEGG_INOSITOL_PHOSPHATE_METABOLISM	KEGG_INOSITOL_PHOSPHATE_METABOLISM		53	0.33732238	1.0859714	0.2884161	1.0	1.0	4653	tags=34%, list=28%, signal=47%
REACTOME_RESPIRATORY_ELECTRON_TRANSPORT_ATP_SYNTHESIS_BY_CHEMIOSMOTIC_COUPLING_AND_HEAT_PRODUCTION_BY_UNCOUPLING_PROTEINS_	REACTOME_RESPIRATORY_ELECTRON_TRANSPORT_ATP_SYNTHESIS_BY_CHEMIOSMOTIC_COUPLING_AND_HEAT_PRODUCTION_BY_UNCOUPLING_PROTEINS_		78	0.31515363	1.0850618	0.2777778	1.0	1.0	7379	tags=54%, list=44%, signal=96%
KEGG_TGF_BETA_SIGNALING_PATHWAY	KEGG_TGF_BETA_SIGNALING_PATHWAY		85	0.31199625	1.0817186	0.26943004	1.0	1.0	1986	tags=18%, list=12%, signal=20%
REACTOME_MEIOTIC_SYNAPSIS	REACTOME_MEIOTIC_SYNAPSIS		33	0.36806187	1.0788255	0.31322506	1.0	1.0	2991	tags=21%, list=18%, signal=26%
REACTOME_ACTIVATION_OF_THE_MRNA_UPON_BINDING_OF_THE_CAP_BINDING_COMPLEX_AND_EIFS_AND_SUBSEQUENT_BINDING_TO_43S	REACTOME_ACTIVATION_OF_THE_MRNA_UPON_BINDING_OF_THE_CAP_BINDING_COMPLEX_AND_EIFS_AND_SUBSEQUENT_BINDING_TO_43S		54	0.33719757	1.0783921	0.30714285	1.0	1.0	8294	tags=81%, list=50%, signal=161%
PID_EPHB_FWD_PATHWAY	PID_EPHB_FWD_PATHWAY		40	0.3567408	1.0757434	0.33408073	1.0	1.0	1777	tags=13%, list=11%, signal=14%
REACTOME_INHIBITION_OF_INSULIN_SECRETION_BY_ADRENALINE_NORADRENALINE	REACTOME_INHIBITION_OF_INSULIN_SECRETION_BY_ADRENALINE_NORADRENALINE		25	0.38993233	1.0717235	0.34736842	1.0	1.0	1647	tags=24%, list=10%, signal=27%
KEGG_SPLICEOSOME	KEGG_SPLICEOSOME		120	0.29792038	1.0716794	0.27249357	1.0	1.0	6300	tags=37%, list=38%, signal=58%
REACTOME_ZINC_TRANSPORTERS	REACTOME_ZINC_TRANSPORTERS		15	0.44305363	1.0705491	0.35964912	1.0	1.0	1689	tags=27%, list=10%, signal=30%
KEGG_FC_GAMMA_R_MEDIATED_PHAGOCYTOSIS	KEGG_FC_GAMMA_R_MEDIATED_PHAGOCYTOSIS		90	0.30762935	1.0697008	0.2887828	1.0	1.0	2717	tags=13%, list=16%, signal=16%
BIOCARTA_VEGF_PATHWAY	BIOCARTA_VEGF_PATHWAY		29	0.37350702	1.069184	0.3402299	1.0	1.0	1925	tags=10%, list=11%, signal=12%
BIOCARTA_MAL_PATHWAY	BIOCARTA_MAL_PATHWAY		19	0.41061035	1.0668334	0.3621868	1.0	1.0	4839	tags=32%, list=29%, signal=44%
BIOCARTA_PROTEASOME_PATHWAY	BIOCARTA_PROTEASOME_PATHWAY		28	0.38764653	1.0657719	0.35531914	1.0	1.0	10268	tags=100%, list=61%, signal=258%
REACTOME_TRNA_AMINOACYLATION	REACTOME_TRNA_AMINOACYLATION		41	0.34486172	1.0652179	0.33909288	1.0	1.0	3788	tags=22%, list=23%, signal=28%
PID_IL2_1PATHWAY	PID_IL2_1PATHWAY		54	0.32915068	1.064918	0.29528537	1.0	1.0	2962	tags=13%, list=18%, signal=16%
REACTOME_3_UTR_MEDIATED_TRANSLATIONAL_REGULATION	REACTOME_3_UTR_MEDIATED_TRANSLATIONAL_REGULATION		98	0.29998603	1.0589833	0.30024815	1.0	1.0	8268	tags=77%, list=49%, signal=150%
REACTOME_CYTOSOLIC_TRNA_AMINOACYLATION	REACTOME_CYTOSOLIC_TRNA_AMINOACYLATION		23	0.3916121	1.0586181	0.3628118	1.0	1.0	7369	tags=52%, list=44%, signal=93%
REACTOME_PROCESSING_OF_CAPPED_INTRONLESS_PRE_MRNA	REACTOME_PROCESSING_OF_CAPPED_INTRONLESS_PRE_MRNA		23	0.39232165	1.0583417	0.34101382	1.0	1.0	5271	tags=26%, list=31%, signal=38%
REACTOME_MRNA_SPLICING_MINOR_PATHWAY	REACTOME_MRNA_SPLICING_MINOR_PATHWAY		40	0.34653458	1.0533931	0.3546911	1.0	1.0	6490	tags=50%, list=39%, signal=81%
PID_IGF1_PATHWAY	PID_IGF1_PATHWAY		30	0.38011804	1.052905	0.36792454	1.0	1.0	2035	tags=17%, list=12%, signal=19%
REACTOME_IMMUNOREGULATORY_INTERACTIONS_BETWEEN_A_LYMPHOID_AND_A_NON_LYMPHOID_CELL	REACTOME_IMMUNOREGULATORY_INTERACTIONS_BETWEEN_A_LYMPHOID_AND_A_NON_LYMPHOID_CELL		36	0.35566786	1.0516596	0.356974	1.0	1.0	2827	tags=31%, list=17%, signal=37%
REACTOME_METABOLISM_OF_VITAMINS_AND_COFACTORS	REACTOME_METABOLISM_OF_VITAMINS_AND_COFACTORS		49	0.33391112	1.0471026	0.34210527	1.0	1.0	1908	tags=14%, list=11%, signal=16%
REACTOME_N_GLYCAN_ANTENNAE_ELONGATION_IN_THE_MEDIAL_TRANS_GOLGI	REACTOME_N_GLYCAN_ANTENNAE_ELONGATION_IN_THE_MEDIAL_TRANS_GOLGI		18	0.40363252	1.0425249	0.3923767	1.0	1.0	550	tags=17%, list=3%, signal=17%
BIOCARTA_MCALPAIN_PATHWAY	BIOCARTA_MCALPAIN_PATHWAY		23	0.3867705	1.0423447	0.3926097	1.0	1.0	1602	tags=13%, list=10%, signal=14%
KEGG_PHENYLALANINE_METABOLISM	KEGG_PHENYLALANINE_METABOLISM		16	0.42618462	1.0411613	0.3846154	1.0	1.0	1144	tags=25%, list=7%, signal=27%
REACTOME_TRANSCRIPTION	REACTOME_TRANSCRIPTION		145	0.27984083	1.0411426	0.30179027	1.0	1.0	5421	tags=30%, list=32%, signal=43%
PID_NEPHRIN_NEPH1_PATHWAY	PID_NEPHRIN_NEPH1_PATHWAY		31	0.37214655	1.0396817	0.38479263	1.0	1.0	2009	tags=19%, list=12%, signal=22%
REACTOME_PKA_MEDIATED_PHOSPHORYLATION_OF_CREB	REACTOME_PKA_MEDIATED_PHOSPHORYLATION_OF_CREB		16	0.42041224	1.0386472	0.42637363	1.0	1.0	1602	tags=19%, list=10%, signal=21%
PID_SHP2_PATHWAY	PID_SHP2_PATHWAY		57	0.32116184	1.0378126	0.37037036	1.0	1.0	3052	tags=26%, list=18%, signal=32%
PID_TNF_PATHWAY	PID_TNF_PATHWAY		46	0.3373872	1.033063	0.38369304	1.0	1.0	4089	tags=20%, list=24%, signal=26%
PID_CDC42_REG_PATHWAY	PID_CDC42_REG_PATHWAY		30	0.36123616	1.0329002	0.39569893	1.0	1.0	268	tags=7%, list=2%, signal=7%
BIOCARTA_CARM_ER_PATHWAY	BIOCARTA_CARM_ER_PATHWAY		34	0.35518155	1.0317297	0.4113475	1.0	1.0	4331	tags=29%, list=26%, signal=40%
REACTOME_NOTCH1_INTRACELLULAR_DOMAIN_REGULATES_TRANSCRIPTION	REACTOME_NOTCH1_INTRACELLULAR_DOMAIN_REGULATES_TRANSCRIPTION		43	0.33434376	1.0312151	0.36098656	1.0	1.0	3590	tags=26%, list=21%, signal=32%
REACTOME_NCAM1_INTERACTIONS	REACTOME_NCAM1_INTERACTIONS		38	0.3441991	1.0291123	0.40848213	1.0	1.0	2712	tags=34%, list=16%, signal=41%
REACTOME_GRB2_SOS_PROVIDES_LINKAGE_TO_MAPK_SIGNALING_FOR_INTERGRINS_	REACTOME_GRB2_SOS_PROVIDES_LINKAGE_TO_MAPK_SIGNALING_FOR_INTERGRINS_		15	0.42517528	1.0283124	0.40625	1.0	1.0	929	tags=13%, list=6%, signal=14%
PID_P53_REGULATION_PATHWAY	PID_P53_REGULATION_PATHWAY		58	0.3158873	1.0267593	0.37470168	1.0	1.0	4200	tags=21%, list=25%, signal=28%
REACTOME_ER_PHAGOSOME_PATHWAY	REACTOME_ER_PHAGOSOME_PATHWAY		53	0.3258878	1.0265362	0.4170616	1.0	1.0	11309	tags=100%, list=68%, signal=307%
REACTOME_COMPLEMENT_CASCADE	REACTOME_COMPLEMENT_CASCADE		24	0.3799835	1.0237437	0.4262295	1.0	1.0	2021	tags=33%, list=12%, signal=38%
REACTOME_FORMATION_OF_INCISION_COMPLEX_IN_GG_NER	REACTOME_FORMATION_OF_INCISION_COMPLEX_IN_GG_NER		19	0.40319225	1.0221875	0.41402715	1.0	1.0	4537	tags=42%, list=27%, signal=58%
BIOCARTA_NO1_PATHWAY	BIOCARTA_NO1_PATHWAY		29	0.35865209	1.0207719	0.4247191	1.0	1.0	2154	tags=24%, list=13%, signal=28%
REACTOME_PI3K_EVENTS_IN_ERBB2_SIGNALING	REACTOME_PI3K_EVENTS_IN_ERBB2_SIGNALING		42	0.32852507	1.0181934	0.40987125	1.0	1.0	1619	tags=14%, list=10%, signal=16%
REACTOME_SIGNALING_BY_ERBB2	REACTOME_SIGNALING_BY_ERBB2		96	0.28572652	1.0144535	0.44	1.0	1.0	2050	tags=13%, list=12%, signal=14%
REACTOME_INFLUENZA_LIFE_CYCLE	REACTOME_INFLUENZA_LIFE_CYCLE		126	0.279435	1.0142254	0.39447236	1.0	1.0	7989	tags=60%, list=48%, signal=114%
REACTOME_SIGNALING_BY_RHO_GTPASES	REACTOME_SIGNALING_BY_RHO_GTPASES		108	0.28160572	1.0134422	0.38873994	1.0	1.0	3185	tags=20%, list=19%, signal=25%
REACTOME_REGULATORY_RNA_PATHWAYS	REACTOME_REGULATORY_RNA_PATHWAYS		21	0.3963724	1.0129194	0.43540668	1.0	1.0	5421	tags=43%, list=32%, signal=63%
REACTOME_TIGHT_JUNCTION_INTERACTIONS	REACTOME_TIGHT_JUNCTION_INTERACTIONS		29	0.35591114	1.0103476	0.43457943	1.0	1.0	2165	tags=34%, list=13%, signal=40%
KEGG_ABC_TRANSPORTERS	KEGG_ABC_TRANSPORTERS		42	0.3259092	1.0061687	0.42488262	1.0	1.0	2783	tags=33%, list=17%, signal=40%
REACTOME_ION_CHANNEL_TRANSPORT	REACTOME_ION_CHANNEL_TRANSPORT		53	0.31518283	1.0013547	0.4539007	1.0	1.0	2617	tags=25%, list=16%, signal=29%
PID_INTEGRIN_A4B1_PATHWAY	PID_INTEGRIN_A4B1_PATHWAY		33	0.34903973	1.0007484	0.45154184	1.0	1.0	2049	tags=15%, list=12%, signal=17%
BIOCARTA_41BB_PATHWAY	BIOCARTA_41BB_PATHWAY		17	0.40072834	1.000184	0.44366196	1.0	1.0	137	tags=6%, list=1%, signal=6%
REACTOME_CHROMOSOME_MAINTENANCE	REACTOME_CHROMOSOME_MAINTENANCE		79	0.29286128	0.9988796	0.46601942	1.0	1.0	2668	tags=16%, list=16%, signal=19%
REACTOME_GLYCOLYSIS	REACTOME_GLYCOLYSIS		26	0.36401558	0.99834055	0.4683258	1.0	1.0	3044	tags=19%, list=18%, signal=23%
REACTOME_CIRCADIAN_REPRESSION_OF_EXPRESSION_BY_REV_ERBA	REACTOME_CIRCADIAN_REPRESSION_OF_EXPRESSION_BY_REV_ERBA		22	0.38014343	0.99801946	0.4503464	1.0	1.0	5839	tags=50%, list=35%, signal=77%
PID_ERBB_NETWORK_PATHWAY	PID_ERBB_NETWORK_PATHWAY		15	0.41054854	0.9979354	0.4351852	1.0	1.0	1186	tags=27%, list=7%, signal=29%
REACTOME_ABC_FAMILY_PROTEINS_MEDIATED_TRANSPORT	REACTOME_ABC_FAMILY_PROTEINS_MEDIATED_TRANSPORT		31	0.3505004	0.9972407	0.4627193	1.0	1.0	2783	tags=42%, list=17%, signal=50%
BIOCARTA_LAIR_PATHWAY	BIOCARTA_LAIR_PATHWAY		16	0.4095115	0.9959403	0.44298247	1.0	1.0	4285	tags=38%, list=26%, signal=50%
REACTOME_RNA_POL_I_RNA_POL_III_AND_MITOCHONDRIAL_TRANSCRIPTION	REACTOME_RNA_POL_I_RNA_POL_III_AND_MITOCHONDRIAL_TRANSCRIPTION		64	0.30008608	0.9918579	0.45083934	1.0	1.0	5421	tags=36%, list=32%, signal=53%
PID_ANGIOPOIETIN_RECEPTOR_PATHWAY	PID_ANGIOPOIETIN_RECEPTOR_PATHWAY		50	0.30854818	0.9896576	0.475	1.0	1.0	1421	tags=10%, list=8%, signal=11%
REACTOME_TRANSPORT_TO_THE_GOLGI_AND_SUBSEQUENT_MODIFICATION	REACTOME_TRANSPORT_TO_THE_GOLGI_AND_SUBSEQUENT_MODIFICATION		33	0.34026086	0.98952377	0.48387095	1.0	1.0	550	tags=9%, list=3%, signal=9%
PID_CONE_PATHWAY	PID_CONE_PATHWAY		21	0.37822473	0.9887605	0.44930875	1.0	1.0	1760	tags=33%, list=11%, signal=37%
REACTOME_SIGNALLING_BY_NGF	REACTOME_SIGNALLING_BY_NGF		210	0.25461498	0.9876186	0.5	1.0	1.0	3376	tags=16%, list=20%, signal=19%
REACTOME_SCFSKP2_MEDIATED_DEGRADATION_OF_P27_P21	REACTOME_SCFSKP2_MEDIATED_DEGRADATION_OF_P27_P21		53	0.31225848	0.9864746	0.49636805	1.0	1.0	10593	tags=98%, list=63%, signal=266%
PID_INTEGRIN3_PATHWAY	PID_INTEGRIN3_PATHWAY		42	0.32040936	0.9862026	0.48045978	1.0	1.0	2864	tags=31%, list=17%, signal=37%
PID_DNA_PK_PATHWAY	PID_DNA_PK_PATHWAY		16	0.40493014	0.98574805	0.46435845	1.0	1.0	3574	tags=44%, list=21%, signal=56%
BIOCARTA_IL2RB_PATHWAY	BIOCARTA_IL2RB_PATHWAY		37	0.3286618	0.9830931	0.49882904	1.0	1.0	1619	tags=11%, list=10%, signal=12%
BIOCARTA_AKT_PATHWAY	BIOCARTA_AKT_PATHWAY		22	0.37400842	0.98246163	0.48526078	1.0	1.0	1755	tags=18%, list=10%, signal=20%
BIOCARTA_RAC1_PATHWAY	BIOCARTA_RAC1_PATHWAY		23	0.36196736	0.9808949	0.4572072	1.0	1.0	336	tags=9%, list=2%, signal=9%
BIOCARTA_CTLA4_PATHWAY	BIOCARTA_CTLA4_PATHWAY		17	0.40132275	0.9802504	0.46346554	1.0	1.0	1249	tags=18%, list=7%, signal=19%
BIOCARTA_LONGEVITY_PATHWAY	BIOCARTA_LONGEVITY_PATHWAY		15	0.39857835	0.97758716	0.49445677	1.0	1.0	3376	tags=27%, list=20%, signal=33%
REACTOME_SIGNALING_BY_PDGF	REACTOME_SIGNALING_BY_PDGF		117	0.26997447	0.97732955	0.48870057	1.0	1.0	3132	tags=19%, list=19%, signal=23%
REACTOME_HIV_LIFE_CYCLE	REACTOME_HIV_LIFE_CYCLE		106	0.26799798	0.97723824	0.4962963	1.0	1.0	6862	tags=46%, list=41%, signal=78%
PID_IFNG_PATHWAY	PID_IFNG_PATHWAY		40	0.32213163	0.9765701	0.47136563	1.0	1.0	6146	tags=38%, list=37%, signal=59%
KEGG_CYTOKINE_CYTOKINE_RECEPTOR_INTERACTION	KEGG_CYTOKINE_CYTOKINE_RECEPTOR_INTERACTION		216	0.2510343	0.97656596	0.5386819	1.0	1.0	2613	tags=20%, list=16%, signal=24%
REACTOME_MEIOSIS	REACTOME_MEIOSIS		59	0.3018321	0.972832	0.50351286	1.0	1.0	3089	tags=22%, list=18%, signal=27%
BIOCARTA_RAS_PATHWAY	BIOCARTA_RAS_PATHWAY		23	0.36624914	0.97263753	0.4853273	1.0	1.0	4847	tags=30%, list=29%, signal=43%
BIOCARTA_ETS_PATHWAY	BIOCARTA_ETS_PATHWAY		18	0.38821438	0.971783	0.47948164	1.0	1.0	5090	tags=39%, list=30%, signal=56%
REACTOME_APC_C_CDC20_MEDIATED_DEGRADATION_OF_MITOTIC_PROTEINS	REACTOME_APC_C_CDC20_MEDIATED_DEGRADATION_OF_MITOTIC_PROTEINS		65	0.29166418	0.968558	0.49069768	1.0	1.0	11884	tags=100%, list=71%, signal=343%
SIG_INSULIN_RECEPTOR_PATHWAY_IN_CARDIAC_MYOCYTES	SIG_INSULIN_RECEPTOR_PATHWAY_IN_CARDIAC_MYOCYTES		50	0.31141064	0.96503437	0.5247059	1.0	1.0	1640	tags=10%, list=10%, signal=11%
REACTOME_ELONGATION_ARREST_AND_RECOVERY	REACTOME_ELONGATION_ARREST_AND_RECOVERY		27	0.34737295	0.964686	0.51641136	1.0	1.0	8097	tags=81%, list=48%, signal=157%
REACTOME_REGULATION_OF_HYPOXIA_INDUCIBLE_FACTOR_HIF_BY_OXYGEN	REACTOME_REGULATION_OF_HYPOXIA_INDUCIBLE_FACTOR_HIF_BY_OXYGEN		23	0.36346033	0.9637469	0.49668875	1.0	1.0	5568	tags=30%, list=33%, signal=46%
REACTOME_ACYL_CHAIN_REMODELLING_OF_PG	REACTOME_ACYL_CHAIN_REMODELLING_OF_PG		16	0.39601928	0.96217906	0.50535333	1.0	1.0	2182	tags=25%, list=13%, signal=29%
REACTOME_PI3K_EVENTS_IN_ERBB4_SIGNALING	REACTOME_PI3K_EVENTS_IN_ERBB4_SIGNALING		36	0.32509956	0.9608802	0.47453704	1.0	1.0	3908	tags=25%, list=23%, signal=33%
REACTOME_APC_C_CDH1_MEDIATED_DEGRADATION_OF_CDC20_AND_OTHER_APC_C_CDH1_TARGETED_PROTEINS_IN_LATE_MITOSIS_EARLY_G1	REACTOME_APC_C_CDH1_MEDIATED_DEGRADATION_OF_CDC20_AND_OTHER_APC_C_CDH1_TARGETED_PROTEINS_IN_LATE_MITOSIS_EARLY_G1		64	0.29164666	0.9608231	0.486747	1.0	1.0	11884	tags=100%, list=71%, signal=343%
PID_LPA4_PATHWAY	PID_LPA4_PATHWAY		15	0.39674556	0.9592619	0.503212	1.0	1.0	421	tags=13%, list=3%, signal=14%
REACTOME_GABA_B_RECEPTOR_ACTIVATION	REACTOME_GABA_B_RECEPTOR_ACTIVATION		38	0.31957686	0.9582661	0.49667406	1.0	1.0	2600	tags=26%, list=16%, signal=31%
BIOCARTA_CSK_PATHWAY	BIOCARTA_CSK_PATHWAY		19	0.37837487	0.95704335	0.52277654	1.0	1.0	1602	tags=16%, list=10%, signal=17%
REACTOME_ABORTIVE_ELONGATION_OF_HIV1_TRANSCRIPT_IN_THE_ABSENCE_OF_TAT	REACTOME_ABORTIVE_ELONGATION_OF_HIV1_TRANSCRIPT_IN_THE_ABSENCE_OF_TAT		19	0.37561306	0.9534585	0.52310926	1.0	1.0	6476	tags=53%, list=39%, signal=86%
REACTOME_NGF_SIGNALLING_VIA_TRKA_FROM_THE_PLASMA_MEMBRANE	REACTOME_NGF_SIGNALLING_VIA_TRKA_FROM_THE_PLASMA_MEMBRANE		133	0.25736764	0.9502551	0.56266665	1.0	1.0	2417	tags=11%, list=14%, signal=12%
KEGG_FOCAL_ADHESION	KEGG_FOCAL_ADHESION		196	0.24620296	0.9502351	0.6219839	1.0	1.0	2899	tags=20%, list=17%, signal=24%
REACTOME_ANTIGEN_PROCESSING_CROSS_PRESENTATION	REACTOME_ANTIGEN_PROCESSING_CROSS_PRESENTATION		66	0.28353107	0.9500988	0.5714286	1.0	1.0	12020	tags=100%, list=72%, signal=353%
BIOCARTA_TFF_PATHWAY	BIOCARTA_TFF_PATHWAY		21	0.3603739	0.94886327	0.5117271	1.0	1.0	1755	tags=14%, list=10%, signal=16%
REACTOME_KERATAN_SULFATE_BIOSYNTHESIS	REACTOME_KERATAN_SULFATE_BIOSYNTHESIS		23	0.34510034	0.94837505	0.541387	1.0	1.0	545	tags=13%, list=3%, signal=13%
REACTOME_PYRIMIDINE_METABOLISM	REACTOME_PYRIMIDINE_METABOLISM		22	0.36261377	0.9480978	0.5321101	1.0	1.0	3492	tags=36%, list=21%, signal=46%
KEGG_PANTOTHENATE_AND_COA_BIOSYNTHESIS	KEGG_PANTOTHENATE_AND_COA_BIOSYNTHESIS		15	0.39632103	0.94775283	0.50660795	1.0	1.0	1953	tags=27%, list=12%, signal=30%
REACTOME_MITOCHONDRIAL_TRNA_AMINOACYLATION	REACTOME_MITOCHONDRIAL_TRNA_AMINOACYLATION		21	0.3553682	0.9469739	0.5470852	1.0	1.0	3766	tags=33%, list=22%, signal=43%
BIOCARTA_TH1TH2_PATHWAY	BIOCARTA_TH1TH2_PATHWAY		17	0.38880554	0.9466589	0.54112554	1.0	1.0	3593	tags=24%, list=21%, signal=30%
KEGG_PRION_DISEASES	KEGG_PRION_DISEASES		33	0.3310523	0.94644827	0.552809	1.0	1.0	1417	tags=12%, list=8%, signal=13%
KEGG_RIG_I_LIKE_RECEPTOR_SIGNALING_PATHWAY	KEGG_RIG_I_LIKE_RECEPTOR_SIGNALING_PATHWAY		54	0.2938614	0.94488686	0.60570073	1.0	1.0	3718	tags=19%, list=22%, signal=24%
REACTOME_PI3K_AKT_ACTIVATION	REACTOME_PI3K_AKT_ACTIVATION		36	0.3239741	0.9428984	0.54545456	1.0	1.0	1619	tags=11%, list=10%, signal=12%
PID_ERBB1_RECEPTOR_PROXIMAL_PATHWAY	PID_ERBB1_RECEPTOR_PROXIMAL_PATHWAY		35	0.31643575	0.94226503	0.5565611	1.0	1.0	590	tags=6%, list=4%, signal=6%
BIOCARTA_NKT_PATHWAY	BIOCARTA_NKT_PATHWAY		29	0.33405408	0.9420347	0.54503465	1.0	1.0	1042	tags=10%, list=6%, signal=11%
REACTOME_CTNNB1_PHOSPHORYLATION_CASCADE	REACTOME_CTNNB1_PHOSPHORYLATION_CASCADE		15	0.3887765	0.9416908	0.5140998	1.0	1.0	913	tags=7%, list=5%, signal=7%
REACTOME_RORA_ACTIVATES_CIRCADIAN_EXPRESSION	REACTOME_RORA_ACTIVATES_CIRCADIAN_EXPRESSION		23	0.3555552	0.9407341	0.53268766	1.0	1.0	5419	tags=43%, list=32%, signal=64%
REACTOME_SRP_DEPENDENT_COTRANSLATIONAL_PROTEIN_TARGETING_TO_MEMBRANE	REACTOME_SRP_DEPENDENT_COTRANSLATIONAL_PROTEIN_TARGETING_TO_MEMBRANE		101	0.2644005	0.9399427	0.6302083	1.0	1.0	8268	tags=70%, list=49%, signal=138%
KEGG_ECM_RECEPTOR_INTERACTION	KEGG_ECM_RECEPTOR_INTERACTION		81	0.27421647	0.93907654	0.6009852	1.0	1.0	2881	tags=30%, list=17%, signal=36%
REACTOME_TRANSCRIPTION_COUPLED_NER_TC_NER	REACTOME_TRANSCRIPTION_COUPLED_NER_TC_NER		42	0.30669746	0.9386636	0.5689655	1.0	1.0	5421	tags=45%, list=32%, signal=67%
REACTOME_AUTODEGRADATION_OF_CDH1_BY_CDH1_APC_C	REACTOME_AUTODEGRADATION_OF_CDH1_BY_CDH1_APC_C		56	0.2915069	0.938106	0.5889423	1.0	1.0	11884	tags=100%, list=71%, signal=343%
REACTOME_P75_NTR_RECEPTOR_MEDIATED_SIGNALLING	REACTOME_P75_NTR_RECEPTOR_MEDIATED_SIGNALLING		78	0.2773896	0.93808866	0.61845386	1.0	1.0	3135	tags=18%, list=19%, signal=22%
REACTOME_REGULATION_OF_ORNITHINE_DECARBOXYLASE_ODC	REACTOME_REGULATION_OF_ORNITHINE_DECARBOXYLASE_ODC		48	0.30671564	0.9364311	0.595122	1.0	1.0	10279	tags=98%, list=61%, signal=253%
BIOCARTA_MEF2D_PATHWAY	BIOCARTA_MEF2D_PATHWAY		18	0.36024335	0.93443114	0.55	1.0	1.0	3896	tags=22%, list=23%, signal=29%
KEGG_VIRAL_MYOCARDITIS	KEGG_VIRAL_MYOCARDITIS		54	0.29388976	0.9336537	0.5810185	1.0	1.0	3423	tags=28%, list=20%, signal=35%
BIOCARTA_EPO_PATHWAY	BIOCARTA_EPO_PATHWAY		19	0.3620047	0.9322381	0.56989247	1.0	1.0	5220	tags=32%, list=31%, signal=46%
BIOCARTA_SHH_PATHWAY	BIOCARTA_SHH_PATHWAY		15	0.38728368	0.93158036	0.5590062	1.0	1.0	1602	tags=20%, list=10%, signal=22%
REACTOME_INHIBITION_OF_VOLTAGE_GATED_CA2_CHANNELS_VIA_GBETA_GAMMA_SUBUNITS	REACTOME_INHIBITION_OF_VOLTAGE_GATED_CA2_CHANNELS_VIA_GBETA_GAMMA_SUBUNITS		25	0.33887044	0.92955303	0.5733042	1.0	1.0	4162	tags=48%, list=25%, signal=64%
KEGG_GLYCINE_SERINE_AND_THREONINE_METABOLISM	KEGG_GLYCINE_SERINE_AND_THREONINE_METABOLISM		30	0.33149958	0.9268369	0.59284115	1.0	1.0	1276	tags=20%, list=8%, signal=22%
REACTOME_MICRORNA_MIRNA_BIOGENESIS	REACTOME_MICRORNA_MIRNA_BIOGENESIS		18	0.37233058	0.9256152	0.56989247	1.0	1.0	5421	tags=44%, list=32%, signal=66%
REACTOME_INTRINSIC_PATHWAY	REACTOME_INTRINSIC_PATHWAY		15	0.3820926	0.9245197	0.5701559	1.0	1.0	2154	tags=33%, list=13%, signal=38%
REACTOME_SIGNALING_BY_ROBO_RECEPTOR	REACTOME_SIGNALING_BY_ROBO_RECEPTOR		29	0.3235025	0.9226042	0.5751634	1.0	1.0	2401	tags=21%, list=14%, signal=24%
REACTOME_KERATAN_SULFATE_KERATIN_METABOLISM	REACTOME_KERATAN_SULFATE_KERATIN_METABOLISM		26	0.33319926	0.91989213	0.58498895	1.0	1.0	545	tags=12%, list=3%, signal=12%
REACTOME_MRNA_SPLICING	REACTOME_MRNA_SPLICING		103	0.2580589	0.91911685	0.63846153	1.0	1.0	11894	tags=99%, list=71%, signal=339%
PID_VEGFR1_PATHWAY	PID_VEGFR1_PATHWAY		26	0.33068937	0.91478884	0.5708245	1.0	1.0	370	tags=8%, list=2%, signal=8%
REACTOME_EXTRACELLULAR_MATRIX_ORGANIZATION	REACTOME_EXTRACELLULAR_MATRIX_ORGANIZATION		75	0.2697587	0.9132936	0.6489104	1.0	1.0	3169	tags=25%, list=19%, signal=31%
REACTOME_TRANSPORT_OF_MATURE_MRNA_DERIVED_FROM_AN_INTRONLESS_TRANSCRIPT	REACTOME_TRANSPORT_OF_MATURE_MRNA_DERIVED_FROM_AN_INTRONLESS_TRANSCRIPT		30	0.32333848	0.91137385	0.6	1.0	1.0	5192	tags=33%, list=31%, signal=48%
REACTOME_DOWNSTREAM_SIGNAL_TRANSDUCTION	REACTOME_DOWNSTREAM_SIGNAL_TRANSDUCTION		90	0.26147783	0.91097564	0.68146217	1.0	1.0	2050	tags=11%, list=12%, signal=13%
KEGG_INSULIN_SIGNALING_PATHWAY	KEGG_INSULIN_SIGNALING_PATHWAY		135	0.24752782	0.910226	0.7248677	1.0	1.0	1869	tags=10%, list=11%, signal=12%
REACTOME_METABOLISM_OF_RNA	REACTOME_METABOLISM_OF_RNA		239	0.23198357	0.91003776	0.78193146	1.0	1.0	7015	tags=43%, list=42%, signal=72%
REACTOME_FATTY_ACID_TRIACYLGLYCEROL_AND_KETONE_BODY_METABOLISM	REACTOME_FATTY_ACID_TRIACYLGLYCEROL_AND_KETONE_BODY_METABOLISM		162	0.24151203	0.90848225	0.713555	1.0	1.0	3693	tags=20%, list=22%, signal=26%
REACTOME_STEROID_HORMONES	REACTOME_STEROID_HORMONES		24	0.33199298	0.9069077	0.5995423	1.0	1.0	1061	tags=17%, list=6%, signal=18%
PID_SMAD2_3NUCLEAR_PATHWAY	PID_SMAD2_3NUCLEAR_PATHWAY		81	0.2672589	0.90668225	0.65925926	1.0	1.0	1808	tags=10%, list=11%, signal=11%
PID_ARF6_PATHWAY	PID_ARF6_PATHWAY		34	0.31410974	0.90642667	0.6098081	1.0	1.0	2923	tags=26%, list=17%, signal=32%
REACTOME_CLEAVAGE_OF_GROWING_TRANSCRIPT_IN_THE_TERMINATION_REGION_	REACTOME_CLEAVAGE_OF_GROWING_TRANSCRIPT_IN_THE_TERMINATION_REGION_		42	0.3009013	0.90497917	0.654661	1.0	1.0	6779	tags=36%, list=40%, signal=60%
REACTOME_MITOCHONDRIAL_PROTEIN_IMPORT	REACTOME_MITOCHONDRIAL_PROTEIN_IMPORT		47	0.29071444	0.90458024	0.6440678	1.0	1.0	6161	tags=32%, list=37%, signal=50%
REACTOME_NEGATIVE_REGULATORS_OF_RIG_I_MDA5_SIGNALING	REACTOME_NEGATIVE_REGULATORS_OF_RIG_I_MDA5_SIGNALING		29	0.31885216	0.90373844	0.6340956	1.0	1.0	5545	tags=21%, list=33%, signal=31%
REACTOME_DEADENYLATION_DEPENDENT_MRNA_DECAY	REACTOME_DEADENYLATION_DEPENDENT_MRNA_DECAY		41	0.2986619	0.9030752	0.6279621	1.0	1.0	5453	tags=34%, list=33%, signal=51%
REACTOME_DEFENSINS	REACTOME_DEFENSINS		23	0.3383	0.9025364	0.6430206	1.0	1.0	592	tags=13%, list=4%, signal=14%
KEGG_TRYPTOPHAN_METABOLISM	KEGG_TRYPTOPHAN_METABOLISM		38	0.30883121	0.8996576	0.63225806	1.0	1.0	1670	tags=21%, list=10%, signal=23%
REACTOME_GLUCOSE_METABOLISM	REACTOME_GLUCOSE_METABOLISM		61	0.27632034	0.898939	0.68472904	1.0	1.0	3261	tags=16%, list=19%, signal=20%
BIOCARTA_SPPA_PATHWAY	BIOCARTA_SPPA_PATHWAY		21	0.34601244	0.8967884	0.5785877	1.0	1.0	4839	tags=38%, list=29%, signal=54%
PID_CD40_PATHWAY	PID_CD40_PATHWAY		29	0.3165977	0.89612246	0.62749445	1.0	1.0	4195	tags=24%, list=25%, signal=32%
PID_EPHA_FWDPATHWAY	PID_EPHA_FWDPATHWAY		34	0.3077517	0.89149505	0.6381579	1.0	1.0	1015	tags=12%, list=6%, signal=12%
REACTOME_DESTABILIZATION_OF_MRNA_BY_TRISTETRAPROLIN_TTP	REACTOME_DESTABILIZATION_OF_MRNA_BY_TRISTETRAPROLIN_TTP		16	0.36537936	0.8888082	0.6140725	1.0	1.0	5205	tags=31%, list=31%, signal=45%
REACTOME_P53_DEPENDENT_G1_DNA_DAMAGE_RESPONSE	REACTOME_P53_DEPENDENT_G1_DNA_DAMAGE_RESPONSE		53	0.28071615	0.88781923	0.6581986	1.0	1.0	7876	tags=60%, list=47%, signal=114%
PID_CERAMIDE_PATHWAY	PID_CERAMIDE_PATHWAY		47	0.28427082	0.88781255	0.6814815	1.0	1.0	1682	tags=9%, list=10%, signal=9%
REACTOME_SIGNALING_BY_ERBB4	REACTOME_SIGNALING_BY_ERBB4		85	0.256067	0.8867367	0.70558375	1.0	1.0	1755	tags=12%, list=10%, signal=13%
REACTOME_CELL_SURFACE_INTERACTIONS_AT_THE_VASCULAR_WALL	REACTOME_CELL_SURFACE_INTERACTIONS_AT_THE_VASCULAR_WALL		80	0.2577345	0.8860137	0.734748	1.0	1.0	1817	tags=15%, list=11%, signal=17%
BIOCARTA_AGR_PATHWAY	BIOCARTA_AGR_PATHWAY		35	0.29330885	0.8847624	0.68585134	1.0	1.0	1883	tags=17%, list=11%, signal=19%
BIOCARTA_PGC1A_PATHWAY	BIOCARTA_PGC1A_PATHWAY		22	0.32444018	0.88466036	0.67954546	1.0	1.0	2667	tags=18%, list=16%, signal=22%
REACTOME_INTEGRIN_CELL_SURFACE_INTERACTIONS	REACTOME_INTEGRIN_CELL_SURFACE_INTERACTIONS		77	0.26046652	0.88293666	0.73657286	1.0	1.0	2631	tags=21%, list=16%, signal=25%
REACTOME_CYTOKINE_SIGNALING_IN_IMMUNE_SYSTEM	REACTOME_CYTOKINE_SIGNALING_IN_IMMUNE_SYSTEM		219	0.2249957	0.8823804	0.8774929	1.0	1.0	1755	tags=5%, list=10%, signal=6%
PID_LIS1_PATHWAY	PID_LIS1_PATHWAY		28	0.31537202	0.8823327	0.6516854	1.0	1.0	25	tags=4%, list=0%, signal=4%
REACTOME_NUCLEOTIDE_EXCISION_REPAIR	REACTOME_NUCLEOTIDE_EXCISION_REPAIR		47	0.2813067	0.8818311	0.7004717	1.0	1.0	5421	tags=43%, list=32%, signal=63%
REACTOME_PTM_GAMMA_CARBOXYLATION_HYPUSINE_FORMATION_AND_ARYLSULFATASE_ACTIVATION	REACTOME_PTM_GAMMA_CARBOXYLATION_HYPUSINE_FORMATION_AND_ARYLSULFATASE_ACTIVATION		22	0.336132	0.8815697	0.65256125	1.0	1.0	1421	tags=18%, list=8%, signal=20%
REACTOME_GLUTATHIONE_CONJUGATION	REACTOME_GLUTATHIONE_CONJUGATION		16	0.35481146	0.8742523	0.65591395	1.0	1.0	1710	tags=19%, list=10%, signal=21%
REACTOME_REGULATION_OF_INSULIN_LIKE_GROWTH_FACTOR_IGF_ACTIVITY_BY_INSULIN_LIKE_GROWTH_FACTOR_BINDING_PROTEINS_IGFBPS	REACTOME_REGULATION_OF_INSULIN_LIKE_GROWTH_FACTOR_IGF_ACTIVITY_BY_INSULIN_LIKE_GROWTH_FACTOR_BINDING_PROTEINS_IGFBPS		15	0.36054564	0.8738433	0.65178573	1.0	1.0	3527	tags=40%, list=21%, signal=51%
KEGG_GLYCOSPHINGOLIPID_BIOSYNTHESIS_LACTO_AND_NEOLACTO_SERIES	KEGG_GLYCOSPHINGOLIPID_BIOSYNTHESIS_LACTO_AND_NEOLACTO_SERIES		22	0.33455276	0.87363994	0.6526549	1.0	1.0	195	tags=9%, list=1%, signal=9%
REACTOME_SYNTHESIS_OF_PA	REACTOME_SYNTHESIS_OF_PA		25	0.32246333	0.8735134	0.67763156	1.0	1.0	3628	tags=28%, list=22%, signal=36%
REACTOME_YAP1_AND_WWTR1_TAZ_STIMULATED_GENE_EXPRESSION	REACTOME_YAP1_AND_WWTR1_TAZ_STIMULATED_GENE_EXPRESSION		23	0.3282454	0.8729346	0.6611227	1.0	1.0	2016	tags=22%, list=12%, signal=25%
KEGG_DNA_REPLICATION	KEGG_DNA_REPLICATION		35	0.29558277	0.87136877	0.6851852	1.0	1.0	2415	tags=20%, list=14%, signal=23%
KEGG_RENAL_CELL_CARCINOMA	KEGG_RENAL_CELL_CARCINOMA		70	0.25891653	0.8707355	0.76036865	1.0	1.0	2133	tags=10%, list=13%, signal=11%
REACTOME_DOUBLE_STRAND_BREAK_REPAIR	REACTOME_DOUBLE_STRAND_BREAK_REPAIR		22	0.32499206	0.8685592	0.6674365	1.0	1.0	3089	tags=32%, list=18%, signal=39%
REACTOME_RESOLUTION_OF_AP_SITES_VIA_THE_MULTIPLE_NUCLEOTIDE_PATCH_REPLACEMENT_PATHWAY	REACTOME_RESOLUTION_OF_AP_SITES_VIA_THE_MULTIPLE_NUCLEOTIDE_PATCH_REPLACEMENT_PATHWAY		17	0.35868284	0.8676549	0.6553911	1.0	1.0	2708	tags=24%, list=16%, signal=28%
REACTOME_HOMOLOGOUS_RECOMBINATION_REPAIR_OF_REPLICATION_INDEPENDENT_DOUBLE_STRAND_BREAKS	REACTOME_HOMOLOGOUS_RECOMBINATION_REPAIR_OF_REPLICATION_INDEPENDENT_DOUBLE_STRAND_BREAKS		16	0.35060543	0.86688477	0.6652174	1.0	1.0	3089	tags=31%, list=18%, signal=38%
PID_INTEGRIN2_PATHWAY	PID_INTEGRIN2_PATHWAY		27	0.31439057	0.86534345	0.69574946	1.0	1.0	2631	tags=33%, list=16%, signal=39%
PID_IL12_2PATHWAY	PID_IL12_2PATHWAY		60	0.26499787	0.8645589	0.7540107	1.0	1.0	1608	tags=10%, list=10%, signal=11%
BIOCARTA_INTEGRIN_PATHWAY	BIOCARTA_INTEGRIN_PATHWAY		37	0.28717348	0.8640532	0.71770334	1.0	1.0	2694	tags=14%, list=16%, signal=16%
REACTOME_DESTABILIZATION_OF_MRNA_BY_BRF1	REACTOME_DESTABILIZATION_OF_MRNA_BY_BRF1		16	0.34493	0.863901	0.62666667	1.0	1.0	5205	tags=31%, list=31%, signal=45%
REACTOME_DOWNSTREAM_SIGNALING_OF_ACTIVATED_FGFR	REACTOME_DOWNSTREAM_SIGNALING_OF_ACTIVATED_FGFR		96	0.24757223	0.85921824	0.8096447	1.0	1.0	2166	tags=14%, list=13%, signal=15%
REACTOME_PROCESSIVE_SYNTHESIS_ON_THE_LAGGING_STRAND	REACTOME_PROCESSIVE_SYNTHESIS_ON_THE_LAGGING_STRAND		15	0.34587	0.85852456	0.66281754	1.0	1.0	2415	tags=27%, list=14%, signal=31%
BIOCARTA_NDKDYNAMIN_PATHWAY	BIOCARTA_NDKDYNAMIN_PATHWAY		18	0.34386402	0.8562939	0.67538124	1.0	1.0	3685	tags=17%, list=22%, signal=21%
KEGG_T_CELL_RECEPTOR_SIGNALING_PATHWAY	KEGG_T_CELL_RECEPTOR_SIGNALING_PATHWAY		107	0.2412786	0.8517258	0.85142857	1.0	1.0	2613	tags=11%, list=16%, signal=13%
REACTOME_CHONDROITIN_SULFATE_BIOSYNTHESIS	REACTOME_CHONDROITIN_SULFATE_BIOSYNTHESIS		19	0.33142623	0.85037345	0.6748879	1.0	1.0	1580	tags=26%, list=9%, signal=29%
KEGG_GLYCOSAMINOGLYCAN_BIOSYNTHESIS_CHONDROITIN_SULFATE	KEGG_GLYCOSAMINOGLYCAN_BIOSYNTHESIS_CHONDROITIN_SULFATE		22	0.32821122	0.84956896	0.6894273	1.0	1.0	4229	tags=41%, list=25%, signal=55%
REACTOME_AUTODEGRADATION_OF_THE_E3_UBIQUITIN_LIGASE_COP1	REACTOME_AUTODEGRADATION_OF_THE_E3_UBIQUITIN_LIGASE_COP1		47	0.27528477	0.84934425	0.7724138	1.0	1.0	7966	tags=62%, list=48%, signal=117%
PID_REELIN_PATHWAY	PID_REELIN_PATHWAY		29	0.29929286	0.8491994	0.7256236	1.0	1.0	25	tags=3%, list=0%, signal=3%
KEGG_ADIPOCYTOKINE_SIGNALING_PATHWAY	KEGG_ADIPOCYTOKINE_SIGNALING_PATHWAY		67	0.2537104	0.8487336	0.7971698	1.0	1.0	2016	tags=12%, list=12%, signal=14%
KEGG_ENDOCYTOSIS	KEGG_ENDOCYTOSIS		168	0.22588031	0.8475484	0.8777174	1.0	1.0	2516	tags=14%, list=15%, signal=16%
REACTOME_TRANSLATION	REACTOME_TRANSLATION		138	0.228312	0.8469754	0.88010204	1.0	1.0	7659	tags=56%, list=46%, signal=102%
KEGG_ALDOSTERONE_REGULATED_SODIUM_REABSORPTION	KEGG_ALDOSTERONE_REGULATED_SODIUM_REABSORPTION		42	0.27953026	0.84632885	0.7266355	1.0	1.0	1525	tags=12%, list=9%, signal=13%
REACTOME_ANTIGEN_PRESENTATION_FOLDING_ASSEMBLY_AND_PEPTIDE_LOADING_OF_CLASS_I_MHC	REACTOME_ANTIGEN_PRESENTATION_FOLDING_ASSEMBLY_AND_PEPTIDE_LOADING_OF_CLASS_I_MHC		15	0.34605962	0.84560937	0.6989011	1.0	1.0	10959	tags=100%, list=65%, signal=289%
PID_INSULIN_PATHWAY	PID_INSULIN_PATHWAY		45	0.27758977	0.8444872	0.7809111	1.0	1.0	1129	tags=9%, list=7%, signal=10%
REACTOME_NA_CL_DEPENDENT_NEUROTRANSMITTER_TRANSPORTERS	REACTOME_NA_CL_DEPENDENT_NEUROTRANSMITTER_TRANSPORTERS		17	0.33627608	0.8425369	0.712963	1.0	1.0	2676	tags=35%, list=16%, signal=42%
PID_ATF2_PATHWAY	PID_ATF2_PATHWAY		57	0.26196888	0.84184504	0.76626503	1.0	1.0	1194	tags=7%, list=7%, signal=8%
REACTOME_ACYL_CHAIN_REMODELLING_OF_PS	REACTOME_ACYL_CHAIN_REMODELLING_OF_PS		15	0.3405601	0.84096456	0.6864035	1.0	1.0	2182	tags=27%, list=13%, signal=31%
PID_LYSOPHOSPHOLIPID_PATHWAY	PID_LYSOPHOSPHOLIPID_PATHWAY		65	0.25440583	0.8397824	0.8226601	1.0	1.0	3307	tags=23%, list=20%, signal=29%
PID_REG_GR_PATHWAY	PID_REG_GR_PATHWAY		80	0.24645397	0.83935434	0.8433735	1.0	1.0	838	tags=5%, list=5%, signal=5%
REACTOME_G_ALPHA1213_SIGNALLING_EVENTS	REACTOME_G_ALPHA1213_SIGNALLING_EVENTS		72	0.25142124	0.8393307	0.82535887	1.0	1.0	3305	tags=18%, list=20%, signal=22%
BIOCARTA_GH_PATHWAY	BIOCARTA_GH_PATHWAY		28	0.29284474	0.83529663	0.72943723	1.0	1.0	1755	tags=14%, list=10%, signal=16%
SA_B_CELL_RECEPTOR_COMPLEXES	SA_B_CELL_RECEPTOR_COMPLEXES		24	0.31278548	0.8349055	0.73023254	1.0	1.0	268	tags=4%, list=2%, signal=4%
KEGG_BASAL_TRANSCRIPTION_FACTORS	KEGG_BASAL_TRANSCRIPTION_FACTORS		33	0.28725433	0.8339538	0.75113124	1.0	1.0	4682	tags=39%, list=28%, signal=55%
PID_RET_PATHWAY	PID_RET_PATHWAY		39	0.2861944	0.8324114	0.7842227	1.0	1.0	590	tags=8%, list=4%, signal=8%
REACTOME_PLC_BETA_MEDIATED_EVENTS	REACTOME_PLC_BETA_MEDIATED_EVENTS		41	0.27226898	0.82914346	0.8049327	1.0	1.0	2462	tags=15%, list=15%, signal=17%
BIOCARTA_RHO_PATHWAY	BIOCARTA_RHO_PATHWAY		32	0.2883583	0.8265864	0.74689823	1.0	1.0	3437	tags=16%, list=21%, signal=20%
REACTOME_CONVERSION_FROM_APC_C_CDC20_TO_APC_C_CDH1_IN_LATE_ANAPHASE	REACTOME_CONVERSION_FROM_APC_C_CDC20_TO_APC_C_CDH1_IN_LATE_ANAPHASE		16	0.33006215	0.8255516	0.70953435	1.0	1.0	981	tags=6%, list=6%, signal=7%
REACTOME_NCAM_SIGNALING_FOR_NEURITE_OUT_GROWTH	REACTOME_NCAM_SIGNALING_FOR_NEURITE_OUT_GROWTH		63	0.24685475	0.82535636	0.8660287	1.0	1.0	2712	tags=21%, list=16%, signal=25%
REACTOME_MRNA_PROCESSING	REACTOME_MRNA_PROCESSING		148	0.22155605	0.82290834	0.9278075	1.0	1.0	6833	tags=33%, list=41%, signal=55%
REACTOME_AMINO_ACID_TRANSPORT_ACROSS_THE_PLASMA_MEMBRANE	REACTOME_AMINO_ACID_TRANSPORT_ACROSS_THE_PLASMA_MEMBRANE		31	0.29032776	0.8217741	0.7600897	1.0	1.0	2676	tags=23%, list=16%, signal=27%
ST_GRANULE_CELL_SURVIVAL_PATHWAY	ST_GRANULE_CELL_SURVIVAL_PATHWAY		26	0.29436553	0.82108516	0.7429194	1.0	1.0	2366	tags=15%, list=14%, signal=18%
REACTOME_MHC_CLASS_II_ANTIGEN_PRESENTATION	REACTOME_MHC_CLASS_II_ANTIGEN_PRESENTATION		80	0.24359962	0.8194459	0.8422392	1.0	1.0	3091	tags=14%, list=18%, signal=17%
KEGG_LEISHMANIA_INFECTION	KEGG_LEISHMANIA_INFECTION		57	0.2521137	0.81498647	0.837963	1.0	1.0	3593	tags=16%, list=21%, signal=20%
REACTOME_METABOLISM_OF_MRNA	REACTOME_METABOLISM_OF_MRNA		199	0.21057078	0.8146846	0.98542273	1.0	1.0	7966	tags=59%, list=48%, signal=112%
BIOCARTA_GLEEVEC_PATHWAY	BIOCARTA_GLEEVEC_PATHWAY		23	0.30053836	0.8142921	0.77008927	1.0	1.0	6146	tags=35%, list=37%, signal=55%
KEGG_SYSTEMIC_LUPUS_ERYTHEMATOSUS	KEGG_SYSTEMIC_LUPUS_ERYTHEMATOSUS		53	0.26031482	0.813983	0.8041002	1.0	1.0	3091	tags=23%, list=18%, signal=28%
REACTOME_ACYL_CHAIN_REMODELLING_OF_PI	REACTOME_ACYL_CHAIN_REMODELLING_OF_PI		15	0.3353025	0.8079125	0.70920503	1.0	1.0	3499	tags=47%, list=21%, signal=59%
REACTOME_DNA_REPLICATION	REACTOME_DNA_REPLICATION		184	0.20929462	0.8057593	0.9731183	1.0	1.0	4264	tags=17%, list=25%, signal=23%
REACTOME_RIP_MEDIATED_NFKB_ACTIVATION_VIA_DAI	REACTOME_RIP_MEDIATED_NFKB_ACTIVATION_VIA_DAI		16	0.3314412	0.80129564	0.74526316	1.0	1.0	11204	tags=100%, list=67%, signal=302%
REACTOME_PLATELET_CALCIUM_HOMEOSTASIS	REACTOME_PLATELET_CALCIUM_HOMEOSTASIS		16	0.32194147	0.8009596	0.7476415	1.0	1.0	1813	tags=25%, list=11%, signal=28%
KEGG_RENIN_ANGIOTENSIN_SYSTEM	KEGG_RENIN_ANGIOTENSIN_SYSTEM		17	0.32249185	0.80082744	0.74252874	1.0	1.0	1613	tags=18%, list=10%, signal=20%
SIG_REGULATION_OF_THE_ACTIN_CYTOSKELETON_BY_RHO_GTPASES	SIG_REGULATION_OF_THE_ACTIN_CYTOSKELETON_BY_RHO_GTPASES		35	0.2666022	0.8007601	0.8262911	1.0	1.0	1918	tags=14%, list=11%, signal=16%
KEGG_CYTOSOLIC_DNA_SENSING_PATHWAY	KEGG_CYTOSOLIC_DNA_SENSING_PATHWAY		40	0.2635426	0.8006125	0.8419865	1.0	1.0	4938	tags=25%, list=29%, signal=35%
REACTOME_SIGNALING_BY_WNT	REACTOME_SIGNALING_BY_WNT		62	0.24118648	0.7995011	0.9026764	1.0	1.0	7966	tags=56%, list=48%, signal=107%
PID_BCR_5PATHWAY	PID_BCR_5PATHWAY		64	0.24071467	0.7988433	0.89841986	1.0	1.0	268	tags=3%, list=2%, signal=3%
REACTOME_SIGNALING_BY_SCF_KIT	REACTOME_SIGNALING_BY_SCF_KIT		74	0.23378931	0.7986242	0.90956074	1.0	1.0	3376	tags=15%, list=20%, signal=19%
KEGG_LINOLEIC_ACID_METABOLISM	KEGG_LINOLEIC_ACID_METABOLISM		17	0.3227483	0.79844886	0.78555304	1.0	1.0	2182	tags=24%, list=13%, signal=27%
PID_P38_MKK3_6PATHWAY	PID_P38_MKK3_6PATHWAY		26	0.29313305	0.7979474	0.8275109	1.0	1.0	1100	tags=8%, list=7%, signal=8%
SIG_CHEMOTAXIS	SIG_CHEMOTAXIS		45	0.25479755	0.7964088	0.8595642	1.0	1.0	336	tags=4%, list=2%, signal=5%
KEGG_NUCLEOTIDE_EXCISION_REPAIR	KEGG_NUCLEOTIDE_EXCISION_REPAIR		42	0.25924537	0.7950636	0.8337349	1.0	1.0	2627	tags=17%, list=16%, signal=20%
REACTOME_SYNTHESIS_OF_PIPS_AT_THE_GOLGI_MEMBRANE	REACTOME_SYNTHESIS_OF_PIPS_AT_THE_GOLGI_MEMBRANE		15	0.3340278	0.79486096	0.75615215	1.0	1.0	5979	tags=40%, list=36%, signal=62%
BIOCARTA_IL2_PATHWAY	BIOCARTA_IL2_PATHWAY		21	0.30208796	0.7946714	0.7873303	1.0	1.0	506	tags=5%, list=3%, signal=5%
PID_IL2_PI3K_PATHWAY	PID_IL2_PI3K_PATHWAY		33	0.27466464	0.7934185	0.82422805	1.0	1.0	506	tags=6%, list=3%, signal=6%
PID_INTEGRIN_CS_PATHWAY	PID_INTEGRIN_CS_PATHWAY		25	0.29418686	0.7927083	0.8029661	1.0	1.0	3698	tags=40%, list=22%, signal=51%
BIOCARTA_GCR_PATHWAY	BIOCARTA_GCR_PATHWAY		19	0.315508	0.7926224	0.7605634	1.0	1.0	310	tags=5%, list=2%, signal=5%
REACTOME_SIGNALING_BY_ILS	REACTOME_SIGNALING_BY_ILS		104	0.22424686	0.79238635	0.9636804	1.0	1.0	506	tags=3%, list=3%, signal=3%
REACTOME_PROCESSING_OF_CAPPED_INTRON_CONTAINING_PRE_MRNA	REACTOME_PROCESSING_OF_CAPPED_INTRON_CONTAINING_PRE_MRNA		130	0.21554008	0.7915673	0.96954316	1.0	1.0	11894	tags=98%, list=71%, signal=334%
REACTOME_NONSENSE_MEDIATED_DECAY_ENHANCED_BY_THE_EXON_JUNCTION_COMPLEX	REACTOME_NONSENSE_MEDIATED_DECAY_ENHANCED_BY_THE_EXON_JUNCTION_COMPLEX		99	0.22318764	0.78875774	0.9394673	1.0	1.0	7989	tags=64%, list=48%, signal=121%
PID_INTEGRIN5_PATHWAY	PID_INTEGRIN5_PATHWAY		17	0.31883982	0.7886684	0.7871854	1.0	1.0	1112	tags=18%, list=7%, signal=19%
REACTOME_CYCLIN_E_ASSOCIATED_EVENTS_DURING_G1_S_TRANSITION_	REACTOME_CYCLIN_E_ASSOCIATED_EVENTS_DURING_G1_S_TRANSITION_		62	0.23924518	0.7885641	0.9175	1.0	1.0	7247	tags=47%, list=43%, signal=82%
REACTOME_FACTORS_INVOLVED_IN_MEGAKARYOCYTE_DEVELOPMENT_AND_PLATELET_PRODUCTION	REACTOME_FACTORS_INVOLVED_IN_MEGAKARYOCYTE_DEVELOPMENT_AND_PLATELET_PRODUCTION		96	0.22362557	0.78709924	0.95085996	1.0	1.0	3132	tags=18%, list=19%, signal=22%
PID_TGFBR_PATHWAY	PID_TGFBR_PATHWAY		55	0.24493825	0.7869434	0.8779904	1.0	1.0	1765	tags=9%, list=11%, signal=10%
REACTOME_NUCLEAR_SIGNALING_BY_ERBB4	REACTOME_NUCLEAR_SIGNALING_BY_ERBB4		36	0.26465595	0.7868799	0.8344519	1.0	1.0	2962	tags=25%, list=18%, signal=30%
REACTOME_CITRIC_ACID_CYCLE_TCA_CYCLE	REACTOME_CITRIC_ACID_CYCLE_TCA_CYCLE		19	0.30605555	0.7855437	0.8004386	1.0	1.0	1225	tags=5%, list=7%, signal=6%
REACTOME_PI_METABOLISM	REACTOME_PI_METABOLISM		45	0.254998	0.78251183	0.88787186	1.0	1.0	4449	tags=22%, list=27%, signal=30%
BIOCARTA_RACCYCD_PATHWAY	BIOCARTA_RACCYCD_PATHWAY		26	0.28623566	0.7811664	0.8517699	1.0	1.0	6427	tags=50%, list=38%, signal=81%
REACTOME_MITOTIC_M_M_G1_PHASES	REACTOME_MITOTIC_M_M_G1_PHASES		164	0.20773262	0.7805564	0.98153037	1.0	1.0	4264	tags=16%, list=25%, signal=21%
PID_ERA_GENOMIC_PATHWAY	PID_ERA_GENOMIC_PATHWAY		63	0.23843208	0.78025025	0.906801	1.0	1.0	5120	tags=35%, list=31%, signal=50%
PID_FOXO_PATHWAY	PID_FOXO_PATHWAY		49	0.25123706	0.77833724	0.8772727	1.0	1.0	3908	tags=20%, list=23%, signal=27%
PID_CMYB_PATHWAY	PID_CMYB_PATHWAY		83	0.22577131	0.7774747	0.9330254	1.0	1.0	2499	tags=11%, list=15%, signal=13%
REACTOME_L1CAM_INTERACTIONS	REACTOME_L1CAM_INTERACTIONS		81	0.22237559	0.7764826	0.93532336	1.0	1.0	2864	tags=16%, list=17%, signal=19%
KEGG_ERBB_SIGNALING_PATHWAY	KEGG_ERBB_SIGNALING_PATHWAY		87	0.22226979	0.7720013	0.95595855	1.0	1.0	1726	tags=9%, list=10%, signal=10%
REACTOME_INTERFERON_ALPHA_BETA_SIGNALING	REACTOME_INTERFERON_ALPHA_BETA_SIGNALING		38	0.2597632	0.7711233	0.86926603	1.0	1.0	3017	tags=11%, list=18%, signal=13%
REACTOME_INTERFERON_SIGNALING	REACTOME_INTERFERON_SIGNALING		113	0.21438006	0.77072537	0.9661458	1.0	1.0	1704	tags=4%, list=10%, signal=5%
REACTOME_BASE_EXCISION_REPAIR	REACTOME_BASE_EXCISION_REPAIR		19	0.3099639	0.77029955	0.8165548	1.0	1.0	2708	tags=21%, list=16%, signal=25%
REACTOME_PYRUVATE_METABOLISM_AND_CITRIC_ACID_TCA_CYCLE	REACTOME_PYRUVATE_METABOLISM_AND_CITRIC_ACID_TCA_CYCLE		40	0.25557905	0.7687556	0.88990825	1.0	1.0	2811	tags=15%, list=17%, signal=18%
REACTOME_INNATE_IMMUNE_SYSTEM	REACTOME_INNATE_IMMUNE_SYSTEM		217	0.19668691	0.7638953	0.9973822	1.0	1.0	2689	tags=11%, list=16%, signal=13%
BIOCARTA_IL1R_PATHWAY	BIOCARTA_IL1R_PATHWAY		32	0.26573586	0.76267993	0.85091746	1.0	1.0	5201	tags=41%, list=31%, signal=59%
REACTOME_DNA_REPAIR	REACTOME_DNA_REPAIR		101	0.21565764	0.75974375	0.9640884	1.0	1.0	5511	tags=40%, list=33%, signal=59%
BIOCARTA_INSULIN_PATHWAY	BIOCARTA_INSULIN_PATHWAY		22	0.287045	0.75811017	0.8490991	1.0	1.0	181	tags=5%, list=1%, signal=5%
KEGG_PYRIMIDINE_METABOLISM	KEGG_PYRIMIDINE_METABOLISM		92	0.21773663	0.7566211	0.96391755	1.0	1.0	5421	tags=35%, list=32%, signal=51%
REACTOME_APC_CDC20_MEDIATED_DEGRADATION_OF_NEK2A	REACTOME_APC_CDC20_MEDIATED_DEGRADATION_OF_NEK2A		21	0.29089716	0.7506705	0.83404255	1.0	1.0	11884	tags=100%, list=71%, signal=344%
REACTOME_GLOBAL_GENOMIC_NER_GG_NER	REACTOME_GLOBAL_GENOMIC_NER_GG_NER		31	0.25773412	0.748435	0.88861984	1.0	1.0	4537	tags=35%, list=27%, signal=49%
REACTOME_TRAF6_MEDIATED_IRF7_ACTIVATION	REACTOME_TRAF6_MEDIATED_IRF7_ACTIVATION		18	0.29353416	0.74745077	0.85052633	1.0	1.0	11839	tags=100%, list=71%, signal=341%
REACTOME_TRANSPORT_OF_MATURE_TRANSCRIPT_TO_CYTOPLASM	REACTOME_TRANSPORT_OF_MATURE_TRANSCRIPT_TO_CYTOPLASM		50	0.2353136	0.74727935	0.9461358	1.0	1.0	6272	tags=32%, list=37%, signal=51%
REACTOME_APC_C_CDC20_MEDIATED_DEGRADATION_OF_CYCLIN_B	REACTOME_APC_C_CDC20_MEDIATED_DEGRADATION_OF_CYCLIN_B		19	0.29086235	0.74685603	0.8369099	1.0	1.0	11884	tags=100%, list=71%, signal=344%
REACTOME_MRNA_3_END_PROCESSING	REACTOME_MRNA_3_END_PROCESSING		33	0.26020166	0.74652624	0.8857143	1.0	1.0	10755	tags=97%, list=64%, signal=270%
REACTOME_PRE_NOTCH_TRANSCRIPTION_AND_TRANSLATION	REACTOME_PRE_NOTCH_TRANSCRIPTION_AND_TRANSLATION		22	0.28093407	0.74500644	0.84761906	1.0	1.0	2120	tags=14%, list=13%, signal=16%
REACTOME_DESTABILIZATION_OF_MRNA_BY_KSRP	REACTOME_DESTABILIZATION_OF_MRNA_BY_KSRP		16	0.30341783	0.7441692	0.83956045	1.0	1.0	11673	tags=100%, list=70%, signal=330%
KEGG_GLYCEROPHOSPHOLIPID_METABOLISM	KEGG_GLYCEROPHOSPHOLIPID_METABOLISM		71	0.22189625	0.7436439	0.9543269	1.0	1.0	3724	tags=25%, list=22%, signal=32%
ST_GA13_PATHWAY	ST_GA13_PATHWAY		34	0.25201467	0.74207884	0.89461356	1.0	1.0	5235	tags=29%, list=31%, signal=43%
PID_AURORA_A_PATHWAY	PID_AURORA_A_PATHWAY		30	0.2638547	0.7363148	0.8955917	1.0	1.0	5179	tags=23%, list=31%, signal=34%
REACTOME_TCA_CYCLE_AND_RESPIRATORY_ELECTRON_TRANSPORT	REACTOME_TCA_CYCLE_AND_RESPIRATORY_ELECTRON_TRANSPORT		114	0.20530832	0.7361478	0.9925743	1.0	1.0	6465	tags=35%, list=39%, signal=57%
REACTOME_PHOSPHORYLATION_OF_THE_APC_C	REACTOME_PHOSPHORYLATION_OF_THE_APC_C		17	0.29082763	0.736017	0.8639456	1.0	1.0	11884	tags=100%, list=71%, signal=344%
REACTOME_NOD1_2_SIGNALING_PATHWAY	REACTOME_NOD1_2_SIGNALING_PATHWAY		29	0.25881562	0.73500305	0.8741259	1.0	1.0	4690	tags=28%, list=28%, signal=38%
PID_SYNDECAN_3_PATHWAY	PID_SYNDECAN_3_PATHWAY		16	0.30219287	0.73491603	0.85067874	1.0	1.0	1883	tags=13%, list=11%, signal=14%
REACTOME_RIG_I_MDA5_MEDIATED_INDUCTION_OF_IFN_ALPHA_BETA_PATHWAYS	REACTOME_RIG_I_MDA5_MEDIATED_INDUCTION_OF_IFN_ALPHA_BETA_PATHWAYS		55	0.23116298	0.73183	0.95620435	1.0	1.0	5545	tags=20%, list=33%, signal=30%
KEGG_RNA_POLYMERASE	KEGG_RNA_POLYMERASE		27	0.26488763	0.73117834	0.8901345	1.0	1.0	5421	tags=41%, list=32%, signal=60%
PID_RHOA_PATHWAY	PID_RHOA_PATHWAY		45	0.23381253	0.7294108	0.9398496	1.0	1.0	1192	tags=9%, list=7%, signal=10%
REACTOME_INHIBITION_OF_THE_PROTEOLYTIC_ACTIVITY_OF_APC_C_REQUIRED_FOR_THE_ONSET_OF_ANAPHASE_BY_MITOTIC_SPINDLE_CHECKPOINT_COMPONENTS	REACTOME_INHIBITION_OF_THE_PROTEOLYTIC_ACTIVITY_OF_APC_C_REQUIRED_FOR_THE_ONSET_OF_ANAPHASE_BY_MITOTIC_SPINDLE_CHECKPOINT_COMPONENTS		18	0.29084498	0.7293828	0.85714287	1.0	1.0	11884	tags=100%, list=71%, signal=344%
PID_AURORA_B_PATHWAY	PID_AURORA_B_PATHWAY		39	0.23953655	0.7278908	0.92493945	1.0	1.0	46	tags=3%, list=0%, signal=3%
REACTOME_ENDOSOMAL_SORTING_COMPLEX_REQUIRED_FOR_TRANSPORT_ESCRT	REACTOME_ENDOSOMAL_SORTING_COMPLEX_REQUIRED_FOR_TRANSPORT_ESCRT		25	0.2680099	0.72385067	0.9023861	1.0	1.0	12268	tags=100%, list=73%, signal=373%
PID_MTOR_4PATHWAY	PID_MTOR_4PATHWAY		69	0.21323891	0.72280496	0.98364484	1.0	1.0	4585	tags=17%, list=27%, signal=24%
PID_WNT_CANONICAL_PATHWAY	PID_WNT_CANONICAL_PATHWAY		20	0.2758571	0.7215296	0.87393165	1.0	1.0	370	tags=5%, list=2%, signal=5%
BIOCARTA_NFAT_PATHWAY	BIOCARTA_NFAT_PATHWAY		51	0.22680914	0.71678925	0.96713614	1.0	1.0	4545	tags=27%, list=27%, signal=38%
BIOCARTA_TNFR1_PATHWAY	BIOCARTA_TNFR1_PATHWAY		29	0.25353846	0.71491116	0.9166667	1.0	1.0	2080	tags=10%, list=12%, signal=12%
BIOCARTA_MPR_PATHWAY	BIOCARTA_MPR_PATHWAY		33	0.24784449	0.71337	0.91051453	1.0	1.0	4545	tags=24%, list=27%, signal=33%
REACTOME_PPARA_ACTIVATES_GENE_EXPRESSION	REACTOME_PPARA_ACTIVATES_GENE_EXPRESSION		100	0.2001267	0.7077693	0.99007446	1.0	1.0	2016	tags=11%, list=12%, signal=12%
REACTOME_TRANSPORT_OF_RIBONUCLEOPROTEINS_INTO_THE_HOST_NUCLEUS	REACTOME_TRANSPORT_OF_RIBONUCLEOPROTEINS_INTO_THE_HOST_NUCLEUS		25	0.25921437	0.7074561	0.9099307	1.0	1.0	5907	tags=32%, list=35%, signal=49%
BIOCARTA_ALK_PATHWAY	BIOCARTA_ALK_PATHWAY		37	0.24033915	0.7058196	0.95238096	1.0	1.0	1297	tags=14%, list=8%, signal=15%
REACTOME_EGFR_DOWNREGULATION	REACTOME_EGFR_DOWNREGULATION		24	0.25960416	0.7052674	0.90064794	1.0	1.0	561	tags=4%, list=3%, signal=4%
REACTOME_SIGNALING_BY_NOTCH	REACTOME_SIGNALING_BY_NOTCH		94	0.20033935	0.70284516	0.992629	1.0	1.0	3590	tags=20%, list=21%, signal=26%
REACTOME_TCR_SIGNALING	REACTOME_TCR_SIGNALING		44	0.22666997	0.7018829	0.9592326	1.0	1.0	2008	tags=9%, list=12%, signal=10%
REACTOME_APOPTOTIC_EXECUTION_PHASE	REACTOME_APOPTOTIC_EXECUTION_PHASE		50	0.22436816	0.70175517	0.97317076	1.0	1.0	5113	tags=34%, list=31%, signal=49%
REACTOME_NEP_NS2_INTERACTS_WITH_THE_CELLULAR_EXPORT_MACHINERY	REACTOME_NEP_NS2_INTERACTS_WITH_THE_CELLULAR_EXPORT_MACHINERY		25	0.25218445	0.69444555	0.9256017	1.0	1.0	5192	tags=24%, list=31%, signal=35%
KEGG_SMALL_CELL_LUNG_CANCER	KEGG_SMALL_CELL_LUNG_CANCER		82	0.20158514	0.69073343	0.99752474	1.0	1.0	3908	tags=22%, list=23%, signal=28%
REACTOME_CDK_MEDIATED_PHOSPHORYLATION_AND_REMOVAL_OF_CDC6	REACTOME_CDK_MEDIATED_PHOSPHORYLATION_AND_REMOVAL_OF_CDC6		46	0.21934672	0.6851557	0.97727275	1.0	1.0	7966	tags=61%, list=48%, signal=116%
REACTOME_REGULATION_OF_MRNA_STABILITY_BY_PROTEINS_THAT_BIND_AU_RICH_ELEMENTS	REACTOME_REGULATION_OF_MRNA_STABILITY_BY_PROTEINS_THAT_BIND_AU_RICH_ELEMENTS		79	0.19941397	0.68348265	0.9953596	1.0	1.0	7966	tags=56%, list=48%, signal=106%
REACTOME_DNA_STRAND_ELONGATION	REACTOME_DNA_STRAND_ELONGATION		30	0.24023902	0.6822753	0.95475113	1.0	1.0	2850	tags=20%, list=17%, signal=24%
PID_DELTA_NP63_PATHWAY	PID_DELTA_NP63_PATHWAY		47	0.2195156	0.6814647	0.96897376	1.0	1.0	2440	tags=15%, list=15%, signal=17%
PID_BARD1_PATHWAY	PID_BARD1_PATHWAY		29	0.24090074	0.6794701	0.9522727	1.0	1.0	4436	tags=28%, list=26%, signal=37%
REACTOME_CELL_CYCLE	REACTOME_CELL_CYCLE		354	0.16670474	0.67904377	1.0	1.0	1.0	4274	tags=17%, list=26%, signal=23%
KEGG_GNRH_SIGNALING_PATHWAY	KEGG_GNRH_SIGNALING_PATHWAY		96	0.19248156	0.6768561	1.0	1.0	1.0	2417	tags=10%, list=14%, signal=12%
ST_FAS_SIGNALING_PATHWAY	ST_FAS_SIGNALING_PATHWAY		62	0.206068	0.6767624	0.9861751	1.0	1.0	5235	tags=34%, list=31%, signal=49%
KEGG_GLYOXYLATE_AND_DICARBOXYLATE_METABOLISM	KEGG_GLYOXYLATE_AND_DICARBOXYLATE_METABOLISM		16	0.28722644	0.67431074	0.91235954	1.0	1.0	264	tags=6%, list=2%, signal=6%
BIOCARTA_MAPK_PATHWAY	BIOCARTA_MAPK_PATHWAY		85	0.19685301	0.67366064	0.9950739	1.0	1.0	5021	tags=27%, list=30%, signal=38%
REACTOME_MEIOTIC_RECOMBINATION	REACTOME_MEIOTIC_RECOMBINATION		31	0.23464625	0.66869015	0.95364237	1.0	1.0	4894	tags=39%, list=29%, signal=55%
PID_AR_NONGENOMIC_PATHWAY	PID_AR_NONGENOMIC_PATHWAY		31	0.23151432	0.66733646	0.9659864	1.0	1.0	146	tags=3%, list=1%, signal=3%
BIOCARTA_P53HYPOXIA_PATHWAY	BIOCARTA_P53HYPOXIA_PATHWAY		22	0.2584334	0.66504705	0.9275053	1.0	1.0	4419	tags=27%, list=26%, signal=37%
ST_INTERLEUKIN_4_PATHWAY	ST_INTERLEUKIN_4_PATHWAY		23	0.246817	0.66045725	0.9293598	1.0	1.0	12622	tags=100%, list=75%, signal=405%
BIOCARTA_ARF_PATHWAY	BIOCARTA_ARF_PATHWAY		17	0.26573244	0.65890425	0.9149425	1.0	1.0	3273	tags=24%, list=20%, signal=29%
REACTOME_HIV_INFECTION	REACTOME_HIV_INFECTION		181	0.17215887	0.6579213	1.0	1.0	1.0	7243	tags=43%, list=43%, signal=75%
REACTOME_BMAL1_CLOCK_NPAS2_ACTIVATES_CIRCADIAN_EXPRESSION	REACTOME_BMAL1_CLOCK_NPAS2_ACTIVATES_CIRCADIAN_EXPRESSION		34	0.22409163	0.65673447	0.9699074	1.0	1.0	2016	tags=15%, list=12%, signal=17%
BIOCARTA_HDAC_PATHWAY	BIOCARTA_HDAC_PATHWAY		28	0.23697245	0.6548897	0.9576271	1.0	1.0	4331	tags=29%, list=26%, signal=38%
REACTOME_PRE_NOTCH_EXPRESSION_AND_PROCESSING	REACTOME_PRE_NOTCH_EXPRESSION_AND_PROCESSING		37	0.2205024	0.65147436	0.9835681	1.0	1.0	4236	tags=22%, list=25%, signal=29%
BIOCARTA_FMLP_PATHWAY	BIOCARTA_FMLP_PATHWAY		34	0.22251458	0.6473559	0.9797753	1.0	1.0	13031	tags=100%, list=78%, signal=449%
BIOCARTA_CHREBP2_PATHWAY	BIOCARTA_CHREBP2_PATHWAY		40	0.21565913	0.64710677	0.98390806	1.0	1.0	1602	tags=8%, list=10%, signal=8%
PID_PI3KCI_AKT_PATHWAY	PID_PI3KCI_AKT_PATHWAY		35	0.22232206	0.647029	0.9804348	1.0	1.0	3908	tags=17%, list=23%, signal=22%
REACTOME_CELL_CYCLE_MITOTIC	REACTOME_CELL_CYCLE_MITOTIC		302	0.16004756	0.64498174	1.0	1.0	1.0	4264	tags=17%, list=25%, signal=22%
KEGG_PARKINSONS_DISEASE	KEGG_PARKINSONS_DISEASE		109	0.18027613	0.6434389	1.0	1.0	1.0	5554	tags=26%, list=33%, signal=38%
REACTOME_SIGNALING_BY_FGFR1_FUSION_MUTANTS	REACTOME_SIGNALING_BY_FGFR1_FUSION_MUTANTS		18	0.25082162	0.64273727	0.95661604	1.0	1.0	6146	tags=39%, list=37%, signal=61%
KEGG_TOLL_LIKE_RECEPTOR_SIGNALING_PATHWAY	KEGG_TOLL_LIKE_RECEPTOR_SIGNALING_PATHWAY		88	0.18356599	0.6423954	0.997561	1.0	1.0	3687	tags=13%, list=22%, signal=16%
REACTOME_TRAF6_MEDIATED_NFKB_ACTIVATION	REACTOME_TRAF6_MEDIATED_NFKB_ACTIVATION		19	0.25135952	0.6395085	0.9640449	1.0	1.0	12545	tags=100%, list=75%, signal=398%
BIOCARTA_MET_PATHWAY	BIOCARTA_MET_PATHWAY		36	0.213215	0.6333845	0.9883177	1.0	1.0	1806	tags=6%, list=11%, signal=6%
REACTOME_PERK_REGULATED_GENE_EXPRESSION	REACTOME_PERK_REGULATED_GENE_EXPRESSION		25	0.23206747	0.632618	0.9715536	1.0	1.0	5205	tags=24%, list=31%, signal=35%
KEGG_PORPHYRIN_AND_CHLOROPHYLL_METABOLISM	KEGG_PORPHYRIN_AND_CHLOROPHYLL_METABOLISM		24	0.23087284	0.63252306	0.9589977	1.0	1.0	2815	tags=17%, list=17%, signal=20%
REACTOME_INTERACTIONS_OF_VPR_WITH_HOST_CELLULAR_PROTEINS	REACTOME_INTERACTIONS_OF_VPR_WITH_HOST_CELLULAR_PROTEINS		29	0.22497597	0.63241166	0.9791667	1.0	1.0	5192	tags=21%, list=31%, signal=30%
BIOCARTA_HCMV_PATHWAY	BIOCARTA_HCMV_PATHWAY		17	0.25132942	0.6316037	0.95652175	1.0	1.0	12545	tags=100%, list=75%, signal=398%
KEGG_N_GLYCAN_BIOSYNTHESIS	KEGG_N_GLYCAN_BIOSYNTHESIS		42	0.20416427	0.627237	0.9881797	1.0	1.0	4030	tags=17%, list=24%, signal=22%
REACTOME_NUCLEOTIDE_BINDING_DOMAIN_LEUCINE_RICH_REPEAT_CONTAINING_RECEPTOR_NLR_SIGNALING_PATHWAYS	REACTOME_NUCLEOTIDE_BINDING_DOMAIN_LEUCINE_RICH_REPEAT_CONTAINING_RECEPTOR_NLR_SIGNALING_PATHWAYS		44	0.2015216	0.6268986	0.99538106	1.0	1.0	4195	tags=23%, list=25%, signal=30%
BIOCARTA_TNFR2_PATHWAY	BIOCARTA_TNFR2_PATHWAY		18	0.2468627	0.62541544	0.9470199	1.0	1.0	12620	tags=100%, list=75%, signal=405%
REACTOME_SYNTHESIS_OF_PIPS_AT_THE_PLASMA_MEMBRANE	REACTOME_SYNTHESIS_OF_PIPS_AT_THE_PLASMA_MEMBRANE		29	0.2260441	0.6243819	0.97652584	1.0	1.0	4449	tags=21%, list=27%, signal=28%
SIG_PIP3_SIGNALING_IN_B_LYMPHOCYTES	SIG_PIP3_SIGNALING_IN_B_LYMPHOCYTES		36	0.20833242	0.62358296	0.986456	1.0	1.0	4653	tags=19%, list=28%, signal=27%
REACTOME_SIGNALING_BY_HIPPO	REACTOME_SIGNALING_BY_HIPPO		20	0.23932621	0.61946195	0.96614	1.0	1.0	3784	tags=25%, list=23%, signal=32%
BIOCARTA_EGF_PATHWAY	BIOCARTA_EGF_PATHWAY		31	0.21410757	0.61923456	0.9904306	1.0	1.0	561	tags=3%, list=3%, signal=3%
KEGG_BASE_EXCISION_REPAIR	KEGG_BASE_EXCISION_REPAIR		33	0.21221876	0.6176793	0.9837963	1.0	1.0	4508	tags=33%, list=27%, signal=46%
BIOCARTA_IL22BP_PATHWAY	BIOCARTA_IL22BP_PATHWAY		15	0.24669893	0.61056656	0.9529148	1.0	1.0	12622	tags=100%, list=75%, signal=405%
PID_TELOMERASE_PATHWAY	PID_TELOMERASE_PATHWAY		68	0.18252723	0.6094806	1.0	1.0	1.0	561	tags=3%, list=3%, signal=3%
BIOCARTA_G1_PATHWAY	BIOCARTA_G1_PATHWAY		28	0.21625556	0.6094488	0.98627	1.0	1.0	1042	tags=7%, list=6%, signal=8%
BIOCARTA_CD40_PATHWAY	BIOCARTA_CD40_PATHWAY		15	0.25129962	0.60494274	0.96428573	1.0	1.0	12545	tags=100%, list=75%, signal=398%
KEGG_NOD_LIKE_RECEPTOR_SIGNALING_PATHWAY	KEGG_NOD_LIKE_RECEPTOR_SIGNALING_PATHWAY		53	0.18822539	0.60456705	0.99553573	1.0	1.0	4285	tags=21%, list=26%, signal=28%
REACTOME_P53_INDEPENDENT_G1_S_DNA_DAMAGE_CHECKPOINT	REACTOME_P53_INDEPENDENT_G1_S_DNA_DAMAGE_CHECKPOINT		48	0.19324702	0.604492	0.99753696	1.0	1.0	13523	tags=100%, list=81%, signal=517%
REACTOME_SYNTHESIS_OF_GLYCOSYLPHOSPHATIDYLINOSITOL_GPI	REACTOME_SYNTHESIS_OF_GLYCOSYLPHOSPHATIDYLINOSITOL_GPI		17	0.24064562	0.60303706	0.95258623	1.0	1.0	1037	tags=6%, list=6%, signal=6%
REACTOME_FANCONI_ANEMIA_PATHWAY	REACTOME_FANCONI_ANEMIA_PATHWAY		19	0.24012564	0.6022011	0.9688889	1.0	1.0	5511	tags=47%, list=33%, signal=71%
KEGG_PYRUVATE_METABOLISM	KEGG_PYRUVATE_METABOLISM		37	0.2036854	0.6004916	1.0	1.0	1.0	1534	tags=11%, list=9%, signal=12%
BIOCARTA_BCELLSURVIVAL_PATHWAY	BIOCARTA_BCELLSURVIVAL_PATHWAY		15	0.2504628	0.59976006	0.97315437	1.0	1.0	12559	tags=100%, list=75%, signal=399%
ST_JNK_MAPK_PATHWAY	ST_JNK_MAPK_PATHWAY		39	0.20042156	0.5967102	0.9905213	1.0	1.0	1726	tags=8%, list=10%, signal=9%
KEGG_HUNTINGTONS_DISEASE	KEGG_HUNTINGTONS_DISEASE		165	0.15752369	0.5942635	1.0	1.0	1.0	5554	tags=26%, list=33%, signal=39%
BIOCARTA_CTCF_PATHWAY	BIOCARTA_CTCF_PATHWAY		23	0.22278295	0.5937493	0.9848812	1.0	1.0	7017	tags=61%, list=42%, signal=105%
BIOCARTA_MTOR_PATHWAY	BIOCARTA_MTOR_PATHWAY		23	0.2201567	0.5934433	0.9859155	1.0	1.0	13068	tags=100%, list=78%, signal=454%
REACTOME_DOWNSTREAM_SIGNALING_EVENTS_OF_B_CELL_RECEPTOR_BCR	REACTOME_DOWNSTREAM_SIGNALING_EVENTS_OF_B_CELL_RECEPTOR_BCR		92	0.16969663	0.5904175	1.0	1.0	1.0	7222	tags=41%, list=43%, signal=72%
BIOCARTA_IL10_PATHWAY	BIOCARTA_IL10_PATHWAY		17	0.23370172	0.59010965	0.97374177	1.0	1.0	12840	tags=100%, list=77%, signal=428%
REACTOME_DESTABILIZATION_OF_MRNA_BY_AUF1_HNRNP_D0	REACTOME_DESTABILIZATION_OF_MRNA_BY_AUF1_HNRNP_D0		50	0.18528754	0.5880988	1.0	1.0	1.0	7966	tags=64%, list=48%, signal=122%
REACTOME_PURINE_METABOLISM	REACTOME_PURINE_METABOLISM		33	0.2006006	0.58467317	0.9955457	1.0	1.0	403	tags=3%, list=2%, signal=3%
PID_CASPASE_PATHWAY	PID_CASPASE_PATHWAY		50	0.18402621	0.58050865	1.0	1.0	1.0	3792	tags=18%, list=23%, signal=23%
KEGG_FATTY_ACID_METABOLISM	KEGG_FATTY_ACID_METABOLISM		36	0.19723637	0.57876956	0.99766356	1.0	1.0	969	tags=6%, list=6%, signal=6%
KEGG_FRUCTOSE_AND_MANNOSE_METABOLISM	KEGG_FRUCTOSE_AND_MANNOSE_METABOLISM		33	0.19547011	0.576988	0.99509805	1.0	1.0	2108	tags=9%, list=13%, signal=10%
KEGG_PHOSPHATIDYLINOSITOL_SIGNALING_SYSTEM	KEGG_PHOSPHATIDYLINOSITOL_SIGNALING_SYSTEM		74	0.17037463	0.5757312	1.0	1.0	1.0	2968	tags=16%, list=18%, signal=20%
REACTOME_ACTIVATION_OF_GENES_BY_ATF4	REACTOME_ACTIVATION_OF_GENES_BY_ATF4		22	0.21568874	0.5748045	0.9912854	1.0	1.0	5205	tags=23%, list=31%, signal=33%
PID_IL6_7_PATHWAY	PID_IL6_7_PATHWAY		47	0.18394922	0.572902	0.9953596	1.0	1.0	6245	tags=36%, list=37%, signal=58%
PID_TRAIL_PATHWAY	PID_TRAIL_PATHWAY		23	0.2111902	0.5585622	0.9977221	1.0	1.0	13218	tags=100%, list=79%, signal=473%
REACTOME_SYNTHESIS_OF_DNA	REACTOME_SYNTHESIS_OF_DNA		90	0.1573862	0.5492413	1.0	1.0	1.0	3157	tags=11%, list=19%, signal=14%
REACTOME_S_PHASE	REACTOME_S_PHASE		106	0.1525811	0.54544806	1.0	1.0	1.0	3157	tags=11%, list=19%, signal=14%
KEGG_CELL_CYCLE	KEGG_CELL_CYCLE		123	0.14969413	0.5431753	1.0	1.0	1.0	3157	tags=13%, list=19%, signal=16%
PID_ERBB1_INTERNALIZATION_PATHWAY	PID_ERBB1_INTERNALIZATION_PATHWAY		41	0.17762905	0.5407008	1.0	1.0	1.0	2447	tags=7%, list=15%, signal=9%
PID_MYC_PATHWAY	PID_MYC_PATHWAY		25	0.19619887	0.5362819	0.9954338	1.0	1.0	6771	tags=52%, list=40%, signal=87%
BIOCARTA_G2_PATHWAY	BIOCARTA_G2_PATHWAY		24	0.198218	0.52687	0.9954023	1.0	1.0	1475	tags=8%, list=9%, signal=9%
PID_RETINOIC_ACID_PATHWAY	PID_RETINOIC_ACID_PATHWAY		30	0.1833064	0.5240693	0.9886621	1.0	1.0	5784	tags=37%, list=35%, signal=56%
BIOCARTA_RARRXR_PATHWAY	BIOCARTA_RARRXR_PATHWAY		15	0.2204215	0.5221078	0.9881797	1.0	1.0	5004	tags=27%, list=30%, signal=38%
REACTOME_RNA_POL_III_TRANSCRIPTION	REACTOME_RNA_POL_III_TRANSCRIPTION		33	0.17844482	0.5189436	1.0	1.0	1.0	5421	tags=33%, list=32%, signal=49%
REACTOME_GOLGI_ASSOCIATED_VESICLE_BIOGENESIS	REACTOME_GOLGI_ASSOCIATED_VESICLE_BIOGENESIS		48	0.16525044	0.51649284	1.0	1.0	1.0	3114	tags=10%, list=19%, signal=13%
KEGG_UBIQUITIN_MEDIATED_PROTEOLYSIS	KEGG_UBIQUITIN_MEDIATED_PROTEOLYSIS		131	0.14027995	0.5150921	1.0	1.0	1.0	5568	tags=26%, list=33%, signal=39%
REACTOME_MAPK_TARGETS_NUCLEAR_EVENTS_MEDIATED_BY_MAP_KINASES	REACTOME_MAPK_TARGETS_NUCLEAR_EVENTS_MEDIATED_BY_MAP_KINASES		30	0.17922503	0.50720376	0.99774265	1.0	1.0	13754	tags=100%, list=82%, signal=558%
REACTOME_POST_TRANSLATIONAL_MODIFICATION_SYNTHESIS_OF_GPI_ANCHORED_PROTEINS	REACTOME_POST_TRANSLATIONAL_MODIFICATION_SYNTHESIS_OF_GPI_ANCHORED_PROTEINS		25	0.18780255	0.5066839	0.9977876	1.0	1.0	5681	tags=32%, list=34%, signal=48%
PID_GMCSF_PATHWAY	PID_GMCSF_PATHWAY		36	0.17342639	0.505869	1.0	1.0	1.0	13852	tags=100%, list=83%, signal=576%
REACTOME_CYCLIN_A_B1_ASSOCIATED_EVENTS_DURING_G2_M_TRANSITION	REACTOME_CYCLIN_A_B1_ASSOCIATED_EVENTS_DURING_G2_M_TRANSITION		15	0.20805024	0.50400645	0.98651683	1.0	1.0	3997	tags=27%, list=24%, signal=35%
REACTOME_TAK1_ACTIVATES_NFKB_BY_PHOSPHORYLATION_AND_ACTIVATION_OF_IKKS_COMPLEX	REACTOME_TAK1_ACTIVATES_NFKB_BY_PHOSPHORYLATION_AND_ACTIVATION_OF_IKKS_COMPLEX		21	0.18662761	0.48573047	0.9978769	1.0	1.0	6427	tags=43%, list=38%, signal=69%
ST_GAQ_PATHWAY	ST_GAQ_PATHWAY		27	0.17005122	0.4787459	0.99136066	1.0	1.0	678	tags=4%, list=4%, signal=4%
BIOCARTA_GPCR_PATHWAY	BIOCARTA_GPCR_PATHWAY		33	0.16924588	0.47734395	1.0	1.0	1.0	4839	tags=24%, list=29%, signal=34%
REACTOME_PREFOLDIN_MEDIATED_TRANSFER_OF_SUBSTRATE_TO_CCT_TRIC	REACTOME_PREFOLDIN_MEDIATED_TRANSFER_OF_SUBSTRATE_TO_CCT_TRIC		24	0.1756935	0.47260997	0.99775785	1.0	1.0	13812	tags=100%, list=82%, signal=569%
REACTOME_UNFOLDED_PROTEIN_RESPONSE	REACTOME_UNFOLDED_PROTEIN_RESPONSE		71	0.1412758	0.4717129	1.0	1.0	1.0	5205	tags=21%, list=31%, signal=31%
REACTOME_MITOTIC_G2_G2_M_PHASES	REACTOME_MITOTIC_G2_G2_M_PHASES		77	0.13919398	0.4714007	1.0	1.0	1.0	4080	tags=19%, list=24%, signal=26%
REACTOME_JNK_C_JUN_KINASES_PHOSPHORYLATION_AND_ACTIVATION_MEDIATED_BY_ACTIVATED_HUMAN_TAK1	REACTOME_JNK_C_JUN_KINASES_PHOSPHORYLATION_AND_ACTIVATION_MEDIATED_BY_ACTIVATED_HUMAN_TAK1		16	0.19322287	0.4670365	0.99572647	1.0	1.0	3135	tags=13%, list=19%, signal=15%
REACTOME_LYSOSOME_VESICLE_BIOGENESIS	REACTOME_LYSOSOME_VESICLE_BIOGENESIS		21	0.17655852	0.46180812	1.0	1.0	1.0	13797	tags=100%, list=82%, signal=566%
REACTOME_ACTIVATION_OF_CHAPERONE_GENES_BY_XBP1S	REACTOME_ACTIVATION_OF_CHAPERONE_GENES_BY_XBP1S		42	0.15054376	0.458967	1.0	1.0	1.0	4370	tags=19%, list=26%, signal=26%
REACTOME_TRIF_MEDIATED_TLR3_SIGNALING	REACTOME_TRIF_MEDIATED_TLR3_SIGNALING		70	0.13577503	0.4584054	1.0	1.0	1.0	14486	tags=100%, list=86%, signal=736%
REACTOME_TRAF6_MEDIATED_INDUCTION_OF_NFKB_AND_MAP_KINASES_UPON_TLR7_8_OR_9_ACTIVATION	REACTOME_TRAF6_MEDIATED_INDUCTION_OF_NFKB_AND_MAP_KINASES_UPON_TLR7_8_OR_9_ACTIVATION		72	0.13579142	0.45379582	1.0	1.0	1.0	14486	tags=100%, list=86%, signal=736%
REACTOME_ORC1_REMOVAL_FROM_CHROMATIN	REACTOME_ORC1_REMOVAL_FROM_CHROMATIN		65	0.13584934	0.45094118	1.0	1.0	1.0	7409	tags=45%, list=44%, signal=80%
REACTOME_TOLL_RECEPTOR_CASCADES	REACTOME_TOLL_RECEPTOR_CASCADES		108	0.12100476	0.43609965	1.0	1.0	1.0	14737	tags=100%, list=88%, signal=826%
REACTOME_HOST_INTERACTIONS_OF_HIV_FACTORS	REACTOME_HOST_INTERACTIONS_OF_HIV_FACTORS		114	0.11896524	0.4345499	1.0	1.0	1.0	13473	tags=99%, list=80%, signal=503%
BIOCARTA_P38MAPK_PATHWAY	BIOCARTA_P38MAPK_PATHWAY		38	0.14428009	0.4315146	1.0	1.0	1.0	4526	tags=21%, list=27%, signal=29%
BIOCARTA_CREB_PATHWAY	BIOCARTA_CREB_PATHWAY		26	0.15438917	0.42978513	1.0	1.0	1.0	4545	tags=27%, list=27%, signal=37%
REACTOME_CDT1_ASSOCIATION_WITH_THE_CDC6_ORC_ORIGIN_COMPLEX	REACTOME_CDT1_ASSOCIATION_WITH_THE_CDC6_ORC_ORIGIN_COMPLEX		54	0.13408786	0.42445114	1.0	1.0	1.0	14512	tags=100%, list=87%, signal=745%
REACTOME_TRANS_GOLGI_NETWORK_VESICLE_BUDDING	REACTOME_TRANS_GOLGI_NETWORK_VESICLE_BUDDING		54	0.13402735	0.4241862	1.0	1.0	1.0	3114	tags=9%, list=19%, signal=11%
BIOCARTA_BARRESTIN_SRC_PATHWAY	BIOCARTA_BARRESTIN_SRC_PATHWAY		15	0.17649531	0.42132074	0.99776787	1.0	1.0	13797	tags=100%, list=82%, signal=566%
REACTOME_MYD88_MAL_CASCADE_INITIATED_ON_PLASMA_MEMBRANE	REACTOME_MYD88_MAL_CASCADE_INITIATED_ON_PLASMA_MEMBRANE		78	0.12210635	0.41603145	1.0	1.0	1.0	14715	tags=100%, list=88%, signal=819%
REACTOME_NFKB_AND_MAP_KINASES_ACTIVATION_MEDIATED_BY_TLR4_SIGNALING_REPERTOIRE	REACTOME_NFKB_AND_MAP_KINASES_ACTIVATION_MEDIATED_BY_TLR4_SIGNALING_REPERTOIRE		68	0.12071439	0.39358422	1.0	1.0	1.0	14737	tags=100%, list=88%, signal=828%
REACTOME_REGULATION_OF_MITOTIC_CELL_CYCLE	REACTOME_REGULATION_OF_MITOTIC_CELL_CYCLE		77	0.11235913	0.38376337	1.0	1.0	1.0	11884	tags=96%, list=71%, signal=329%
REACTOME_ANTIVIRAL_MECHANISM_BY_IFN_STIMULATED_GENES	REACTOME_ANTIVIRAL_MECHANISM_BY_IFN_STIMULATED_GENES		58	0.10962014	0.35576186	1.0	1.0	1.0	14921	tags=100%, list=89%, signal=912%
REACTOME_SIGNALING_BY_THE_B_CELL_RECEPTOR_BCR	REACTOME_SIGNALING_BY_THE_B_CELL_RECEPTOR_BCR		121	0.09151895	0.33668667	1.0	0.99998635	1.0	3960	tags=9%, list=24%, signal=12%
