# Supplementary material for: Structure-function analysis of purified proanthocyanidins reveals a role for polymer size in suppressing inflammatory responses
Source: Commun Biol. 2021 Jul 21;4:896. doi: 10.1038/s42003-021-02408-3 (PMC8295316; doi:10.1038/s42003-021-02408-3)
Supplement: Supplementary file 4 — Supplementary Data 1 [file 42003_2021_2408_MOESM4_ESM.zip › GSEA - regulated pathways in macrophages/downregulated by LPS compared to control.xls]

NAME	GS<br> follow link to MSigDB	GS DETAILS	SIZE	ES	NES	NOM p-val	FDR q-val	FWER p-val	RANK AT MAX	LEADING EDGE
REACTOME_DNA_REPLICATION	REACTOME_DNA_REPLICATION	Details ...	184	0.67603874	2.6526365	0.0	0.0	0.0	2360	tags=47%, list=14%, signal=54%
REACTOME_CELL_CYCLE_MITOTIC	REACTOME_CELL_CYCLE_MITOTIC	Details ...	302	0.6374754	2.6512718	0.0	0.0	0.0	2927	tags=46%, list=17%, signal=55%
REACTOME_CELL_CYCLE	REACTOME_CELL_CYCLE	Details ...	354	0.62267137	2.6236374	0.0	0.0	0.0	2927	tags=45%, list=17%, signal=54%
REACTOME_MITOTIC_M_M_G1_PHASES	REACTOME_MITOTIC_M_M_G1_PHASES	Details ...	164	0.67077476	2.5967643	0.0	0.0	0.0	2360	tags=45%, list=14%, signal=52%
REACTOME_G2_M_CHECKPOINTS	REACTOME_G2_M_CHECKPOINTS	Details ...	40	0.8095495	2.4988012	0.0	0.0	0.0	1712	tags=70%, list=10%, signal=78%
REACTOME_DNA_STRAND_ELONGATION	REACTOME_DNA_STRAND_ELONGATION	Details ...	30	0.8406734	2.4808624	0.0	0.0	0.0	1617	tags=83%, list=10%, signal=92%
REACTOME_ACTIVATION_OF_ATR_IN_RESPONSE_TO_REPLICATION_STRESS	REACTOME_ACTIVATION_OF_ATR_IN_RESPONSE_TO_REPLICATION_STRESS	Details ...	34	0.8150995	2.4709017	0.0	0.0	0.0	1712	tags=71%, list=10%, signal=78%
PID_FANCONI_PATHWAY	PID_FANCONI_PATHWAY	Details ...	44	0.7783327	2.4671667	0.0	0.0	0.0	2310	tags=70%, list=14%, signal=82%
PID_ATR_PATHWAY	PID_ATR_PATHWAY	Details ...	38	0.80241257	2.4338818	0.0	0.0	0.0	1950	tags=63%, list=12%, signal=71%
REACTOME_ACTIVATION_OF_THE_PRE_REPLICATIVE_COMPLEX	REACTOME_ACTIVATION_OF_THE_PRE_REPLICATIVE_COMPLEX	Details ...	29	0.8591983	2.4245882	0.0	0.0	0.0	1712	tags=83%, list=10%, signal=92%
REACTOME_S_PHASE	REACTOME_S_PHASE	Details ...	106	0.6528459	2.4061866	0.0	0.0	0.0	1712	tags=37%, list=10%, signal=41%
REACTOME_MITOTIC_PROMETAPHASE	REACTOME_MITOTIC_PROMETAPHASE	Details ...	83	0.67543447	2.4038439	0.0	0.0	0.0	2621	tags=54%, list=16%, signal=64%
REACTOME_DNA_REPAIR	REACTOME_DNA_REPAIR	Details ...	101	0.65408254	2.3978775	0.0	0.0	0.0	3605	tags=56%, list=22%, signal=71%
REACTOME_SYNTHESIS_OF_DNA	REACTOME_SYNTHESIS_OF_DNA	Details ...	90	0.6709253	2.3961625	0.0	0.0	0.0	1712	tags=38%, list=10%, signal=42%
REACTOME_M_G1_TRANSITION	REACTOME_M_G1_TRANSITION	Details ...	77	0.6862389	2.3878698	0.0	0.0	0.0	1712	tags=35%, list=10%, signal=39%
KEGG_DNA_REPLICATION	KEGG_DNA_REPLICATION	Details ...	35	0.806206	2.387135	0.0	0.0	0.0	1728	tags=71%, list=10%, signal=79%
REACTOME_CHROMOSOME_MAINTENANCE	REACTOME_CHROMOSOME_MAINTENANCE	Details ...	79	0.6717857	2.366616	0.0	0.0	0.0	2878	tags=59%, list=17%, signal=71%
PID_E2F_PATHWAY	PID_E2F_PATHWAY	Details ...	73	0.6947739	2.3647633	0.0	0.0	0.0	1345	tags=38%, list=8%, signal=42%
REACTOME_MITOTIC_G1_G1_S_PHASES	REACTOME_MITOTIC_G1_G1_S_PHASES	Details ...	128	0.61841977	2.3185167	0.0	0.0	0.0	1712	tags=30%, list=10%, signal=34%
PID_PLK1_PATHWAY	PID_PLK1_PATHWAY	Details ...	44	0.72586286	2.3096879	0.0	0.0	0.0	3715	tags=68%, list=22%, signal=87%
PID_BARD1_PATHWAY	PID_BARD1_PATHWAY		29	0.78286695	2.295939	0.0	0.0	0.0	1607	tags=55%, list=10%, signal=61%
REACTOME_TELOMERE_MAINTENANCE	REACTOME_TELOMERE_MAINTENANCE		37	0.74901825	2.2609825	0.0	0.0	0.0	2878	tags=70%, list=17%, signal=85%
REACTOME_G1_S_TRANSITION	REACTOME_G1_S_TRANSITION		104	0.6254827	2.2578833	0.0	0.0	0.0	1712	tags=32%, list=10%, signal=35%
BIOCARTA_MCM_PATHWAY	BIOCARTA_MCM_PATHWAY		18	0.85444224	2.2381914	0.0	0.0	0.0	1927	tags=78%, list=12%, signal=88%
REACTOME_DEPOSITION_OF_NEW_CENPA_CONTAINING_NUCLEOSOMES_AT_THE_CENTROMERE	REACTOME_DEPOSITION_OF_NEW_CENPA_CONTAINING_NUCLEOSOMES_AT_THE_CENTROMERE		24	0.7987712	2.232118	0.0	0.0	0.0	3066	tags=79%, list=18%, signal=97%
REACTOME_EXTENSION_OF_TELOMERES	REACTOME_EXTENSION_OF_TELOMERES		27	0.7838221	2.226603	0.0	0.0	0.0	2878	tags=78%, list=17%, signal=94%
REACTOME_E2F_MEDIATED_REGULATION_OF_DNA_REPLICATION	REACTOME_E2F_MEDIATED_REGULATION_OF_DNA_REPLICATION		32	0.7608647	2.2137432	0.0	0.0	0.0	3484	tags=75%, list=21%, signal=95%
REACTOME_MEIOTIC_RECOMBINATION	REACTOME_MEIOTIC_RECOMBINATION		31	0.7494985	2.1865244	0.0	0.0	0.0	3680	tags=81%, list=22%, signal=103%
KEGG_CELL_CYCLE	KEGG_CELL_CYCLE		123	0.58606917	2.1839478	0.0	0.0	0.0	2686	tags=42%, list=16%, signal=50%
KEGG_MISMATCH_REPAIR	KEGG_MISMATCH_REPAIR		22	0.8049961	2.1677964	0.0	0.0	0.0	2878	tags=91%, list=17%, signal=110%
REACTOME_CELL_CYCLE_CHECKPOINTS	REACTOME_CELL_CYCLE_CHECKPOINTS		110	0.59140134	2.165282	0.0	0.0	0.0	1712	tags=30%, list=10%, signal=33%
BIOCARTA_ATRBRCA_PATHWAY	BIOCARTA_ATRBRCA_PATHWAY		20	0.8031312	2.1581428	0.0	0.0	0.0	1653	tags=65%, list=10%, signal=72%
REACTOME_MITOTIC_G2_G2_M_PHASES	REACTOME_MITOTIC_G2_G2_M_PHASES		77	0.62391704	2.1559443	0.0	0.0	0.0	4031	tags=55%, list=24%, signal=71%
PID_AURORA_B_PATHWAY	PID_AURORA_B_PATHWAY		39	0.6953894	2.129597	0.0	2.4318108E-5	0.001	2567	tags=54%, list=15%, signal=63%
KEGG_HOMOLOGOUS_RECOMBINATION	KEGG_HOMOLOGOUS_RECOMBINATION		26	0.73966837	2.1281393	0.0	2.3623306E-5	0.001	3170	tags=73%, list=19%, signal=90%
REACTOME_G0_AND_EARLY_G1	REACTOME_G0_AND_EARLY_G1		23	0.7670084	2.110573	0.0	4.487356E-5	0.002	633	tags=39%, list=4%, signal=41%
REACTOME_FANCONI_ANEMIA_PATHWAY	REACTOME_FANCONI_ANEMIA_PATHWAY		19	0.8040521	2.101931	0.0	6.467652E-5	0.003	1607	tags=68%, list=10%, signal=76%
REACTOME_DOUBLE_STRAND_BREAK_REPAIR	REACTOME_DOUBLE_STRAND_BREAK_REPAIR		22	0.76514596	2.0766213	0.0	1.0497244E-4	0.005	2141	tags=64%, list=13%, signal=73%
REACTOME_ASSEMBLY_OF_THE_PRE_REPLICATIVE_COMPLEX	REACTOME_ASSEMBLY_OF_THE_PRE_REPLICATIVE_COMPLEX		63	0.60984963	2.066816	0.0	1.2214929E-4	0.006	1712	tags=24%, list=10%, signal=26%
REACTOME_LAGGING_STRAND_SYNTHESIS	REACTOME_LAGGING_STRAND_SYNTHESIS		19	0.81076676	2.0549774	0.0	1.396511E-4	0.007	2878	tags=95%, list=17%, signal=114%
REACTOME_MEIOSIS	REACTOME_MEIOSIS		59	0.6117577	2.0088358	0.0	5.022093E-4	0.025	3722	tags=64%, list=22%, signal=83%
REACTOME_G1_S_SPECIFIC_TRANSCRIPTION	REACTOME_G1_S_SPECIFIC_TRANSCRIPTION		17	0.78612727	2.0038943	0.0	5.4668006E-4	0.028	2119	tags=71%, list=13%, signal=81%
REACTOME_PROCESSIVE_SYNTHESIS_ON_THE_LAGGING_STRAND	REACTOME_PROCESSIVE_SYNTHESIS_ON_THE_LAGGING_STRAND		15	0.8048039	2.0000012	0.0	5.339666E-4	0.028	2878	tags=93%, list=17%, signal=113%
KEGG_BASE_EXCISION_REPAIR	KEGG_BASE_EXCISION_REPAIR		33	0.6697592	1.9911236	0.0	5.5893796E-4	0.03	1320	tags=36%, list=8%, signal=39%
PID_ATM_PATHWAY	PID_ATM_PATHWAY		34	0.6418748	1.9319862	0.0	0.0015849354	0.087	3578	tags=59%, list=21%, signal=75%
REACTOME_GLOBAL_GENOMIC_NER_GG_NER	REACTOME_GLOBAL_GENOMIC_NER_GG_NER		31	0.6587814	1.9249568	0.0	0.0017413365	0.095	3141	tags=55%, list=19%, signal=67%
REACTOME_RECRUITMENT_OF_MITOTIC_CENTROSOME_PROTEINS_AND_COMPLEXES	REACTOME_RECRUITMENT_OF_MITOTIC_CENTROSOME_PROTEINS_AND_COMPLEXES		62	0.5758832	1.9154521	0.0	0.0020409934	0.112	3769	tags=47%, list=22%, signal=60%
KEGG_NUCLEOTIDE_EXCISION_REPAIR	KEGG_NUCLEOTIDE_EXCISION_REPAIR		42	0.6115249	1.9099228	0.0	0.0021171086	0.119	3141	tags=43%, list=19%, signal=53%
PID_FOXM1_PATHWAY	PID_FOXM1_PATHWAY		39	0.6192373	1.8963027	0.0	0.0027992392	0.157	3680	tags=69%, list=22%, signal=89%
REACTOME_HOMOLOGOUS_RECOMBINATION_REPAIR_OF_REPLICATION_INDEPENDENT_DOUBLE_STRAND_BREAKS	REACTOME_HOMOLOGOUS_RECOMBINATION_REPAIR_OF_REPLICATION_INDEPENDENT_DOUBLE_STRAND_BREAKS		16	0.76276755	1.8909137	0.0	0.0029957944	0.17	1366	tags=63%, list=8%, signal=68%
REACTOME_KINESINS	REACTOME_KINESINS		23	0.6842654	1.8767065	0.0018115942	0.0037734085	0.216	1280	tags=52%, list=8%, signal=56%
REACTOME_NUCLEOTIDE_EXCISION_REPAIR	REACTOME_NUCLEOTIDE_EXCISION_REPAIR		47	0.5751941	1.8553431	0.0	0.0050899154	0.287	3605	tags=43%, list=22%, signal=54%
BIOCARTA_HDAC_PATHWAY	BIOCARTA_HDAC_PATHWAY		28	0.6493336	1.839607	0.0	0.0063891364	0.345	4464	tags=64%, list=27%, signal=87%
REACTOME_SYNTHESIS_AND_INTERCONVERSION_OF_NUCLEOTIDE_DI_AND_TRIPHOSPHATES	REACTOME_SYNTHESIS_AND_INTERCONVERSION_OF_NUCLEOTIDE_DI_AND_TRIPHOSPHATES		17	0.717111	1.8310935	0.003816794	0.0070231967	0.38	2330	tags=41%, list=14%, signal=48%
REACTOME_CYCLIN_A_B1_ASSOCIATED_EVENTS_DURING_G2_M_TRANSITION	REACTOME_CYCLIN_A_B1_ASSOCIATED_EVENTS_DURING_G2_M_TRANSITION		15	0.7284018	1.8282554	0.0019880715	0.0072429623	0.397	3982	tags=87%, list=24%, signal=114%
REACTOME_TRANSCRIPTION_COUPLED_NER_TC_NER	REACTOME_TRANSCRIPTION_COUPLED_NER_TC_NER		42	0.58818597	1.8279428	0.0	0.007184597	0.399	853	tags=24%, list=5%, signal=25%
BIOCARTA_G1_PATHWAY	BIOCARTA_G1_PATHWAY		28	0.62138087	1.8229324	0.0019157088	0.007703042	0.428	2686	tags=46%, list=16%, signal=55%
REACTOME_BASE_EXCISION_REPAIR	REACTOME_BASE_EXCISION_REPAIR		19	0.68047976	1.8165154	0.0018903592	0.008241345	0.452	2878	tags=58%, list=17%, signal=70%
REACTOME_LOSS_OF_NLP_FROM_MITOTIC_CENTROSOMES	REACTOME_LOSS_OF_NLP_FROM_MITOTIC_CENTROSOMES		55	0.5544078	1.7983876	0.0	0.010419018	0.531	3769	tags=44%, list=22%, signal=56%
KEGG_OTHER_GLYCAN_DEGRADATION	KEGG_OTHER_GLYCAN_DEGRADATION		15	0.71724063	1.7970265	0.0018484289	0.010351077	0.535	3733	tags=73%, list=22%, signal=94%
REACTOME_MHC_CLASS_II_ANTIGEN_PRESENTATION	REACTOME_MHC_CLASS_II_ANTIGEN_PRESENTATION		80	0.51145387	1.783189	0.0	0.012077711	0.604	2027	tags=25%, list=12%, signal=28%
REACTOME_G1_PHASE	REACTOME_G1_PHASE		34	0.5929062	1.7725499	0.0	0.013832331	0.662	1035	tags=21%, list=6%, signal=22%
REACTOME_ORC1_REMOVAL_FROM_CHROMATIN	REACTOME_ORC1_REMOVAL_FROM_CHROMATIN		65	0.5188784	1.7707171	0.0	0.0138933845	0.67	1712	tags=22%, list=10%, signal=24%
KEGG_GLYCOSAMINOGLYCAN_DEGRADATION	KEGG_GLYCOSAMINOGLYCAN_DEGRADATION		17	0.69935423	1.7519591	0.0018761726	0.017136242	0.755	4438	tags=76%, list=26%, signal=104%
KEGG_NON_SMALL_CELL_LUNG_CANCER	KEGG_NON_SMALL_CELL_LUNG_CANCER		54	0.5247348	1.7273583	0.0019417476	0.022382645	0.855	1123	tags=17%, list=7%, signal=18%
BIOCARTA_TNFR1_PATHWAY	BIOCARTA_TNFR1_PATHWAY		29	0.6001776	1.7160156	0.0058027077	0.024756217	0.886	2686	tags=52%, list=16%, signal=61%
KEGG_VALINE_LEUCINE_AND_ISOLEUCINE_DEGRADATION	KEGG_VALINE_LEUCINE_AND_ISOLEUCINE_DEGRADATION		42	0.5468303	1.708221	0.0	0.026776453	0.905	4184	tags=55%, list=25%, signal=73%
REACTOME_RESOLUTION_OF_AP_SITES_VIA_THE_MULTIPLE_NUCLEOTIDE_PATCH_REPLACEMENT_PATHWAY	REACTOME_RESOLUTION_OF_AP_SITES_VIA_THE_MULTIPLE_NUCLEOTIDE_PATCH_REPLACEMENT_PATHWAY		17	0.678508	1.7056729	0.007889546	0.027084693	0.909	2878	tags=59%, list=17%, signal=71%
KEGG_BIOSYNTHESIS_OF_UNSATURATED_FATTY_ACIDS	KEGG_BIOSYNTHESIS_OF_UNSATURATED_FATTY_ACIDS		19	0.6487821	1.6918036	0.0037664783	0.03128003	0.932	2758	tags=58%, list=16%, signal=69%
REACTOME_TCA_CYCLE_AND_RESPIRATORY_ELECTRON_TRANSPORT	REACTOME_TCA_CYCLE_AND_RESPIRATORY_ELECTRON_TRANSPORT		114	0.45260555	1.6747024	0.0	0.036566854	0.958	7380	tags=80%, list=44%, signal=142%
REACTOME_PEPTIDE_CHAIN_ELONGATION	REACTOME_PEPTIDE_CHAIN_ELONGATION		78	0.47318625	1.6609682	0.0018656716	0.041677687	0.975	8297	tags=88%, list=50%, signal=174%
BIOCARTA_CELLCYCLE_PATHWAY	BIOCARTA_CELLCYCLE_PATHWAY		23	0.6087083	1.6583014	0.0076190475	0.042253233	0.977	3982	tags=70%, list=24%, signal=91%
REACTOME_APOPTOTIC_EXECUTION_PHASE	REACTOME_APOPTOTIC_EXECUTION_PHASE		50	0.5240792	1.6571321	0.007380074	0.042227983	0.977	2616	tags=30%, list=16%, signal=35%
REACTOME_METABOLISM_OF_NON_CODING_RNA	REACTOME_METABOLISM_OF_NON_CODING_RNA		43	0.5202737	1.644793	0.011214953	0.04719212	0.985	6145	tags=65%, list=37%, signal=103%
REACTOME_PEROXISOMAL_LIPID_METABOLISM	REACTOME_PEROXISOMAL_LIPID_METABOLISM		20	0.62839884	1.6441519	0.013084112	0.04681637	0.985	2758	tags=50%, list=16%, signal=60%
REACTOME_GLYCOSPHINGOLIPID_METABOLISM	REACTOME_GLYCOSPHINGOLIPID_METABOLISM		31	0.56072116	1.6272874	0.009615385	0.05493653	0.995	3733	tags=58%, list=22%, signal=75%
REACTOME_PYRUVATE_METABOLISM	REACTOME_PYRUVATE_METABOLISM		18	0.63774127	1.6155498	0.01871102	0.061367426	0.998	960	tags=22%, list=6%, signal=24%
REACTOME_RESPIRATORY_ELECTRON_TRANSPORT	REACTOME_RESPIRATORY_ELECTRON_TRANSPORT		62	0.48078313	1.6108717	0.0018939395	0.06332305	0.999	7354	tags=79%, list=44%, signal=140%
REACTOME_PYRUVATE_METABOLISM_AND_CITRIC_ACID_TCA_CYCLE	REACTOME_PYRUVATE_METABOLISM_AND_CITRIC_ACID_TCA_CYCLE		40	0.5301976	1.6106638	0.012820513	0.06265138	0.999	5051	tags=52%, list=30%, signal=75%
REACTOME_METABOLISM_OF_NUCLEOTIDES	REACTOME_METABOLISM_OF_NUCLEOTIDES		68	0.4737731	1.608986	0.007168459	0.062926225	0.999	2883	tags=43%, list=17%, signal=51%
BIOCARTA_CARM_ER_PATHWAY	BIOCARTA_CARM_ER_PATHWAY		34	0.5364311	1.6036764	0.013409962	0.06567535	0.999	2765	tags=26%, list=17%, signal=32%
REACTOME_MITOCHONDRIAL_TRNA_AMINOACYLATION	REACTOME_MITOCHONDRIAL_TRNA_AMINOACYLATION		21	0.60625625	1.6001507	0.013592233	0.06675398	0.999	4124	tags=52%, list=25%, signal=69%
REACTOME_APC_CDC20_MEDIATED_DEGRADATION_OF_NEK2A	REACTOME_APC_CDC20_MEDIATED_DEGRADATION_OF_NEK2A		21	0.6003172	1.5893743	0.018518519	0.07333352	1.0	5504	tags=67%, list=33%, signal=99%
KEGG_LYSINE_DEGRADATION	KEGG_LYSINE_DEGRADATION		42	0.5060599	1.5875156	0.010752688	0.07354952	1.0	4689	tags=50%, list=28%, signal=69%
KEGG_OOCYTE_MEIOSIS	KEGG_OOCYTE_MEIOSIS		107	0.43285263	1.5765548	0.0019047619	0.07991031	1.0	3596	tags=36%, list=21%, signal=46%
KEGG_PYRIMIDINE_METABOLISM	KEGG_PYRIMIDINE_METABOLISM		92	0.44910443	1.5759815	0.0055350554	0.07936796	1.0	1684	tags=27%, list=10%, signal=30%
BIOCARTA_ERK5_PATHWAY	BIOCARTA_ERK5_PATHWAY		17	0.6149634	1.5677046	0.018450184	0.084666744	1.0	4886	tags=71%, list=29%, signal=100%
REACTOME_INTERACTIONS_OF_VPR_WITH_HOST_CELLULAR_PROTEINS	REACTOME_INTERACTIONS_OF_VPR_WITH_HOST_CELLULAR_PROTEINS		29	0.5427152	1.5674623	0.011811024	0.08381222	1.0	6270	tags=69%, list=37%, signal=110%
REACTOME_BRANCHED_CHAIN_AMINO_ACID_CATABOLISM	REACTOME_BRANCHED_CHAIN_AMINO_ACID_CATABOLISM		17	0.6111812	1.5656847	0.03195489	0.08427689	1.0	2951	tags=53%, list=18%, signal=64%
KEGG_COLORECTAL_CANCER	KEGG_COLORECTAL_CANCER		61	0.46948144	1.5595762	0.009057971	0.08788451	1.0	1532	tags=23%, list=9%, signal=25%
REACTOME_INHIBITION_OF_THE_PROTEOLYTIC_ACTIVITY_OF_APC_C_REQUIRED_FOR_THE_ONSET_OF_ANAPHASE_BY_MITOTIC_SPINDLE_CHECKPOINT_COMPONENTS	REACTOME_INHIBITION_OF_THE_PROTEOLYTIC_ACTIVITY_OF_APC_C_REQUIRED_FOR_THE_ONSET_OF_ANAPHASE_BY_MITOTIC_SPINDLE_CHECKPOINT_COMPONENTS		18	0.60338473	1.5544094	0.03544776	0.09087237	1.0	5504	tags=72%, list=33%, signal=107%
REACTOME_TRANSPORT_OF_RIBONUCLEOPROTEINS_INTO_THE_HOST_NUCLEUS	REACTOME_TRANSPORT_OF_RIBONUCLEOPROTEINS_INTO_THE_HOST_NUCLEUS		25	0.55316955	1.5475669	0.030131826	0.09541757	1.0	6038	tags=72%, list=36%, signal=112%
REACTOME_NEP_NS2_INTERACTS_WITH_THE_CELLULAR_EXPORT_MACHINERY	REACTOME_NEP_NS2_INTERACTS_WITH_THE_CELLULAR_EXPORT_MACHINERY		25	0.5489706	1.515699	0.03345725	0.12344707	1.0	6038	tags=72%, list=36%, signal=112%
KEGG_LYSOSOME	KEGG_LYSOSOME		113	0.41018674	1.513215	0.0036363637	0.12469057	1.0	3651	tags=37%, list=22%, signal=47%
REACTOME_PHOSPHORYLATION_OF_THE_APC_C	REACTOME_PHOSPHORYLATION_OF_THE_APC_C		17	0.59668857	1.5126963	0.05859375	0.12396189	1.0	5445	tags=71%, list=33%, signal=104%
REACTOME_APC_C_CDC20_MEDIATED_DEGRADATION_OF_CYCLIN_B	REACTOME_APC_C_CDC20_MEDIATED_DEGRADATION_OF_CYCLIN_B		19	0.5778299	1.5113473	0.03468208	0.12397093	1.0	5445	tags=63%, list=33%, signal=93%
PID_RETINOIC_ACID_PATHWAY	PID_RETINOIC_ACID_PATHWAY		30	0.5246927	1.5094491	0.034798536	0.12444133	1.0	4777	tags=53%, list=29%, signal=74%
KEGG_PRIMARY_BILE_ACID_BIOSYNTHESIS	KEGG_PRIMARY_BILE_ACID_BIOSYNTHESIS		15	0.6074396	1.5056826	0.057654075	0.1271569	1.0	2207	tags=40%, list=13%, signal=46%
REACTOME_SYNTHESIS_OF_BILE_ACIDS_AND_BILE_SALTS	REACTOME_SYNTHESIS_OF_BILE_ACIDS_AND_BILE_SALTS		18	0.5704583	1.4994721	0.042718448	0.13195844	1.0	2207	tags=33%, list=13%, signal=38%
PID_AR_PATHWAY	PID_AR_PATHWAY		58	0.4542415	1.4993377	0.025044722	0.1307817	1.0	3114	tags=26%, list=19%, signal=32%
REACTOME_GLYCOGEN_BREAKDOWN_GLYCOGENOLYSIS	REACTOME_GLYCOGEN_BREAKDOWN_GLYCOGENOLYSIS		15	0.6053841	1.4981518	0.03818182	0.13072601	1.0	4950	tags=73%, list=30%, signal=104%
BIOCARTA_P53_PATHWAY	BIOCARTA_P53_PATHWAY		16	0.5942841	1.4926394	0.042357273	0.13507372	1.0	1234	tags=38%, list=7%, signal=40%
KEGG_PROSTATE_CANCER	KEGG_PROSTATE_CANCER		88	0.4162679	1.4849902	0.02226345	0.1421592	1.0	1163	tags=15%, list=7%, signal=16%
REACTOME_INTRINSIC_PATHWAY_FOR_APOPTOSIS	REACTOME_INTRINSIC_PATHWAY_FOR_APOPTOSIS		29	0.51483494	1.4809915	0.03107861	0.1450911	1.0	2276	tags=28%, list=14%, signal=32%
REACTOME_TRANSPORT_OF_MATURE_TRANSCRIPT_TO_CYTOPLASM	REACTOME_TRANSPORT_OF_MATURE_TRANSCRIPT_TO_CYTOPLASM		50	0.4632495	1.480348	0.01724138	0.14446917	1.0	6719	tags=64%, list=40%, signal=107%
KEGG_PURINE_METABOLISM	KEGG_PURINE_METABOLISM		152	0.38271084	1.4802514	0.0018214936	0.1432099	1.0	3902	tags=36%, list=23%, signal=46%
REACTOME_TRANSPORT_OF_MATURE_MRNA_DERIVED_FROM_AN_INTRONLESS_TRANSCRIPT	REACTOME_TRANSPORT_OF_MATURE_MRNA_DERIVED_FROM_AN_INTRONLESS_TRANSCRIPT		30	0.5050231	1.4796392	0.0445269	0.14248958	1.0	6038	tags=67%, list=36%, signal=104%
REACTOME_INFLUENZA_LIFE_CYCLE	REACTOME_INFLUENZA_LIFE_CYCLE		126	0.3915077	1.4758127	0.009433962	0.14509635	1.0	8115	tags=80%, list=48%, signal=154%
KEGG_RIBOSOME	KEGG_RIBOSOME		81	0.41863978	1.4724603	0.009380863	0.14755794	1.0	8297	tags=89%, list=50%, signal=175%
KEGG_AMINOACYL_TRNA_BIOSYNTHESIS	KEGG_AMINOACYL_TRNA_BIOSYNTHESIS		40	0.47647205	1.4717046	0.027372263	0.14698131	1.0	1824	tags=20%, list=11%, signal=22%
REACTOME_CONVERSION_FROM_APC_C_CDC20_TO_APC_C_CDH1_IN_LATE_ANAPHASE	REACTOME_CONVERSION_FROM_APC_C_CDC20_TO_APC_C_CDH1_IN_LATE_ANAPHASE		16	0.59805006	1.4669766	0.053030305	0.15056813	1.0	5445	tags=69%, list=33%, signal=102%
PID_P53_REGULATION_PATHWAY	PID_P53_REGULATION_PATHWAY		58	0.44487628	1.4668589	0.02300885	0.14933588	1.0	1525	tags=19%, list=9%, signal=21%
BIOCARTA_RAC1_PATHWAY	BIOCARTA_RAC1_PATHWAY		23	0.53622544	1.4646775	0.05232558	0.15046436	1.0	4627	tags=57%, list=28%, signal=78%
REACTOME_REGULATION_OF_GLUCOKINASE_BY_GLUCOKINASE_REGULATORY_PROTEIN	REACTOME_REGULATION_OF_GLUCOKINASE_BY_GLUCOKINASE_REGULATORY_PROTEIN		25	0.52244014	1.4570981	0.054205608	0.15781647	1.0	6038	tags=68%, list=36%, signal=106%
REACTOME_TRANSFERRIN_ENDOCYTOSIS_AND_RECYCLING	REACTOME_TRANSFERRIN_ENDOCYTOSIS_AND_RECYCLING		24	0.5336643	1.4552622	0.057086613	0.15832633	1.0	1386	tags=13%, list=8%, signal=14%
BIOCARTA_G2_PATHWAY	BIOCARTA_G2_PATHWAY		24	0.5408966	1.453318	0.06037736	0.1596687	1.0	3547	tags=63%, list=21%, signal=79%
REACTOME_METABOLISM_OF_VITAMINS_AND_COFACTORS	REACTOME_METABOLISM_OF_VITAMINS_AND_COFACTORS		49	0.44781238	1.4532629	0.02330097	0.15839298	1.0	3908	tags=49%, list=23%, signal=64%
REACTOME_DOWNREGULATION_OF_SMAD2_3_SMAD4_TRANSCRIPTIONAL_ACTIVITY	REACTOME_DOWNREGULATION_OF_SMAD2_3_SMAD4_TRANSCRIPTIONAL_ACTIVITY		19	0.55789423	1.4517475	0.043824703	0.15880483	1.0	994	tags=16%, list=6%, signal=17%
REACTOME_CHOLESTEROL_BIOSYNTHESIS	REACTOME_CHOLESTEROL_BIOSYNTHESIS		20	0.54542404	1.4438828	0.064	0.16706298	1.0	2939	tags=30%, list=18%, signal=36%
REACTOME_RESPIRATORY_ELECTRON_TRANSPORT_ATP_SYNTHESIS_BY_CHEMIOSMOTIC_COUPLING_AND_HEAT_PRODUCTION_BY_UNCOUPLING_PROTEINS_	REACTOME_RESPIRATORY_ELECTRON_TRANSPORT_ATP_SYNTHESIS_BY_CHEMIOSMOTIC_COUPLING_AND_HEAT_PRODUCTION_BY_UNCOUPLING_PROTEINS_		78	0.4137454	1.4417474	0.027422303	0.16819057	1.0	7380	tags=79%, list=44%, signal=141%
BIOCARTA_RACCYCD_PATHWAY	BIOCARTA_RACCYCD_PATHWAY		26	0.50821215	1.4360834	0.05762082	0.17352925	1.0	4007	tags=46%, list=24%, signal=61%
KEGG_PEROXISOME	KEGG_PEROXISOME		78	0.415981	1.4254302	0.019927537	0.18555717	1.0	3193	tags=37%, list=19%, signal=46%
PID_CASPASE_PATHWAY	PID_CASPASE_PATHWAY		50	0.44062063	1.4252301	0.040707964	0.18435809	1.0	2276	tags=30%, list=14%, signal=35%
REACTOME_PROCESSING_OF_CAPPED_INTRON_CONTAINING_PRE_MRNA	REACTOME_PROCESSING_OF_CAPPED_INTRON_CONTAINING_PRE_MRNA		130	0.37933666	1.4221867	0.018281536	0.18685839	1.0	6740	tags=55%, list=40%, signal=92%
REACTOME_ACTIVATION_OF_BH3_ONLY_PROTEINS	REACTOME_ACTIVATION_OF_BH3_ONLY_PROTEINS		16	0.57174516	1.4206525	0.07283465	0.18724404	1.0	2276	tags=38%, list=14%, signal=43%
PID_RB_1PATHWAY	PID_RB_1PATHWAY		63	0.4201589	1.4169605	0.032945737	0.19077902	1.0	2119	tags=25%, list=13%, signal=29%
REACTOME_MEIOTIC_SYNAPSIS	REACTOME_MEIOTIC_SYNAPSIS		33	0.4807061	1.4138288	0.050089445	0.19306281	1.0	3722	tags=55%, list=22%, signal=70%
REACTOME_FACTORS_INVOLVED_IN_MEGAKARYOCYTE_DEVELOPMENT_AND_PLATELET_PRODUCTION	REACTOME_FACTORS_INVOLVED_IN_MEGAKARYOCYTE_DEVELOPMENT_AND_PLATELET_PRODUCTION		96	0.39428186	1.4116514	0.040145986	0.19449107	1.0	2592	tags=30%, list=15%, signal=36%
KEGG_SMALL_CELL_LUNG_CANCER	KEGG_SMALL_CELL_LUNG_CANCER		82	0.39686915	1.4000169	0.024856597	0.2085633	1.0	1123	tags=17%, list=7%, signal=18%
REACTOME_RNA_POL_I_RNA_POL_III_AND_MITOCHONDRIAL_TRANSCRIPTION	REACTOME_RNA_POL_I_RNA_POL_III_AND_MITOCHONDRIAL_TRANSCRIPTION		64	0.40955475	1.3907917	0.051282052	0.21988787	1.0	4182	tags=34%, list=25%, signal=46%
KEGG_PANTOTHENATE_AND_COA_BIOSYNTHESIS	KEGG_PANTOTHENATE_AND_COA_BIOSYNTHESIS		15	0.5497667	1.379339	0.107334524	0.23504546	1.0	5772	tags=80%, list=34%, signal=122%
PID_SMAD2_3PATHWAY	PID_SMAD2_3PATHWAY		17	0.51587814	1.3532159	0.11764706	0.2754081	1.0	5168	tags=59%, list=31%, signal=85%
REACTOME_PURINE_METABOLISM	REACTOME_PURINE_METABOLISM		33	0.45998463	1.3489705	0.09618875	0.28096956	1.0	3160	tags=45%, list=19%, signal=56%
BIOCARTA_MEF2D_PATHWAY	BIOCARTA_MEF2D_PATHWAY		18	0.50854164	1.3382002	0.12476008	0.29717475	1.0	1276	tags=17%, list=8%, signal=18%
REACTOME_INFLUENZA_VIRAL_RNA_TRANSCRIPTION_AND_REPLICATION	REACTOME_INFLUENZA_VIRAL_RNA_TRANSCRIPTION_AND_REPLICATION		94	0.370801	1.3370051	0.036259543	0.2971155	1.0	8297	tags=84%, list=50%, signal=166%
REACTOME_OXYGEN_DEPENDENT_PROLINE_HYDROXYLATION_OF_HYPOXIA_INDUCIBLE_FACTOR_ALPHA	REACTOME_OXYGEN_DEPENDENT_PROLINE_HYDROXYLATION_OF_HYPOXIA_INDUCIBLE_FACTOR_ALPHA		16	0.5321891	1.3260576	0.1402214	0.31535062	1.0	1680	tags=19%, list=10%, signal=21%
REACTOME_EFFECTS_OF_PIP2_HYDROLYSIS	REACTOME_EFFECTS_OF_PIP2_HYDROLYSIS		22	0.50479436	1.3199402	0.12296564	0.3249094	1.0	1119	tags=23%, list=7%, signal=24%
BIOCARTA_TGFB_PATHWAY	BIOCARTA_TGFB_PATHWAY		19	0.50379455	1.3183049	0.14700544	0.325716	1.0	1428	tags=26%, list=9%, signal=29%
REACTOME_PRE_NOTCH_EXPRESSION_AND_PROCESSING	REACTOME_PRE_NOTCH_EXPRESSION_AND_PROCESSING		37	0.4373104	1.3154426	0.10622711	0.32872725	1.0	2119	tags=27%, list=13%, signal=31%
REACTOME_GLUCOSE_TRANSPORT	REACTOME_GLUCOSE_TRANSPORT		36	0.4291984	1.3109329	0.10966543	0.33492175	1.0	3259	tags=33%, list=19%, signal=41%
REACTOME_BILE_ACID_AND_BILE_SALT_METABOLISM	REACTOME_BILE_ACID_AND_BILE_SALT_METABOLISM		24	0.47008342	1.3062345	0.12296564	0.34130713	1.0	2207	tags=29%, list=13%, signal=34%
KEGG_PANCREATIC_CANCER	KEGG_PANCREATIC_CANCER		70	0.38919884	1.3046851	0.08349515	0.3417917	1.0	1146	tags=17%, list=7%, signal=18%
REACTOME_MITOCHONDRIAL_PROTEIN_IMPORT	REACTOME_MITOCHONDRIAL_PROTEIN_IMPORT		47	0.4081381	1.2962265	0.115606934	0.35656574	1.0	7219	tags=72%, list=43%, signal=127%
KEGG_PHOSPHATIDYLINOSITOL_SIGNALING_SYSTEM	KEGG_PHOSPHATIDYLINOSITOL_SIGNALING_SYSTEM		74	0.37882322	1.2941561	0.08029197	0.35831216	1.0	3215	tags=30%, list=19%, signal=37%
REACTOME_CDT1_ASSOCIATION_WITH_THE_CDC6_ORC_ORIGIN_COMPLEX	REACTOME_CDT1_ASSOCIATION_WITH_THE_CDC6_ORC_ORIGIN_COMPLEX		54	0.39236817	1.2916112	0.10453649	0.36129573	1.0	1712	tags=13%, list=10%, signal=14%
REACTOME_MRNA_PROCESSING	REACTOME_MRNA_PROCESSING		148	0.33572838	1.2914243	0.054205608	0.35921612	1.0	6740	tags=53%, list=40%, signal=87%
PID_HDAC_CLASSIII_PATHWAY	PID_HDAC_CLASSIII_PATHWAY		25	0.4489627	1.2818954	0.12956205	0.3768962	1.0	1202	tags=20%, list=7%, signal=22%
BIOCARTA_PGC1A_PATHWAY	BIOCARTA_PGC1A_PATHWAY		22	0.48164898	1.2815392	0.14872798	0.3751843	1.0	1351	tags=23%, list=8%, signal=25%
REACTOME_RNA_POL_III_TRANSCRIPTION_INITIATION_FROM_TYPE_3_PROMOTER	REACTOME_RNA_POL_III_TRANSCRIPTION_INITIATION_FROM_TYPE_3_PROMOTER		26	0.450834	1.2797251	0.15461847	0.37627175	1.0	3605	tags=35%, list=22%, signal=44%
BIOCARTA_CREB_PATHWAY	BIOCARTA_CREB_PATHWAY		26	0.45143437	1.2760255	0.15173675	0.38176376	1.0	5746	tags=62%, list=34%, signal=94%
REACTOME_CITRIC_ACID_CYCLE_TCA_CYCLE	REACTOME_CITRIC_ACID_CYCLE_TCA_CYCLE		19	0.4848497	1.2747645	0.15820312	0.38192487	1.0	6637	tags=79%, list=40%, signal=131%
REACTOME_SIGNALING_BY_NOTCH	REACTOME_SIGNALING_BY_NOTCH		94	0.35321218	1.2698319	0.07749078	0.38979217	1.0	2495	tags=23%, list=15%, signal=27%
BIOCARTA_PTEN_PATHWAY	BIOCARTA_PTEN_PATHWAY		18	0.4879018	1.2688758	0.16330275	0.38928834	1.0	5376	tags=50%, list=32%, signal=74%
REACTOME_RNA_POL_I_TRANSCRIPTION	REACTOME_RNA_POL_I_TRANSCRIPTION		32	0.42968932	1.2680457	0.14700194	0.38844967	1.0	4182	tags=31%, list=25%, signal=42%
KEGG_AMINO_SUGAR_AND_NUCLEOTIDE_SUGAR_METABOLISM	KEGG_AMINO_SUGAR_AND_NUCLEOTIDE_SUGAR_METABOLISM		44	0.40390337	1.2676394	0.12987013	0.38672698	1.0	3096	tags=30%, list=18%, signal=36%
REACTOME_GLUCOSE_METABOLISM	REACTOME_GLUCOSE_METABOLISM		61	0.3845239	1.2623563	0.11588785	0.3956098	1.0	4510	tags=41%, list=27%, signal=56%
KEGG_FATTY_ACID_METABOLISM	KEGG_FATTY_ACID_METABOLISM		36	0.41512263	1.2603399	0.16356878	0.3973172	1.0	4184	tags=44%, list=25%, signal=59%
SIG_BCR_SIGNALING_PATHWAY	SIG_BCR_SIGNALING_PATHWAY		46	0.38980925	1.253741	0.13970588	0.40893993	1.0	3618	tags=33%, list=22%, signal=41%
REACTOME_TIE2_SIGNALING	REACTOME_TIE2_SIGNALING		17	0.49093592	1.2524691	0.18647167	0.4091682	1.0	1123	tags=12%, list=7%, signal=13%
PID_HDAC_CLASSII_PATHWAY	PID_HDAC_CLASSII_PATHWAY		34	0.42654845	1.2520832	0.16698292	0.40751532	1.0	2621	tags=26%, list=16%, signal=31%
BIOCARTA_RARRXR_PATHWAY	BIOCARTA_RARRXR_PATHWAY		15	0.5102561	1.2505064	0.18442623	0.40849763	1.0	4520	tags=47%, list=27%, signal=64%
REACTOME_REGULATORY_RNA_PATHWAYS	REACTOME_REGULATORY_RNA_PATHWAYS		21	0.46012074	1.2429838	0.17870723	0.4227225	1.0	5287	tags=52%, list=32%, signal=76%
REACTOME_3_UTR_MEDIATED_TRANSLATIONAL_REGULATION	REACTOME_3_UTR_MEDIATED_TRANSLATIONAL_REGULATION		98	0.3402043	1.2398912	0.09386282	0.4270914	1.0	8297	tags=81%, list=50%, signal=159%
BIOCARTA_MITOCHONDRIA_PATHWAY	BIOCARTA_MITOCHONDRIA_PATHWAY		21	0.4581422	1.2323337	0.19160584	0.44206965	1.0	2616	tags=29%, list=16%, signal=34%
KEGG_GLUTATHIONE_METABOLISM	KEGG_GLUTATHIONE_METABOLISM		40	0.40269446	1.2313367	0.1597633	0.44179815	1.0	3201	tags=33%, list=19%, signal=40%
KEGG_GLYOXYLATE_AND_DICARBOXYLATE_METABOLISM	KEGG_GLYOXYLATE_AND_DICARBOXYLATE_METABOLISM		16	0.49243018	1.2280197	0.19656488	0.44683188	1.0	3551	tags=50%, list=21%, signal=63%
REACTOME_FATTY_ACID_TRIACYLGLYCEROL_AND_KETONE_BODY_METABOLISM	REACTOME_FATTY_ACID_TRIACYLGLYCEROL_AND_KETONE_BODY_METABOLISM		162	0.31695548	1.2249311	0.10600707	0.45161042	1.0	1805	tags=15%, list=11%, signal=17%
KEGG_INOSITOL_PHOSPHATE_METABOLISM	KEGG_INOSITOL_PHOSPHATE_METABOLISM		53	0.37318757	1.2245246	0.16425993	0.44983461	1.0	3309	tags=32%, list=20%, signal=40%
BIOCARTA_ATM_PATHWAY	BIOCARTA_ATM_PATHWAY		20	0.46132997	1.2220802	0.20116054	0.45301557	1.0	1525	tags=35%, list=9%, signal=38%
REACTOME_HIV_LIFE_CYCLE	REACTOME_HIV_LIFE_CYCLE		106	0.3350506	1.2219043	0.12477064	0.45076078	1.0	6072	tags=46%, list=36%, signal=72%
BIOCARTA_ETS_PATHWAY	BIOCARTA_ETS_PATHWAY		18	0.47692195	1.2214643	0.21135029	0.44905937	1.0	1727	tags=39%, list=10%, signal=43%
REACTOME_DOWNREGULATION_OF_TGF_BETA_RECEPTOR_SIGNALING	REACTOME_DOWNREGULATION_OF_TGF_BETA_RECEPTOR_SIGNALING		21	0.44949147	1.2212394	0.22574627	0.44701245	1.0	3608	tags=38%, list=22%, signal=48%
PID_WNT_NONCANONICAL_PATHWAY	PID_WNT_NONCANONICAL_PATHWAY		32	0.41367117	1.2208052	0.19178082	0.44540694	1.0	1575	tags=19%, list=9%, signal=21%
PID_INTEGRIN5_PATHWAY	PID_INTEGRIN5_PATHWAY		17	0.47941843	1.2188004	0.19855596	0.44734403	1.0	1576	tags=29%, list=9%, signal=32%
REACTOME_ABC_FAMILY_PROTEINS_MEDIATED_TRANSPORT	REACTOME_ABC_FAMILY_PROTEINS_MEDIATED_TRANSPORT		31	0.41315594	1.2156204	0.21715328	0.45213187	1.0	603	tags=16%, list=4%, signal=17%
REACTOME_SIGNALING_BY_BMP	REACTOME_SIGNALING_BY_BMP		22	0.44713116	1.2141601	0.23091976	0.45288846	1.0	954	tags=14%, list=6%, signal=14%
BIOCARTA_ALK_PATHWAY	BIOCARTA_ALK_PATHWAY		37	0.3971613	1.2130362	0.2061657	0.452968	1.0	1638	tags=16%, list=10%, signal=18%
KEGG_N_GLYCAN_BIOSYNTHESIS	KEGG_N_GLYCAN_BIOSYNTHESIS		42	0.3883551	1.2128915	0.16728625	0.4507581	1.0	4849	tags=43%, list=29%, signal=60%
BIOCARTA_GPCR_PATHWAY	BIOCARTA_GPCR_PATHWAY		33	0.40884107	1.2080585	0.21308412	0.45919928	1.0	4893	tags=48%, list=29%, signal=68%
REACTOME_MRNA_SPLICING_MINOR_PATHWAY	REACTOME_MRNA_SPLICING_MINOR_PATHWAY		40	0.39198008	1.2050796	0.19337016	0.4636983	1.0	7268	tags=63%, list=43%, signal=110%
REACTOME_INSULIN_SYNTHESIS_AND_PROCESSING	REACTOME_INSULIN_SYNTHESIS_AND_PROCESSING		19	0.45169917	1.2038991	0.21390374	0.46397448	1.0	5035	tags=47%, list=30%, signal=68%
REACTOME_REGULATION_OF_MITOTIC_CELL_CYCLE	REACTOME_REGULATION_OF_MITOTIC_CELL_CYCLE		77	0.34615323	1.2037299	0.14880952	0.4618032	1.0	3843	tags=25%, list=23%, signal=32%
KEGG_PROPANOATE_METABOLISM	KEGG_PROPANOATE_METABOLISM		30	0.41185713	1.2024962	0.21335807	0.46213576	1.0	4506	tags=47%, list=27%, signal=64%
BIOCARTA_BCELLSURVIVAL_PATHWAY	BIOCARTA_BCELLSURVIVAL_PATHWAY		15	0.48434034	1.1963181	0.25182483	0.47357208	1.0	4278	tags=40%, list=26%, signal=54%
KEGG_CITRATE_CYCLE_TCA_CYCLE	KEGG_CITRATE_CYCLE_TCA_CYCLE		30	0.41494307	1.1908537	0.22519083	0.48392966	1.0	6637	tags=73%, list=40%, signal=121%
REACTOME_MICRORNA_MIRNA_BIOGENESIS	REACTOME_MICRORNA_MIRNA_BIOGENESIS		18	0.46211603	1.1894485	0.25272727	0.48466545	1.0	5287	tags=56%, list=32%, signal=81%
PID_AURORA_A_PATHWAY	PID_AURORA_A_PATHWAY		30	0.4081306	1.1848743	0.2237354	0.49302712	1.0	3037	tags=47%, list=18%, signal=57%
REACTOME_SCFSKP2_MEDIATED_DEGRADATION_OF_P27_P21	REACTOME_SCFSKP2_MEDIATED_DEGRADATION_OF_P27_P21		53	0.36410147	1.1783956	0.23210831	0.5060809	1.0	1035	tags=9%, list=6%, signal=10%
REACTOME_RNA_POL_III_TRANSCRIPTION	REACTOME_RNA_POL_III_TRANSCRIPTION		33	0.39494997	1.1772679	0.22162162	0.50615776	1.0	3762	tags=33%, list=22%, signal=43%
REACTOME_MRNA_SPLICING	REACTOME_MRNA_SPLICING		103	0.3178469	1.1722728	0.15140186	0.51555747	1.0	6821	tags=52%, list=41%, signal=88%
REACTOME_PRE_NOTCH_TRANSCRIPTION_AND_TRANSLATION	REACTOME_PRE_NOTCH_TRANSCRIPTION_AND_TRANSLATION		22	0.4304638	1.1667472	0.24855492	0.5268227	1.0	1289	tags=18%, list=8%, signal=20%
KEGG_PROGESTERONE_MEDIATED_OOCYTE_MATURATION	KEGG_PROGESTERONE_MEDIATED_OOCYTE_MATURATION		83	0.32926023	1.166549	0.1752381	0.52463853	1.0	4278	tags=40%, list=26%, signal=53%
REACTOME_METABOLISM_OF_LIPIDS_AND_LIPOPROTEINS	REACTOME_METABOLISM_OF_LIPIDS_AND_LIPOPROTEINS		441	0.2717637	1.1643218	0.09026549	0.5276502	1.0	3610	tags=25%, list=22%, signal=31%
REACTOME_ENERGY_DEPENDENT_REGULATION_OF_MTOR_BY_LKB1_AMPK	REACTOME_ENERGY_DEPENDENT_REGULATION_OF_MTOR_BY_LKB1_AMPK		17	0.4525665	1.1624805	0.26974952	0.52940565	1.0	1685	tags=12%, list=10%, signal=13%
PID_RAS_PATHWAY	PID_RAS_PATHWAY		28	0.40995857	1.1621531	0.2461832	0.527646	1.0	59	tags=7%, list=0%, signal=7%
REACTOME_CYCLIN_E_ASSOCIATED_EVENTS_DURING_G1_S_TRANSITION_	REACTOME_CYCLIN_E_ASSOCIATED_EVENTS_DURING_G1_S_TRANSITION_		62	0.34864265	1.1590968	0.21176471	0.5325599	1.0	1035	tags=10%, list=6%, signal=10%
KEGG_RNA_POLYMERASE	KEGG_RNA_POLYMERASE		27	0.3987656	1.1562504	0.2407767	0.53674275	1.0	5244	tags=44%, list=31%, signal=65%
KEGG_P53_SIGNALING_PATHWAY	KEGG_P53_SIGNALING_PATHWAY		63	0.347153	1.1542777	0.22862129	0.5388257	1.0	1532	tags=24%, list=9%, signal=26%
REACTOME_SIGNALING_BY_RHO_GTPASES	REACTOME_SIGNALING_BY_RHO_GTPASES		108	0.31031308	1.1515424	0.17699115	0.5428035	1.0	2376	tags=21%, list=14%, signal=25%
REACTOME_CELL_DEATH_SIGNALLING_VIA_NRAGE_NRIF_AND_NADE	REACTOME_CELL_DEATH_SIGNALLING_VIA_NRAGE_NRIF_AND_NADE		57	0.34998974	1.1469963	0.2457786	0.55184186	1.0	2285	tags=25%, list=14%, signal=28%
REACTOME_TRIGLYCERIDE_BIOSYNTHESIS	REACTOME_TRIGLYCERIDE_BIOSYNTHESIS		36	0.38273942	1.1447433	0.2416503	0.5547725	1.0	1571	tags=19%, list=9%, signal=21%
PID_TELOMERASE_PATHWAY	PID_TELOMERASE_PATHWAY		68	0.3393392	1.1446772	0.22626263	0.5521999	1.0	3627	tags=35%, list=22%, signal=45%
REACTOME_PLATELET_CALCIUM_HOMEOSTASIS	REACTOME_PLATELET_CALCIUM_HOMEOSTASIS		16	0.4573298	1.1437674	0.2972441	0.5518342	1.0	2121	tags=25%, list=13%, signal=29%
PID_PI3KCI_AKT_PATHWAY	PID_PI3KCI_AKT_PATHWAY		35	0.3772047	1.1407142	0.27011493	0.55689156	1.0	634	tags=14%, list=4%, signal=15%
REACTOME_ASSOCIATION_OF_TRIC_CCT_WITH_TARGET_PROTEINS_DURING_BIOSYNTHESIS	REACTOME_ASSOCIATION_OF_TRIC_CCT_WITH_TARGET_PROTEINS_DURING_BIOSYNTHESIS		25	0.40580615	1.1400547	0.27005872	0.55582577	1.0	2444	tags=16%, list=15%, signal=19%
REACTOME_TRNA_AMINOACYLATION	REACTOME_TRNA_AMINOACYLATION		41	0.3640785	1.1385523	0.2671614	0.5568199	1.0	1824	tags=15%, list=11%, signal=16%
REACTOME_ABCA_TRANSPORTERS_IN_LIPID_HOMEOSTASIS	REACTOME_ABCA_TRANSPORTERS_IN_LIPID_HOMEOSTASIS		16	0.4599713	1.1380917	0.29867676	0.55538005	1.0	387	tags=19%, list=2%, signal=19%
REACTOME_RNA_POL_III_TRANSCRIPTION_INITIATION_FROM_TYPE_2_PROMOTER	REACTOME_RNA_POL_III_TRANSCRIPTION_INITIATION_FROM_TYPE_2_PROMOTER		23	0.41331398	1.1305984	0.29865125	0.57124037	1.0	3762	tags=35%, list=22%, signal=45%
PID_MYC_REPRESS_PATHWAY	PID_MYC_REPRESS_PATHWAY		61	0.34188685	1.1279644	0.24686942	0.57532084	1.0	682	tags=16%, list=4%, signal=17%
REACTOME_ABORTIVE_ELONGATION_OF_HIV1_TRANSCRIPT_IN_THE_ABSENCE_OF_TAT	REACTOME_ABORTIVE_ELONGATION_OF_HIV1_TRANSCRIPT_IN_THE_ABSENCE_OF_TAT		19	0.42634168	1.1272267	0.30167598	0.5744551	1.0	5354	tags=47%, list=32%, signal=70%
BIOCARTA_CHEMICAL_PATHWAY	BIOCARTA_CHEMICAL_PATHWAY		22	0.4149356	1.1253991	0.2928709	0.576462	1.0	2276	tags=27%, list=14%, signal=32%
PID_NCADHERIN_PATHWAY	PID_NCADHERIN_PATHWAY		33	0.37794653	1.1249048	0.28787878	0.57493734	1.0	1538	tags=18%, list=9%, signal=20%
KEGG_GALACTOSE_METABOLISM	KEGG_GALACTOSE_METABOLISM		25	0.3968245	1.1226064	0.28651685	0.57829183	1.0	4841	tags=48%, list=29%, signal=67%
KEGG_GLYCOSYLPHOSPHATIDYLINOSITOL_GPI_ANCHOR_BIOSYNTHESIS	KEGG_GLYCOSYLPHOSPHATIDYLINOSITOL_GPI_ANCHOR_BIOSYNTHESIS		24	0.40306008	1.1190282	0.28787878	0.584765	1.0	4926	tags=50%, list=29%, signal=71%
PID_HNF3A_PATHWAY	PID_HNF3A_PATHWAY		39	0.36415395	1.1170851	0.29608938	0.58725584	1.0	1349	tags=13%, list=8%, signal=14%
REACTOME_GENERIC_TRANSCRIPTION_PATHWAY	REACTOME_GENERIC_TRANSCRIPTION_PATHWAY		187	0.28336537	1.1163951	0.21575342	0.5861906	1.0	2440	tags=17%, list=15%, signal=20%
PID_HDAC_CLASSI_PATHWAY	PID_HDAC_CLASSI_PATHWAY		65	0.32673767	1.1144958	0.2504744	0.58847094	1.0	3371	tags=29%, list=20%, signal=36%
REACTOME_IRON_UPTAKE_AND_TRANSPORT	REACTOME_IRON_UPTAKE_AND_TRANSPORT		35	0.37572578	1.1107353	0.2959559	0.59558874	1.0	1386	tags=11%, list=8%, signal=12%
REACTOME_APOPTOSIS	REACTOME_APOPTOSIS		138	0.29273358	1.1067201	0.23352166	0.60313463	1.0	2616	tags=17%, list=16%, signal=20%
KEGG_BUTANOATE_METABOLISM	KEGG_BUTANOATE_METABOLISM		31	0.3758169	1.1063676	0.2928709	0.60134655	1.0	1781	tags=16%, list=11%, signal=18%
BIOCARTA_CASPASE_PATHWAY	BIOCARTA_CASPASE_PATHWAY		22	0.4127114	1.1039782	0.33333334	0.604683	1.0	2616	tags=36%, list=16%, signal=43%
KEGG_MELANOMA	KEGG_MELANOMA		71	0.32437527	1.1032238	0.3022388	0.60388786	1.0	4627	tags=38%, list=28%, signal=52%
PID_CDC42_REG_PATHWAY	PID_CDC42_REG_PATHWAY		30	0.3810396	1.100526	0.33395177	0.6083744	1.0	3806	tags=40%, list=23%, signal=52%
REACTOME_REGULATION_OF_HYPOXIA_INDUCIBLE_FACTOR_HIF_BY_OXYGEN	REACTOME_REGULATION_OF_HYPOXIA_INDUCIBLE_FACTOR_HIF_BY_OXYGEN		23	0.4022902	1.0982113	0.34136546	0.6117498	1.0	1680	tags=17%, list=10%, signal=19%
REACTOME_LATE_PHASE_OF_HIV_LIFE_CYCLE	REACTOME_LATE_PHASE_OF_HIV_LIFE_CYCLE		93	0.30724794	1.0968307	0.2908438	0.6125861	1.0	6072	tags=46%, list=36%, signal=72%
KEGG_PATHWAYS_IN_CANCER	KEGG_PATHWAYS_IN_CANCER		320	0.26411775	1.0964111	0.21527778	0.61111313	1.0	1680	tags=14%, list=10%, signal=15%
REACTOME_REGULATION_OF_GENE_EXPRESSION_IN_BETA_CELLS	REACTOME_REGULATION_OF_GENE_EXPRESSION_IN_BETA_CELLS		19	0.40987748	1.0933087	0.3519553	0.61637944	1.0	498	tags=11%, list=3%, signal=11%
REACTOME_SPHINGOLIPID_METABOLISM	REACTOME_SPHINGOLIPID_METABOLISM		61	0.3261954	1.0886388	0.31015038	0.6261617	1.0	3733	tags=36%, list=22%, signal=46%
PID_HEDGEHOG_GLI_PATHWAY	PID_HEDGEHOG_GLI_PATHWAY		48	0.34320366	1.0872008	0.28917912	0.6271914	1.0	3813	tags=29%, list=23%, signal=38%
BIOCARTA_NGF_PATHWAY	BIOCARTA_NGF_PATHWAY		18	0.41535744	1.0860865	0.35154828	0.62740546	1.0	4278	tags=39%, list=26%, signal=52%
PID_PDGFRA_PATHWAY	PID_PDGFRA_PATHWAY		22	0.39653882	1.0853391	0.3365949	0.62674844	1.0	987	tags=14%, list=6%, signal=14%
REACTOME_GLUCONEOGENESIS	REACTOME_GLUCONEOGENESIS		30	0.3781084	1.0852937	0.31736526	0.62416	1.0	5124	tags=47%, list=31%, signal=67%
REACTOME_PRE_NOTCH_PROCESSING_IN_GOLGI	REACTOME_PRE_NOTCH_PROCESSING_IN_GOLGI		16	0.434824	1.0828593	0.36561266	0.62804335	1.0	1877	tags=31%, list=11%, signal=35%
REACTOME_FORMATION_OF_INCISION_COMPLEX_IN_GG_NER	REACTOME_FORMATION_OF_INCISION_COMPLEX_IN_GG_NER		19	0.41015616	1.0774609	0.37906137	0.6399102	1.0	3141	tags=32%, list=19%, signal=39%
REACTOME_METABOLISM_OF_CARBOHYDRATES	REACTOME_METABOLISM_OF_CARBOHYDRATES		220	0.26910335	1.0770918	0.2647059	0.6381953	1.0	3354	tags=27%, list=20%, signal=34%
KEGG_GLIOMA	KEGG_GLIOMA		64	0.3173169	1.0766419	0.3223301	0.63672817	1.0	4627	tags=36%, list=28%, signal=49%
REACTOME_NOTCH1_INTRACELLULAR_DOMAIN_REGULATES_TRANSCRIPTION	REACTOME_NOTCH1_INTRACELLULAR_DOMAIN_REGULATES_TRANSCRIPTION		43	0.3392084	1.0762622	0.34464285	0.63496697	1.0	2495	tags=19%, list=15%, signal=22%
REACTOME_INSULIN_RECEPTOR_RECYCLING	REACTOME_INSULIN_RECEPTOR_RECYCLING		22	0.39581013	1.0742157	0.35867447	0.6377403	1.0	1386	tags=14%, list=8%, signal=15%
BIOCARTA_BCR_PATHWAY	BIOCARTA_BCR_PATHWAY		34	0.34996787	1.0642023	0.34500876	0.661917	1.0	1841	tags=18%, list=11%, signal=20%
KEGG_THYROID_CANCER	KEGG_THYROID_CANCER		29	0.3724418	1.0630585	0.35976788	0.6621137	1.0	4535	tags=41%, list=27%, signal=57%
REACTOME_RNA_POL_III_CHAIN_ELONGATION	REACTOME_RNA_POL_III_CHAIN_ELONGATION		17	0.41094336	1.0620971	0.39350182	0.66182804	1.0	3605	tags=35%, list=22%, signal=45%
KEGG_ONE_CARBON_POOL_BY_FOLATE	KEGG_ONE_CARBON_POOL_BY_FOLATE		16	0.41835716	1.0597689	0.37616387	0.66544104	1.0	3160	tags=50%, list=19%, signal=62%
REACTOME_TRANSCRIPTION	REACTOME_TRANSCRIPTION		145	0.27553368	1.0575721	0.31144464	0.66866577	1.0	6159	tags=40%, list=37%, signal=63%
KEGG_GLYCOSAMINOGLYCAN_BIOSYNTHESIS_HEPARAN_SULFATE	KEGG_GLYCOSAMINOGLYCAN_BIOSYNTHESIS_HEPARAN_SULFATE		26	0.3796454	1.0553362	0.40618956	0.67188555	1.0	3026	tags=35%, list=18%, signal=42%
PID_RXR_VDR_PATHWAY	PID_RXR_VDR_PATHWAY		26	0.37948006	1.0533919	0.40560746	0.6744038	1.0	1943	tags=23%, list=12%, signal=26%
PID_AR_TF_PATHWAY	PID_AR_TF_PATHWAY		50	0.32790732	1.0526439	0.35791367	0.673612	1.0	1993	tags=24%, list=12%, signal=27%
REACTOME_ACTIVATED_AMPK_STIMULATES_FATTY_ACID_OXIDATION_IN_MUSCLE	REACTOME_ACTIVATED_AMPK_STIMULATES_FATTY_ACID_OXIDATION_IN_MUSCLE		18	0.40704364	1.048824	0.39122137	0.68120563	1.0	2504	tags=22%, list=15%, signal=26%
PID_MTOR_4PATHWAY	PID_MTOR_4PATHWAY		69	0.3104211	1.0461278	0.38715595	0.6856892	1.0	1966	tags=13%, list=12%, signal=15%
REACTOME_FORMATION_OF_THE_TERNARY_COMPLEX_AND_SUBSEQUENTLY_THE_43S_COMPLEX	REACTOME_FORMATION_OF_THE_TERNARY_COMPLEX_AND_SUBSEQUENTLY_THE_43S_COMPLEX		46	0.32978922	1.0450306	0.36545455	0.68577474	1.0	9822	tags=98%, list=59%, signal=236%
KEGG_PENTOSE_PHOSPHATE_PATHWAY	KEGG_PENTOSE_PHOSPHATE_PATHWAY		26	0.37402973	1.0424608	0.38640776	0.68987244	1.0	5186	tags=46%, list=31%, signal=67%
REACTOME_PKB_MEDIATED_EVENTS	REACTOME_PKB_MEDIATED_EVENTS		28	0.36541307	1.0406725	0.40441176	0.69197893	1.0	1685	tags=11%, list=10%, signal=12%
KEGG_CHRONIC_MYELOID_LEUKEMIA	KEGG_CHRONIC_MYELOID_LEUKEMIA		73	0.29712918	1.0379559	0.4247619	0.6967128	1.0	1525	tags=11%, list=9%, signal=12%
BIOCARTA_TEL_PATHWAY	BIOCARTA_TEL_PATHWAY		18	0.3989151	1.0331763	0.4280303	0.70701015	1.0	4520	tags=50%, list=27%, signal=68%
BIOCARTA_IGF1MTOR_PATHWAY	BIOCARTA_IGF1MTOR_PATHWAY		20	0.39631736	1.0317408	0.41869158	0.70825505	1.0	4163	tags=25%, list=25%, signal=33%
REACTOME_PYRIMIDINE_METABOLISM	REACTOME_PYRIMIDINE_METABOLISM		22	0.37552243	1.0311	0.4027778	0.70721245	1.0	2395	tags=41%, list=14%, signal=48%
REACTOME_PHASE1_FUNCTIONALIZATION_OF_COMPOUNDS	REACTOME_PHASE1_FUNCTIONALIZATION_OF_COMPOUNDS		42	0.32304063	1.0212029	0.4077491	0.73143363	1.0	928	tags=10%, list=6%, signal=10%
BIOCARTA_PITX2_PATHWAY	BIOCARTA_PITX2_PATHWAY		15	0.41332486	1.0184284	0.43984962	0.73635584	1.0	1851	tags=13%, list=11%, signal=15%
REACTOME_GLUTATHIONE_CONJUGATION	REACTOME_GLUTATHIONE_CONJUGATION		16	0.4033469	1.017084	0.43828264	0.7372735	1.0	5809	tags=69%, list=35%, signal=105%
REACTOME_P75_NTR_RECEPTOR_MEDIATED_SIGNALLING	REACTOME_P75_NTR_RECEPTOR_MEDIATED_SIGNALLING		78	0.29228172	1.0122287	0.40262172	0.74754804	1.0	3806	tags=32%, list=23%, signal=41%
REACTOME_PHOSPHOLIPID_METABOLISM	REACTOME_PHOSPHOLIPID_METABOLISM		184	0.25513452	1.0102488	0.4169675	0.7500519	1.0	3735	tags=29%, list=22%, signal=37%
BIOCARTA_FCER1_PATHWAY	BIOCARTA_FCER1_PATHWAY		38	0.32727334	1.00886	0.44705883	0.7509734	1.0	4535	tags=37%, list=27%, signal=50%
BIOCARTA_HIVNEF_PATHWAY	BIOCARTA_HIVNEF_PATHWAY		57	0.302216	1.0081526	0.41373238	0.75009614	1.0	3029	tags=35%, list=18%, signal=43%
BIOCARTA_CXCR4_PATHWAY	BIOCARTA_CXCR4_PATHWAY		23	0.36585844	1.0052006	0.44592032	0.7555277	1.0	4893	tags=43%, list=29%, signal=61%
REACTOME_MYOGENESIS	REACTOME_MYOGENESIS		25	0.3579601	1.004123	0.47858474	0.75562394	1.0	3919	tags=40%, list=23%, signal=52%
REACTOME_TRANSCRIPTIONAL_ACTIVITY_OF_SMAD2_SMAD3_SMAD4_HETEROTRIMER	REACTOME_TRANSCRIPTIONAL_ACTIVITY_OF_SMAD2_SMAD3_SMAD4_HETEROTRIMER		36	0.32807437	0.9988785	0.45762712	0.76730186	1.0	994	tags=11%, list=6%, signal=12%
REACTOME_FORMATION_OF_THE_HIV1_EARLY_ELONGATION_COMPLEX	REACTOME_FORMATION_OF_THE_HIV1_EARLY_ELONGATION_COMPLEX		27	0.34688455	0.9979978	0.42741936	0.7669349	1.0	5354	tags=37%, list=32%, signal=54%
REACTOME_INFLAMMASOMES	REACTOME_INFLAMMASOMES		16	0.40150943	0.9975599	0.4774436	0.7652978	1.0	446	tags=19%, list=3%, signal=19%
KEGG_PYRUVATE_METABOLISM	KEGG_PYRUVATE_METABOLISM		37	0.32731503	0.99711174	0.42429906	0.76376057	1.0	5051	tags=43%, list=30%, signal=62%
REACTOME_SIGNALING_BY_NOTCH1	REACTOME_SIGNALING_BY_NOTCH1		66	0.29963297	0.99668044	0.4639376	0.76204115	1.0	2495	tags=20%, list=15%, signal=23%
KEGG_ADHERENS_JUNCTION	KEGG_ADHERENS_JUNCTION		73	0.28381166	0.99374855	0.47528517	0.7672914	1.0	1353	tags=14%, list=8%, signal=15%
KEGG_STARCH_AND_SUCROSE_METABOLISM	KEGG_STARCH_AND_SUCROSE_METABOLISM		29	0.34810206	0.9911007	0.4681275	0.77164054	1.0	4555	tags=41%, list=27%, signal=57%
REACTOME_RORA_ACTIVATES_CIRCADIAN_EXPRESSION	REACTOME_RORA_ACTIVATES_CIRCADIAN_EXPRESSION		23	0.35756862	0.98160183	0.49632353	0.7950181	1.0	2861	tags=26%, list=17%, signal=31%
KEGG_PPAR_SIGNALING_PATHWAY	KEGG_PPAR_SIGNALING_PATHWAY		66	0.2877122	0.9813722	0.48913044	0.79283607	1.0	2074	tags=20%, list=12%, signal=22%
REACTOME_BIOSYNTHESIS_OF_THE_N_GLYCAN_PRECURSOR_DOLICHOL_LIPID_LINKED_OLIGOSACCHARIDE_LLO_AND_TRANSFER_TO_A_NASCENT_PROTEIN	REACTOME_BIOSYNTHESIS_OF_THE_N_GLYCAN_PRECURSOR_DOLICHOL_LIPID_LINKED_OLIGOSACCHARIDE_LLO_AND_TRANSFER_TO_A_NASCENT_PROTEIN		25	0.34583706	0.9799767	0.4910072	0.79381466	1.0	5521	tags=52%, list=33%, signal=77%
ST_GRANULE_CELL_SURVIVAL_PATHWAY	ST_GRANULE_CELL_SURVIVAL_PATHWAY		26	0.34304267	0.97896016	0.50396824	0.793774	1.0	1532	tags=19%, list=9%, signal=21%
PID_WNT_SIGNALING_PATHWAY	PID_WNT_SIGNALING_PATHWAY		28	0.3362491	0.97493637	0.48798522	0.8023983	1.0	1638	tags=18%, list=10%, signal=20%
REACTOME_DESTABILIZATION_OF_MRNA_BY_KSRP	REACTOME_DESTABILIZATION_OF_MRNA_BY_KSRP		16	0.3838223	0.9735	0.49215686	0.80348456	1.0	5271	tags=63%, list=31%, signal=91%
PID_S1P_META_PATHWAY	PID_S1P_META_PATHWAY		21	0.36127427	0.97222185	0.5047801	0.8041558	1.0	1361	tags=14%, list=8%, signal=16%
REACTOME_TGF_BETA_RECEPTOR_SIGNALING_ACTIVATES_SMADS	REACTOME_TGF_BETA_RECEPTOR_SIGNALING_ACTIVATES_SMADS		24	0.355501	0.97040606	0.50087875	0.80634505	1.0	1146	tags=17%, list=7%, signal=18%
PID_RHOA_PATHWAY	PID_RHOA_PATHWAY		45	0.30940738	0.9695825	0.5263158	0.805776	1.0	2943	tags=20%, list=18%, signal=24%
REACTOME_YAP1_AND_WWTR1_TAZ_STIMULATED_GENE_EXPRESSION	REACTOME_YAP1_AND_WWTR1_TAZ_STIMULATED_GENE_EXPRESSION		23	0.3520144	0.96893865	0.50187266	0.8045919	1.0	3209	tags=26%, list=19%, signal=32%
BIOCARTA_CHREBP2_PATHWAY	BIOCARTA_CHREBP2_PATHWAY		40	0.31291267	0.96580696	0.5086042	0.8105762	1.0	3295	tags=20%, list=20%, signal=25%
BIOCARTA_MYOSIN_PATHWAY	BIOCARTA_MYOSIN_PATHWAY		31	0.32490653	0.9614103	0.5	0.8200155	1.0	4340	tags=42%, list=26%, signal=56%
KEGG_SPHINGOLIPID_METABOLISM	KEGG_SPHINGOLIPID_METABOLISM		38	0.31753924	0.96117353	0.5090253	0.81777847	1.0	741	tags=13%, list=4%, signal=14%
REACTOME_PPARA_ACTIVATES_GENE_EXPRESSION	REACTOME_PPARA_ACTIVATES_GENE_EXPRESSION		100	0.2619426	0.95841515	0.5505618	0.8227633	1.0	1805	tags=13%, list=11%, signal=14%
REACTOME_APOPTOTIC_CLEAVAGE_OF_CELLULAR_PROTEINS	REACTOME_APOPTOTIC_CLEAVAGE_OF_CELLULAR_PROTEINS		36	0.31735986	0.9516912	0.5475285	0.8384351	1.0	3029	tags=22%, list=18%, signal=27%
BIOCARTA_HCMV_PATHWAY	BIOCARTA_HCMV_PATHWAY		17	0.36787856	0.9484486	0.53174603	0.84414804	1.0	4886	tags=53%, list=29%, signal=75%
PID_DNA_PK_PATHWAY	PID_DNA_PK_PATHWAY		16	0.37796813	0.9457112	0.5302752	0.84865046	1.0	2284	tags=25%, list=14%, signal=29%
REACTOME_P53_DEPENDENT_G1_DNA_DAMAGE_RESPONSE	REACTOME_P53_DEPENDENT_G1_DNA_DAMAGE_RESPONSE		53	0.293338	0.9439541	0.55496454	0.8507831	1.0	1234	tags=8%, list=7%, signal=8%
KEGG_B_CELL_RECEPTOR_SIGNALING_PATHWAY	KEGG_B_CELL_RECEPTOR_SIGNALING_PATHWAY		72	0.27752367	0.9406348	0.5837838	0.8568793	1.0	1535	tags=15%, list=9%, signal=17%
REACTOME_LYSOSOME_VESICLE_BIOGENESIS	REACTOME_LYSOSOME_VESICLE_BIOGENESIS		21	0.34765995	0.9404572	0.5472371	0.8544012	1.0	1798	tags=10%, list=11%, signal=11%
REACTOME_PLC_BETA_MEDIATED_EVENTS	REACTOME_PLC_BETA_MEDIATED_EVENTS		41	0.30125573	0.93944883	0.54464287	0.85430306	1.0	4886	tags=44%, list=29%, signal=62%
PID_FOXO_PATHWAY	PID_FOXO_PATHWAY		49	0.2904227	0.9394109	0.5654762	0.8514606	1.0	1360	tags=14%, list=8%, signal=16%
PID_CDC42_PATHWAY	PID_CDC42_PATHWAY		70	0.27128717	0.9355908	0.610586	0.85911024	1.0	3683	tags=24%, list=22%, signal=31%
BIOCARTA_TFF_PATHWAY	BIOCARTA_TFF_PATHWAY		21	0.35082582	0.9344668	0.5555556	0.8592075	1.0	4535	tags=38%, list=27%, signal=52%
REACTOME_DEADENYLATION_DEPENDENT_MRNA_DECAY	REACTOME_DEADENYLATION_DEPENDENT_MRNA_DECAY		41	0.30120304	0.9338425	0.5743119	0.8581479	1.0	4492	tags=37%, list=27%, signal=50%
BIOCARTA_AKT_PATHWAY	BIOCARTA_AKT_PATHWAY		22	0.3507479	0.93042386	0.5746692	0.86449516	1.0	634	tags=14%, list=4%, signal=14%
REACTOME_NRAGE_SIGNALS_DEATH_THROUGH_JNK	REACTOME_NRAGE_SIGNALS_DEATH_THROUGH_JNK		42	0.2925916	0.92426395	0.59344894	0.87826234	1.0	3806	tags=36%, list=23%, signal=46%
REACTOME_CYTOCHROME_P450_ARRANGED_BY_SUBSTRATE_TYPE	REACTOME_CYTOCHROME_P450_ARRANGED_BY_SUBSTRATE_TYPE		27	0.3267085	0.9191553	0.5761468	0.8894012	1.0	928	tags=7%, list=6%, signal=8%
KEGG_OXIDATIVE_PHOSPHORYLATION	KEGG_OXIDATIVE_PHOSPHORYLATION		113	0.24658234	0.91841483	0.6103896	0.8883622	1.0	7380	tags=65%, list=44%, signal=115%
PID_ILK_PATHWAY	PID_ILK_PATHWAY		45	0.2932024	0.9162674	0.5761719	0.8911579	1.0	2358	tags=18%, list=14%, signal=21%
BIOCARTA_NOS1_PATHWAY	BIOCARTA_NOS1_PATHWAY		20	0.34721023	0.9138488	0.58181816	0.89475805	1.0	3449	tags=30%, list=21%, signal=38%
PID_RAC1_REG_PATHWAY	PID_RAC1_REG_PATHWAY		36	0.30533612	0.91283756	0.59266406	0.8944079	1.0	3806	tags=36%, list=23%, signal=47%
REACTOME_PIP3_ACTIVATES_AKT_SIGNALING	REACTOME_PIP3_ACTIVATES_AKT_SIGNALING		27	0.32287598	0.9119466	0.6285178	0.8937692	1.0	634	tags=11%, list=4%, signal=12%
BIOCARTA_BAD_PATHWAY	BIOCARTA_BAD_PATHWAY		25	0.3190899	0.8990509	0.59786475	0.92442316	1.0	3557	tags=44%, list=21%, signal=56%
KEGG_BETA_ALANINE_METABOLISM	KEGG_BETA_ALANINE_METABOLISM		22	0.33600575	0.89835525	0.6221374	0.9232193	1.0	5690	tags=45%, list=34%, signal=69%
BIOCARTA_MAPK_PATHWAY	BIOCARTA_MAPK_PATHWAY		85	0.25347772	0.8923832	0.66064984	0.93585706	1.0	2040	tags=16%, list=12%, signal=19%
REACTOME_TERMINATION_OF_O_GLYCAN_BIOSYNTHESIS	REACTOME_TERMINATION_OF_O_GLYCAN_BIOSYNTHESIS		16	0.35783437	0.8894977	0.6079855	0.9401244	1.0	458	tags=13%, list=3%, signal=13%
BIOCARTA_CALCINEURIN_PATHWAY	BIOCARTA_CALCINEURIN_PATHWAY		18	0.34292325	0.8880063	0.6259259	0.9408444	1.0	1276	tags=22%, list=8%, signal=24%
KEGG_ABC_TRANSPORTERS	KEGG_ABC_TRANSPORTERS		42	0.28625175	0.88470304	0.64324325	0.9464533	1.0	1846	tags=19%, list=11%, signal=21%
SIG_CHEMOTAXIS	SIG_CHEMOTAXIS		45	0.28329748	0.88143927	0.6524272	0.9520054	1.0	1061	tags=9%, list=6%, signal=9%
BIOCARTA_MAL_PATHWAY	BIOCARTA_MAL_PATHWAY		19	0.33792523	0.8801701	0.6236162	0.95230347	1.0	1841	tags=16%, list=11%, signal=18%
REACTOME_SYNTHESIS_OF_PC	REACTOME_SYNTHESIS_OF_PC		17	0.3452192	0.8800849	0.65745854	0.9494476	1.0	786	tags=12%, list=5%, signal=12%
KEGG_WNT_SIGNALING_PATHWAY	KEGG_WNT_SIGNALING_PATHWAY		146	0.23091073	0.87703377	0.76865673	0.9544339	1.0	1638	tags=10%, list=10%, signal=11%
KEGG_HUNTINGTONS_DISEASE	KEGG_HUNTINGTONS_DISEASE		165	0.22615145	0.8768662	0.8054054	0.95184857	1.0	7200	tags=59%, list=43%, signal=102%
KEGG_PORPHYRIN_AND_CHLOROPHYLL_METABOLISM	KEGG_PORPHYRIN_AND_CHLOROPHYLL_METABOLISM		24	0.3204626	0.8761309	0.651341	0.9507866	1.0	2447	tags=29%, list=15%, signal=34%
REACTOME_GLYCEROPHOSPHOLIPID_BIOSYNTHESIS	REACTOME_GLYCEROPHOSPHOLIPID_BIOSYNTHESIS		79	0.24914569	0.8758056	0.7124304	0.9486663	1.0	3531	tags=24%, list=21%, signal=30%
REACTOME_RNA_POL_III_TRANSCRIPTION_TERMINATION	REACTOME_RNA_POL_III_TRANSCRIPTION_TERMINATION		19	0.3292445	0.8751081	0.6617647	0.94741875	1.0	3605	tags=32%, list=22%, signal=40%
REACTOME_ASPARAGINE_N_LINKED_GLYCOSYLATION	REACTOME_ASPARAGINE_N_LINKED_GLYCOSYLATION		76	0.24941449	0.8747883	0.7199248	0.945253	1.0	4849	tags=33%, list=29%, signal=46%
KEGG_O_GLYCAN_BIOSYNTHESIS	KEGG_O_GLYCAN_BIOSYNTHESIS		25	0.31155658	0.874519	0.6312741	0.9429635	1.0	2373	tags=24%, list=14%, signal=28%
REACTOME_O_LINKED_GLYCOSYLATION_OF_MUCINS	REACTOME_O_LINKED_GLYCOSYLATION_OF_MUCINS		45	0.27618954	0.8705803	0.6761905	0.94956946	1.0	2594	tags=22%, list=15%, signal=26%
PID_HIF1A_PATHWAY	PID_HIF1A_PATHWAY		19	0.3303613	0.8692615	0.6627451	0.94995487	1.0	2144	tags=16%, list=13%, signal=18%
PID_P38_MKK3_6PATHWAY	PID_P38_MKK3_6PATHWAY		26	0.30489904	0.8691435	0.6642599	0.94728965	1.0	2117	tags=31%, list=13%, signal=35%
PID_S1P_S1P2_PATHWAY	PID_S1P_S1P2_PATHWAY		24	0.31679282	0.8676253	0.667276	0.9481387	1.0	4535	tags=42%, list=27%, signal=57%
REACTOME_AMYLOIDS	REACTOME_AMYLOIDS		27	0.30636424	0.8659265	0.6642468	0.94945604	1.0	3529	tags=30%, list=21%, signal=37%
KEGG_GLYCEROPHOSPHOLIPID_METABOLISM	KEGG_GLYCEROPHOSPHOLIPID_METABOLISM		71	0.2554413	0.86435825	0.7310469	0.95033944	1.0	2242	tags=15%, list=13%, signal=18%
PID_ARF6_PATHWAY	PID_ARF6_PATHWAY		34	0.28523248	0.86381614	0.6994633	0.94872755	1.0	1177	tags=18%, list=7%, signal=19%
BIOCARTA_NDKDYNAMIN_PATHWAY	BIOCARTA_NDKDYNAMIN_PATHWAY		18	0.33254406	0.86149496	0.64257026	0.9512584	1.0	5097	tags=44%, list=30%, signal=64%
KEGG_ENDOMETRIAL_CANCER	KEGG_ENDOMETRIAL_CANCER		52	0.2673844	0.8613209	0.71206224	0.94882	1.0	4535	tags=33%, list=27%, signal=45%
REACTOME_PI3K_AKT_ACTIVATION	REACTOME_PI3K_AKT_ACTIVATION		36	0.28564703	0.8587513	0.66156787	0.95180607	1.0	1123	tags=11%, list=7%, signal=12%
BIOCARTA_GCR_PATHWAY	BIOCARTA_GCR_PATHWAY		19	0.32871205	0.85779047	0.67524755	0.9512056	1.0	5329	tags=47%, list=32%, signal=69%
BIOCARTA_ARF_PATHWAY	BIOCARTA_ARF_PATHWAY		17	0.3342245	0.85592514	0.6396226	0.95266145	1.0	4473	tags=41%, list=27%, signal=56%
REACTOME_RNA_POL_II_TRANSCRIPTION_PRE_INITIATION_AND_PROMOTER_OPENING	REACTOME_RNA_POL_II_TRANSCRIPTION_PRE_INITIATION_AND_PROMOTER_OPENING		38	0.2802991	0.84879243	0.7293666	0.96641374	1.0	7170	tags=55%, list=43%, signal=96%
REACTOME_SULFUR_AMINO_ACID_METABOLISM	REACTOME_SULFUR_AMINO_ACID_METABOLISM		24	0.31238997	0.84864825	0.7016275	0.9638637	1.0	2512	tags=33%, list=15%, signal=39%
PID_BETA_CATENIN_NUC_PATHWAY	PID_BETA_CATENIN_NUC_PATHWAY		78	0.24039973	0.84813607	0.79291046	0.96206725	1.0	2755	tags=22%, list=16%, signal=26%
REACTOME_NEF_MEDIATES_DOWN_MODULATION_OF_CELL_SURFACE_RECEPTORS_BY_RECRUITING_THEM_TO_CLATHRIN_ADAPTERS	REACTOME_NEF_MEDIATES_DOWN_MODULATION_OF_CELL_SURFACE_RECEPTORS_BY_RECRUITING_THEM_TO_CLATHRIN_ADAPTERS		19	0.31977066	0.8434756	0.6685824	0.9692819	1.0	2678	tags=16%, list=16%, signal=19%
REACTOME_GABA_SYNTHESIS_RELEASE_REUPTAKE_AND_DEGRADATION	REACTOME_GABA_SYNTHESIS_RELEASE_REUPTAKE_AND_DEGRADATION		16	0.33172798	0.84320396	0.6786427	0.96698344	1.0	3914	tags=25%, list=23%, signal=33%
KEGG_REGULATION_OF_ACTIN_CYTOSKELETON	KEGG_REGULATION_OF_ACTIN_CYTOSKELETON		209	0.21048883	0.8422585	0.8806262	0.96625406	1.0	3057	tags=18%, list=18%, signal=21%
KEGG_VIBRIO_CHOLERAE_INFECTION	KEGG_VIBRIO_CHOLERAE_INFECTION		51	0.2613485	0.8378792	0.7314815	0.9731776	1.0	2926	tags=18%, list=17%, signal=21%
REACTOME_PLATELET_SENSITIZATION_BY_LDL	REACTOME_PLATELET_SENSITIZATION_BY_LDL		16	0.33840576	0.8373286	0.71262133	0.9715285	1.0	3907	tags=31%, list=23%, signal=41%
PID_NFAT_3PATHWAY	PID_NFAT_3PATHWAY		53	0.2559473	0.83567613	0.73888886	0.9721801	1.0	3845	tags=28%, list=23%, signal=37%
REACTOME_NEPHRIN_INTERACTIONS	REACTOME_NEPHRIN_INTERACTIONS		19	0.31830806	0.8318138	0.6961326	0.977604	1.0	3215	tags=26%, list=19%, signal=33%
REACTOME_CIRCADIAN_CLOCK	REACTOME_CIRCADIAN_CLOCK		50	0.2571198	0.83011997	0.75803405	0.9782473	1.0	2212	tags=16%, list=13%, signal=18%
BIOCARTA_PTDINS_PATHWAY	BIOCARTA_PTDINS_PATHWAY		23	0.30587596	0.8287499	0.7140151	0.97818345	1.0	1011	tags=13%, list=6%, signal=14%
KEGG_STEROID_BIOSYNTHESIS	KEGG_STEROID_BIOSYNTHESIS		15	0.3354231	0.8252076	0.6939163	0.98275846	1.0	4989	tags=40%, list=30%, signal=57%
PID_ARF6_TRAFFICKING_PATHWAY	PID_ARF6_TRAFFICKING_PATHWAY		48	0.2597867	0.8240209	0.7485265	0.98230195	1.0	1788	tags=10%, list=11%, signal=12%
REACTOME_NONSENSE_MEDIATED_DECAY_ENHANCED_BY_THE_EXON_JUNCTION_COMPLEX	REACTOME_NONSENSE_MEDIATED_DECAY_ENHANCED_BY_THE_EXON_JUNCTION_COMPLEX		99	0.22859357	0.8203214	0.8412409	0.9870161	1.0	8297	tags=80%, list=50%, signal=157%
PID_LPA4_PATHWAY	PID_LPA4_PATHWAY		15	0.34026474	0.81952167	0.7362429	0.98581946	1.0	3088	tags=33%, list=18%, signal=41%
REACTOME_BIOLOGICAL_OXIDATIONS	REACTOME_BIOLOGICAL_OXIDATIONS		81	0.23170239	0.8183041	0.8214936	0.9855538	1.0	3349	tags=20%, list=20%, signal=25%
REACTOME_SHC_RELATED_EVENTS	REACTOME_SHC_RELATED_EVENTS		17	0.32003418	0.81741565	0.73913044	0.9845237	1.0	4535	tags=35%, list=27%, signal=48%
BIOCARTA_TOB1_PATHWAY	BIOCARTA_TOB1_PATHWAY		19	0.3112967	0.81722724	0.72313297	0.98208594	1.0	1146	tags=16%, list=7%, signal=17%
REACTOME_MRNA_CAPPING	REACTOME_MRNA_CAPPING		27	0.28950372	0.81600064	0.7526316	0.9816923	1.0	5354	tags=33%, list=32%, signal=49%
REACTOME_REGULATION_OF_BETA_CELL_DEVELOPMENT	REACTOME_REGULATION_OF_BETA_CELL_DEVELOPMENT		29	0.28035545	0.8159282	0.75849056	0.9790517	1.0	498	tags=7%, list=3%, signal=7%
REACTOME_DEADENYLATION_OF_MRNA	REACTOME_DEADENYLATION_OF_MRNA		18	0.31256765	0.8151799	0.71456313	0.9776832	1.0	5456	tags=39%, list=33%, signal=58%
REACTOME_CDK_MEDIATED_PHOSPHORYLATION_AND_REMOVAL_OF_CDC6	REACTOME_CDK_MEDIATED_PHOSPHORYLATION_AND_REMOVAL_OF_CDC6		46	0.25415796	0.8113936	0.7765568	0.98244566	1.0	633	tags=4%, list=4%, signal=5%
REACTOME_G_ALPHA1213_SIGNALLING_EVENTS	REACTOME_G_ALPHA1213_SIGNALLING_EVENTS		72	0.23571149	0.81104636	0.81584156	0.9803526	1.0	3806	tags=28%, list=23%, signal=36%
BIOCARTA_CK1_PATHWAY	BIOCARTA_CK1_PATHWAY		16	0.32486898	0.81102324	0.75576925	0.9776382	1.0	3406	tags=31%, list=20%, signal=39%
PID_S1P_S1P1_PATHWAY	PID_S1P_S1P1_PATHWAY		21	0.30945385	0.8073414	0.75	0.9815944	1.0	988	tags=14%, list=6%, signal=15%
REACTOME_PHASE_II_CONJUGATION	REACTOME_PHASE_II_CONJUGATION		40	0.26433766	0.8029941	0.8180113	0.98701626	1.0	5214	tags=45%, list=31%, signal=65%
KEGG_TERPENOID_BACKBONE_BIOSYNTHESIS	KEGG_TERPENOID_BACKBONE_BIOSYNTHESIS		15	0.32657894	0.80285436	0.72828096	0.9845445	1.0	6126	tags=40%, list=37%, signal=63%
REACTOME_ERK_MAPK_TARGETS	REACTOME_ERK_MAPK_TARGETS		21	0.29146096	0.8007371	0.7830688	0.9856639	1.0	3919	tags=33%, list=23%, signal=43%
KEGG_PARKINSONS_DISEASE	KEGG_PARKINSONS_DISEASE		109	0.21473427	0.7978325	0.91992885	0.9880929	1.0	7380	tags=67%, list=44%, signal=119%
REACTOME_SMAD2_SMAD3_SMAD4_HETEROTRIMER_REGULATES_TRANSCRIPTION	REACTOME_SMAD2_SMAD3_SMAD4_HETEROTRIMER_REGULATES_TRANSCRIPTION		25	0.2882141	0.791266	0.7869159	0.99704254	1.0	515	tags=8%, list=3%, signal=8%
BIOCARTA_MTOR_PATHWAY	BIOCARTA_MTOR_PATHWAY		23	0.2891532	0.78840554	0.788501	0.9992358	1.0	4492	tags=22%, list=27%, signal=30%
REACTOME_MAPK_TARGETS_NUCLEAR_EVENTS_MEDIATED_BY_MAP_KINASES	REACTOME_MAPK_TARGETS_NUCLEAR_EVENTS_MEDIATED_BY_MAP_KINASES		30	0.27483943	0.78809917	0.7899807	0.99703777	1.0	3919	tags=30%, list=23%, signal=39%
REACTOME_ACTIVATED_NOTCH1_TRANSMITS_SIGNAL_TO_THE_NUCLEUS	REACTOME_ACTIVATED_NOTCH1_TRANSMITS_SIGNAL_TO_THE_NUCLEUS		25	0.2831593	0.78779334	0.8108108	0.9948658	1.0	1897	tags=20%, list=11%, signal=23%
PID_VEGFR1_PATHWAY	PID_VEGFR1_PATHWAY		26	0.28088963	0.7871418	0.77348065	0.9932394	1.0	3782	tags=31%, list=23%, signal=40%
KEGG_ALANINE_ASPARTATE_AND_GLUTAMATE_METABOLISM	KEGG_ALANINE_ASPARTATE_AND_GLUTAMATE_METABOLISM		30	0.2696419	0.7860561	0.787156	0.9923685	1.0	2865	tags=27%, list=17%, signal=32%
REACTOME_SIGNALING_BY_HIPPO	REACTOME_SIGNALING_BY_HIPPO		20	0.2947837	0.7849977	0.7677305	0.99142796	1.0	1575	tags=15%, list=9%, signal=17%
PID_INSULIN_GLUCOSE_PATHWAY	PID_INSULIN_GLUCOSE_PATHWAY		25	0.28060126	0.7843733	0.77330893	0.9897883	1.0	1017	tags=12%, list=6%, signal=13%
REACTOME_ANTIGEN_ACTIVATES_B_CELL_RECEPTOR_LEADING_TO_GENERATION_OF_SECOND_MESSENGERS	REACTOME_ANTIGEN_ACTIVATES_B_CELL_RECEPTOR_LEADING_TO_GENERATION_OF_SECOND_MESSENGERS		29	0.26943564	0.7785593	0.80651	0.9966379	1.0	896	tags=10%, list=5%, signal=11%
PID_INSULIN_PATHWAY	PID_INSULIN_PATHWAY		45	0.24424767	0.7777525	0.8356436	0.9952034	1.0	4007	tags=27%, list=24%, signal=35%
REACTOME_OPIOID_SIGNALLING	REACTOME_OPIOID_SIGNALLING		76	0.21931899	0.7750691	0.89017344	0.9968172	1.0	3449	tags=24%, list=21%, signal=30%
REACTOME_RNA_POL_II_TRANSCRIPTION	REACTOME_RNA_POL_II_TRANSCRIPTION		95	0.21517563	0.7734157	0.92727274	0.9967449	1.0	6699	tags=45%, list=40%, signal=75%
REACTOME_RNA_POL_II_PRE_TRANSCRIPTION_EVENTS	REACTOME_RNA_POL_II_PRE_TRANSCRIPTION_EVENTS		53	0.23549525	0.76899815	0.89199257	1.0	1.0	6699	tags=45%, list=40%, signal=75%
REACTOME_MRNA_3_END_PROCESSING	REACTOME_MRNA_3_END_PROCESSING		33	0.2577379	0.7687843	0.8211679	0.99868417	1.0	6654	tags=52%, list=40%, signal=85%
PID_ERA_GENOMIC_PATHWAY	PID_ERA_GENOMIC_PATHWAY		63	0.22460046	0.768426	0.90751445	0.9966231	1.0	4354	tags=33%, list=26%, signal=45%
REACTOME_CIRCADIAN_REPRESSION_OF_EXPRESSION_BY_REV_ERBA	REACTOME_CIRCADIAN_REPRESSION_OF_EXPRESSION_BY_REV_ERBA		22	0.2869317	0.7673162	0.78066915	0.99565655	1.0	2861	tags=23%, list=17%, signal=27%
PID_LIS1_PATHWAY	PID_LIS1_PATHWAY		28	0.26453108	0.76344067	0.8446602	0.99887073	1.0	2138	tags=14%, list=13%, signal=16%
PID_MAPK_TRK_PATHWAY	PID_MAPK_TRK_PATHWAY		34	0.25476277	0.76021516	0.81509435	1.0	1.0	3515	tags=24%, list=21%, signal=30%
REACTOME_REGULATION_OF_INSULIN_LIKE_GROWTH_FACTOR_IGF_ACTIVITY_BY_INSULIN_LIKE_GROWTH_FACTOR_BINDING_PROTEINS_IGFBPS	REACTOME_REGULATION_OF_INSULIN_LIKE_GROWTH_FACTOR_IGF_ACTIVITY_BY_INSULIN_LIKE_GROWTH_FACTOR_BINDING_PROTEINS_IGFBPS		15	0.3073089	0.75962895	0.7672727	0.99892783	1.0	1667	tags=13%, list=10%, signal=15%
REACTOME_GLYCOLYSIS	REACTOME_GLYCOLYSIS		26	0.26871118	0.7595731	0.8045541	0.99639964	1.0	3275	tags=23%, list=20%, signal=29%
REACTOME_CLEAVAGE_OF_GROWING_TRANSCRIPT_IN_THE_TERMINATION_REGION_	REACTOME_CLEAVAGE_OF_GROWING_TRANSCRIPT_IN_THE_TERMINATION_REGION_		42	0.24419583	0.7591462	0.866426	0.9943852	1.0	6654	tags=50%, list=40%, signal=83%
KEGG_REGULATION_OF_AUTOPHAGY	KEGG_REGULATION_OF_AUTOPHAGY		20	0.28772965	0.7542015	0.7940075	0.9986211	1.0	4384	tags=35%, list=26%, signal=47%
BIOCARTA_CDC42RAC_PATHWAY	BIOCARTA_CDC42RAC_PATHWAY		16	0.30264097	0.754085	0.8078358	0.99620676	1.0	11686	tags=100%, list=70%, signal=330%
PID_CIRCADIAN_PATHWAY	PID_CIRCADIAN_PATHWAY		15	0.30617976	0.7512187	0.809901	0.9973364	1.0	1492	tags=20%, list=9%, signal=22%
PID_REELIN_PATHWAY	PID_REELIN_PATHWAY		29	0.2635169	0.7495585	0.848659	0.9970131	1.0	3557	tags=17%, list=21%, signal=22%
KEGG_FRUCTOSE_AND_MANNOSE_METABOLISM	KEGG_FRUCTOSE_AND_MANNOSE_METABOLISM		33	0.24982724	0.74814576	0.84923667	0.99622154	1.0	1466	tags=18%, list=9%, signal=20%
REACTOME_FATTY_ACYL_COA_BIOSYNTHESIS	REACTOME_FATTY_ACYL_COA_BIOSYNTHESIS		18	0.2885574	0.74564844	0.82095236	0.9968488	1.0	1212	tags=11%, list=7%, signal=12%
REACTOME_RAP1_SIGNALLING	REACTOME_RAP1_SIGNALLING		15	0.30253503	0.7431931	0.8	0.99738884	1.0	2926	tags=20%, list=17%, signal=24%
KEGG_SPLICEOSOME	KEGG_SPLICEOSOME		120	0.19916084	0.74163043	0.97416973	0.99674636	1.0	6740	tags=43%, list=40%, signal=72%
SA_PTEN_PATHWAY	SA_PTEN_PATHWAY		17	0.29230112	0.739897	0.8207547	0.9963877	1.0	5333	tags=41%, list=32%, signal=60%
BIOCARTA_PAR1_PATHWAY	BIOCARTA_PAR1_PATHWAY		37	0.24420737	0.73661643	0.8733459	0.997992	1.0	4340	tags=35%, list=26%, signal=47%
REACTOME_GOLGI_ASSOCIATED_VESICLE_BIOGENESIS	REACTOME_GOLGI_ASSOCIATED_VESICLE_BIOGENESIS		48	0.2292424	0.73620784	0.882243	0.995963	1.0	2433	tags=10%, list=15%, signal=12%
BIOCARTA_INSULIN_PATHWAY	BIOCARTA_INSULIN_PATHWAY		22	0.27773052	0.7355677	0.84881604	0.9941794	1.0	4278	tags=32%, list=26%, signal=43%
PID_THROMBIN_PAR4_PATHWAY	PID_THROMBIN_PAR4_PATHWAY		15	0.3037438	0.73442763	0.8060837	0.9929959	1.0	4340	tags=40%, list=26%, signal=54%
KEGG_TASTE_TRANSDUCTION	KEGG_TASTE_TRANSDUCTION		37	0.24422765	0.7327409	0.88073397	0.9924775	1.0	2926	tags=22%, list=17%, signal=26%
REACTOME_FORMATION_OF_RNA_POL_II_ELONGATION_COMPLEX_	REACTOME_FORMATION_OF_RNA_POL_II_ELONGATION_COMPLEX_		37	0.23730382	0.7291301	0.88653845	0.99422157	1.0	5354	tags=32%, list=32%, signal=48%
PID_ALK1_PATHWAY	PID_ALK1_PATHWAY		26	0.2577707	0.72903436	0.8704762	0.9918631	1.0	4535	tags=42%, list=27%, signal=58%
REACTOME_DAG_AND_IP3_SIGNALING	REACTOME_DAG_AND_IP3_SIGNALING		30	0.25215387	0.72859174	0.87712663	0.98984504	1.0	4886	tags=47%, list=29%, signal=66%
PID_RHOA_REG_PATHWAY	PID_RHOA_REG_PATHWAY		45	0.22894086	0.7252142	0.89194137	0.9911225	1.0	3830	tags=36%, list=23%, signal=46%
KEGG_BASAL_TRANSCRIPTION_FACTORS	KEGG_BASAL_TRANSCRIPTION_FACTORS		33	0.24005632	0.7219401	0.8780952	0.9921137	1.0	2497	tags=15%, list=15%, signal=18%
REACTOME_SIGNAL_TRANSDUCTION_BY_L1	REACTOME_SIGNAL_TRANSDUCTION_BY_L1		34	0.23878194	0.71778226	0.9029851	0.99405843	1.0	3515	tags=21%, list=21%, signal=26%
REACTOME_PROLONGED_ERK_ACTIVATION_EVENTS	REACTOME_PROLONGED_ERK_ACTIVATION_EVENTS		19	0.27134675	0.7164692	0.8595194	0.99295914	1.0	4535	tags=26%, list=27%, signal=36%
REACTOME_HIV_INFECTION	REACTOME_HIV_INFECTION		181	0.18228701	0.70954746	0.99463326	0.99741846	1.0	3605	tags=16%, list=22%, signal=20%
REACTOME_ELONGATION_ARREST_AND_RECOVERY	REACTOME_ELONGATION_ARREST_AND_RECOVERY		27	0.24648613	0.7064892	0.9140768	0.9978911	1.0	4935	tags=33%, list=29%, signal=47%
BIOCARTA_EIF_PATHWAY	BIOCARTA_EIF_PATHWAY		16	0.29008558	0.7035792	0.8660551	0.9982475	1.0	1249	tags=6%, list=7%, signal=7%
REACTOME_REGULATION_OF_WATER_BALANCE_BY_RENAL_AQUAPORINS	REACTOME_REGULATION_OF_WATER_BALANCE_BY_RENAL_AQUAPORINS		42	0.22309567	0.7022533	0.9169675	0.99699146	1.0	2926	tags=24%, list=17%, signal=29%
KEGG_VASOPRESSIN_REGULATED_WATER_REABSORPTION	KEGG_VASOPRESSIN_REGULATED_WATER_REABSORPTION		43	0.22164431	0.6965241	0.9223301	0.99976	1.0	1626	tags=12%, list=10%, signal=13%
REACTOME_L1CAM_INTERACTIONS	REACTOME_L1CAM_INTERACTIONS		81	0.19721366	0.6902425	0.97601473	1.0	1.0	3515	tags=21%, list=21%, signal=26%
BIOCARTA_CERAMIDE_PATHWAY	BIOCARTA_CERAMIDE_PATHWAY		22	0.25516742	0.6894889	0.9133858	1.0	1.0	4535	tags=36%, list=27%, signal=50%
REACTOME_PKA_MEDIATED_PHOSPHORYLATION_OF_CREB	REACTOME_PKA_MEDIATED_PHOSPHORYLATION_OF_CREB		16	0.26720935	0.6723463	0.91035855	1.0	1.0	2926	tags=31%, list=17%, signal=38%
REACTOME_TRANS_GOLGI_NETWORK_VESICLE_BUDDING	REACTOME_TRANS_GOLGI_NETWORK_VESICLE_BUDDING		54	0.20371848	0.65422255	0.97859925	1.0	1.0	2433	tags=9%, list=15%, signal=11%
KEGG_MATURITY_ONSET_DIABETES_OF_THE_YOUNG	KEGG_MATURITY_ONSET_DIABETES_OF_THE_YOUNG		24	0.2356425	0.6492343	0.94208497	1.0	1.0	1176	tags=8%, list=7%, signal=9%
REACTOME_SIGNALING_BY_CONSTITUTIVELY_ACTIVE_EGFR	REACTOME_SIGNALING_BY_CONSTITUTIVELY_ACTIVE_EGFR		17	0.2526128	0.6458	0.9043321	1.0	1.0	4007	tags=24%, list=24%, signal=31%
KEGG_TYROSINE_METABOLISM	KEGG_TYROSINE_METABOLISM		34	0.2143897	0.63976926	0.9494585	1.0	1.0	4110	tags=26%, list=25%, signal=35%
REACTOME_SIGNALLING_TO_P38_VIA_RIT_AND_RIN	REACTOME_SIGNALLING_TO_P38_VIA_RIT_AND_RIN		15	0.2560597	0.63848406	0.938247	1.0	1.0	5851	tags=47%, list=35%, signal=72%
PID_IGF1_PATHWAY	PID_IGF1_PATHWAY		30	0.22065863	0.6378395	0.9480769	1.0	1.0	4007	tags=23%, list=24%, signal=31%
KEGG_GLYCOLYSIS_GLUCONEOGENESIS	KEGG_GLYCOLYSIS_GLUCONEOGENESIS		54	0.1924878	0.6363977	0.98170733	1.0	1.0	4506	tags=24%, list=27%, signal=33%
KEGG_ALZHEIMERS_DISEASE	KEGG_ALZHEIMERS_DISEASE		153	0.16275989	0.63630795	0.9981025	1.0	1.0	7200	tags=61%, list=43%, signal=106%
KEGG_DRUG_METABOLISM_CYTOCHROME_P450	KEGG_DRUG_METABOLISM_CYTOCHROME_P450		28	0.22274892	0.6361824	0.94795537	1.0	1.0	3970	tags=32%, list=24%, signal=42%
KEGG_RNA_DEGRADATION	KEGG_RNA_DEGRADATION		55	0.196683	0.6356002	0.9811676	1.0	1.0	4396	tags=29%, list=26%, signal=39%
REACTOME_SIGNALING_BY_INSULIN_RECEPTOR	REACTOME_SIGNALING_BY_INSULIN_RECEPTOR		104	0.17562462	0.63497275	0.98967296	1.0	1.0	1685	tags=8%, list=10%, signal=8%
PID_TRKR_PATHWAY	PID_TRKR_PATHWAY		62	0.18661524	0.6209178	0.9859895	1.0	1.0	4096	tags=26%, list=24%, signal=34%
BIOCARTA_CTCF_PATHWAY	BIOCARTA_CTCF_PATHWAY		23	0.22723325	0.62004924	0.96202534	1.0	1.0	4494	tags=39%, list=27%, signal=53%
PID_LKB1_PATHWAY	PID_LKB1_PATHWAY		45	0.19610634	0.6140763	0.98165137	1.0	1.0	1685	tags=9%, list=10%, signal=10%
BIOCARTA_IGF1_PATHWAY	BIOCARTA_IGF1_PATHWAY		21	0.2283031	0.61083657	0.9548736	1.0	1.0	4278	tags=29%, list=26%, signal=38%
REACTOME_ACTIVATION_OF_KAINATE_RECEPTORS_UPON_GLUTAMATE_BINDING	REACTOME_ACTIVATION_OF_KAINATE_RECEPTORS_UPON_GLUTAMATE_BINDING		31	0.20955287	0.61018765	0.9634615	1.0	1.0	3784	tags=26%, list=23%, signal=33%
REACTOME_STEROID_HORMONES	REACTOME_STEROID_HORMONES		24	0.21671465	0.59781027	0.9725777	1.0	1.0	2518	tags=17%, list=15%, signal=20%
REACTOME_PROCESSING_OF_CAPPED_INTRONLESS_PRE_MRNA	REACTOME_PROCESSING_OF_CAPPED_INTRONLESS_PRE_MRNA		23	0.21620081	0.5933811	0.95	1.0	1.0	6512	tags=52%, list=39%, signal=85%
REACTOME_INTERACTION_BETWEEN_L1_AND_ANKYRINS	REACTOME_INTERACTION_BETWEEN_L1_AND_ANKYRINS		21	0.22198057	0.5924756	0.9616788	1.0	1.0	4215	tags=29%, list=25%, signal=38%
REACTOME_SYNTHESIS_OF_PIPS_AT_THE_GOLGI_MEMBRANE	REACTOME_SYNTHESIS_OF_PIPS_AT_THE_GOLGI_MEMBRANE		15	0.23920752	0.5875676	0.95158285	1.0	1.0	2982	tags=27%, list=18%, signal=32%
REACTOME_HOST_INTERACTIONS_OF_HIV_FACTORS	REACTOME_HOST_INTERACTIONS_OF_HIV_FACTORS		114	0.15855233	0.5832215	0.99820143	1.0	1.0	2859	tags=12%, list=17%, signal=15%
REACTOME_AMINO_ACID_SYNTHESIS_AND_INTERCONVERSION_TRANSAMINATION	REACTOME_AMINO_ACID_SYNTHESIS_AND_INTERCONVERSION_TRANSAMINATION		16	0.22532341	0.58046484	0.9555126	1.0	1.0	6088	tags=50%, list=36%, signal=78%
REACTOME_G_BETA_GAMMA_SIGNALLING_THROUGH_PLC_BETA	REACTOME_G_BETA_GAMMA_SIGNALLING_THROUGH_PLC_BETA		20	0.22174177	0.5781515	0.9708738	1.0	1.0	1779	tags=15%, list=11%, signal=17%
PID_THROMBIN_PAR1_PATHWAY	PID_THROMBIN_PAR1_PATHWAY		43	0.18272908	0.57265794	0.9798165	1.0	1.0	4340	tags=26%, list=26%, signal=34%
REACTOME_AMINE_DERIVED_HORMONES	REACTOME_AMINE_DERIVED_HORMONES		15	0.22561502	0.5705985	0.9593023	0.99930346	1.0	1926	tags=13%, list=11%, signal=15%
BIOCARTA_EIF4_PATHWAY	BIOCARTA_EIF4_PATHWAY		24	0.20791186	0.57034886	0.9788868	0.9970634	1.0	4535	tags=25%, list=27%, signal=34%
REACTOME_RNA_POL_I_TRANSCRIPTION_INITIATION	REACTOME_RNA_POL_I_TRANSCRIPTION_INITIATION		22	0.21314992	0.5697812	0.97440946	0.9949391	1.0	13185	tags=100%, list=79%, signal=469%
REACTOME_RNA_POL_I_TRANSCRIPTION_TERMINATION	REACTOME_RNA_POL_I_TRANSCRIPTION_TERMINATION		19	0.21311183	0.5572633	0.98087955	0.99543595	1.0	13185	tags=100%, list=79%, signal=469%
BIOCARTA_MTA3_PATHWAY	BIOCARTA_MTA3_PATHWAY		16	0.2174059	0.55464494	0.97985345	0.99370664	1.0	4460	tags=31%, list=27%, signal=43%
REACTOME_APC_C_CDH1_MEDIATED_DEGRADATION_OF_CDC20_AND_OTHER_APC_C_CDH1_TARGETED_PROTEINS_IN_LATE_MITOSIS_EARLY_G1	REACTOME_APC_C_CDH1_MEDIATED_DEGRADATION_OF_CDC20_AND_OTHER_APC_C_CDH1_TARGETED_PROTEINS_IN_LATE_MITOSIS_EARLY_G1		64	0.15384133	0.51427597	1.0	0.99780625	1.0	2317	tags=9%, list=14%, signal=11%
ST_WNT_BETA_CATENIN_PATHWAY	ST_WNT_BETA_CATENIN_PATHWAY		34	0.15207714	0.44468755	1.0	1.0	1.0	4779	tags=26%, list=29%, signal=37%
REACTOME_METABOLISM_OF_RNA	REACTOME_METABOLISM_OF_RNA		239	0.100092016	0.4065691	1.0	0.9994341	1.0	3759	tags=12%, list=22%, signal=15%
