# Supplementary material for: Structure-function analysis of purified proanthocyanidins reveals a role for polymer size in suppressing inflammatory responses
Source: Commun Biol. 2021 Jul 21;4:896. doi: 10.1038/s42003-021-02408-3 (PMC8295316; doi:10.1038/s42003-021-02408-3)
Supplement: Supplementary file 4 — Supplementary Data 1 [file 42003_2021_2408_MOESM4_ESM.zip › GSEA - regulated pathways in macrophages/downregulated by medium PAC compared to control.xls]

NAME	GS<br> follow link to MSigDB	GS DETAILS	SIZE	ES	NES	NOM p-val	FDR q-val	FWER p-val	RANK AT MAX	LEADING EDGE
REACTOME_CHOLESTEROL_BIOSYNTHESIS	REACTOME_CHOLESTEROL_BIOSYNTHESIS	Details ...	20	0.72377115	2.093427	0.0	0.015752515	0.015	2982	tags=70%, list=18%, signal=85%
PID_ALK1_PATHWAY	PID_ALK1_PATHWAY	Details ...	26	0.61901224	1.9124527	0.0	0.14850266	0.251	3059	tags=42%, list=18%, signal=52%
KEGG_SPLICEOSOME	KEGG_SPLICEOSOME	Details ...	120	0.45162284	1.8801461	0.0	0.14071918	0.341	7034	tags=57%, list=42%, signal=97%
KEGG_TERPENOID_BACKBONE_BIOSYNTHESIS	KEGG_TERPENOID_BACKBONE_BIOSYNTHESIS	Details ...	15	0.713018	1.8709476	0.0024875621	0.11664328	0.365	2305	tags=53%, list=14%, signal=62%
REACTOME_RESOLUTION_OF_AP_SITES_VIA_THE_MULTIPLE_NUCLEOTIDE_PATCH_REPLACEMENT_PATHWAY	REACTOME_RESOLUTION_OF_AP_SITES_VIA_THE_MULTIPLE_NUCLEOTIDE_PATCH_REPLACEMENT_PATHWAY	Details ...	17	0.6770462	1.8546985	0.0025	0.11053822	0.406	3057	tags=41%, list=18%, signal=50%
REACTOME_PEPTIDE_CHAIN_ELONGATION	REACTOME_PEPTIDE_CHAIN_ELONGATION	Details ...	78	0.47281083	1.8356613	0.0	0.111730605	0.466	7912	tags=79%, list=47%, signal=150%
KEGG_MISMATCH_REPAIR	KEGG_MISMATCH_REPAIR	Details ...	22	0.6157924	1.8171843	0.004761905	0.11593235	0.534	4133	tags=55%, list=25%, signal=72%
KEGG_RIBOSOME	KEGG_RIBOSOME	Details ...	81	0.45684937	1.7758205	0.0	0.15499902	0.694	7912	tags=83%, list=47%, signal=156%
REACTOME_DEPOSITION_OF_NEW_CENPA_CONTAINING_NUCLEOSOMES_AT_THE_CENTROMERE	REACTOME_DEPOSITION_OF_NEW_CENPA_CONTAINING_NUCLEOSOMES_AT_THE_CENTROMERE	Details ...	24	0.5741371	1.7664754	0.005050505	0.15190975	0.728	2435	tags=38%, list=15%, signal=44%
REACTOME_DNA_STRAND_ELONGATION	REACTOME_DNA_STRAND_ELONGATION	Details ...	30	0.55955684	1.7659224	0.0027247956	0.1371328	0.729	6476	tags=63%, list=39%, signal=103%
PID_PDGFRA_PATHWAY	PID_PDGFRA_PATHWAY	Details ...	22	0.5875092	1.7642272	0.0	0.12687172	0.734	1406	tags=27%, list=8%, signal=30%
REACTOME_BASE_EXCISION_REPAIR	REACTOME_BASE_EXCISION_REPAIR	Details ...	19	0.62688863	1.7575526	0.016826924	0.12432348	0.76	3057	tags=37%, list=18%, signal=45%
KEGG_STEROID_BIOSYNTHESIS	KEGG_STEROID_BIOSYNTHESIS	Details ...	15	0.6565479	1.7467834	0.004705882	0.12679337	0.796	2982	tags=60%, list=18%, signal=73%
REACTOME_3_UTR_MEDIATED_TRANSLATIONAL_REGULATION	REACTOME_3_UTR_MEDIATED_TRANSLATIONAL_REGULATION	Details ...	98	0.43129322	1.7394377	0.0	0.12703595	0.814	7916	tags=74%, list=47%, signal=140%
KEGG_DNA_REPLICATION	KEGG_DNA_REPLICATION	Details ...	35	0.52746946	1.7066389	0.005154639	0.1606458	0.901	6476	tags=63%, list=39%, signal=102%
REACTOME_DNA_REPLICATION	REACTOME_DNA_REPLICATION	Details ...	184	0.3798415	1.685951	0.0	0.18158847	0.945	6291	tags=54%, list=38%, signal=86%
KEGG_HOMOLOGOUS_RECOMBINATION	KEGG_HOMOLOGOUS_RECOMBINATION	Details ...	26	0.53673595	1.684573	0.00990099	0.17336065	0.947	5706	tags=62%, list=34%, signal=93%
KEGG_BASE_EXCISION_REPAIR	KEGG_BASE_EXCISION_REPAIR	Details ...	33	0.5138682	1.6781663	0.008333334	0.17473084	0.955	5257	tags=55%, list=31%, signal=79%
REACTOME_CLEAVAGE_OF_GROWING_TRANSCRIPT_IN_THE_TERMINATION_REGION_	REACTOME_CLEAVAGE_OF_GROWING_TRANSCRIPT_IN_THE_TERMINATION_REGION_	Details ...	42	0.49166662	1.6693294	0.0	0.17826107	0.965	7174	tags=67%, list=43%, signal=116%
REACTOME_LAGGING_STRAND_SYNTHESIS	REACTOME_LAGGING_STRAND_SYNTHESIS	Details ...	19	0.5828602	1.6532092	0.010204081	0.1939363	0.98	6476	tags=68%, list=39%, signal=111%
REACTOME_METABOLISM_OF_RNA	REACTOME_METABOLISM_OF_RNA		239	0.35716537	1.6489111	0.0	0.19228257	0.981	7429	tags=59%, list=44%, signal=105%
REACTOME_CELL_CYCLE_MITOTIC	REACTOME_CELL_CYCLE_MITOTIC		302	0.34805366	1.644979	0.0	0.18998855	0.987	6567	tags=54%, list=39%, signal=87%
REACTOME_NONSENSE_MEDIATED_DECAY_ENHANCED_BY_THE_EXON_JUNCTION_COMPLEX	REACTOME_NONSENSE_MEDIATED_DECAY_ENHANCED_BY_THE_EXON_JUNCTION_COMPLEX		99	0.41142416	1.6369351	0.0033444816	0.19353051	0.988	7938	tags=76%, list=47%, signal=143%
REACTOME_INFLUENZA_VIRAL_RNA_TRANSCRIPTION_AND_REPLICATION	REACTOME_INFLUENZA_VIRAL_RNA_TRANSCRIPTION_AND_REPLICATION		94	0.4151149	1.636766	0.0030864198	0.18564004	0.988	7912	tags=79%, list=47%, signal=148%
REACTOME_PROCESSIVE_SYNTHESIS_ON_THE_LAGGING_STRAND	REACTOME_PROCESSIVE_SYNTHESIS_ON_THE_LAGGING_STRAND		15	0.60836375	1.6152118	0.025316456	0.21244216	0.995	4008	tags=40%, list=24%, signal=53%
REACTOME_SRP_DEPENDENT_COTRANSLATIONAL_PROTEIN_TARGETING_TO_MEMBRANE	REACTOME_SRP_DEPENDENT_COTRANSLATIONAL_PROTEIN_TARGETING_TO_MEMBRANE		101	0.3982081	1.6133064	0.0	0.20738626	0.995	7912	tags=73%, list=47%, signal=138%
REACTOME_METABOLISM_OF_MRNA	REACTOME_METABOLISM_OF_MRNA		199	0.36654618	1.6058241	0.0	0.21141918	0.996	7429	tags=61%, list=44%, signal=108%
REACTOME_MITOTIC_M_M_G1_PHASES	REACTOME_MITOTIC_M_M_G1_PHASES		164	0.37052128	1.6037441	0.0	0.20700344	0.996	5975	tags=50%, list=36%, signal=77%
REACTOME_DNA_REPAIR	REACTOME_DNA_REPAIR		101	0.39358526	1.6012789	0.006430868	0.20484601	0.996	6159	tags=50%, list=37%, signal=78%
REACTOME_INFLUENZA_LIFE_CYCLE	REACTOME_INFLUENZA_LIFE_CYCLE		126	0.37957096	1.5906893	0.0033898305	0.21582507	0.999	7772	tags=68%, list=46%, signal=126%
BIOCARTA_MEF2D_PATHWAY	BIOCARTA_MEF2D_PATHWAY		18	0.5769	1.5838497	0.031862747	0.22025335	1.0	2928	tags=33%, list=17%, signal=40%
BIOCARTA_COMP_PATHWAY	BIOCARTA_COMP_PATHWAY		17	0.5722806	1.5837648	0.021634616	0.21353419	1.0	3479	tags=53%, list=21%, signal=67%
PID_RETINOIC_ACID_PATHWAY	PID_RETINOIC_ACID_PATHWAY		30	0.49727803	1.5797293	0.0077720205	0.2135148	1.0	4433	tags=43%, list=26%, signal=59%
REACTOME_FORMATION_OF_THE_TERNARY_COMPLEX_AND_SUBSEQUENTLY_THE_43S_COMPLEX	REACTOME_FORMATION_OF_THE_TERNARY_COMPLEX_AND_SUBSEQUENTLY_THE_43S_COMPLEX		46	0.44512865	1.5628093	0.016348774	0.23427844	1.0	7916	tags=76%, list=47%, signal=144%
REACTOME_MRNA_3_END_PROCESSING	REACTOME_MRNA_3_END_PROCESSING		33	0.4838719	1.5619494	0.012820513	0.22900228	1.0	7174	tags=64%, list=43%, signal=111%
BIOCARTA_RAC1_PATHWAY	BIOCARTA_RAC1_PATHWAY		23	0.52649957	1.54999	0.035443038	0.24345158	1.0	4260	tags=39%, list=25%, signal=52%
REACTOME_MRNA_SPLICING	REACTOME_MRNA_SPLICING		103	0.38547564	1.5340828	0.0032786885	0.2651615	1.0	7856	tags=65%, list=47%, signal=122%
REACTOME_MITOTIC_PROMETAPHASE	REACTOME_MITOTIC_PROMETAPHASE		83	0.39137357	1.5289508	0.0061919503	0.26736373	1.0	6291	tags=63%, list=38%, signal=100%
REACTOME_RNA_POL_II_TRANSCRIPTION	REACTOME_RNA_POL_II_TRANSCRIPTION		95	0.380447	1.5184182	0.0073260074	0.28189728	1.0	7174	tags=61%, list=43%, signal=106%
REACTOME_CELL_CYCLE	REACTOME_CELL_CYCLE		354	0.31365013	1.4993234	0.0	0.31293848	1.0	6665	tags=53%, list=40%, signal=87%
REACTOME_DEADENYLATION_DEPENDENT_MRNA_DECAY	REACTOME_DEADENYLATION_DEPENDENT_MRNA_DECAY		41	0.43298015	1.4884365	0.031847134	0.32866037	1.0	6280	tags=54%, list=37%, signal=86%
BIOCARTA_BCELLSURVIVAL_PATHWAY	BIOCARTA_BCELLSURVIVAL_PATHWAY		15	0.55143034	1.4864856	0.042821158	0.32516813	1.0	4018	tags=40%, list=24%, signal=53%
REACTOME_PROCESSING_OF_CAPPED_INTRON_CONTAINING_PRE_MRNA	REACTOME_PROCESSING_OF_CAPPED_INTRON_CONTAINING_PRE_MRNA		130	0.3527199	1.4808764	0.0034364262	0.32992443	1.0	7770	tags=60%, list=46%, signal=111%
REACTOME_RNA_POL_III_TRANSCRIPTION_INITIATION_FROM_TYPE_2_PROMOTER	REACTOME_RNA_POL_III_TRANSCRIPTION_INITIATION_FROM_TYPE_2_PROMOTER		23	0.48644385	1.4796231	0.049140047	0.3254103	1.0	5219	tags=43%, list=31%, signal=63%
REACTOME_ACTIVATION_OF_THE_PRE_REPLICATIVE_COMPLEX	REACTOME_ACTIVATION_OF_THE_PRE_REPLICATIVE_COMPLEX		29	0.4604753	1.4757677	0.0433526	0.32638037	1.0	5916	tags=55%, list=35%, signal=85%
REACTOME_SYNTHESIS_OF_DNA	REACTOME_SYNTHESIS_OF_DNA		90	0.37043527	1.471905	0.010238908	0.32665575	1.0	6476	tags=51%, list=39%, signal=83%
REACTOME_MRNA_PROCESSING	REACTOME_MRNA_PROCESSING		148	0.34373596	1.4706017	0.0	0.32220364	1.0	7770	tags=59%, list=46%, signal=110%
REACTOME_S_PHASE	REACTOME_S_PHASE		106	0.36098844	1.4689772	0.0073260074	0.3191155	1.0	5934	tags=47%, list=35%, signal=73%
REACTOME_EFFECTS_OF_PIP2_HYDROLYSIS	REACTOME_EFFECTS_OF_PIP2_HYDROLYSIS		22	0.48831	1.4680023	0.03926097	0.31436825	1.0	3252	tags=41%, list=19%, signal=51%
REACTOME_RNA_POL_III_TRANSCRIPTION_INITIATION_FROM_TYPE_3_PROMOTER	REACTOME_RNA_POL_III_TRANSCRIPTION_INITIATION_FROM_TYPE_3_PROMOTER		26	0.473309	1.4571698	0.050724637	0.33057368	1.0	5436	tags=46%, list=32%, signal=68%
REACTOME_PROCESSING_OF_CAPPED_INTRONLESS_PRE_MRNA	REACTOME_PROCESSING_OF_CAPPED_INTRONLESS_PRE_MRNA		23	0.48742047	1.4458467	0.0648379	0.34837314	1.0	7174	tags=70%, list=43%, signal=122%
REACTOME_M_G1_TRANSITION	REACTOME_M_G1_TRANSITION		77	0.36553028	1.4388914	0.015822785	0.35714334	1.0	5934	tags=43%, list=35%, signal=66%
REACTOME_CELL_CYCLE_CHECKPOINTS	REACTOME_CELL_CYCLE_CHECKPOINTS		110	0.3462093	1.4363043	0.013114754	0.35713887	1.0	7124	tags=58%, list=43%, signal=101%
PID_AURORA_B_PATHWAY	PID_AURORA_B_PATHWAY		39	0.42083684	1.4292482	0.048295453	0.3670838	1.0	6553	tags=64%, list=39%, signal=105%
REACTOME_RNA_POL_III_CHAIN_ELONGATION	REACTOME_RNA_POL_III_CHAIN_ELONGATION		17	0.50595295	1.4260148	0.078947365	0.36813584	1.0	5219	tags=53%, list=31%, signal=77%
REACTOME_GLOBAL_GENOMIC_NER_GG_NER	REACTOME_GLOBAL_GENOMIC_NER_GG_NER		31	0.45304447	1.4244709	0.043243244	0.36514553	1.0	6791	tags=65%, list=41%, signal=108%
KEGG_NON_SMALL_CELL_LUNG_CANCER	KEGG_NON_SMALL_CELL_LUNG_CANCER		54	0.3955529	1.4219482	0.029411765	0.3646028	1.0	829	tags=11%, list=5%, signal=12%
REACTOME_SYNTHESIS_AND_INTERCONVERSION_OF_NUCLEOTIDE_DI_AND_TRIPHOSPHATES	REACTOME_SYNTHESIS_AND_INTERCONVERSION_OF_NUCLEOTIDE_DI_AND_TRIPHOSPHATES		17	0.5115641	1.4193822	0.085995086	0.36429226	1.0	4036	tags=41%, list=24%, signal=54%
REACTOME_TRANSCRIPTION	REACTOME_TRANSCRIPTION		145	0.33316514	1.4191573	0.004	0.35861668	1.0	5572	tags=42%, list=33%, signal=62%
KEGG_INTESTINAL_IMMUNE_NETWORK_FOR_IGA_PRODUCTION	KEGG_INTESTINAL_IMMUNE_NETWORK_FOR_IGA_PRODUCTION		37	0.4194534	1.4165363	0.034759358	0.3586853	1.0	1313	tags=32%, list=8%, signal=35%
REACTOME_FANCONI_ANEMIA_PATHWAY	REACTOME_FANCONI_ANEMIA_PATHWAY		19	0.49813643	1.412923	0.09382151	0.36055052	1.0	4789	tags=47%, list=29%, signal=66%
REACTOME_CHROMOSOME_MAINTENANCE	REACTOME_CHROMOSOME_MAINTENANCE		79	0.3664839	1.4094981	0.03164557	0.36254174	1.0	6242	tags=56%, list=37%, signal=88%
PID_E2F_PATHWAY	PID_E2F_PATHWAY		73	0.368024	1.3963126	0.025559105	0.3861618	1.0	4020	tags=34%, list=24%, signal=45%
BIOCARTA_HDAC_PATHWAY	BIOCARTA_HDAC_PATHWAY		28	0.45153594	1.3957068	0.07124682	0.38144037	1.0	3786	tags=39%, list=23%, signal=51%
REACTOME_G1_PHASE	REACTOME_G1_PHASE		34	0.42747647	1.3939047	0.068767905	0.380028	1.0	5831	tags=53%, list=35%, signal=81%
PID_P53_REGULATION_PATHWAY	PID_P53_REGULATION_PATHWAY		58	0.38230398	1.3886291	0.036809817	0.38658968	1.0	7099	tags=69%, list=42%, signal=119%
REACTOME_ACTIVATION_OF_THE_MRNA_UPON_BINDING_OF_THE_CAP_BINDING_COMPLEX_AND_EIFS_AND_SUBSEQUENT_BINDING_TO_43S	REACTOME_ACTIVATION_OF_THE_MRNA_UPON_BINDING_OF_THE_CAP_BINDING_COMPLEX_AND_EIFS_AND_SUBSEQUENT_BINDING_TO_43S		54	0.38850802	1.3869435	0.044568244	0.3845085	1.0	7916	tags=69%, list=47%, signal=129%
REACTOME_TRANSLATION	REACTOME_TRANSLATION		138	0.3215792	1.3817598	0.00754717	0.3912951	1.0	7916	tags=64%, list=47%, signal=120%
REACTOME_ACTIVATION_OF_BH3_ONLY_PROTEINS	REACTOME_ACTIVATION_OF_BH3_ONLY_PROTEINS		16	0.50724494	1.3800287	0.085510686	0.38955346	1.0	3397	tags=31%, list=20%, signal=39%
REACTOME_EXTENSION_OF_TELOMERES	REACTOME_EXTENSION_OF_TELOMERES		27	0.44723207	1.3656894	0.08951407	0.41934747	1.0	6159	tags=59%, list=37%, signal=94%
REACTOME_RESPIRATORY_ELECTRON_TRANSPORT	REACTOME_RESPIRATORY_ELECTRON_TRANSPORT		62	0.36948645	1.3634101	0.048022598	0.41861463	1.0	7386	tags=65%, list=44%, signal=115%
REACTOME_DEADENYLATION_OF_MRNA	REACTOME_DEADENYLATION_OF_MRNA		18	0.49103832	1.3541311	0.085158154	0.43641177	1.0	6280	tags=56%, list=37%, signal=89%
BIOCARTA_TCR_PATHWAY	BIOCARTA_TCR_PATHWAY		44	0.38430417	1.348099	0.06006006	0.44669876	1.0	3166	tags=27%, list=19%, signal=34%
KEGG_ANTIGEN_PROCESSING_AND_PRESENTATION	KEGG_ANTIGEN_PROCESSING_AND_PRESENTATION		44	0.38432914	1.3429836	0.06733167	0.45373744	1.0	496	tags=11%, list=3%, signal=12%
REACTOME_DAG_AND_IP3_SIGNALING	REACTOME_DAG_AND_IP3_SIGNALING		30	0.41327205	1.3343046	0.105820104	0.472247	1.0	4530	tags=43%, list=27%, signal=59%
REACTOME_MEIOTIC_RECOMBINATION	REACTOME_MEIOTIC_RECOMBINATION		31	0.41175508	1.3333478	0.07654321	0.46859616	1.0	4967	tags=48%, list=30%, signal=69%
REACTOME_MITOTIC_G1_G1_S_PHASES	REACTOME_MITOTIC_G1_G1_S_PHASES		128	0.31341103	1.3168075	0.043010753	0.508596	1.0	5934	tags=44%, list=35%, signal=67%
REACTOME_G2_M_CHECKPOINTS	REACTOME_G2_M_CHECKPOINTS		40	0.38406423	1.3154751	0.0952381	0.505987	1.0	6770	tags=60%, list=40%, signal=100%
REACTOME_DESTABILIZATION_OF_MRNA_BY_BRF1	REACTOME_DESTABILIZATION_OF_MRNA_BY_BRF1		16	0.4875192	1.3115683	0.15384616	0.51047426	1.0	3910	tags=31%, list=23%, signal=41%
BIOCARTA_CALCINEURIN_PATHWAY	BIOCARTA_CALCINEURIN_PATHWAY		18	0.46835628	1.3040043	0.13348417	0.5257101	1.0	2928	tags=33%, list=17%, signal=40%
REACTOME_DOUBLE_STRAND_BREAK_REPAIR	REACTOME_DOUBLE_STRAND_BREAK_REPAIR		22	0.43219197	1.3022547	0.12158809	0.523598	1.0	6944	tags=73%, list=41%, signal=124%
REACTOME_TRANSPORT_OF_MATURE_TRANSCRIPT_TO_CYTOPLASM	REACTOME_TRANSPORT_OF_MATURE_TRANSCRIPT_TO_CYTOPLASM		50	0.36871755	1.2948626	0.1046832	0.5392398	1.0	6818	tags=48%, list=41%, signal=81%
REACTOME_HOMOLOGOUS_RECOMBINATION_REPAIR_OF_REPLICATION_INDEPENDENT_DOUBLE_STRAND_BREAKS	REACTOME_HOMOLOGOUS_RECOMBINATION_REPAIR_OF_REPLICATION_INDEPENDENT_DOUBLE_STRAND_BREAKS		16	0.47425002	1.2929811	0.1573604	0.53809726	1.0	6944	tags=75%, list=41%, signal=128%
KEGG_RNA_POLYMERASE	KEGG_RNA_POLYMERASE		27	0.41623583	1.2892377	0.13246754	0.542552	1.0	5316	tags=44%, list=32%, signal=65%
REACTOME_PLC_BETA_MEDIATED_EVENTS	REACTOME_PLC_BETA_MEDIATED_EVENTS		41	0.37205076	1.279893	0.122015916	0.5643273	1.0	4530	tags=41%, list=27%, signal=57%
REACTOME_CA_DEPENDENT_EVENTS	REACTOME_CA_DEPENDENT_EVENTS		28	0.4139827	1.277814	0.12176166	0.564232	1.0	4530	tags=43%, list=27%, signal=59%
REACTOME_SYNTHESIS_OF_GLYCOSYLPHOSPHATIDYLINOSITOL_GPI	REACTOME_SYNTHESIS_OF_GLYCOSYLPHOSPHATIDYLINOSITOL_GPI		17	0.4459616	1.267336	0.1722365	0.5904225	1.0	4359	tags=41%, list=26%, signal=56%
REACTOME_MITOCHONDRIAL_PROTEIN_IMPORT	REACTOME_MITOCHONDRIAL_PROTEIN_IMPORT		47	0.35586438	1.2669178	0.11884058	0.58505917	1.0	6556	tags=45%, list=39%, signal=73%
REACTOME_ACTIVATION_OF_ATR_IN_RESPONSE_TO_REPLICATION_STRESS	REACTOME_ACTIVATION_OF_ATR_IN_RESPONSE_TO_REPLICATION_STRESS		34	0.3822386	1.2652329	0.12602739	0.58351403	1.0	6770	tags=59%, list=40%, signal=99%
PID_EPHA2_FWD_PATHWAY	PID_EPHA2_FWD_PATHWAY		19	0.44531134	1.2635717	0.1653944	0.5816563	1.0	3269	tags=37%, list=20%, signal=46%
REACTOME_NUCLEOTIDE_EXCISION_REPAIR	REACTOME_NUCLEOTIDE_EXCISION_REPAIR		47	0.3646592	1.2633793	0.10989011	0.5758658	1.0	6159	tags=49%, list=37%, signal=77%
REACTOME_G1_S_TRANSITION	REACTOME_G1_S_TRANSITION		104	0.31101984	1.2628407	0.067857146	0.57129663	1.0	5934	tags=42%, list=35%, signal=65%
REACTOME_TRANSCRIPTION_COUPLED_NER_TC_NER	REACTOME_TRANSCRIPTION_COUPLED_NER_TC_NER		42	0.3704809	1.2623496	0.12876712	0.5666671	1.0	7021	tags=62%, list=42%, signal=106%
KEGG_ARRHYTHMOGENIC_RIGHT_VENTRICULAR_CARDIOMYOPATHY_ARVC	KEGG_ARRHYTHMOGENIC_RIGHT_VENTRICULAR_CARDIOMYOPATHY_ARVC		73	0.33250073	1.2614259	0.09060403	0.563377	1.0	673	tags=16%, list=4%, signal=17%
REACTOME_TELOMERE_MAINTENANCE	REACTOME_TELOMERE_MAINTENANCE		37	0.37712556	1.2595428	0.11170213	0.56308925	1.0	6159	tags=57%, list=37%, signal=90%
REACTOME_MRNA_SPLICING_MINOR_PATHWAY	REACTOME_MRNA_SPLICING_MINOR_PATHWAY		40	0.37355167	1.25738	0.12073491	0.5633225	1.0	7856	tags=68%, list=47%, signal=127%
REACTOME_RNA_POL_III_TRANSCRIPTION	REACTOME_RNA_POL_III_TRANSCRIPTION		33	0.38232568	1.2525706	0.14973262	0.57208174	1.0	5436	tags=42%, list=32%, signal=63%
REACTOME_REGULATION_OF_MRNA_STABILITY_BY_PROTEINS_THAT_BIND_AU_RICH_ELEMENTS	REACTOME_REGULATION_OF_MRNA_STABILITY_BY_PROTEINS_THAT_BIND_AU_RICH_ELEMENTS		79	0.32813892	1.2507424	0.09120521	0.57193166	1.0	6788	tags=47%, list=41%, signal=78%
REACTOME_INTRINSIC_PATHWAY_FOR_APOPTOSIS	REACTOME_INTRINSIC_PATHWAY_FOR_APOPTOSIS		29	0.39372292	1.2488302	0.16752577	0.5723787	1.0	2729	tags=24%, list=16%, signal=29%
REACTOME_COMPLEMENT_CASCADE	REACTOME_COMPLEMENT_CASCADE		24	0.40665904	1.2476883	0.17632242	0.56997544	1.0	2402	tags=38%, list=14%, signal=44%
REACTOME_APC_CDC20_MEDIATED_DEGRADATION_OF_NEK2A	REACTOME_APC_CDC20_MEDIATED_DEGRADATION_OF_NEK2A		21	0.4223204	1.2464684	0.18337408	0.5678788	1.0	7124	tags=71%, list=43%, signal=124%
KEGG_CELL_ADHESION_MOLECULES_CAMS	KEGG_CELL_ADHESION_MOLECULES_CAMS		111	0.3016244	1.2402176	0.0472973	0.58076805	1.0	1248	tags=18%, list=7%, signal=19%
REACTOME_INHIBITION_OF_THE_PROTEOLYTIC_ACTIVITY_OF_APC_C_REQUIRED_FOR_THE_ONSET_OF_ANAPHASE_BY_MITOTIC_SPINDLE_CHECKPOINT_COMPONENTS	REACTOME_INHIBITION_OF_THE_PROTEOLYTIC_ACTIVITY_OF_APC_C_REQUIRED_FOR_THE_ONSET_OF_ANAPHASE_BY_MITOTIC_SPINDLE_CHECKPOINT_COMPONENTS		18	0.43429846	1.236265	0.18387909	0.58740175	1.0	7124	tags=72%, list=43%, signal=126%
KEGG_NUCLEOTIDE_EXCISION_REPAIR	KEGG_NUCLEOTIDE_EXCISION_REPAIR		42	0.36065963	1.2362375	0.12631579	0.5817933	1.0	6159	tags=52%, list=37%, signal=83%
KEGG_PARKINSONS_DISEASE	KEGG_PARKINSONS_DISEASE		109	0.2984606	1.2301525	0.06825939	0.5947825	1.0	5117	tags=34%, list=31%, signal=49%
REACTOME_ABORTIVE_ELONGATION_OF_HIV1_TRANSCRIPT_IN_THE_ABSENCE_OF_TAT	REACTOME_ABORTIVE_ELONGATION_OF_HIV1_TRANSCRIPT_IN_THE_ABSENCE_OF_TAT		19	0.42557716	1.2241071	0.21497585	0.6080264	1.0	3835	tags=32%, list=23%, signal=41%
PID_IL8_CXCR1_PATHWAY	PID_IL8_CXCR1_PATHWAY		27	0.40254334	1.220799	0.16666667	0.61170167	1.0	3420	tags=41%, list=20%, signal=51%
PID_ARF6_PATHWAY	PID_ARF6_PATHWAY		34	0.36814767	1.215476	0.14640884	0.62272114	1.0	533	tags=12%, list=3%, signal=12%
BIOCARTA_CSK_PATHWAY	BIOCARTA_CSK_PATHWAY		19	0.42764854	1.2064941	0.20626631	0.64583194	1.0	4530	tags=42%, list=27%, signal=58%
PID_IL8_CXCR2_PATHWAY	PID_IL8_CXCR2_PATHWAY		32	0.3674625	1.2047898	0.18604651	0.6454304	1.0	3166	tags=28%, list=19%, signal=35%
KEGG_MELANOMA	KEGG_MELANOMA		71	0.31746677	1.2019403	0.1389728	0.6486032	1.0	2343	tags=23%, list=14%, signal=26%
KEGG_NOTCH_SIGNALING_PATHWAY	KEGG_NOTCH_SIGNALING_PATHWAY		46	0.33948612	1.1981982	0.14404432	0.65480334	1.0	2291	tags=20%, list=14%, signal=23%
REACTOME_RESPIRATORY_ELECTRON_TRANSPORT_ATP_SYNTHESIS_BY_CHEMIOSMOTIC_COUPLING_AND_HEAT_PRODUCTION_BY_UNCOUPLING_PROTEINS_	REACTOME_RESPIRATORY_ELECTRON_TRANSPORT_ATP_SYNTHESIS_BY_CHEMIOSMOTIC_COUPLING_AND_HEAT_PRODUCTION_BY_UNCOUPLING_PROTEINS_		78	0.3080472	1.1977289	0.13486843	0.6504653	1.0	7851	tags=73%, list=47%, signal=137%
PID_THROMBIN_PAR4_PATHWAY	PID_THROMBIN_PAR4_PATHWAY		15	0.44730666	1.1976726	0.24349882	0.64494604	1.0	3140	tags=27%, list=19%, signal=33%
PID_VEGFR1_PATHWAY	PID_VEGFR1_PATHWAY		26	0.3937495	1.1963552	0.21052632	0.6435586	1.0	453	tags=12%, list=3%, signal=12%
KEGG_GLYOXYLATE_AND_DICARBOXYLATE_METABOLISM	KEGG_GLYOXYLATE_AND_DICARBOXYLATE_METABOLISM		16	0.43768048	1.194816	0.22850123	0.64299184	1.0	40	tags=6%, list=0%, signal=6%
BIOCARTA_GATA3_PATHWAY	BIOCARTA_GATA3_PATHWAY		15	0.43946168	1.1931783	0.2240566	0.64276797	1.0	954	tags=20%, list=6%, signal=21%
PID_FANCONI_PATHWAY	PID_FANCONI_PATHWAY		44	0.33513674	1.1900113	0.14634146	0.64791685	1.0	6944	tags=64%, list=41%, signal=108%
KEGG_PROSTATE_CANCER	KEGG_PROSTATE_CANCER		88	0.30467582	1.1897732	0.13915858	0.6433599	1.0	3821	tags=27%, list=23%, signal=35%
REACTOME_CONVERSION_FROM_APC_C_CDC20_TO_APC_C_CDH1_IN_LATE_ANAPHASE	REACTOME_CONVERSION_FROM_APC_C_CDC20_TO_APC_C_CDH1_IN_LATE_ANAPHASE		16	0.42485088	1.1867136	0.24485126	0.64756876	1.0	6567	tags=63%, list=39%, signal=103%
REACTOME_NRAGE_SIGNALS_DEATH_THROUGH_JNK	REACTOME_NRAGE_SIGNALS_DEATH_THROUGH_JNK		42	0.34863955	1.1829258	0.18559557	0.65481764	1.0	2221	tags=21%, list=13%, signal=25%
REACTOME_RNA_POL_II_PRE_TRANSCRIPTION_EVENTS	REACTOME_RNA_POL_II_PRE_TRANSCRIPTION_EVENTS		53	0.33135393	1.1819153	0.17325228	0.65263057	1.0	5241	tags=38%, list=31%, signal=55%
REACTOME_RNA_POL_II_TRANSCRIPTION_PRE_INITIATION_AND_PROMOTER_OPENING	REACTOME_RNA_POL_II_TRANSCRIPTION_PRE_INITIATION_AND_PROMOTER_OPENING		38	0.35343295	1.1813035	0.20054945	0.6491579	1.0	3991	tags=29%, list=24%, signal=38%
REACTOME_P53_DEPENDENT_G1_DNA_DAMAGE_RESPONSE	REACTOME_P53_DEPENDENT_G1_DNA_DAMAGE_RESPONSE		53	0.3293706	1.1799613	0.17732558	0.64837414	1.0	5934	tags=42%, list=35%, signal=64%
PID_HDAC_CLASSII_PATHWAY	PID_HDAC_CLASSII_PATHWAY		34	0.35850593	1.1775625	0.23298429	0.6509592	1.0	4478	tags=47%, list=27%, signal=64%
BIOCARTA_GPCR_PATHWAY	BIOCARTA_GPCR_PATHWAY		33	0.36498728	1.1769443	0.21052632	0.6477344	1.0	3192	tags=27%, list=19%, signal=34%
REACTOME_RNA_POL_I_RNA_POL_III_AND_MITOCHONDRIAL_TRANSCRIPTION	REACTOME_RNA_POL_I_RNA_POL_III_AND_MITOCHONDRIAL_TRANSCRIPTION		64	0.31463006	1.1710244	0.16	0.6619354	1.0	5436	tags=45%, list=32%, signal=67%
REACTOME_TRANSCRIPTIONAL_ACTIVITY_OF_SMAD2_SMAD3_SMAD4_HETEROTRIMER	REACTOME_TRANSCRIPTIONAL_ACTIVITY_OF_SMAD2_SMAD3_SMAD4_HETEROTRIMER		36	0.35216296	1.1679801	0.21910113	0.6665865	1.0	5826	tags=50%, list=35%, signal=76%
REACTOME_APC_C_CDC20_MEDIATED_DEGRADATION_OF_MITOTIC_PROTEINS	REACTOME_APC_C_CDC20_MEDIATED_DEGRADATION_OF_MITOTIC_PROTEINS		65	0.30700916	1.1669043	0.16363636	0.6648395	1.0	7124	tags=54%, list=43%, signal=93%
PID_PLK1_PATHWAY	PID_PLK1_PATHWAY		44	0.33533916	1.165538	0.19783197	0.664292	1.0	4766	tags=34%, list=28%, signal=48%
REACTOME_NOTCH1_INTRACELLULAR_DOMAIN_REGULATES_TRANSCRIPTION	REACTOME_NOTCH1_INTRACELLULAR_DOMAIN_REGULATES_TRANSCRIPTION		43	0.3424771	1.1640307	0.2152231	0.66427267	1.0	4433	tags=37%, list=26%, signal=50%
KEGG_INOSITOL_PHOSPHATE_METABOLISM	KEGG_INOSITOL_PHOSPHATE_METABOLISM		53	0.32142517	1.159986	0.20478724	0.6722937	1.0	2442	tags=17%, list=15%, signal=20%
PID_HNF3A_PATHWAY	PID_HNF3A_PATHWAY		39	0.34087622	1.1567664	0.22715405	0.6773228	1.0	2518	tags=33%, list=15%, signal=39%
REACTOME_CELL_DEATH_SIGNALLING_VIA_NRAGE_NRIF_AND_NADE	REACTOME_CELL_DEATH_SIGNALLING_VIA_NRAGE_NRIF_AND_NADE		57	0.3158698	1.1534681	0.19101124	0.68312013	1.0	2221	tags=19%, list=13%, signal=22%
REACTOME_FORMATION_OF_THE_HIV1_EARLY_ELONGATION_COMPLEX	REACTOME_FORMATION_OF_THE_HIV1_EARLY_ELONGATION_COMPLEX		27	0.3749743	1.1528566	0.23138298	0.6801745	1.0	5194	tags=41%, list=31%, signal=59%
KEGG_CELL_CYCLE	KEGG_CELL_CYCLE		123	0.27681285	1.1471716	0.14814815	0.6934131	1.0	5911	tags=46%, list=35%, signal=71%
REACTOME_RECRUITMENT_OF_MITOTIC_CENTROSOME_PROTEINS_AND_COMPLEXES	REACTOME_RECRUITMENT_OF_MITOTIC_CENTROSOME_PROTEINS_AND_COMPLEXES		62	0.30672744	1.1401156	0.18699187	0.71131647	1.0	7615	tags=61%, list=45%, signal=112%
BIOCARTA_P38MAPK_PATHWAY	BIOCARTA_P38MAPK_PATHWAY		38	0.3318849	1.1397151	0.22493225	0.70763963	1.0	3315	tags=24%, list=20%, signal=29%
REACTOME_MRNA_CAPPING	REACTOME_MRNA_CAPPING		27	0.3666833	1.1395092	0.27272728	0.70334864	1.0	4912	tags=37%, list=29%, signal=52%
KEGG_PYRIMIDINE_METABOLISM	KEGG_PYRIMIDINE_METABOLISM		92	0.28533137	1.1391317	0.1724138	0.6996783	1.0	6195	tags=52%, list=37%, signal=82%
BIOCARTA_VIP_PATHWAY	BIOCARTA_VIP_PATHWAY		25	0.36957324	1.1376439	0.27930173	0.6996869	1.0	2928	tags=24%, list=17%, signal=29%
REACTOME_FORMATION_OF_INCISION_COMPLEX_IN_GG_NER	REACTOME_FORMATION_OF_INCISION_COMPLEX_IN_GG_NER		19	0.39552802	1.1321545	0.27602905	0.713688	1.0	4912	tags=42%, list=29%, signal=60%
KEGG_PROTEIN_EXPORT	KEGG_PROTEIN_EXPORT		22	0.37579012	1.1314759	0.27047145	0.7109334	1.0	5178	tags=32%, list=31%, signal=46%
KEGG_VIRAL_MYOCARDITIS	KEGG_VIRAL_MYOCARDITIS		54	0.31457797	1.1293485	0.2122905	0.7132984	1.0	502	tags=11%, list=3%, signal=11%
BIOCARTA_RACCYCD_PATHWAY	BIOCARTA_RACCYCD_PATHWAY		26	0.3634224	1.1270384	0.25520834	0.71606153	1.0	5999	tags=46%, list=36%, signal=72%
REACTOME_ASSEMBLY_OF_THE_PRE_REPLICATIVE_COMPLEX	REACTOME_ASSEMBLY_OF_THE_PRE_REPLICATIVE_COMPLEX		63	0.30840224	1.1255761	0.244713	0.71594507	1.0	5934	tags=37%, list=35%, signal=56%
BIOCARTA_NO1_PATHWAY	BIOCARTA_NO1_PATHWAY		29	0.35212803	1.1225264	0.26878613	0.7210722	1.0	954	tags=14%, list=6%, signal=15%
PID_TCR_CALCIUM_PATHWAY	PID_TCR_CALCIUM_PATHWAY		28	0.35474432	1.1202475	0.29427084	0.72347265	1.0	1519	tags=21%, list=9%, signal=24%
KEGG_PROTEASOME	KEGG_PROTEASOME		44	0.31544763	1.1170075	0.25977653	0.7300019	1.0	5934	tags=41%, list=35%, signal=63%
REACTOME_FORMATION_OF_RNA_POL_II_ELONGATION_COMPLEX_	REACTOME_FORMATION_OF_RNA_POL_II_ELONGATION_COMPLEX_		37	0.3339873	1.1122048	0.283208	0.74150264	1.0	5241	tags=41%, list=31%, signal=59%
REACTOME_PIP3_ACTIVATES_AKT_SIGNALING	REACTOME_PIP3_ACTIVATES_AKT_SIGNALING		27	0.367089	1.1117184	0.297561	0.738342	1.0	3462	tags=22%, list=21%, signal=28%
REACTOME_TCA_CYCLE_AND_RESPIRATORY_ELECTRON_TRANSPORT	REACTOME_TCA_CYCLE_AND_RESPIRATORY_ELECTRON_TRANSPORT		114	0.27121136	1.1059749	0.25539568	0.7530379	1.0	4663	tags=31%, list=28%, signal=42%
PID_INTEGRIN1_PATHWAY	PID_INTEGRIN1_PATHWAY		65	0.29483783	1.1051204	0.2647975	0.75095874	1.0	2421	tags=26%, list=14%, signal=30%
REACTOME_POST_TRANSLATIONAL_MODIFICATION_SYNTHESIS_OF_GPI_ANCHORED_PROTEINS	REACTOME_POST_TRANSLATIONAL_MODIFICATION_SYNTHESIS_OF_GPI_ANCHORED_PROTEINS		25	0.35932517	1.1030407	0.2977099	0.75327265	1.0	6418	tags=52%, list=38%, signal=84%
KEGG_PHOSPHATIDYLINOSITOL_SIGNALING_SYSTEM	KEGG_PHOSPHATIDYLINOSITOL_SIGNALING_SYSTEM		74	0.2835022	1.101032	0.2834395	0.7548563	1.0	3166	tags=23%, list=19%, signal=28%
REACTOME_GLUTATHIONE_CONJUGATION	REACTOME_GLUTATHIONE_CONJUGATION		16	0.41238365	1.0997701	0.3057644	0.75430137	1.0	442	tags=19%, list=3%, signal=19%
BIOCARTA_CDC42RAC_PATHWAY	BIOCARTA_CDC42RAC_PATHWAY		16	0.40491754	1.0933301	0.33493975	0.7718671	1.0	7485	tags=56%, list=45%, signal=102%
REACTOME_REGULATORY_RNA_PATHWAYS	REACTOME_REGULATORY_RNA_PATHWAYS		21	0.3721437	1.0874244	0.33070865	0.7877206	1.0	5329	tags=43%, list=32%, signal=63%
REACTOME_METABOLISM_OF_NON_CODING_RNA	REACTOME_METABOLISM_OF_NON_CODING_RNA		43	0.3193294	1.0857823	0.30704224	0.78881013	1.0	6928	tags=49%, list=41%, signal=83%
REACTOME_RNA_POL_III_TRANSCRIPTION_TERMINATION	REACTOME_RNA_POL_III_TRANSCRIPTION_TERMINATION		19	0.38475853	1.0848489	0.33415842	0.7870229	1.0	5219	tags=53%, list=31%, signal=76%
REACTOME_DESTABILIZATION_OF_MRNA_BY_TRISTETRAPROLIN_TTP	REACTOME_DESTABILIZATION_OF_MRNA_BY_TRISTETRAPROLIN_TTP		16	0.4057465	1.0845674	0.35034803	0.7829999	1.0	6618	tags=56%, list=40%, signal=93%
REACTOME_GAP_JUNCTION_TRAFFICKING	REACTOME_GAP_JUNCTION_TRAFFICKING		24	0.3623342	1.0823649	0.3274559	0.78580385	1.0	1463	tags=21%, list=9%, signal=23%
REACTOME_INTEGRIN_CELL_SURFACE_INTERACTIONS	REACTOME_INTEGRIN_CELL_SURFACE_INTERACTIONS		77	0.27726462	1.0804316	0.29968455	0.7875791	1.0	2432	tags=23%, list=15%, signal=27%
KEGG_PRIMARY_IMMUNODEFICIENCY	KEGG_PRIMARY_IMMUNODEFICIENCY		32	0.33362374	1.0792565	0.32816538	0.78670853	1.0	1029	tags=19%, list=6%, signal=20%
BIOCARTA_CELLCYCLE_PATHWAY	BIOCARTA_CELLCYCLE_PATHWAY		23	0.34884554	1.0764247	0.32850242	0.79181725	1.0	5831	tags=65%, list=35%, signal=100%
REACTOME_DESTABILIZATION_OF_MRNA_BY_KSRP	REACTOME_DESTABILIZATION_OF_MRNA_BY_KSRP		16	0.39279905	1.0741663	0.34823528	0.79472053	1.0	5651	tags=44%, list=34%, signal=66%
REACTOME_SYNTHESIS_SECRETION_AND_DEACYLATION_OF_GHRELIN	REACTOME_SYNTHESIS_SECRETION_AND_DEACYLATION_OF_GHRELIN		15	0.40763524	1.0720307	0.35083532	0.79723096	1.0	2215	tags=33%, list=13%, signal=38%
KEGG_REGULATION_OF_ACTIN_CYTOSKELETON	KEGG_REGULATION_OF_ACTIN_CYTOSKELETON		209	0.23930906	1.0702649	0.215311	0.7983337	1.0	2442	tags=18%, list=15%, signal=21%
BIOCARTA_MCM_PATHWAY	BIOCARTA_MCM_PATHWAY		18	0.3744004	1.0680867	0.3561321	0.801314	1.0	5895	tags=50%, list=35%, signal=77%
REACTOME_SIGNALING_BY_ROBO_RECEPTOR	REACTOME_SIGNALING_BY_ROBO_RECEPTOR		29	0.3364088	1.067659	0.35051546	0.7980792	1.0	2417	tags=21%, list=14%, signal=24%
KEGG_DILATED_CARDIOMYOPATHY	KEGG_DILATED_CARDIOMYOPATHY		88	0.2648429	1.0665314	0.30097088	0.7973501	1.0	673	tags=11%, list=4%, signal=12%
REACTOME_APC_C_CDC20_MEDIATED_DEGRADATION_OF_CYCLIN_B	REACTOME_APC_C_CDC20_MEDIATED_DEGRADATION_OF_CYCLIN_B		19	0.37363505	1.0662824	0.3627204	0.79360783	1.0	7124	tags=63%, list=43%, signal=110%
REACTOME_RNA_POL_I_TRANSCRIPTION_TERMINATION	REACTOME_RNA_POL_I_TRANSCRIPTION_TERMINATION		19	0.37999192	1.0661716	0.36503857	0.7893907	1.0	5317	tags=63%, list=32%, signal=92%
REACTOME_CDT1_ASSOCIATION_WITH_THE_CDC6_ORC_ORIGIN_COMPLEX	REACTOME_CDT1_ASSOCIATION_WITH_THE_CDC6_ORC_ORIGIN_COMPLEX		54	0.2971482	1.0658115	0.33431086	0.78593314	1.0	5934	tags=39%, list=35%, signal=60%
KEGG_SYSTEMIC_LUPUS_ERYTHEMATOSUS	KEGG_SYSTEMIC_LUPUS_ERYTHEMATOSUS		53	0.2901149	1.0632101	0.31855956	0.7902759	1.0	2402	tags=26%, list=14%, signal=31%
REACTOME_SIGNALING_BY_PDGF	REACTOME_SIGNALING_BY_PDGF		117	0.25319123	1.0607198	0.28104576	0.79419655	1.0	2200	tags=15%, list=13%, signal=17%
PID_BARD1_PATHWAY	PID_BARD1_PATHWAY		29	0.3331283	1.0604434	0.34771574	0.7905951	1.0	5706	tags=41%, list=34%, signal=63%
REACTOME_BIOLOGICAL_OXIDATIONS	REACTOME_BIOLOGICAL_OXIDATIONS		81	0.2742316	1.0599636	0.34006733	0.7877374	1.0	2444	tags=25%, list=15%, signal=29%
REACTOME_PHOSPHORYLATION_OF_THE_APC_C	REACTOME_PHOSPHORYLATION_OF_THE_APC_C		17	0.3813861	1.0592546	0.36144578	0.7858341	1.0	7124	tags=65%, list=43%, signal=112%
PID_RXR_VDR_PATHWAY	PID_RXR_VDR_PATHWAY		26	0.34430823	1.0541856	0.36263737	0.79867584	1.0	1914	tags=19%, list=11%, signal=22%
REACTOME_CYCLIN_E_ASSOCIATED_EVENTS_DURING_G1_S_TRANSITION_	REACTOME_CYCLIN_E_ASSOCIATED_EVENTS_DURING_G1_S_TRANSITION_		62	0.2851549	1.0513613	0.35714287	0.80406547	1.0	5934	tags=40%, list=35%, signal=62%
KEGG_T_CELL_RECEPTOR_SIGNALING_PATHWAY	KEGG_T_CELL_RECEPTOR_SIGNALING_PATHWAY		107	0.25491557	1.050805	0.31164384	0.8015683	1.0	1083	tags=10%, list=6%, signal=11%
REACTOME_LOSS_OF_NLP_FROM_MITOTIC_CENTROSOMES	REACTOME_LOSS_OF_NLP_FROM_MITOTIC_CENTROSOMES		55	0.2958118	1.0475817	0.375	0.80831856	1.0	7615	tags=64%, list=45%, signal=116%
REACTOME_GENERATION_OF_SECOND_MESSENGER_MOLECULES	REACTOME_GENERATION_OF_SECOND_MESSENGER_MOLECULES		20	0.37224588	1.0468001	0.36956522	0.8066347	1.0	4543	tags=50%, list=27%, signal=69%
PID_IL12_STAT4_PATHWAY	PID_IL12_STAT4_PATHWAY		31	0.3244345	1.0424196	0.39247313	0.81738067	1.0	1007	tags=16%, list=6%, signal=17%
BIOCARTA_P53HYPOXIA_PATHWAY	BIOCARTA_P53HYPOXIA_PATHWAY		22	0.35558867	1.0403675	0.4004914	0.8200524	1.0	4789	tags=32%, list=29%, signal=44%
REACTOME_SIGNALING_BY_RHO_GTPASES	REACTOME_SIGNALING_BY_RHO_GTPASES		108	0.25615403	1.0381911	0.36996338	0.8231034	1.0	1844	tags=17%, list=11%, signal=19%
BIOCARTA_FCER1_PATHWAY	BIOCARTA_FCER1_PATHWAY		38	0.3077156	1.035101	0.36885247	0.8294296	1.0	409	tags=8%, list=2%, signal=8%
REACTOME_APC_C_CDH1_MEDIATED_DEGRADATION_OF_CDC20_AND_OTHER_APC_C_CDH1_TARGETED_PROTEINS_IN_LATE_MITOSIS_EARLY_G1	REACTOME_APC_C_CDH1_MEDIATED_DEGRADATION_OF_CDC20_AND_OTHER_APC_C_CDH1_TARGETED_PROTEINS_IN_LATE_MITOSIS_EARLY_G1		64	0.276165	1.0300878	0.40123457	0.8420194	1.0	7295	tags=55%, list=44%, signal=97%
REACTOME_LATE_PHASE_OF_HIV_LIFE_CYCLE	REACTOME_LATE_PHASE_OF_HIV_LIFE_CYCLE		93	0.25100708	1.0252764	0.39483395	0.85485506	1.0	7096	tags=52%, list=42%, signal=89%
PID_CASPASE_PATHWAY	PID_CASPASE_PATHWAY		50	0.28739333	1.023897	0.40054497	0.8550566	1.0	4167	tags=34%, list=25%, signal=45%
REACTOME_ANTIGEN_PRESENTATION_FOLDING_ASSEMBLY_AND_PEPTIDE_LOADING_OF_CLASS_I_MHC	REACTOME_ANTIGEN_PRESENTATION_FOLDING_ASSEMBLY_AND_PEPTIDE_LOADING_OF_CLASS_I_MHC		15	0.3817291	1.0184216	0.4090909	0.8697535	1.0	10362	tags=100%, list=62%, signal=262%
BIOCARTA_G2_PATHWAY	BIOCARTA_G2_PATHWAY		24	0.336056	1.018192	0.41625616	0.8659846	1.0	4789	tags=42%, list=29%, signal=58%
KEGG_GLYCOSPHINGOLIPID_BIOSYNTHESIS_LACTO_AND_NEOLACTO_SERIES	KEGG_GLYCOSPHINGOLIPID_BIOSYNTHESIS_LACTO_AND_NEOLACTO_SERIES		22	0.3535154	1.0160003	0.42183623	0.86907434	1.0	2027	tags=18%, list=12%, signal=21%
PID_NECTIN_PATHWAY	PID_NECTIN_PATHWAY		29	0.3218372	1.012245	0.42787287	0.8777942	1.0	1248	tags=17%, list=7%, signal=19%
BIOCARTA_TNFR1_PATHWAY	BIOCARTA_TNFR1_PATHWAY		29	0.31858224	1.011897	0.43915343	0.874604	1.0	2836	tags=28%, list=17%, signal=33%
PID_AR_NONGENOMIC_PATHWAY	PID_AR_NONGENOMIC_PATHWAY		31	0.31584916	1.0114999	0.42492917	0.87160444	1.0	3395	tags=29%, list=20%, signal=36%
KEGG_ASTHMA	KEGG_ASTHMA		19	0.34543538	1.0079865	0.4187192	0.8794875	1.0	509	tags=16%, list=3%, signal=16%
KEGG_ADHERENS_JUNCTION	KEGG_ADHERENS_JUNCTION		73	0.263772	1.0042868	0.44512194	0.8880257	1.0	4667	tags=36%, list=28%, signal=49%
REACTOME_MEIOSIS	REACTOME_MEIOSIS		59	0.27590343	1.0019119	0.44879517	0.89180607	1.0	4967	tags=37%, list=30%, signal=53%
REACTOME_COSTIMULATION_BY_THE_CD28_FAMILY	REACTOME_COSTIMULATION_BY_THE_CD28_FAMILY		55	0.27852207	1.0004737	0.44011977	0.8924226	1.0	772	tags=9%, list=5%, signal=9%
REACTOME_SCF_BETA_TRCP_MEDIATED_DEGRADATION_OF_EMI1	REACTOME_SCF_BETA_TRCP_MEDIATED_DEGRADATION_OF_EMI1		49	0.2812755	0.9998874	0.42857143	0.89005566	1.0	5934	tags=39%, list=35%, signal=60%
PID_INTEGRIN_CS_PATHWAY	PID_INTEGRIN_CS_PATHWAY		25	0.32354784	0.991943	0.45305166	0.91410214	1.0	2432	tags=28%, list=15%, signal=33%
REACTOME_P75_NTR_RECEPTOR_MEDIATED_SIGNALLING	REACTOME_P75_NTR_RECEPTOR_MEDIATED_SIGNALLING		78	0.25963533	0.9906853	0.4779874	0.9142667	1.0	3363	tags=23%, list=20%, signal=29%
PID_THROMBIN_PAR1_PATHWAY	PID_THROMBIN_PAR1_PATHWAY		43	0.28943098	0.98983574	0.4895288	0.9129346	1.0	3140	tags=21%, list=19%, signal=26%
BIOCARTA_FMLP_PATHWAY	BIOCARTA_FMLP_PATHWAY		34	0.30476707	0.9864133	0.48421052	0.9208407	1.0	377	tags=9%, list=2%, signal=9%
BIOCARTA_IGF1MTOR_PATHWAY	BIOCARTA_IGF1MTOR_PATHWAY		20	0.34682044	0.98596317	0.48232323	0.9178311	1.0	10948	tags=100%, list=65%, signal=288%
REACTOME_DOWNSTREAM_SIGNAL_TRANSDUCTION	REACTOME_DOWNSTREAM_SIGNAL_TRANSDUCTION		90	0.24827471	0.98471785	0.48333332	0.917613	1.0	3462	tags=21%, list=21%, signal=26%
REACTOME_TRIGLYCERIDE_BIOSYNTHESIS	REACTOME_TRIGLYCERIDE_BIOSYNTHESIS		36	0.29739568	0.9845771	0.47326204	0.91375947	1.0	684	tags=11%, list=4%, signal=12%
REACTOME_NCAM1_INTERACTIONS	REACTOME_NCAM1_INTERACTIONS		38	0.29149553	0.98372906	0.47860962	0.9123262	1.0	2830	tags=32%, list=17%, signal=38%
REACTOME_SMOOTH_MUSCLE_CONTRACTION	REACTOME_SMOOTH_MUSCLE_CONTRACTION		22	0.33745018	0.98369163	0.47815534	0.9081223	1.0	514	tags=9%, list=3%, signal=9%
REACTOME_REGULATION_OF_MITOTIC_CELL_CYCLE	REACTOME_REGULATION_OF_MITOTIC_CELL_CYCLE		77	0.26064956	0.9829639	0.48502994	0.90615404	1.0	7295	tags=58%, list=44%, signal=103%
REACTOME_PHASE1_FUNCTIONALIZATION_OF_COMPOUNDS	REACTOME_PHASE1_FUNCTIONALIZATION_OF_COMPOUNDS		42	0.28370973	0.9825497	0.50274724	0.9032997	1.0	2441	tags=31%, list=15%, signal=36%
KEGG_HYPERTROPHIC_CARDIOMYOPATHY_HCM	KEGG_HYPERTROPHIC_CARDIOMYOPATHY_HCM		82	0.25874028	0.982193	0.47572815	0.90025306	1.0	1583	tags=16%, list=9%, signal=17%
REACTOME_PKA_MEDIATED_PHOSPHORYLATION_OF_CREB	REACTOME_PKA_MEDIATED_PHOSPHORYLATION_OF_CREB		16	0.36570647	0.9802871	0.47432762	0.9028272	1.0	4530	tags=38%, list=27%, signal=51%
REACTOME_INTERACTIONS_OF_VPR_WITH_HOST_CELLULAR_PROTEINS	REACTOME_INTERACTIONS_OF_VPR_WITH_HOST_CELLULAR_PROTEINS		29	0.30329487	0.9760235	0.50268817	0.9133252	1.0	11679	tags=100%, list=70%, signal=330%
REACTOME_SCFSKP2_MEDIATED_DEGRADATION_OF_P27_P21	REACTOME_SCFSKP2_MEDIATED_DEGRADATION_OF_P27_P21		53	0.27409273	0.97456175	0.50157726	0.91424483	1.0	6124	tags=42%, list=37%, signal=65%
REACTOME_ORC1_REMOVAL_FROM_CHROMATIN	REACTOME_ORC1_REMOVAL_FROM_CHROMATIN		65	0.26084313	0.9737786	0.48973608	0.91256136	1.0	6392	tags=42%, list=38%, signal=67%
BIOCARTA_NDKDYNAMIN_PATHWAY	BIOCARTA_NDKDYNAMIN_PATHWAY		18	0.3532418	0.97377324	0.47931874	0.9084096	1.0	5949	tags=50%, list=36%, signal=77%
PID_SMAD2_3PATHWAY	PID_SMAD2_3PATHWAY		17	0.35413393	0.97229886	0.5	0.90901333	1.0	3813	tags=29%, list=23%, signal=38%
KEGG_HUNTINGTONS_DISEASE	KEGG_HUNTINGTONS_DISEASE		165	0.22260983	0.9713341	0.5176471	0.9080147	1.0	5627	tags=38%, list=34%, signal=57%
REACTOME_ENOS_ACTIVATION_AND_REGULATION	REACTOME_ENOS_ACTIVATION_AND_REGULATION		19	0.34190413	0.97073454	0.4875	0.90595627	1.0	4690	tags=37%, list=28%, signal=51%
PID_P53_DOWNSTREAM_PATHWAY	PID_P53_DOWNSTREAM_PATHWAY		126	0.23321064	0.9699931	0.5261324	0.90435976	1.0	2372	tags=19%, list=14%, signal=22%
REACTOME_TRANSPORT_OF_MATURE_MRNA_DERIVED_FROM_AN_INTRONLESS_TRANSCRIPT	REACTOME_TRANSPORT_OF_MATURE_MRNA_DERIVED_FROM_AN_INTRONLESS_TRANSCRIPT		30	0.30331305	0.9683751	0.51358694	0.90594196	1.0	11679	tags=100%, list=70%, signal=330%
REACTOME_ELONGATION_ARREST_AND_RECOVERY	REACTOME_ELONGATION_ARREST_AND_RECOVERY		27	0.31455737	0.9668131	0.5012407	0.90737575	1.0	5241	tags=37%, list=31%, signal=54%
BIOCARTA_VEGF_PATHWAY	BIOCARTA_VEGF_PATHWAY		29	0.30759886	0.96636546	0.5229111	0.9048233	1.0	4314	tags=31%, list=26%, signal=42%
REACTOME_MICRORNA_MIRNA_BIOGENESIS	REACTOME_MICRORNA_MIRNA_BIOGENESIS		18	0.3544719	0.96442205	0.48931116	0.9073255	1.0	5276	tags=39%, list=31%, signal=57%
PID_ECADHERIN_STABILIZATION_PATHWAY	PID_ECADHERIN_STABILIZATION_PATHWAY		42	0.28158674	0.964367	0.50793654	0.9035337	1.0	2164	tags=19%, list=13%, signal=22%
REACTOME_METABOLISM_OF_NUCLEOTIDES	REACTOME_METABOLISM_OF_NUCLEOTIDES		68	0.25198996	0.96406263	0.5269461	0.9005998	1.0	4832	tags=37%, list=29%, signal=51%
REACTOME_DOWNREGULATION_OF_SMAD2_3_SMAD4_TRANSCRIPTIONAL_ACTIVITY	REACTOME_DOWNREGULATION_OF_SMAD2_3_SMAD4_TRANSCRIPTIONAL_ACTIVITY		19	0.33602104	0.95447457	0.52261305	0.92800766	1.0	4172	tags=32%, list=25%, signal=42%
REACTOME_PHASE_II_CONJUGATION	REACTOME_PHASE_II_CONJUGATION		40	0.27699852	0.9541125	0.5591398	0.9251424	1.0	3533	tags=28%, list=21%, signal=35%
PID_EPHA_FWDPATHWAY	PID_EPHA_FWDPATHWAY		34	0.29548442	0.95320284	0.49593496	0.9243141	1.0	3501	tags=35%, list=21%, signal=45%
PID_MAPK_TRK_PATHWAY	PID_MAPK_TRK_PATHWAY		34	0.28670076	0.9529686	0.52691215	0.92117923	1.0	3910	tags=35%, list=23%, signal=46%
KEGG_REGULATION_OF_AUTOPHAGY	KEGG_REGULATION_OF_AUTOPHAGY		20	0.3276125	0.9509583	0.5137157	0.924043	1.0	2843	tags=25%, list=17%, signal=30%
BIOCARTA_MYOSIN_PATHWAY	BIOCARTA_MYOSIN_PATHWAY		31	0.28970504	0.944849	0.5651042	0.9395463	1.0	1719	tags=13%, list=10%, signal=14%
KEGG_P53_SIGNALING_PATHWAY	KEGG_P53_SIGNALING_PATHWAY		63	0.25679505	0.9435938	0.5642458	0.93962765	1.0	2111	tags=17%, list=13%, signal=20%
REACTOME_P53_INDEPENDENT_G1_S_DNA_DAMAGE_CHECKPOINT	REACTOME_P53_INDEPENDENT_G1_S_DNA_DAMAGE_CHECKPOINT		48	0.26345846	0.94242257	0.5671233	0.9394695	1.0	7037	tags=48%, list=42%, signal=82%
REACTOME_AUTODEGRADATION_OF_CDH1_BY_CDH1_APC_C	REACTOME_AUTODEGRADATION_OF_CDH1_BY_CDH1_APC_C		56	0.25897586	0.94175243	0.5738162	0.93768376	1.0	7124	tags=48%, list=43%, signal=84%
REACTOME_DARPP_32_EVENTS	REACTOME_DARPP_32_EVENTS		23	0.31304857	0.9388848	0.51742625	0.94337153	1.0	4883	tags=30%, list=29%, signal=43%
PID_RAS_PATHWAY	PID_RAS_PATHWAY		28	0.29286894	0.9365311	0.5605634	0.9470303	1.0	1878	tags=18%, list=11%, signal=20%
BIOCARTA_BCR_PATHWAY	BIOCARTA_BCR_PATHWAY		34	0.2843954	0.9364286	0.5631579	0.94346493	1.0	409	tags=9%, list=2%, signal=9%
REACTOME_TCR_SIGNALING	REACTOME_TCR_SIGNALING		44	0.27728304	0.9363593	0.58469945	0.9398027	1.0	6192	tags=57%, list=37%, signal=90%
PID_PI3KCI_AKT_PATHWAY	PID_PI3KCI_AKT_PATHWAY		35	0.28420767	0.9361433	0.5633803	0.9366042	1.0	2255	tags=17%, list=13%, signal=20%
BIOCARTA_CASPASE_PATHWAY	BIOCARTA_CASPASE_PATHWAY		22	0.30610254	0.93476695	0.5452323	0.9373237	1.0	4018	tags=36%, list=24%, signal=48%
REACTOME_ANTIGEN_PROCESSING_CROSS_PRESENTATION	REACTOME_ANTIGEN_PROCESSING_CROSS_PRESENTATION		66	0.25309363	0.93327117	0.5910448	0.9381856	1.0	1248	tags=8%, list=7%, signal=8%
PID_MYC_REPRESS_PATHWAY	PID_MYC_REPRESS_PATHWAY		61	0.25246212	0.9323574	0.5964392	0.93717587	1.0	3298	tags=23%, list=20%, signal=28%
REACTOME_SIGNALING_BY_NOTCH1	REACTOME_SIGNALING_BY_NOTCH1		66	0.24800675	0.93121946	0.57593125	0.93659174	1.0	3548	tags=27%, list=21%, signal=34%
REACTOME_ER_PHAGOSOME_PATHWAY	REACTOME_ER_PHAGOSOME_PATHWAY		53	0.25684398	0.92956936	0.5843023	0.93810976	1.0	7526	tags=51%, list=45%, signal=92%
REACTOME_RAP1_SIGNALLING	REACTOME_RAP1_SIGNALLING		15	0.3487764	0.9284422	0.5448113	0.9378542	1.0	1208	tags=20%, list=7%, signal=22%
REACTOME_GAP_JUNCTION_ASSEMBLY	REACTOME_GAP_JUNCTION_ASSEMBLY		16	0.34321988	0.9257793	0.56880736	0.94255716	1.0	1463	tags=25%, list=9%, signal=27%
REACTOME_NEP_NS2_INTERACTS_WITH_THE_CELLULAR_EXPORT_MACHINERY	REACTOME_NEP_NS2_INTERACTS_WITH_THE_CELLULAR_EXPORT_MACHINERY		25	0.30322224	0.921026	0.5736842	0.95359534	1.0	11679	tags=100%, list=70%, signal=330%
REACTOME_AUTODEGRADATION_OF_THE_E3_UBIQUITIN_LIGASE_COP1	REACTOME_AUTODEGRADATION_OF_THE_E3_UBIQUITIN_LIGASE_COP1		47	0.2635229	0.9206522	0.63013697	0.95093226	1.0	7037	tags=47%, list=42%, signal=80%
REACTOME_REGULATION_OF_GLUCOKINASE_BY_GLUCOKINASE_REGULATORY_PROTEIN	REACTOME_REGULATION_OF_GLUCOKINASE_BY_GLUCOKINASE_REGULATORY_PROTEIN		25	0.30322236	0.92009354	0.63979846	0.94889736	1.0	11679	tags=100%, list=70%, signal=330%
PID_CD8_TCR_DOWNSTREAM_PATHWAY	PID_CD8_TCR_DOWNSTREAM_PATHWAY		52	0.2534979	0.9182892	0.6099707	0.95066774	1.0	1944	tags=17%, list=12%, signal=20%
PID_VEGFR1_2_PATHWAY	PID_VEGFR1_2_PATHWAY		69	0.24407604	0.9165543	0.6256983	0.952277	1.0	1583	tags=10%, list=9%, signal=11%
KEGG_VEGF_SIGNALING_PATHWAY	KEGG_VEGF_SIGNALING_PATHWAY		73	0.2427135	0.91497403	0.6305733	0.95319647	1.0	4111	tags=33%, list=25%, signal=43%
REACTOME_MITOTIC_G2_G2_M_PHASES	REACTOME_MITOTIC_G2_G2_M_PHASES		77	0.23680231	0.91391844	0.6458333	0.95255226	1.0	7341	tags=55%, list=44%, signal=97%
PID_LPA4_PATHWAY	PID_LPA4_PATHWAY		15	0.3486289	0.9124172	0.60143197	0.9533738	1.0	282	tags=13%, list=2%, signal=14%
BIOCARTA_CTLA4_PATHWAY	BIOCARTA_CTLA4_PATHWAY		17	0.33196378	0.9122365	0.5939675	0.95022166	1.0	772	tags=18%, list=5%, signal=18%
KEGG_SMALL_CELL_LUNG_CANCER	KEGG_SMALL_CELL_LUNG_CANCER		82	0.23143758	0.910774	0.67741936	0.9512044	1.0	1519	tags=11%, list=9%, signal=12%
REACTOME_TRANSPORT_OF_RIBONUCLEOPROTEINS_INTO_THE_HOST_NUCLEUS	REACTOME_TRANSPORT_OF_RIBONUCLEOPROTEINS_INTO_THE_HOST_NUCLEUS		25	0.30322227	0.91017205	0.596577	0.9495536	1.0	11679	tags=100%, list=70%, signal=330%
REACTOME_PHOSPHOLIPASE_C_MEDIATED_CASCADE	REACTOME_PHOSPHOLIPASE_C_MEDIATED_CASCADE		52	0.2513598	0.9072916	0.6420118	0.9542848	1.0	3420	tags=31%, list=20%, signal=39%
REACTOME_NCAM_SIGNALING_FOR_NEURITE_OUT_GROWTH	REACTOME_NCAM_SIGNALING_FOR_NEURITE_OUT_GROWTH		63	0.24568091	0.9061021	0.64705884	0.9542154	1.0	3269	tags=27%, list=20%, signal=33%
KEGG_RNA_DEGRADATION	KEGG_RNA_DEGRADATION		55	0.24942878	0.90464365	0.6544944	0.95467556	1.0	6326	tags=56%, list=38%, signal=90%
PID_CXCR3_PATHWAY	PID_CXCR3_PATHWAY		42	0.2623919	0.904429	0.6457143	0.95173925	1.0	608	tags=7%, list=4%, signal=7%
BIOCARTA_CARM_ER_PATHWAY	BIOCARTA_CARM_ER_PATHWAY		34	0.27306443	0.90150803	0.6111111	0.956536	1.0	4642	tags=35%, list=28%, signal=49%
PID_IL4_2PATHWAY	PID_IL4_2PATHWAY		61	0.24245852	0.9006702	0.6863354	0.95542693	1.0	1633	tags=15%, list=10%, signal=16%
BIOCARTA_CHEMICAL_PATHWAY	BIOCARTA_CHEMICAL_PATHWAY		22	0.30206785	0.8998026	0.5927835	0.9544375	1.0	4789	tags=41%, list=29%, signal=57%
PID_NFAT_3PATHWAY	PID_NFAT_3PATHWAY		53	0.2511585	0.8993957	0.6422764	0.95206684	1.0	3252	tags=21%, list=19%, signal=26%
BIOCARTA_CCR3_PATHWAY	BIOCARTA_CCR3_PATHWAY		22	0.30392766	0.896613	0.59173125	0.9564428	1.0	585	tags=9%, list=3%, signal=9%
PID_AURORA_A_PATHWAY	PID_AURORA_A_PATHWAY		30	0.279081	0.89391667	0.64675325	0.96053386	1.0	5100	tags=37%, list=30%, signal=53%
REACTOME_AMYLOIDS	REACTOME_AMYLOIDS		27	0.29029608	0.8934459	0.61179364	0.9583929	1.0	352	tags=11%, list=2%, signal=11%
PID_FOXO_PATHWAY	PID_FOXO_PATHWAY		49	0.25037622	0.8927614	0.6735905	0.9568403	1.0	3189	tags=20%, list=19%, signal=25%
REACTOME_CDK_MEDIATED_PHOSPHORYLATION_AND_REMOVAL_OF_CDC6	REACTOME_CDK_MEDIATED_PHOSPHORYLATION_AND_REMOVAL_OF_CDC6		46	0.25646135	0.8911173	0.6268657	0.9579521	1.0	7739	tags=57%, list=46%, signal=105%
REACTOME_DESTABILIZATION_OF_MRNA_BY_AUF1_HNRNP_D0	REACTOME_DESTABILIZATION_OF_MRNA_BY_AUF1_HNRNP_D0		50	0.24764766	0.88961405	0.69376695	0.9585736	1.0	7037	tags=44%, list=42%, signal=76%
REACTOME_VIF_MEDIATED_DEGRADATION_OF_APOBEC3G	REACTOME_VIF_MEDIATED_DEGRADATION_OF_APOBEC3G		48	0.25418922	0.88949126	0.6490251	0.9553928	1.0	7739	tags=56%, list=46%, signal=104%
NABA_COLLAGENS	NABA_COLLAGENS		43	0.25430414	0.8874468	0.6701571	0.95764625	1.0	2372	tags=21%, list=14%, signal=24%
REACTOME_RNA_POL_I_TRANSCRIPTION_INITIATION	REACTOME_RNA_POL_I_TRANSCRIPTION_INITIATION		22	0.30407247	0.8863403	0.6342711	0.9574001	1.0	5317	tags=59%, list=32%, signal=86%
KEGG_LEISHMANIA_INFECTION	KEGG_LEISHMANIA_INFECTION		57	0.24437302	0.88573474	0.71910113	0.9556395	1.0	1007	tags=12%, list=6%, signal=13%
PID_CERAMIDE_PATHWAY	PID_CERAMIDE_PATHWAY		47	0.25612137	0.8855658	0.67134833	0.9526776	1.0	2750	tags=19%, list=16%, signal=23%
KEGG_ONE_CARBON_POOL_BY_FOLATE	KEGG_ONE_CARBON_POOL_BY_FOLATE		16	0.3265169	0.88245034	0.6077482	0.95789653	1.0	6528	tags=56%, list=39%, signal=92%
REACTOME_COLLAGEN_FORMATION	REACTOME_COLLAGEN_FORMATION		53	0.24556041	0.8771994	0.7012195	0.9688745	1.0	1850	tags=15%, list=11%, signal=17%
REACTOME_SMAD2_SMAD3_SMAD4_HETEROTRIMER_REGULATES_TRANSCRIPTION	REACTOME_SMAD2_SMAD3_SMAD4_HETEROTRIMER_REGULATES_TRANSCRIPTION		25	0.2875688	0.87571025	0.6277916	0.96946913	1.0	5552	tags=44%, list=33%, signal=66%
REACTOME_PYRIMIDINE_METABOLISM	REACTOME_PYRIMIDINE_METABOLISM		22	0.29165652	0.8737505	0.6438679	0.9711905	1.0	2053	tags=23%, list=12%, signal=26%
REACTOME_SIGNALING_BY_BMP	REACTOME_SIGNALING_BY_BMP		22	0.2943738	0.8716763	0.6666667	0.97337747	1.0	1970	tags=18%, list=12%, signal=21%
BIOCARTA_GCR_PATHWAY	BIOCARTA_GCR_PATHWAY		19	0.3089274	0.871072	0.68686867	0.9715576	1.0	3746	tags=26%, list=22%, signal=34%
BIOCARTA_CK1_PATHWAY	BIOCARTA_CK1_PATHWAY		16	0.31681782	0.8676165	0.64492756	0.97730535	1.0	3501	tags=38%, list=21%, signal=47%
REACTOME_FORMATION_OF_TRANSCRIPTION_COUPLED_NER_TC_NER_REPAIR_COMPLEX	REACTOME_FORMATION_OF_TRANSCRIPTION_COUPLED_NER_TC_NER_REPAIR_COMPLEX		27	0.27548677	0.8672545	0.67042255	0.9748601	1.0	4912	tags=33%, list=29%, signal=47%
BIOCARTA_CREB_PATHWAY	BIOCARTA_CREB_PATHWAY		26	0.27989066	0.86350316	0.6813725	0.9807809	1.0	3266	tags=23%, list=19%, signal=29%
REACTOME_TIGHT_JUNCTION_INTERACTIONS	REACTOME_TIGHT_JUNCTION_INTERACTIONS		29	0.2707907	0.86312413	0.69430053	0.97833836	1.0	1045	tags=14%, list=6%, signal=15%
KEGG_BIOSYNTHESIS_OF_UNSATURATED_FATTY_ACIDS	KEGG_BIOSYNTHESIS_OF_UNSATURATED_FATTY_ACIDS		19	0.3009822	0.8629758	0.65316457	0.9753409	1.0	5173	tags=53%, list=31%, signal=76%
REACTOME_CIRCADIAN_REPRESSION_OF_EXPRESSION_BY_REV_ERBA	REACTOME_CIRCADIAN_REPRESSION_OF_EXPRESSION_BY_REV_ERBA		22	0.29037318	0.85769224	0.6785714	0.985285	1.0	820	tags=9%, list=5%, signal=10%
KEGG_CARDIAC_MUSCLE_CONTRACTION	KEGG_CARDIAC_MUSCLE_CONTRACTION		72	0.22516827	0.8564541	0.79153097	0.984838	1.0	3261	tags=24%, list=19%, signal=29%
REACTOME_SIGNALING_BY_NOTCH	REACTOME_SIGNALING_BY_NOTCH		94	0.21284692	0.85121495	0.86346865	0.9942104	1.0	3548	tags=24%, list=21%, signal=31%
REACTOME_BRANCHED_CHAIN_AMINO_ACID_CATABOLISM	REACTOME_BRANCHED_CHAIN_AMINO_ACID_CATABOLISM		17	0.3075821	0.84582895	0.6635294	1.0	1.0	5109	tags=41%, list=30%, signal=59%
REACTOME_DOWNSTREAM_TCR_SIGNALING	REACTOME_DOWNSTREAM_TCR_SIGNALING		27	0.2758625	0.8454688	0.68877554	1.0	1.0	5999	tags=56%, list=36%, signal=86%
REACTOME_OXYGEN_DEPENDENT_PROLINE_HYDROXYLATION_OF_HYPOXIA_INDUCIBLE_FACTOR_ALPHA	REACTOME_OXYGEN_DEPENDENT_PROLINE_HYDROXYLATION_OF_HYPOXIA_INDUCIBLE_FACTOR_ALPHA		16	0.31417295	0.8446197	0.6641414	0.9998961	1.0	11493	tags=100%, list=69%, signal=318%
BIOCARTA_DEATH_PATHWAY	BIOCARTA_DEATH_PATHWAY		29	0.269732	0.8427492	0.72029704	1.0	1.0	1357	tags=14%, list=8%, signal=15%
REACTOME_RNA_POL_I_TRANSCRIPTION	REACTOME_RNA_POL_I_TRANSCRIPTION		32	0.2615493	0.84137803	0.70320857	1.0	1.0	5317	tags=50%, list=32%, signal=73%
ST_INTEGRIN_SIGNALING_PATHWAY	ST_INTEGRIN_SIGNALING_PATHWAY		80	0.21447793	0.8402552	0.815625	0.999988	1.0	2421	tags=15%, list=14%, signal=17%
KEGG_VALINE_LEUCINE_AND_ISOLEUCINE_DEGRADATION	KEGG_VALINE_LEUCINE_AND_ISOLEUCINE_DEGRADATION		42	0.2430847	0.8395392	0.7711864	0.9984248	1.0	6396	tags=52%, list=38%, signal=85%
REACTOME_SIGNALING_BY_FGFR1_FUSION_MUTANTS	REACTOME_SIGNALING_BY_FGFR1_FUSION_MUTANTS		18	0.29732588	0.8360614	0.7057292	1.0	1.0	4208	tags=50%, list=25%, signal=67%
REACTOME_TRNA_AMINOACYLATION	REACTOME_TRNA_AMINOACYLATION		41	0.24774115	0.8346044	0.76519334	1.0	1.0	12611	tags=100%, list=75%, signal=404%
PID_HDAC_CLASSIII_PATHWAY	PID_HDAC_CLASSIII_PATHWAY		25	0.27530214	0.8287805	0.7734375	1.0	1.0	3183	tags=24%, list=19%, signal=30%
REACTOME_PI3K_EVENTS_IN_ERBB4_SIGNALING	REACTOME_PI3K_EVENTS_IN_ERBB4_SIGNALING		36	0.24397366	0.8265723	0.75414366	1.0	1.0	3462	tags=19%, list=21%, signal=24%
BIOCARTA_PTEN_PATHWAY	BIOCARTA_PTEN_PATHWAY		18	0.29727545	0.8247188	0.6881188	1.0	1.0	1915	tags=11%, list=11%, signal=13%
PID_HDAC_CLASSI_PATHWAY	PID_HDAC_CLASSI_PATHWAY		65	0.21769379	0.8243988	0.83692306	1.0	1.0	6165	tags=43%, list=37%, signal=68%
REACTOME_SHC_MEDIATED_SIGNALLING	REACTOME_SHC_MEDIATED_SIGNALLING		15	0.30981514	0.82235575	0.69789225	1.0	1.0	453	tags=7%, list=3%, signal=7%
PID_ATM_PATHWAY	PID_ATM_PATHWAY		34	0.2505007	0.82088304	0.7718833	1.0	1.0	6944	tags=59%, list=41%, signal=100%
BIOCARTA_TOLL_PATHWAY	BIOCARTA_TOLL_PATHWAY		36	0.25294098	0.81692475	0.7774869	1.0	1.0	456	tags=8%, list=3%, signal=9%
KEGG_DRUG_METABOLISM_CYTOCHROME_P450	KEGG_DRUG_METABOLISM_CYTOCHROME_P450		28	0.2599348	0.81527317	0.75376886	1.0	1.0	1115	tags=14%, list=7%, signal=15%
BIOCARTA_LONGEVITY_PATHWAY	BIOCARTA_LONGEVITY_PATHWAY		15	0.31081575	0.81484896	0.72906405	1.0	1.0	3786	tags=27%, list=23%, signal=34%
KEGG_TGF_BETA_SIGNALING_PATHWAY	KEGG_TGF_BETA_SIGNALING_PATHWAY		85	0.21074465	0.8142036	0.86531985	1.0	1.0	3668	tags=26%, list=22%, signal=33%
BIOCARTA_MITOCHONDRIA_PATHWAY	BIOCARTA_MITOCHONDRIA_PATHWAY		21	0.28430054	0.8141947	0.7575	1.0	1.0	2379	tags=19%, list=14%, signal=22%
BIOCARTA_P53_PATHWAY	BIOCARTA_P53_PATHWAY		16	0.29652774	0.81298786	0.7389277	1.0	1.0	5678	tags=38%, list=34%, signal=57%
BIOCARTA_PROTEASOME_PATHWAY	BIOCARTA_PROTEASOME_PATHWAY		28	0.25951654	0.8116051	0.77540106	1.0	1.0	7681	tags=61%, list=46%, signal=112%
PID_HIV_NEF_PATHWAY	PID_HIV_NEF_PATHWAY		35	0.25212663	0.81119466	0.80481285	1.0	1.0	2064	tags=14%, list=12%, signal=16%
REACTOME_SIGNALLING_BY_NGF	REACTOME_SIGNALLING_BY_NGF		210	0.18022487	0.81047845	0.98245615	1.0	1.0	1993	tags=12%, list=12%, signal=13%
ST_GA13_PATHWAY	ST_GA13_PATHWAY		34	0.24464926	0.80611056	0.7919075	1.0	1.0	276	tags=6%, list=2%, signal=6%
REACTOME_DOWNSTREAM_SIGNALING_OF_ACTIVATED_FGFR	REACTOME_DOWNSTREAM_SIGNALING_OF_ACTIVATED_FGFR		96	0.20274891	0.8019716	0.919708	1.0	1.0	3462	tags=22%, list=21%, signal=27%
BIOCARTA_MCALPAIN_PATHWAY	BIOCARTA_MCALPAIN_PATHWAY		23	0.26476756	0.8008431	0.7817259	1.0	1.0	1159	tags=13%, list=7%, signal=14%
KEGG_MATURITY_ONSET_DIABETES_OF_THE_YOUNG	KEGG_MATURITY_ONSET_DIABETES_OF_THE_YOUNG		24	0.26298946	0.7999239	0.7696477	1.0	1.0	374	tags=13%, list=2%, signal=13%
REACTOME_FATTY_ACYL_COA_BIOSYNTHESIS	REACTOME_FATTY_ACYL_COA_BIOSYNTHESIS		18	0.279995	0.79297316	0.77832514	1.0	1.0	684	tags=11%, list=4%, signal=12%
PID_ERBB_NETWORK_PATHWAY	PID_ERBB_NETWORK_PATHWAY		15	0.29580522	0.7906566	0.7457627	1.0	1.0	606	tags=13%, list=4%, signal=14%
BIOCARTA_NTHI_PATHWAY	BIOCARTA_NTHI_PATHWAY		23	0.26965714	0.7868118	0.7769608	1.0	1.0	4737	tags=43%, list=28%, signal=61%
REACTOME_MITOCHONDRIAL_TRNA_AMINOACYLATION	REACTOME_MITOCHONDRIAL_TRNA_AMINOACYLATION		21	0.26446137	0.7862228	0.8248731	1.0	1.0	4138	tags=19%, list=25%, signal=25%
BIOCARTA_IL12_PATHWAY	BIOCARTA_IL12_PATHWAY		21	0.2698742	0.7842342	0.7905237	1.0	1.0	1944	tags=24%, list=12%, signal=27%
REACTOME_PYRUVATE_METABOLISM_AND_CITRIC_ACID_TCA_CYCLE	REACTOME_PYRUVATE_METABOLISM_AND_CITRIC_ACID_TCA_CYCLE		40	0.2286524	0.7819338	0.85066664	1.0	1.0	4663	tags=30%, list=28%, signal=41%
SA_CASPASE_CASCADE	SA_CASPASE_CASCADE		18	0.28334203	0.7784306	0.79591835	1.0	1.0	4018	tags=39%, list=24%, signal=51%
REACTOME_PLATELET_CALCIUM_HOMEOSTASIS	REACTOME_PLATELET_CALCIUM_HOMEOSTASIS		16	0.28352377	0.77144164	0.78640777	1.0	1.0	2488	tags=25%, list=15%, signal=29%
REACTOME_TRAFFICKING_OF_GLUR2_CONTAINING_AMPA_RECEPTORS	REACTOME_TRAFFICKING_OF_GLUR2_CONTAINING_AMPA_RECEPTORS		15	0.29271796	0.76990795	0.80051816	1.0	1.0	829	tags=13%, list=5%, signal=14%
KEGG_PANTOTHENATE_AND_COA_BIOSYNTHESIS	KEGG_PANTOTHENATE_AND_COA_BIOSYNTHESIS		15	0.28731933	0.76488495	0.7686747	1.0	1.0	4157	tags=40%, list=25%, signal=53%
SIG_BCR_SIGNALING_PATHWAY	SIG_BCR_SIGNALING_PATHWAY		46	0.21699032	0.76468873	0.8707124	1.0	1.0	3719	tags=20%, list=22%, signal=25%
REACTOME_SYNTHESIS_OF_BILE_ACIDS_AND_BILE_SALTS	REACTOME_SYNTHESIS_OF_BILE_ACIDS_AND_BILE_SALTS		18	0.275365	0.76431024	0.7948113	1.0	1.0	1479	tags=22%, list=9%, signal=24%
BIOCARTA_PAR1_PATHWAY	BIOCARTA_PAR1_PATHWAY		37	0.225453	0.76403326	0.8965517	1.0	1.0	1719	tags=11%, list=10%, signal=12%
KEGG_ALZHEIMERS_DISEASE	KEGG_ALZHEIMERS_DISEASE		153	0.17850426	0.76230985	0.982906	1.0	1.0	4670	tags=29%, list=28%, signal=40%
REACTOME_PRE_NOTCH_EXPRESSION_AND_PROCESSING	REACTOME_PRE_NOTCH_EXPRESSION_AND_PROCESSING		37	0.23106402	0.75914824	0.857868	1.0	1.0	2363	tags=16%, list=14%, signal=19%
PID_RAC1_REG_PATHWAY	PID_RAC1_REG_PATHWAY		36	0.23365334	0.75750947	0.8972222	1.0	1.0	4738	tags=39%, list=28%, signal=54%
KEGG_LYSINE_DEGRADATION	KEGG_LYSINE_DEGRADATION		42	0.22430882	0.75541466	0.8957219	1.0	1.0	4856	tags=40%, list=29%, signal=57%
PID_RHOA_REG_PATHWAY	PID_RHOA_REG_PATHWAY		45	0.21974939	0.7528688	0.9182058	1.0	1.0	4263	tags=27%, list=25%, signal=36%
REACTOME_ADAPTIVE_IMMUNE_SYSTEM	REACTOME_ADAPTIVE_IMMUNE_SYSTEM		471	0.15667133	0.7485746	1.0	1.0	1.0	2396	tags=11%, list=14%, signal=13%
BIOCARTA_RARRXR_PATHWAY	BIOCARTA_RARRXR_PATHWAY		15	0.283962	0.74681205	0.81546134	1.0	1.0	2168	tags=20%, list=13%, signal=23%
BIOCARTA_HIVNEF_PATHWAY	BIOCARTA_HIVNEF_PATHWAY		57	0.20422177	0.7450344	0.9329446	1.0	1.0	2836	tags=19%, list=17%, signal=23%
REACTOME_CROSS_PRESENTATION_OF_SOLUBLE_EXOGENOUS_ANTIGENS_ENDOSOMES	REACTOME_CROSS_PRESENTATION_OF_SOLUBLE_EXOGENOUS_ANTIGENS_ENDOSOMES		46	0.21330337	0.7442753	0.9046243	1.0	1.0	5934	tags=37%, list=35%, signal=57%
KEGG_AMINOACYL_TRNA_BIOSYNTHESIS	KEGG_AMINOACYL_TRNA_BIOSYNTHESIS		40	0.21878156	0.7441897	0.9295039	1.0	1.0	1592	tags=8%, list=10%, signal=8%
PID_TELOMERASE_PATHWAY	PID_TELOMERASE_PATHWAY		68	0.1962627	0.74413824	0.9427711	1.0	1.0	1007	tags=7%, list=6%, signal=8%
REACTOME_SIGNALING_BY_ERBB2	REACTOME_SIGNALING_BY_ERBB2		96	0.1833404	0.74264115	0.98397434	1.0	1.0	3462	tags=18%, list=21%, signal=22%
REACTOME_REGULATION_OF_GENE_EXPRESSION_IN_BETA_CELLS	REACTOME_REGULATION_OF_GENE_EXPRESSION_IN_BETA_CELLS		19	0.26439068	0.73900205	0.8610422	1.0	1.0	3860	tags=37%, list=23%, signal=48%
BIOCARTA_EGF_PATHWAY	BIOCARTA_EGF_PATHWAY		31	0.22565442	0.7337504	0.875969	1.0	1.0	533	tags=6%, list=3%, signal=7%
PID_ERA_GENOMIC_PATHWAY	PID_ERA_GENOMIC_PATHWAY		63	0.1981712	0.7318952	0.9587021	1.0	1.0	5918	tags=46%, list=35%, signal=71%
PID_TOLL_ENDOGENOUS_PATHWAY	PID_TOLL_ENDOGENOUS_PATHWAY		23	0.24587394	0.7312505	0.861461	1.0	1.0	3295	tags=26%, list=20%, signal=32%
REACTOME_APOPTOTIC_EXECUTION_PHASE	REACTOME_APOPTOTIC_EXECUTION_PHASE		50	0.20836513	0.7301248	0.9373297	1.0	1.0	2836	tags=16%, list=17%, signal=19%
BIOCARTA_41BB_PATHWAY	BIOCARTA_41BB_PATHWAY		17	0.26702437	0.72576725	0.8681592	1.0	1.0	1007	tags=12%, list=6%, signal=13%
KEGG_PROPANOATE_METABOLISM	KEGG_PROPANOATE_METABOLISM		30	0.22892316	0.7237393	0.8828338	1.0	1.0	3137	tags=27%, list=19%, signal=33%
PID_ATR_PATHWAY	PID_ATR_PATHWAY		38	0.21207614	0.7231904	0.90340906	1.0	1.0	7143	tags=63%, list=43%, signal=110%
KEGG_BASAL_TRANSCRIPTION_FACTORS	KEGG_BASAL_TRANSCRIPTION_FACTORS		33	0.22477904	0.7196789	0.9204819	1.0	1.0	3989	tags=33%, list=24%, signal=44%
REACTOME_P130CAS_LINKAGE_TO_MAPK_SIGNALING_FOR_INTEGRINS	REACTOME_P130CAS_LINKAGE_TO_MAPK_SIGNALING_FOR_INTEGRINS		15	0.2817377	0.7188837	0.83878505	1.0	1.0	1915	tags=20%, list=11%, signal=23%
REACTOME_SHC_RELATED_EVENTS	REACTOME_SHC_RELATED_EVENTS		17	0.26777735	0.7178555	0.8349057	1.0	1.0	4404	tags=24%, list=26%, signal=32%
REACTOME_INTERACTION_BETWEEN_L1_AND_ANKYRINS	REACTOME_INTERACTION_BETWEEN_L1_AND_ANKYRINS		21	0.2478646	0.71400374	0.8505155	1.0	1.0	1739	tags=19%, list=10%, signal=21%
REACTOME_CITRIC_ACID_CYCLE_TCA_CYCLE	REACTOME_CITRIC_ACID_CYCLE_TCA_CYCLE		19	0.24571675	0.7098913	0.8835443	1.0	1.0	4663	tags=26%, list=28%, signal=36%
PID_MYC_ACTIV_PATHWAY	PID_MYC_ACTIV_PATHWAY		78	0.18367223	0.7069182	0.98039216	1.0	1.0	2053	tags=10%, list=12%, signal=12%
REACTOME_PLATELET_SENSITIZATION_BY_LDL	REACTOME_PLATELET_SENSITIZATION_BY_LDL		16	0.26024345	0.704107	0.8891509	1.0	1.0	3190	tags=25%, list=19%, signal=31%
REACTOME_SIGNALING_BY_EGFR_IN_CANCER	REACTOME_SIGNALING_BY_EGFR_IN_CANCER		104	0.17150474	0.7035918	0.9863946	1.0	1.0	3574	tags=18%, list=21%, signal=23%
KEGG_GLYCOSYLPHOSPHATIDYLINOSITOL_GPI_ANCHOR_BIOSYNTHESIS	KEGG_GLYCOSYLPHOSPHATIDYLINOSITOL_GPI_ANCHOR_BIOSYNTHESIS		24	0.23431785	0.7035894	0.90407676	1.0	1.0	6418	tags=46%, list=38%, signal=74%
BIOCARTA_G1_PATHWAY	BIOCARTA_G1_PATHWAY		28	0.22761627	0.7029123	0.9076923	1.0	1.0	5678	tags=46%, list=34%, signal=70%
BIOCARTA_MAPK_PATHWAY	BIOCARTA_MAPK_PATHWAY		85	0.17756182	0.69717485	0.97109824	1.0	1.0	456	tags=6%, list=3%, signal=6%
REACTOME_PRE_NOTCH_PROCESSING_IN_GOLGI	REACTOME_PRE_NOTCH_PROCESSING_IN_GOLGI		16	0.25363898	0.6908976	0.86893207	1.0	1.0	2291	tags=19%, list=14%, signal=22%
REACTOME_E2F_MEDIATED_REGULATION_OF_DNA_REPLICATION	REACTOME_E2F_MEDIATED_REGULATION_OF_DNA_REPLICATION		32	0.21404164	0.69057184	0.93782383	1.0	1.0	5895	tags=44%, list=35%, signal=67%
BIOCARTA_EIF_PATHWAY	BIOCARTA_EIF_PATHWAY		16	0.2559751	0.6895129	0.8992443	1.0	1.0	12467	tags=100%, list=74%, signal=391%
PID_BCR_5PATHWAY	PID_BCR_5PATHWAY		64	0.18427053	0.6882094	0.9864865	1.0	1.0	3190	tags=19%, list=19%, signal=23%
PID_LIS1_PATHWAY	PID_LIS1_PATHWAY		28	0.21511437	0.67684287	0.9341772	1.0	1.0	3501	tags=25%, list=21%, signal=32%
REACTOME_CLASS_I_MHC_MEDIATED_ANTIGEN_PROCESSING_PRESENTATION	REACTOME_CLASS_I_MHC_MEDIATED_ANTIGEN_PROCESSING_PRESENTATION		227	0.1511347	0.676419	1.0	1.0	1.0	5531	tags=31%, list=33%, signal=45%
PID_P73PATHWAY	PID_P73PATHWAY		75	0.17344958	0.6651195	0.98493975	1.0	1.0	5838	tags=45%, list=35%, signal=69%
PID_ARF6_TRAFFICKING_PATHWAY	PID_ARF6_TRAFFICKING_PATHWAY		48	0.18671834	0.6646328	0.9723757	1.0	1.0	1435	tags=8%, list=9%, signal=9%
REACTOME_CHONDROITIN_SULFATE_BIOSYNTHESIS	REACTOME_CHONDROITIN_SULFATE_BIOSYNTHESIS		19	0.23690543	0.6613449	0.93647057	1.0	1.0	749	tags=11%, list=4%, signal=11%
SIG_CHEMOTAXIS	SIG_CHEMOTAXIS		45	0.18988234	0.65941334	0.96783626	1.0	1.0	4450	tags=29%, list=27%, signal=39%
REACTOME_REGULATION_OF_ORNITHINE_DECARBOXYLASE_ODC	REACTOME_REGULATION_OF_ORNITHINE_DECARBOXYLASE_ODC		48	0.18960191	0.6575622	0.97740114	1.0	1.0	6436	tags=40%, list=38%, signal=64%
REACTOME_REGULATION_OF_HYPOXIA_INDUCIBLE_FACTOR_HIF_BY_OXYGEN	REACTOME_REGULATION_OF_HYPOXIA_INDUCIBLE_FACTOR_HIF_BY_OXYGEN		23	0.21429856	0.6544543	0.9477612	1.0	1.0	13166	tags=100%, list=79%, signal=467%
REACTOME_SHC1_EVENTS_IN_EGFR_SIGNALING	REACTOME_SHC1_EVENTS_IN_EGFR_SIGNALING		15	0.2405739	0.65263695	0.93779904	1.0	1.0	533	tags=7%, list=3%, signal=7%
REACTOME_MHC_CLASS_II_ANTIGEN_PRESENTATION	REACTOME_MHC_CLASS_II_ANTIGEN_PRESENTATION		80	0.16610274	0.64844185	0.99319726	1.0	1.0	2276	tags=11%, list=14%, signal=13%
BIOCARTA_TGFB_PATHWAY	BIOCARTA_TGFB_PATHWAY		19	0.22586268	0.63883644	0.9447236	1.0	1.0	4433	tags=37%, list=26%, signal=50%
ST_P38_MAPK_PATHWAY	ST_P38_MAPK_PATHWAY		36	0.18968284	0.6270726	0.9790576	1.0	1.0	1800	tags=11%, list=11%, signal=12%
REACTOME_DOWNSTREAM_SIGNALING_EVENTS_OF_B_CELL_RECEPTOR_BCR	REACTOME_DOWNSTREAM_SIGNALING_EVENTS_OF_B_CELL_RECEPTOR_BCR		92	0.15732849	0.6224292	1.0	1.0	1.0	5934	tags=32%, list=35%, signal=49%
PID_NOTCH_PATHWAY	PID_NOTCH_PATHWAY		57	0.16648969	0.611286	0.99159664	1.0	1.0	4433	tags=26%, list=26%, signal=36%
SA_PTEN_PATHWAY	SA_PTEN_PATHWAY		17	0.22372264	0.6106913	0.9606481	1.0	1.0	13007	tags=100%, list=78%, signal=447%
BIOCARTA_ATRBRCA_PATHWAY	BIOCARTA_ATRBRCA_PATHWAY		20	0.21665856	0.6061897	0.9735577	1.0	1.0	7161	tags=65%, list=43%, signal=113%
REACTOME_HIV_LIFE_CYCLE	REACTOME_HIV_LIFE_CYCLE		106	0.14774391	0.60549825	1.0	1.0	1.0	7096	tags=51%, list=42%, signal=88%
REACTOME_PEROXISOMAL_LIPID_METABOLISM	REACTOME_PEROXISOMAL_LIPID_METABOLISM		20	0.20587617	0.5929111	0.9705882	1.0	1.0	5403	tags=45%, list=32%, signal=66%
BIOCARTA_SHH_PATHWAY	BIOCARTA_SHH_PATHWAY		15	0.2236646	0.58928055	0.9719388	1.0	1.0	5164	tags=40%, list=31%, signal=58%
KEGG_N_GLYCAN_BIOSYNTHESIS	KEGG_N_GLYCAN_BIOSYNTHESIS		42	0.17113324	0.58140355	0.99727523	1.0	1.0	2565	tags=14%, list=15%, signal=17%
BIOCARTA_PITX2_PATHWAY	BIOCARTA_PITX2_PATHWAY		15	0.20794041	0.56227237	0.9662651	1.0	1.0	2038	tags=13%, list=12%, signal=15%
PID_P38_MK2_PATHWAY	PID_P38_MK2_PATHWAY		21	0.19137596	0.56105554	0.9797468	1.0	1.0	4111	tags=29%, list=25%, signal=38%
PID_MYC_PATHWAY	PID_MYC_PATHWAY		25	0.18628567	0.560879	0.9767442	1.0	1.0	13635	tags=100%, list=81%, signal=537%
KEGG_UBIQUITIN_MEDIATED_PROTEOLYSIS	KEGG_UBIQUITIN_MEDIATED_PROTEOLYSIS		131	0.13525213	0.5598159	1.0	1.0	1.0	5605	tags=34%, list=33%, signal=50%
REACTOME_ACTIVATION_OF_NF_KAPPAB_IN_B_CELLS	REACTOME_ACTIVATION_OF_NF_KAPPAB_IN_B_CELLS		61	0.1488435	0.55905366	1.0	1.0	1.0	5934	tags=34%, list=35%, signal=53%
PID_HEDGEHOG_GLI_PATHWAY	PID_HEDGEHOG_GLI_PATHWAY		48	0.15347068	0.5421816	1.0	1.0	1.0	2166	tags=10%, list=13%, signal=12%
PID_DNA_PK_PATHWAY	PID_DNA_PK_PATHWAY		16	0.19527005	0.53796935	0.9797468	1.0	1.0	4575	tags=31%, list=27%, signal=43%
REACTOME_REGULATION_OF_APOPTOSIS	REACTOME_REGULATION_OF_APOPTOSIS		55	0.14791508	0.53747076	1.0	1.0	1.0	5934	tags=33%, list=35%, signal=51%
REACTOME_ACTIVATED_TAK1_MEDIATES_P38_MAPK_ACTIVATION	REACTOME_ACTIVATED_TAK1_MEDIATES_P38_MAPK_ACTIVATION		17	0.19594462	0.5368008	0.9908046	0.99762654	1.0	4111	tags=41%, list=25%, signal=55%
KEGG_VASOPRESSIN_REGULATED_WATER_REABSORPTION	KEGG_VASOPRESSIN_REGULATED_WATER_REABSORPTION		43	0.12778296	0.44288978	1.0	1.0	1.0	6366	tags=42%, list=38%, signal=67%
REACTOME_ANTIVIRAL_MECHANISM_BY_IFN_STIMULATED_GENES	REACTOME_ANTIVIRAL_MECHANISM_BY_IFN_STIMULATED_GENES		58	0.11328453	0.41786873	1.0	0.9995841	1.0	7645	tags=45%, list=46%, signal=82%
