# Supplementary material for: Structure-function analysis of purified proanthocyanidins reveals a role for polymer size in suppressing inflammatory responses
Source: Commun Biol. 2021 Jul 21;4:896. doi: 10.1038/s42003-021-02408-3 (PMC8295316; doi:10.1038/s42003-021-02408-3)
Supplement: Supplementary file 4 — Supplementary Data 1 [file 42003_2021_2408_MOESM4_ESM.zip › GSEA - regulated pathways in macrophages/downregulated by Medium PAC compared to LPS.xls]

NAME	GS<br> follow link to MSigDB	GS DETAILS	SIZE	ES	NES	NOM p-val	FDR q-val	FWER p-val	RANK AT MAX	LEADING EDGE
KEGG_JAK_STAT_SIGNALING_PATHWAY	KEGG_JAK_STAT_SIGNALING_PATHWAY	Details ...	131	0.5627246	2.1919484	0.0	0.0012608697	0.001	1648	tags=27%, list=10%, signal=30%
PID_AP1_PATHWAY	PID_AP1_PATHWAY	Details ...	68	0.6154541	2.170556	0.0	6.3043484E-4	0.001	802	tags=26%, list=5%, signal=28%
ST_INTERLEUKIN_4_PATHWAY	ST_INTERLEUKIN_4_PATHWAY	Details ...	23	0.76061624	2.1123161	0.0	0.002418664	0.006	1976	tags=35%, list=12%, signal=39%
PID_IL23_PATHWAY	PID_IL23_PATHWAY	Details ...	36	0.6636815	2.0441387	0.0	0.0075324494	0.024	1473	tags=33%, list=9%, signal=36%
BIOCARTA_ERYTH_PATHWAY	BIOCARTA_ERYTH_PATHWAY	Details ...	15	0.7860783	2.0071058	0.0	0.012795259	0.051	637	tags=40%, list=4%, signal=42%
KEGG_CYTOKINE_CYTOKINE_RECEPTOR_INTERACTION	KEGG_CYTOKINE_CYTOKINE_RECEPTOR_INTERACTION	Details ...	216	0.47968972	2.000905	0.0	0.011872877	0.057	2050	tags=33%, list=12%, signal=37%
REACTOME_DEGRADATION_OF_THE_EXTRACELLULAR_MATRIX	REACTOME_DEGRADATION_OF_THE_EXTRACELLULAR_MATRIX	Details ...	22	0.7085017	1.9872234	0.0	0.012431287	0.069	811	tags=27%, list=5%, signal=29%
BIOCARTA_INFLAM_PATHWAY	BIOCARTA_INFLAM_PATHWAY	Details ...	25	0.7052408	1.9629911	0.0	0.015542995	0.099	1809	tags=48%, list=11%, signal=54%
BIOCARTA_NKT_PATHWAY	BIOCARTA_NKT_PATHWAY	Details ...	29	0.65361166	1.9624932	0.0	0.014223648	0.102	776	tags=28%, list=5%, signal=29%
PID_TCR_CALCIUM_PATHWAY	PID_TCR_CALCIUM_PATHWAY	Details ...	28	0.6510454	1.9584749	0.0	0.0141234435	0.111	2288	tags=50%, list=14%, signal=58%
PID_LYMPH_ANGIOGENESIS_PATHWAY	PID_LYMPH_ANGIOGENESIS_PATHWAY	Details ...	24	0.6664322	1.8769883	0.0020703934	0.045104895	0.337	2528	tags=42%, list=15%, signal=49%
PID_IL3_PATHWAY	PID_IL3_PATHWAY	Details ...	26	0.64507294	1.8728384	0.002004008	0.04429072	0.355	1473	tags=23%, list=9%, signal=25%
PID_IL4_2PATHWAY	PID_IL4_2PATHWAY	Details ...	61	0.5419671	1.8669223	0.0	0.044053055	0.376	2684	tags=38%, list=16%, signal=45%
PID_GMCSF_PATHWAY	PID_GMCSF_PATHWAY	Details ...	36	0.59388304	1.860011	0.0043763677	0.044133376	0.396	2776	tags=28%, list=17%, signal=33%
BIOCARTA_GATA3_PATHWAY	BIOCARTA_GATA3_PATHWAY	Details ...	15	0.71340334	1.8452514	0.004255319	0.04851186	0.451	1809	tags=53%, list=11%, signal=60%
BIOCARTA_VIP_PATHWAY	BIOCARTA_VIP_PATHWAY	Details ...	25	0.63664526	1.8219287	0.003992016	0.06103851	0.552	4857	tags=56%, list=29%, signal=79%
PID_NECTIN_PATHWAY	PID_NECTIN_PATHWAY	Details ...	29	0.59280205	1.8201987	0.0062761507	0.058530815	0.559	1625	tags=28%, list=10%, signal=30%
REACTOME_ENOS_ACTIVATION_AND_REGULATION	REACTOME_ENOS_ACTIVATION_AND_REGULATION	Details ...	19	0.6802869	1.8123866	0.0	0.061065454	0.591	1154	tags=21%, list=7%, signal=23%
PID_NFAT_TFPATHWAY	PID_NFAT_TFPATHWAY	Details ...	45	0.55045027	1.801694	0.002105263	0.0671543	0.644	2917	tags=44%, list=17%, signal=54%
PID_IL12_2PATHWAY	PID_IL12_2PATHWAY	Details ...	60	0.51814204	1.7913282	0.0	0.072500244	0.688	1809	tags=28%, list=11%, signal=32%
PID_FRA_PATHWAY	PID_FRA_PATHWAY		36	0.5687812	1.7768592	0.002020202	0.08139085	0.749	1762	tags=39%, list=11%, signal=43%
KEGG_PRION_DISEASES	KEGG_PRION_DISEASES		33	0.5914098	1.7738081	0.0059288535	0.08032156	0.761	1399	tags=27%, list=8%, signal=30%
REACTOME_GROWTH_HORMONE_RECEPTOR_SIGNALING	REACTOME_GROWTH_HORMONE_RECEPTOR_SIGNALING		22	0.6292209	1.7579945	0.010330578	0.090579055	0.813	2776	tags=45%, list=17%, signal=54%
REACTOME_NOTCH1_INTRACELLULAR_DOMAIN_REGULATES_TRANSCRIPTION	REACTOME_NOTCH1_INTRACELLULAR_DOMAIN_REGULATES_TRANSCRIPTION		43	0.5471926	1.7573195	0.0020325202	0.08750315	0.815	3549	tags=40%, list=21%, signal=50%
REACTOME_SIGNALING_BY_ILS	REACTOME_SIGNALING_BY_ILS		104	0.45750794	1.7485074	0.0	0.09257005	0.842	2096	tags=24%, list=13%, signal=27%
PID_IL6_7_PATHWAY	PID_IL6_7_PATHWAY		47	0.5315353	1.7469747	0.0021598272	0.0906893	0.848	2917	tags=36%, list=17%, signal=44%
BIOCARTA_IL1R_PATHWAY	BIOCARTA_IL1R_PATHWAY		32	0.56444675	1.7341686	0.016393442	0.09963053	0.888	1403	tags=31%, list=8%, signal=34%
PID_INTEGRIN3_PATHWAY	PID_INTEGRIN3_PATHWAY		42	0.5379077	1.7216374	0.0058479533	0.1095643	0.92	1532	tags=24%, list=9%, signal=26%
BIOCARTA_CCR3_PATHWAY	BIOCARTA_CCR3_PATHWAY		22	0.60579956	1.7183993	0.008230452	0.10897107	0.927	136	tags=9%, list=1%, signal=9%
PID_ANTHRAX_PATHWAY	PID_ANTHRAX_PATHWAY		17	0.65730363	1.7073549	0.008048289	0.11691073	0.94	1773	tags=35%, list=11%, signal=39%
REACTOME_CYTOKINE_SIGNALING_IN_IMMUNE_SYSTEM	REACTOME_CYTOKINE_SIGNALING_IN_IMMUNE_SYSTEM		219	0.41132888	1.7066785	0.0	0.1136491	0.942	3419	tags=25%, list=20%, signal=31%
KEGG_GRAFT_VERSUS_HOST_DISEASE	KEGG_GRAFT_VERSUS_HOST_DISEASE		19	0.6383669	1.7053069	0.004166667	0.11169615	0.944	990	tags=37%, list=6%, signal=39%
REACTOME_RESPONSE_TO_ELEVATED_PLATELET_CYTOSOLIC_CA2_	REACTOME_RESPONSE_TO_ELEVATED_PLATELET_CYTOSOLIC_CA2_		79	0.4708692	1.6991097	0.0	0.11559252	0.954	2001	tags=25%, list=12%, signal=29%
BIOCARTA_IL6_PATHWAY	BIOCARTA_IL6_PATHWAY		21	0.6174193	1.6967331	0.013574661	0.11479201	0.957	2776	tags=33%, list=17%, signal=40%
KEGG_CYTOSOLIC_DNA_SENSING_PATHWAY	KEGG_CYTOSOLIC_DNA_SENSING_PATHWAY		40	0.5397287	1.6872476	0.0043010754	0.121831045	0.969	4718	tags=43%, list=28%, signal=59%
REACTOME_INTEGRIN_CELL_SURFACE_INTERACTIONS	REACTOME_INTEGRIN_CELL_SURFACE_INTERACTIONS		77	0.47087502	1.6849893	0.004149378	0.12098223	0.972	2724	tags=30%, list=16%, signal=36%
REACTOME_PRE_NOTCH_PROCESSING_IN_GOLGI	REACTOME_PRE_NOTCH_PROCESSING_IN_GOLGI		16	0.6607913	1.6828213	0.010438413	0.120264284	0.974	2113	tags=44%, list=13%, signal=50%
PID_ALK1_PATHWAY	PID_ALK1_PATHWAY		26	0.5699329	1.6773131	0.012121212	0.12328824	0.979	2890	tags=42%, list=17%, signal=51%
BIOCARTA_FMLP_PATHWAY	BIOCARTA_FMLP_PATHWAY		34	0.54158616	1.6542788	0.009784736	0.14927942	0.997	1403	tags=18%, list=8%, signal=19%
BIOCARTA_IGF1R_PATHWAY	BIOCARTA_IGF1R_PATHWAY		22	0.5966103	1.6452452	0.015779093	0.15773699	0.999	2003	tags=32%, list=12%, signal=36%
REACTOME_BASIGIN_INTERACTIONS	REACTOME_BASIGIN_INTERACTIONS		24	0.56787205	1.6399318	0.01910828	0.16091283	0.999	1226	tags=21%, list=7%, signal=22%
KEGG_DORSO_VENTRAL_AXIS_FORMATION	KEGG_DORSO_VENTRAL_AXIS_FORMATION		22	0.5891064	1.6249218	0.016260162	0.17934456	0.999	3442	tags=41%, list=21%, signal=51%
PID_P38_MKK3_6PATHWAY	PID_P38_MKK3_6PATHWAY		26	0.5679882	1.6237793	0.015317286	0.17686866	0.999	1403	tags=23%, list=8%, signal=25%
REACTOME_EXTRACELLULAR_MATRIX_ORGANIZATION	REACTOME_EXTRACELLULAR_MATRIX_ORGANIZATION		75	0.4489936	1.6220622	0.008179959	0.17536071	0.999	1462	tags=15%, list=9%, signal=16%
PID_IL2_1PATHWAY	PID_IL2_1PATHWAY		54	0.48795405	1.6194232	0.004255319	0.17567772	0.999	2776	tags=30%, list=17%, signal=35%
REACTOME_DESTABILIZATION_OF_MRNA_BY_BRF1	REACTOME_DESTABILIZATION_OF_MRNA_BY_BRF1		16	0.6391757	1.6154389	0.021097047	0.17711182	0.999	35	tags=6%, list=0%, signal=6%
BIOCARTA_IL10_PATHWAY	BIOCARTA_IL10_PATHWAY		17	0.6059651	1.6070253	0.033632286	0.18682687	0.999	3257	tags=53%, list=19%, signal=66%
PID_UPA_UPAR_PATHWAY	PID_UPA_UPAR_PATHWAY		40	0.50183374	1.6064519	0.006085193	0.18361308	0.999	1537	tags=23%, list=9%, signal=25%
REACTOME_CELL_SURFACE_INTERACTIONS_AT_THE_VASCULAR_WALL	REACTOME_CELL_SURFACE_INTERACTIONS_AT_THE_VASCULAR_WALL		80	0.44381276	1.6051269	0.004008016	0.18162557	0.999	1537	tags=20%, list=9%, signal=22%
BIOCARTA_NOS1_PATHWAY	BIOCARTA_NOS1_PATHWAY		20	0.5800709	1.6012208	0.012345679	0.18400171	1.0	1818	tags=25%, list=11%, signal=28%
KEGG_HEMATOPOIETIC_CELL_LINEAGE	KEGG_HEMATOPOIETIC_CELL_LINEAGE		75	0.43492544	1.5972874	0.0021097045	0.18615606	1.0	2657	tags=35%, list=16%, signal=41%
PID_IL12_STAT4_PATHWAY	PID_IL12_STAT4_PATHWAY		31	0.52576	1.5934287	0.023060797	0.18872717	1.0	776	tags=19%, list=5%, signal=20%
REACTOME_INTERFERON_ALPHA_BETA_SIGNALING	REACTOME_INTERFERON_ALPHA_BETA_SIGNALING		38	0.5129994	1.5897022	0.019067796	0.1904756	1.0	2855	tags=29%, list=17%, signal=35%
PID_HES_HEY_PATHWAY	PID_HES_HEY_PATHWAY		47	0.4823254	1.5807865	0.018828452	0.20075677	1.0	3032	tags=43%, list=18%, signal=52%
BIOCARTA_IL22BP_PATHWAY	BIOCARTA_IL22BP_PATHWAY		15	0.6219751	1.5789791	0.023060797	0.199919	1.0	3257	tags=60%, list=19%, signal=74%
PID_CXCR3_PATHWAY	PID_CXCR3_PATHWAY		42	0.4936078	1.578811	0.01632653	0.19665176	1.0	1403	tags=17%, list=8%, signal=18%
SIG_IL4RECEPTOR_IN_B_LYPHOCYTES	SIG_IL4RECEPTOR_IN_B_LYPHOCYTES		26	0.5581831	1.5745996	0.02455357	0.19991028	1.0	3391	tags=35%, list=20%, signal=43%
KEGG_LEISHMANIA_INFECTION	KEGG_LEISHMANIA_INFECTION		57	0.4642737	1.5736828	0.010593221	0.19792698	1.0	4457	tags=42%, list=27%, signal=57%
NABA_SECRETED_FACTORS	NABA_SECRETED_FACTORS		284	0.3668163	1.5678843	0.0	0.20379378	1.0	2490	tags=28%, list=15%, signal=33%
PID_ERBB4_PATHWAY	PID_ERBB4_PATHWAY		38	0.5044348	1.5675176	0.018442623	0.20083813	1.0	1707	tags=29%, list=10%, signal=32%
REACTOME_IL_RECEPTOR_SHC_SIGNALING	REACTOME_IL_RECEPTOR_SHC_SIGNALING		26	0.52370095	1.5631229	0.029880479	0.2040104	1.0	1976	tags=27%, list=12%, signal=30%
REACTOME_DARPP_32_EVENTS	REACTOME_DARPP_32_EVENTS		23	0.5415367	1.5608206	0.030181086	0.20413238	1.0	2256	tags=22%, list=13%, signal=25%
PID_NFAT_3PATHWAY	PID_NFAT_3PATHWAY		53	0.46502158	1.556252	0.01875	0.20778379	1.0	2288	tags=21%, list=14%, signal=24%
REACTOME_CD28_DEPENDENT_PI3K_AKT_SIGNALING	REACTOME_CD28_DEPENDENT_PI3K_AKT_SIGNALING		21	0.5742402	1.5533414	0.04017857	0.20923603	1.0	1280	tags=24%, list=8%, signal=26%
PID_EPO_PATHWAY	PID_EPO_PATHWAY		34	0.51290405	1.5505517	0.020703934	0.21031013	1.0	4760	tags=56%, list=28%, signal=78%
REACTOME_CA_DEPENDENT_EVENTS	REACTOME_CA_DEPENDENT_EVENTS		28	0.53207976	1.5491717	0.017892644	0.20904514	1.0	4678	tags=57%, list=28%, signal=79%
REACTOME_COSTIMULATION_BY_THE_CD28_FAMILY	REACTOME_COSTIMULATION_BY_THE_CD28_FAMILY		55	0.45309097	1.5326787	0.017391304	0.23384099	1.0	1280	tags=15%, list=8%, signal=16%
BIOCARTA_HDAC_PATHWAY	BIOCARTA_HDAC_PATHWAY		28	0.52257127	1.5291728	0.03941909	0.23637675	1.0	2288	tags=29%, list=14%, signal=33%
PID_PDGFRB_PATHWAY	PID_PDGFRB_PATHWAY		129	0.39163527	1.5213108	0.0073937154	0.24665046	1.0	3611	tags=29%, list=22%, signal=36%
PID_ERBB_NETWORK_PATHWAY	PID_ERBB_NETWORK_PATHWAY		15	0.59591216	1.5199387	0.042145595	0.2457256	1.0	1958	tags=40%, list=12%, signal=45%
BIOCARTA_GPCR_PATHWAY	BIOCARTA_GPCR_PATHWAY		33	0.49837026	1.5160667	0.028056113	0.24908987	1.0	1818	tags=18%, list=11%, signal=20%
KEGG_TGF_BETA_SIGNALING_PATHWAY	KEGG_TGF_BETA_SIGNALING_PATHWAY		85	0.41063035	1.5152545	0.012024048	0.24677487	1.0	2078	tags=20%, list=12%, signal=23%
REACTOME_IL_3_5_AND_GM_CSF_SIGNALING	REACTOME_IL_3_5_AND_GM_CSF_SIGNALING		42	0.47340408	1.5145551	0.030549899	0.24450648	1.0	2684	tags=29%, list=16%, signal=34%
REACTOME_IL1_SIGNALING	REACTOME_IL1_SIGNALING		38	0.4808458	1.504612	0.02173913	0.25990018	1.0	3595	tags=39%, list=21%, signal=50%
BIOCARTA_CALCINEURIN_PATHWAY	BIOCARTA_CALCINEURIN_PATHWAY		18	0.57128173	1.5037463	0.054108217	0.25803217	1.0	5283	tags=50%, list=32%, signal=73%
BIOCARTA_MEF2D_PATHWAY	BIOCARTA_MEF2D_PATHWAY		18	0.5658497	1.4973257	0.05894309	0.2670276	1.0	5457	tags=56%, list=33%, signal=82%
BIOCARTA_NO1_PATHWAY	BIOCARTA_NO1_PATHWAY		29	0.5038449	1.4970521	0.041493777	0.2640785	1.0	1766	tags=28%, list=11%, signal=31%
BIOCARTA_BCR_PATHWAY	BIOCARTA_BCR_PATHWAY		34	0.4768267	1.4869925	0.03742204	0.28040883	1.0	1976	tags=21%, list=12%, signal=23%
BIOCARTA_IL3_PATHWAY	BIOCARTA_IL3_PATHWAY		15	0.57850516	1.4839205	0.06924643	0.28291807	1.0	2684	tags=40%, list=16%, signal=48%
REACTOME_CHEMOKINE_RECEPTORS_BIND_CHEMOKINES	REACTOME_CHEMOKINE_RECEPTORS_BIND_CHEMOKINES		40	0.47315487	1.4784656	0.028077753	0.29054618	1.0	551	tags=23%, list=3%, signal=23%
BIOCARTA_TCR_PATHWAY	BIOCARTA_TCR_PATHWAY		44	0.4536146	1.4782785	0.038724374	0.2874253	1.0	1976	tags=20%, list=12%, signal=23%
PID_TCPTP_PATHWAY	PID_TCPTP_PATHWAY		41	0.4510204	1.474428	0.03887689	0.29133648	1.0	3357	tags=37%, list=20%, signal=46%
BIOCARTA_CYTOKINE_PATHWAY	BIOCARTA_CYTOKINE_PATHWAY		19	0.5619625	1.471286	0.061310783	0.29402924	1.0	1809	tags=47%, list=11%, signal=53%
BIOCARTA_GLEEVEC_PATHWAY	BIOCARTA_GLEEVEC_PATHWAY		23	0.5190397	1.4649092	0.050884955	0.3030599	1.0	2684	tags=30%, list=16%, signal=36%
KEGG_PHOSPHATIDYLINOSITOL_SIGNALING_SYSTEM	KEGG_PHOSPHATIDYLINOSITOL_SIGNALING_SYSTEM		74	0.40506923	1.4638808	0.026530612	0.30161822	1.0	3842	tags=42%, list=23%, signal=54%
BIOCARTA_TH1TH2_PATHWAY	BIOCARTA_TH1TH2_PATHWAY		17	0.563861	1.4626302	0.075664625	0.3004491	1.0	1809	tags=29%, list=11%, signal=33%
BIOCARTA_KERATINOCYTE_PATHWAY	BIOCARTA_KERATINOCYTE_PATHWAY		46	0.43661234	1.4620644	0.032989692	0.29825258	1.0	1958	tags=26%, list=12%, signal=29%
BIOCARTA_P38MAPK_PATHWAY	BIOCARTA_P38MAPK_PATHWAY		38	0.46432072	1.461695	0.062370062	0.29584244	1.0	2575	tags=18%, list=15%, signal=22%
PID_RB_1PATHWAY	PID_RB_1PATHWAY		63	0.4141875	1.4603059	0.027600849	0.2954793	1.0	2528	tags=27%, list=15%, signal=32%
REACTOME_TRAF6_MEDIATED_IRF7_ACTIVATION	REACTOME_TRAF6_MEDIATED_IRF7_ACTIVATION		18	0.54359674	1.4570478	0.072210066	0.29862824	1.0	4901	tags=44%, list=29%, signal=63%
REACTOME_IL_2_SIGNALING	REACTOME_IL_2_SIGNALING		40	0.45644715	1.455158	0.055084746	0.29929948	1.0	2684	tags=25%, list=16%, signal=30%
PID_INTEGRIN_CS_PATHWAY	PID_INTEGRIN_CS_PATHWAY		25	0.50864327	1.4538875	0.059183672	0.29846862	1.0	3358	tags=40%, list=20%, signal=50%
BIOCARTA_GH_PATHWAY	BIOCARTA_GH_PATHWAY		28	0.49123454	1.4432796	0.055666003	0.31691948	1.0	2684	tags=32%, list=16%, signal=38%
REACTOME_SIGNALING_BY_NOTCH	REACTOME_SIGNALING_BY_NOTCH		94	0.38797235	1.4417824	0.025263159	0.3166156	1.0	3549	tags=34%, list=21%, signal=43%
BIOCARTA_VEGF_PATHWAY	BIOCARTA_VEGF_PATHWAY		29	0.47945544	1.4371632	0.07214429	0.32348725	1.0	3511	tags=24%, list=21%, signal=30%
REACTOME_SIGNALING_BY_PDGF	REACTOME_SIGNALING_BY_PDGF		117	0.37626573	1.4351804	0.013671875	0.32465386	1.0	3917	tags=32%, list=23%, signal=42%
REACTOME_HEMOSTASIS	REACTOME_HEMOSTASIS		412	0.321574	1.4342285	0.0	0.32325125	1.0	2069	tags=19%, list=12%, signal=21%
PID_IL27_PATHWAY	PID_IL27_PATHWAY		26	0.4956962	1.4341662	0.060311284	0.320137	1.0	3304	tags=46%, list=20%, signal=57%
REACTOME_REGULATION_OF_MRNA_STABILITY_BY_PROTEINS_THAT_BIND_AU_RICH_ELEMENTS	REACTOME_REGULATION_OF_MRNA_STABILITY_BY_PROTEINS_THAT_BIND_AU_RICH_ELEMENTS		79	0.39568993	1.430885	0.025586354	0.32336518	1.0	6741	tags=47%, list=40%, signal=78%
REACTOME_SIGNALING_BY_SCF_KIT	REACTOME_SIGNALING_BY_SCF_KIT		74	0.4006756	1.4302562	0.026104419	0.32138094	1.0	2907	tags=26%, list=17%, signal=31%
KEGG_TERPENOID_BACKBONE_BIOSYNTHESIS	KEGG_TERPENOID_BACKBONE_BIOSYNTHESIS		15	0.5556762	1.4279008	0.086021505	0.3232312	1.0	3577	tags=40%, list=21%, signal=51%
NABA_ECM_REGULATORS	NABA_ECM_REGULATORS		207	0.3376713	1.4169381	0.008264462	0.34320888	1.0	1015	tags=14%, list=6%, signal=15%
REACTOME_GRB2_EVENTS_IN_ERBB2_SIGNALING	REACTOME_GRB2_EVENTS_IN_ERBB2_SIGNALING		22	0.50505054	1.415185	0.063596494	0.34398517	1.0	1976	tags=23%, list=12%, signal=26%
KEGG_MAPK_SIGNALING_PATHWAY	KEGG_MAPK_SIGNALING_PATHWAY		259	0.33031386	1.4127935	0.005988024	0.34567982	1.0	2146	tags=20%, list=13%, signal=23%
REACTOME_DAG_AND_IP3_SIGNALING	REACTOME_DAG_AND_IP3_SIGNALING		30	0.4827873	1.4123331	0.055793993	0.34346512	1.0	3856	tags=47%, list=23%, signal=61%
REACTOME_CLASS_A1_RHODOPSIN_LIKE_RECEPTORS	REACTOME_CLASS_A1_RHODOPSIN_LIKE_RECEPTORS		254	0.3312663	1.4098891	0.006060606	0.3451445	1.0	2098	tags=25%, list=13%, signal=28%
BIOCARTA_EGF_PATHWAY	BIOCARTA_EGF_PATHWAY		31	0.4631088	1.4052806	0.08991228	0.3520619	1.0	3547	tags=35%, list=21%, signal=45%
PID_IL8_CXCR1_PATHWAY	PID_IL8_CXCR1_PATHWAY		27	0.47538993	1.4040642	0.06762295	0.3512347	1.0	1818	tags=30%, list=11%, signal=33%
BIOCARTA_TPO_PATHWAY	BIOCARTA_TPO_PATHWAY		24	0.49846703	1.402131	0.08528785	0.35221913	1.0	2776	tags=29%, list=17%, signal=35%
KEGG_T_CELL_RECEPTOR_SIGNALING_PATHWAY	KEGG_T_CELL_RECEPTOR_SIGNALING_PATHWAY		107	0.37258384	1.3990396	0.017964073	0.35577628	1.0	1489	tags=15%, list=9%, signal=16%
BIOCARTA_IL12_PATHWAY	BIOCARTA_IL12_PATHWAY		21	0.504347	1.3912295	0.07311828	0.37044066	1.0	942	tags=29%, list=6%, signal=30%
ST_P38_MAPK_PATHWAY	ST_P38_MAPK_PATHWAY		36	0.44277638	1.3862118	0.1	0.37798935	1.0	2866	tags=31%, list=17%, signal=37%
KEGG_PROTEIN_EXPORT	KEGG_PROTEIN_EXPORT		22	0.49601814	1.3861035	0.09307359	0.37489045	1.0	4239	tags=36%, list=25%, signal=49%
KEGG_ECM_RECEPTOR_INTERACTION	KEGG_ECM_RECEPTOR_INTERACTION		81	0.38526362	1.3858398	0.024793388	0.37224674	1.0	1537	tags=17%, list=9%, signal=19%
BIOCARTA_NO2IL12_PATHWAY	BIOCARTA_NO2IL12_PATHWAY		17	0.53328514	1.3841128	0.09148936	0.3725754	1.0	942	tags=24%, list=6%, signal=25%
KEGG_FC_EPSILON_RI_SIGNALING_PATHWAY	KEGG_FC_EPSILON_RI_SIGNALING_PATHWAY		77	0.3813272	1.3830165	0.034552846	0.37178537	1.0	3216	tags=30%, list=19%, signal=37%
PID_GLYPICAN_1PATHWAY	PID_GLYPICAN_1PATHWAY		26	0.47719276	1.3774046	0.10119048	0.3818725	1.0	4898	tags=58%, list=29%, signal=81%
PID_SHP2_PATHWAY	PID_SHP2_PATHWAY		57	0.4017811	1.3772563	0.061099797	0.37909797	1.0	2003	tags=25%, list=12%, signal=28%
BIOCARTA_INTRINSIC_PATHWAY	BIOCARTA_INTRINSIC_PATHWAY		22	0.49760374	1.3758769	0.09628009	0.37924212	1.0	2670	tags=45%, list=16%, signal=54%
REACTOME_PLATELET_ACTIVATION_SIGNALING_AND_AGGREGATION	REACTOME_PLATELET_ACTIVATION_SIGNALING_AND_AGGREGATION		194	0.33303404	1.374714	0.014799154	0.37873778	1.0	2069	tags=19%, list=12%, signal=22%
KEGG_ERBB_SIGNALING_PATHWAY	KEGG_ERBB_SIGNALING_PATHWAY		87	0.37072682	1.3679196	0.041666668	0.3914078	1.0	1976	tags=18%, list=12%, signal=21%
PID_VEGFR1_2_PATHWAY	PID_VEGFR1_2_PATHWAY		69	0.39069402	1.3652233	0.050301813	0.3939943	1.0	4430	tags=41%, list=26%, signal=55%
PID_PTP1B_PATHWAY	PID_PTP1B_PATHWAY		51	0.41049322	1.3624203	0.06928407	0.39756632	1.0	3073	tags=33%, list=18%, signal=41%
REACTOME_PRE_NOTCH_EXPRESSION_AND_PROCESSING	REACTOME_PRE_NOTCH_EXPRESSION_AND_PROCESSING		37	0.43911627	1.3601409	0.08695652	0.39951858	1.0	3549	tags=41%, list=21%, signal=51%
REACTOME_FORMATION_OF_FIBRIN_CLOT_CLOTTING_CASCADE	REACTOME_FORMATION_OF_FIBRIN_CLOT_CLOTTING_CASCADE		28	0.47456717	1.3595656	0.09414226	0.39762864	1.0	2670	tags=46%, list=16%, signal=55%
PID_CXCR4_PATHWAY	PID_CXCR4_PATHWAY		99	0.36603573	1.3587646	0.044871796	0.39623973	1.0	3511	tags=30%, list=21%, signal=38%
KEGG_TYPE_I_DIABETES_MELLITUS	KEGG_TYPE_I_DIABETES_MELLITUS		27	0.45781142	1.357152	0.08368201	0.39670628	1.0	1475	tags=26%, list=9%, signal=28%
PID_REG_GR_PATHWAY	PID_REG_GR_PATHWAY		80	0.37689796	1.3533642	0.04347826	0.40252572	1.0	2907	tags=24%, list=17%, signal=29%
KEGG_GAP_JUNCTION	KEGG_GAP_JUNCTION		84	0.36987773	1.3495646	0.046908315	0.40824616	1.0	2704	tags=26%, list=16%, signal=31%
PID_SMAD2_3NUCLEAR_PATHWAY	PID_SMAD2_3NUCLEAR_PATHWAY		81	0.3732862	1.3487183	0.064935066	0.4071286	1.0	3549	tags=30%, list=21%, signal=37%
REACTOME_SIGNALING_BY_NOTCH1	REACTOME_SIGNALING_BY_NOTCH1		66	0.38294	1.3485769	0.05263158	0.40430525	1.0	3549	tags=33%, list=21%, signal=42%
REACTOME_SIGNALING_BY_ERBB2	REACTOME_SIGNALING_BY_ERBB2		96	0.35822067	1.346003	0.047916666	0.4071004	1.0	3319	tags=26%, list=20%, signal=32%
KEGG_NATURAL_KILLER_CELL_MEDIATED_CYTOTOXICITY	KEGG_NATURAL_KILLER_CELL_MEDIATED_CYTOTOXICITY		91	0.36367604	1.3453199	0.04405286	0.4056015	1.0	1363	tags=14%, list=8%, signal=15%
KEGG_CHEMOKINE_SIGNALING_PATHWAY	KEGG_CHEMOKINE_SIGNALING_PATHWAY		164	0.33450562	1.3436844	0.036585364	0.4066227	1.0	4305	tags=35%, list=26%, signal=46%
REACTOME_CTLA4_INHIBITORY_SIGNALING	REACTOME_CTLA4_INHIBITORY_SIGNALING		21	0.49214736	1.339249	0.124236256	0.41429216	1.0	1116	tags=10%, list=7%, signal=10%
BIOCARTA_41BB_PATHWAY	BIOCARTA_41BB_PATHWAY		17	0.5017316	1.3363341	0.12826087	0.4183178	1.0	2760	tags=29%, list=16%, signal=35%
REACTOME_PEPTIDE_CHAIN_ELONGATION	REACTOME_PEPTIDE_CHAIN_ELONGATION		78	0.37091696	1.3349884	0.07083333	0.4187384	1.0	7832	tags=73%, list=47%, signal=137%
REACTOME_PKA_MEDIATED_PHOSPHORYLATION_OF_CREB	REACTOME_PKA_MEDIATED_PHOSPHORYLATION_OF_CREB		16	0.5227659	1.332281	0.1319149	0.42180923	1.0	3856	tags=50%, list=23%, signal=65%
REACTOME_CHONDROITIN_SULFATE_BIOSYNTHESIS	REACTOME_CHONDROITIN_SULFATE_BIOSYNTHESIS		19	0.4907123	1.3305254	0.1364562	0.4228707	1.0	1507	tags=21%, list=9%, signal=23%
REACTOME_AMINE_LIGAND_BINDING_RECEPTORS	REACTOME_AMINE_LIGAND_BINDING_RECEPTORS		36	0.4295208	1.3289851	0.0952381	0.4235642	1.0	2268	tags=39%, list=14%, signal=45%
PID_CD8_TCR_PATHWAY	PID_CD8_TCR_PATHWAY		52	0.39355952	1.3278067	0.079166666	0.42361698	1.0	1982	tags=19%, list=12%, signal=22%
KEGG_ABC_TRANSPORTERS	KEGG_ABC_TRANSPORTERS		42	0.4140631	1.3276535	0.09913793	0.42098236	1.0	2605	tags=40%, list=16%, signal=48%
REACTOME_CD28_CO_STIMULATION	REACTOME_CD28_CO_STIMULATION		31	0.44870013	1.3271959	0.11956522	0.419124	1.0	1280	tags=16%, list=8%, signal=17%
KEGG_PROTEASOME	KEGG_PROTEASOME		44	0.40992188	1.326674	0.08368201	0.41738382	1.0	6998	tags=59%, list=42%, signal=101%
REACTOME_METABOLISM_OF_MRNA	REACTOME_METABOLISM_OF_MRNA		199	0.32165256	1.3229336	0.022916667	0.42361563	1.0	7589	tags=62%, list=45%, signal=113%
BIOCARTA_LAIR_PATHWAY	BIOCARTA_LAIR_PATHWAY		16	0.5101282	1.3216004	0.137577	0.42374754	1.0	386	tags=19%, list=2%, signal=19%
REACTOME_SRP_DEPENDENT_COTRANSLATIONAL_PROTEIN_TARGETING_TO_MEMBRANE	REACTOME_SRP_DEPENDENT_COTRANSLATIONAL_PROTEIN_TARGETING_TO_MEMBRANE		101	0.35584128	1.321327	0.055670105	0.42149368	1.0	7930	tags=72%, list=47%, signal=136%
REACTOME_CROSS_PRESENTATION_OF_SOLUBLE_EXOGENOUS_ANTIGENS_ENDOSOMES	REACTOME_CROSS_PRESENTATION_OF_SOLUBLE_EXOGENOUS_ANTIGENS_ENDOSOMES		46	0.400035	1.3209844	0.09513742	0.41936243	1.0	6741	tags=54%, list=40%, signal=91%
BIOCARTA_DC_PATHWAY	BIOCARTA_DC_PATHWAY		21	0.48216698	1.3193114	0.12809917	0.42064464	1.0	1809	tags=38%, list=11%, signal=43%
SIG_CD40PATHWAYMAP	SIG_CD40PATHWAYMAP		32	0.4317542	1.319239	0.10602911	0.4180429	1.0	4165	tags=44%, list=25%, signal=58%
KEGG_VEGF_SIGNALING_PATHWAY	KEGG_VEGF_SIGNALING_PATHWAY		73	0.3732322	1.3167084	0.057494868	0.4209142	1.0	2862	tags=26%, list=17%, signal=31%
REACTOME_PLC_BETA_MEDIATED_EVENTS	REACTOME_PLC_BETA_MEDIATED_EVENTS		41	0.4078528	1.3139325	0.108932465	0.4245134	1.0	3856	tags=37%, list=23%, signal=47%
KEGG_FOCAL_ADHESION	KEGG_FOCAL_ADHESION		196	0.31876674	1.3134209	0.014198783	0.4228666	1.0	1976	tags=18%, list=12%, signal=21%
BIOCARTA_TID_PATHWAY	BIOCARTA_TID_PATHWAY		19	0.4841683	1.3133974	0.13655463	0.4201907	1.0	942	tags=16%, list=6%, signal=17%
PID_KIT_PATHWAY	PID_KIT_PATHWAY		52	0.39302585	1.3103565	0.092920355	0.4246368	1.0	3721	tags=35%, list=22%, signal=44%
KEGG_GLYCOSAMINOGLYCAN_BIOSYNTHESIS_CHONDROITIN_SULFATE	KEGG_GLYCOSAMINOGLYCAN_BIOSYNTHESIS_CHONDROITIN_SULFATE		22	0.47472754	1.310116	0.1341719	0.42240515	1.0	1220	tags=23%, list=7%, signal=24%
BIOCARTA_SPRY_PATHWAY	BIOCARTA_SPRY_PATHWAY		17	0.49985373	1.3089217	0.15042374	0.42240953	1.0	1976	tags=24%, list=12%, signal=27%
PID_INTEGRIN_A9B1_PATHWAY	PID_INTEGRIN_A9B1_PATHWAY		25	0.4511851	1.3087236	0.14959016	0.42029628	1.0	856	tags=12%, list=5%, signal=13%
KEGG_NOTCH_SIGNALING_PATHWAY	KEGG_NOTCH_SIGNALING_PATHWAY		46	0.40360987	1.3066128	0.114285715	0.42249414	1.0	2919	tags=30%, list=17%, signal=37%
KEGG_TOLL_LIKE_RECEPTOR_SIGNALING_PATHWAY	KEGG_TOLL_LIKE_RECEPTOR_SIGNALING_PATHWAY		88	0.35754722	1.3042417	0.07569721	0.4250176	1.0	1489	tags=17%, list=9%, signal=19%
REACTOME_SEMA4D_IN_SEMAPHORIN_SIGNALING	REACTOME_SEMA4D_IN_SEMAPHORIN_SIGNALING		29	0.44199434	1.3039584	0.12701613	0.42292485	1.0	2129	tags=21%, list=13%, signal=24%
REACTOME_G_ALPHA_S_SIGNALLING_EVENTS	REACTOME_G_ALPHA_S_SIGNALLING_EVENTS		117	0.34281018	1.3037856	0.057082452	0.4206478	1.0	2818	tags=30%, list=17%, signal=36%
PID_ARF6_DOWNSTREAM_PATHWAY	PID_ARF6_DOWNSTREAM_PATHWAY		15	0.51478666	1.2994218	0.16155419	0.42764205	1.0	831	tags=13%, list=5%, signal=14%
PID_P38_ALPHA_BETA_PATHWAY	PID_P38_ALPHA_BETA_PATHWAY		31	0.42506942	1.2911457	0.11958763	0.44435912	1.0	5129	tags=48%, list=31%, signal=70%
BIOCARTA_CD40_PATHWAY	BIOCARTA_CD40_PATHWAY		15	0.5118018	1.2904501	0.18454936	0.443259	1.0	5075	tags=67%, list=30%, signal=96%
PID_SYNDECAN_4_PATHWAY	PID_SYNDECAN_4_PATHWAY		32	0.43201965	1.2889982	0.12633833	0.4441014	1.0	79	tags=9%, list=0%, signal=9%
BIOCARTA_PDGF_PATHWAY	BIOCARTA_PDGF_PATHWAY		32	0.42937514	1.2880293	0.12809917	0.44360322	1.0	3547	tags=34%, list=21%, signal=44%
REACTOME_ABCA_TRANSPORTERS_IN_LIPID_HOMEOSTASIS	REACTOME_ABCA_TRANSPORTERS_IN_LIPID_HOMEOSTASIS		16	0.5007164	1.2834136	0.16064256	0.45200628	1.0	2456	tags=44%, list=15%, signal=51%
REACTOME_G_ALPHA_I_SIGNALLING_EVENTS	REACTOME_G_ALPHA_I_SIGNALLING_EVENTS		167	0.31740424	1.2821816	0.05357143	0.45235178	1.0	2117	tags=21%, list=13%, signal=24%
BIOCARTA_CARM_ER_PATHWAY	BIOCARTA_CARM_ER_PATHWAY		34	0.41292998	1.2796222	0.12236287	0.45556286	1.0	3549	tags=35%, list=21%, signal=45%
REACTOME_SYNTHESIS_SECRETION_AND_DEACYLATION_OF_GHRELIN	REACTOME_SYNTHESIS_SECRETION_AND_DEACYLATION_OF_GHRELIN		15	0.51347613	1.2755656	0.16774194	0.46274313	1.0	2137	tags=27%, list=13%, signal=31%
KEGG_GLIOMA	KEGG_GLIOMA		64	0.36609665	1.2755375	0.09053498	0.46009552	1.0	1976	tags=22%, list=12%, signal=25%
REACTOME_INFLUENZA_VIRAL_RNA_TRANSCRIPTION_AND_REPLICATION	REACTOME_INFLUENZA_VIRAL_RNA_TRANSCRIPTION_AND_REPLICATION		94	0.34047043	1.2754892	0.077568136	0.4575537	1.0	7851	tags=71%, list=47%, signal=133%
PID_INTEGRIN_A4B1_PATHWAY	PID_INTEGRIN_A4B1_PATHWAY		33	0.4247639	1.272035	0.14439656	0.46363854	1.0	3856	tags=30%, list=23%, signal=39%
REACTOME_SYNTHESIS_OF_PIPS_AT_THE_PLASMA_MEMBRANE	REACTOME_SYNTHESIS_OF_PIPS_AT_THE_PLASMA_MEMBRANE		29	0.43062487	1.2701721	0.13636364	0.4655554	1.0	3835	tags=41%, list=23%, signal=54%
REACTOME_ANTIGEN_PROCESSING_CROSS_PRESENTATION	REACTOME_ANTIGEN_PROCESSING_CROSS_PRESENTATION		66	0.3581343	1.2681774	0.12610619	0.46781263	1.0	6741	tags=47%, list=40%, signal=78%
KEGG_P53_SIGNALING_PATHWAY	KEGG_P53_SIGNALING_PATHWAY		63	0.36652178	1.267774	0.10165975	0.4662069	1.0	2179	tags=19%, list=13%, signal=22%
REACTOME_TRANSPORT_TO_THE_GOLGI_AND_SUBSEQUENT_MODIFICATION	REACTOME_TRANSPORT_TO_THE_GOLGI_AND_SUBSEQUENT_MODIFICATION		33	0.41070032	1.267603	0.14059407	0.46401012	1.0	2067	tags=24%, list=12%, signal=28%
REACTOME_DOWNSTREAM_SIGNAL_TRANSDUCTION	REACTOME_DOWNSTREAM_SIGNAL_TRANSDUCTION		90	0.34385628	1.2624974	0.09109731	0.47408843	1.0	3319	tags=28%, list=20%, signal=34%
KEGG_CARDIAC_MUSCLE_CONTRACTION	KEGG_CARDIAC_MUSCLE_CONTRACTION		72	0.35397512	1.2587394	0.13043478	0.48135722	1.0	1469	tags=14%, list=9%, signal=15%
REACTOME_SIGNALING_BY_FGFR1_FUSION_MUTANTS	REACTOME_SIGNALING_BY_FGFR1_FUSION_MUTANTS		18	0.47040674	1.2586873	0.17907445	0.47884327	1.0	3587	tags=39%, list=21%, signal=49%
KEGG_DILATED_CARDIOMYOPATHY	KEGG_DILATED_CARDIOMYOPATHY		88	0.3379361	1.2551296	0.086283185	0.48568353	1.0	2588	tags=23%, list=15%, signal=27%
KEGG_LEUKOCYTE_TRANSENDOTHELIAL_MIGRATION	KEGG_LEUKOCYTE_TRANSENDOTHELIAL_MIGRATION		114	0.33120444	1.2545178	0.07786885	0.48458546	1.0	1489	tags=15%, list=9%, signal=16%
PID_TCR_PATHWAY	PID_TCR_PATHWAY		64	0.36328936	1.2521869	0.1371308	0.48763332	1.0	1982	tags=19%, list=12%, signal=21%
ST_JNK_MAPK_PATHWAY	ST_JNK_MAPK_PATHWAY		39	0.38505334	1.2505971	0.115384616	0.48896047	1.0	574	tags=10%, list=3%, signal=11%
REACTOME_GAP_JUNCTION_ASSEMBLY	REACTOME_GAP_JUNCTION_ASSEMBLY		16	0.48663914	1.247019	0.19157895	0.49526772	1.0	380	tags=13%, list=2%, signal=13%
REACTOME_FATTY_ACYL_COA_BIOSYNTHESIS	REACTOME_FATTY_ACYL_COA_BIOSYNTHESIS		18	0.4645104	1.2469271	0.18511066	0.4928448	1.0	2900	tags=33%, list=17%, signal=40%
REACTOME_DESTABILIZATION_OF_MRNA_BY_AUF1_HNRNP_D0	REACTOME_DESTABILIZATION_OF_MRNA_BY_AUF1_HNRNP_D0		50	0.37972888	1.2447697	0.14925373	0.49563578	1.0	6998	tags=54%, list=42%, signal=92%
PID_ATF2_PATHWAY	PID_ATF2_PATHWAY		57	0.3703242	1.242994	0.13097712	0.4976353	1.0	3057	tags=33%, list=18%, signal=41%
BIOCARTA_BIOPEPTIDES_PATHWAY	BIOCARTA_BIOPEPTIDES_PATHWAY		42	0.38456663	1.2424119	0.14509805	0.49639767	1.0	3257	tags=31%, list=19%, signal=38%
PID_SYNDECAN_2_PATHWAY	PID_SYNDECAN_2_PATHWAY		32	0.40926087	1.2393615	0.17197452	0.50136757	1.0	3547	tags=31%, list=21%, signal=40%
BIOCARTA_CTLA4_PATHWAY	BIOCARTA_CTLA4_PATHWAY		17	0.47426137	1.234458	0.20305677	0.51101315	1.0	853	tags=18%, list=5%, signal=19%
KEGG_NOD_LIKE_RECEPTOR_SIGNALING_PATHWAY	KEGG_NOD_LIKE_RECEPTOR_SIGNALING_PATHWAY		53	0.36474243	1.2342086	0.12842105	0.5089297	1.0	4174	tags=34%, list=25%, signal=45%
KEGG_AXON_GUIDANCE	KEGG_AXON_GUIDANCE		126	0.3205851	1.2334988	0.09957627	0.5081568	1.0	2181	tags=23%, list=13%, signal=26%
BIOCARTA_P53HYPOXIA_PATHWAY	BIOCARTA_P53HYPOXIA_PATHWAY		22	0.4340588	1.2322795	0.18125	0.5087834	1.0	270	tags=9%, list=2%, signal=9%
PID_ERBB2_ERBB3_PATHWAY	PID_ERBB2_ERBB3_PATHWAY		44	0.38145885	1.2321754	0.152	0.50650305	1.0	2776	tags=23%, list=17%, signal=27%
PID_MYC_REPRESS_PATHWAY	PID_MYC_REPRESS_PATHWAY		61	0.35379973	1.2270234	0.13305613	0.51704234	1.0	1971	tags=18%, list=12%, signal=20%
PID_ENDOTHELIN_PATHWAY	PID_ENDOTHELIN_PATHWAY		63	0.35326698	1.2257662	0.12889813	0.5175458	1.0	1818	tags=21%, list=11%, signal=23%
PID_NFKAPPAB_ATYPICAL_PATHWAY	PID_NFKAPPAB_ATYPICAL_PATHWAY		17	0.46715778	1.2257609	0.22362868	0.5149635	1.0	2760	tags=29%, list=16%, signal=35%
KEGG_HYPERTROPHIC_CARDIOMYOPATHY_HCM	KEGG_HYPERTROPHIC_CARDIOMYOPATHY_HCM		82	0.33450362	1.224724	0.1367347	0.5153921	1.0	1537	tags=16%, list=9%, signal=17%
PID_INTEGRIN1_PATHWAY	PID_INTEGRIN1_PATHWAY		65	0.34575292	1.2245419	0.15126051	0.5132592	1.0	3508	tags=34%, list=21%, signal=43%
BIOCARTA_EPO_PATHWAY	BIOCARTA_EPO_PATHWAY		19	0.44650623	1.223882	0.22342733	0.5122103	1.0	2684	tags=26%, list=16%, signal=31%
REACTOME_SEMA4D_INDUCED_CELL_MIGRATION_AND_GROWTH_CONE_COLLAPSE	REACTOME_SEMA4D_INDUCED_CELL_MIGRATION_AND_GROWTH_CONE_COLLAPSE		24	0.4234832	1.2164496	0.20469083	0.5296535	1.0	1927	tags=17%, list=12%, signal=19%
REACTOME_SHC1_EVENTS_IN_ERBB4_SIGNALING	REACTOME_SHC1_EVENTS_IN_ERBB4_SIGNALING		20	0.44723	1.216082	0.21666667	0.5279916	1.0	1976	tags=15%, list=12%, signal=17%
PID_EPHA2_FWD_PATHWAY	PID_EPHA2_FWD_PATHWAY		19	0.4461479	1.2159317	0.21064815	0.52581745	1.0	1381	tags=16%, list=8%, signal=17%
PID_RETINOIC_ACID_PATHWAY	PID_RETINOIC_ACID_PATHWAY		30	0.40709397	1.215681	0.20081967	0.5238877	1.0	3801	tags=37%, list=23%, signal=47%
PID_PS1_PATHWAY	PID_PS1_PATHWAY		46	0.37454802	1.2120125	0.17142858	0.53133035	1.0	2969	tags=20%, list=18%, signal=24%
BIOCARTA_EIF4_PATHWAY	BIOCARTA_EIF4_PATHWAY		24	0.4270642	1.2084764	0.24840765	0.53765315	1.0	5955	tags=46%, list=36%, signal=71%
REACTOME_GPCR_LIGAND_BINDING	REACTOME_GPCR_LIGAND_BINDING		351	0.2768255	1.2081794	0.03671706	0.535818	1.0	2502	tags=24%, list=15%, signal=27%
KEGG_CELL_ADHESION_MOLECULES_CAMS	KEGG_CELL_ADHESION_MOLECULES_CAMS		111	0.31989527	1.2061738	0.12579957	0.5384707	1.0	1625	tags=19%, list=10%, signal=21%
BIOCARTA_IGF1_PATHWAY	BIOCARTA_IGF1_PATHWAY		21	0.43279764	1.2043512	0.22427984	0.5406217	1.0	3547	tags=29%, list=21%, signal=36%
REACTOME_RNA_POL_II_TRANSCRIPTION	REACTOME_RNA_POL_II_TRANSCRIPTION		95	0.31777352	1.2011621	0.14347826	0.54685056	1.0	7274	tags=57%, list=43%, signal=100%
PID_HDAC_CLASSII_PATHWAY	PID_HDAC_CLASSII_PATHWAY		34	0.39112914	1.200704	0.18947369	0.5453666	1.0	3496	tags=26%, list=21%, signal=33%
PID_CD8_TCR_DOWNSTREAM_PATHWAY	PID_CD8_TCR_DOWNSTREAM_PATHWAY		52	0.35428897	1.1987202	0.18872017	0.5479468	1.0	1875	tags=19%, list=11%, signal=22%
PID_DELTA_NP63_PATHWAY	PID_DELTA_NP63_PATHWAY		47	0.36360657	1.198627	0.18533605	0.5456167	1.0	1965	tags=21%, list=12%, signal=24%
REACTOME_SIGNALING_BY_NODAL	REACTOME_SIGNALING_BY_NODAL		17	0.4536863	1.1945285	0.22222222	0.55372703	1.0	3294	tags=29%, list=20%, signal=37%
KEGG_ALLOGRAFT_REJECTION	KEGG_ALLOGRAFT_REJECTION		21	0.43196648	1.1933316	0.22030237	0.55443084	1.0	800	tags=19%, list=5%, signal=20%
BIOCARTA_CREB_PATHWAY	BIOCARTA_CREB_PATHWAY		26	0.40565377	1.1903446	0.22661123	0.5596938	1.0	1976	tags=23%, list=12%, signal=26%
BIOCARTA_MAPK_PATHWAY	BIOCARTA_MAPK_PATHWAY		85	0.32670993	1.1877835	0.17926566	0.5639157	1.0	1773	tags=15%, list=11%, signal=17%
REACTOME_ABC_FAMILY_PROTEINS_MEDIATED_TRANSPORT	REACTOME_ABC_FAMILY_PROTEINS_MEDIATED_TRANSPORT		31	0.398023	1.1842119	0.25	0.5711469	1.0	2598	tags=39%, list=16%, signal=46%
REACTOME_N_GLYCAN_ANTENNAE_ELONGATION_IN_THE_MEDIAL_TRANS_GOLGI	REACTOME_N_GLYCAN_ANTENNAE_ELONGATION_IN_THE_MEDIAL_TRANS_GOLGI		18	0.45016238	1.1805301	0.254818	0.57869875	1.0	1887	tags=28%, list=11%, signal=31%
SA_PTEN_PATHWAY	SA_PTEN_PATHWAY		17	0.45475587	1.1792741	0.2557652	0.579619	1.0	2339	tags=24%, list=14%, signal=27%
PID_S1P_S1P1_PATHWAY	PID_S1P_S1P1_PATHWAY		21	0.426513	1.1792531	0.23061225	0.577069	1.0	4260	tags=29%, list=25%, signal=38%
PID_AR_NONGENOMIC_PATHWAY	PID_AR_NONGENOMIC_PATHWAY		31	0.38413835	1.1747663	0.23516949	0.58659154	1.0	1239	tags=10%, list=7%, signal=10%
REACTOME_CHOLESTEROL_BIOSYNTHESIS	REACTOME_CHOLESTEROL_BIOSYNTHESIS		20	0.43608347	1.1717881	0.24193548	0.5924295	1.0	4050	tags=40%, list=24%, signal=53%
REACTOME_NCAM1_INTERACTIONS	REACTOME_NCAM1_INTERACTIONS		38	0.37427327	1.1676329	0.236	0.6011601	1.0	3749	tags=42%, list=22%, signal=54%
REACTOME_METABOLISM_OF_RNA	REACTOME_METABOLISM_OF_RNA		239	0.2759305	1.1659417	0.1208577	0.6032091	1.0	7589	tags=59%, list=45%, signal=106%
KEGG_ETHER_LIPID_METABOLISM	KEGG_ETHER_LIPID_METABOLISM		31	0.38361132	1.1628966	0.20705882	0.6093563	1.0	2105	tags=32%, list=13%, signal=37%
PID_CMYB_PATHWAY	PID_CMYB_PATHWAY		83	0.31614566	1.1627074	0.19140625	0.60728216	1.0	2468	tags=18%, list=15%, signal=21%
REACTOME_STRIATED_MUSCLE_CONTRACTION	REACTOME_STRIATED_MUSCLE_CONTRACTION		27	0.3909917	1.1615508	0.25714287	0.60776114	1.0	1476	tags=19%, list=9%, signal=20%
KEGG_TRYPTOPHAN_METABOLISM	KEGG_TRYPTOPHAN_METABOLISM		38	0.36642334	1.1589208	0.21875	0.6125864	1.0	2565	tags=32%, list=15%, signal=37%
REACTOME_PHASE_II_CONJUGATION	REACTOME_PHASE_II_CONJUGATION		40	0.37148827	1.1587844	0.22879684	0.6103063	1.0	1372	tags=18%, list=8%, signal=19%
REACTOME_NCAM_SIGNALING_FOR_NEURITE_OUT_GROWTH	REACTOME_NCAM_SIGNALING_FOR_NEURITE_OUT_GROWTH		63	0.33245188	1.1585267	0.20967741	0.6084447	1.0	2451	tags=24%, list=15%, signal=28%
BIOCARTA_BAD_PATHWAY	BIOCARTA_BAD_PATHWAY		25	0.39429146	1.154921	0.2603306	0.6158627	1.0	2431	tags=28%, list=15%, signal=33%
REACTOME_SIGNALING_BY_RHO_GTPASES	REACTOME_SIGNALING_BY_RHO_GTPASES		108	0.30492482	1.1541454	0.1949807	0.6153445	1.0	2052	tags=20%, list=12%, signal=23%
NABA_ECM_GLYCOPROTEINS	NABA_ECM_GLYCOPROTEINS		185	0.2780245	1.150594	0.16167665	0.62287617	1.0	2798	tags=25%, list=17%, signal=30%
REACTOME_CHONDROITIN_SULFATE_DERMATAN_SULFATE_METABOLISM	REACTOME_CHONDROITIN_SULFATE_DERMATAN_SULFATE_METABOLISM		46	0.35481715	1.1484154	0.23326571	0.6264522	1.0	1532	tags=22%, list=9%, signal=24%
REACTOME_INTERFERON_SIGNALING	REACTOME_INTERFERON_SIGNALING		113	0.29929948	1.1483833	0.16	0.62387663	1.0	5033	tags=28%, list=30%, signal=40%
BIOCARTA_PROTEASOME_PATHWAY	BIOCARTA_PROTEASOME_PATHWAY		28	0.39348468	1.146343	0.23443983	0.6271258	1.0	6661	tags=64%, list=40%, signal=107%
REACTOME_SULFUR_AMINO_ACID_METABOLISM	REACTOME_SULFUR_AMINO_ACID_METABOLISM		24	0.4048558	1.1442966	0.27592954	0.63050795	1.0	2207	tags=21%, list=13%, signal=24%
BIOCARTA_MCALPAIN_PATHWAY	BIOCARTA_MCALPAIN_PATHWAY		23	0.39731893	1.1424303	0.27868852	0.63338333	1.0	4464	tags=39%, list=27%, signal=53%
BIOCARTA_NTHI_PATHWAY	BIOCARTA_NTHI_PATHWAY		23	0.40967488	1.141192	0.29183674	0.6342802	1.0	4502	tags=52%, list=27%, signal=71%
REACTOME_SIGNALING_BY_FGFR_IN_DISEASE	REACTOME_SIGNALING_BY_FGFR_IN_DISEASE		121	0.29203933	1.1397073	0.17697228	0.6360354	1.0	3978	tags=31%, list=24%, signal=41%
KEGG_RIBOSOME	KEGG_RIBOSOME		81	0.3098373	1.1388105	0.21255061	0.636012	1.0	7832	tags=75%, list=47%, signal=141%
REACTOME_PI_METABOLISM	REACTOME_PI_METABOLISM		45	0.35145622	1.1375338	0.25403225	0.63692576	1.0	4320	tags=38%, list=26%, signal=51%
ST_B_CELL_ANTIGEN_RECEPTOR	ST_B_CELL_ANTIGEN_RECEPTOR		38	0.3615595	1.136918	0.27740493	0.63618094	1.0	3975	tags=34%, list=24%, signal=45%
REACTOME_MUSCLE_CONTRACTION	REACTOME_MUSCLE_CONTRACTION		45	0.34774515	1.1368009	0.2542373	0.6339611	1.0	1476	tags=16%, list=9%, signal=17%
REACTOME_CGMP_EFFECTS	REACTOME_CGMP_EFFECTS		19	0.42331505	1.1361172	0.26439232	0.63336277	1.0	2252	tags=37%, list=13%, signal=43%
PID_TOLL_ENDOGENOUS_PATHWAY	PID_TOLL_ENDOGENOUS_PATHWAY		23	0.3980297	1.1349001	0.2760736	0.6339013	1.0	2259	tags=17%, list=13%, signal=20%
KEGG_GNRH_SIGNALING_PATHWAY	KEGG_GNRH_SIGNALING_PATHWAY		96	0.29887074	1.1329664	0.20250522	0.63703597	1.0	3415	tags=28%, list=20%, signal=35%
BIOCARTA_ECM_PATHWAY	BIOCARTA_ECM_PATHWAY		23	0.39818338	1.1306716	0.29447854	0.64098775	1.0	4305	tags=26%, list=26%, signal=35%
PID_BCR_5PATHWAY	PID_BCR_5PATHWAY		64	0.3302598	1.1305778	0.244	0.638776	1.0	2129	tags=16%, list=13%, signal=18%
REACTOME_G1_PHASE	REACTOME_G1_PHASE		34	0.3642161	1.1289618	0.26209676	0.6407976	1.0	2121	tags=21%, list=13%, signal=24%
PID_ARF6_PATHWAY	PID_ARF6_PATHWAY		34	0.36906648	1.1287576	0.26418787	0.6388637	1.0	2818	tags=38%, list=17%, signal=46%
PID_NOTCH_PATHWAY	PID_NOTCH_PATHWAY		57	0.32682443	1.1258132	0.25313807	0.64475846	1.0	2919	tags=25%, list=17%, signal=30%
KEGG_BLADDER_CANCER	KEGG_BLADDER_CANCER		40	0.35876232	1.1252182	0.278	0.6439378	1.0	1958	tags=20%, list=12%, signal=23%
KEGG_INOSITOL_PHOSPHATE_METABOLISM	KEGG_INOSITOL_PHOSPHATE_METABOLISM		53	0.3367024	1.1233076	0.2771855	0.64696026	1.0	3835	tags=34%, list=23%, signal=44%
PID_ECADHERIN_STABILIZATION_PATHWAY	PID_ECADHERIN_STABILIZATION_PATHWAY		42	0.34943995	1.1222955	0.26623377	0.6473857	1.0	1958	tags=21%, list=12%, signal=24%
REACTOME_CIRCADIAN_REPRESSION_OF_EXPRESSION_BY_REV_ERBA	REACTOME_CIRCADIAN_REPRESSION_OF_EXPRESSION_BY_REV_ERBA		22	0.40112716	1.1210568	0.3151751	0.64844567	1.0	1719	tags=23%, list=10%, signal=25%
REACTOME_GAP_JUNCTION_TRAFFICKING	REACTOME_GAP_JUNCTION_TRAFFICKING		24	0.39831522	1.118666	0.3010101	0.6527102	1.0	380	tags=8%, list=2%, signal=9%
PID_NEPHRIN_NEPH1_PATHWAY	PID_NEPHRIN_NEPH1_PATHWAY		31	0.3730778	1.1179886	0.28278688	0.65230584	1.0	2387	tags=29%, list=14%, signal=34%
PID_PI3KCI_PATHWAY	PID_PI3KCI_PATHWAY		49	0.337638	1.1178279	0.2851153	0.6503514	1.0	2032	tags=20%, list=12%, signal=23%
REACTOME_SIGNALING_BY_EGFR_IN_CANCER	REACTOME_SIGNALING_BY_EGFR_IN_CANCER		104	0.29309997	1.1154572	0.25646123	0.65452796	1.0	3445	tags=23%, list=21%, signal=29%
KEGG_INSULIN_SIGNALING_PATHWAY	KEGG_INSULIN_SIGNALING_PATHWAY		135	0.28583032	1.1146147	0.22268908	0.65429586	1.0	2632	tags=20%, list=16%, signal=24%
BIOCARTA_HER2_PATHWAY	BIOCARTA_HER2_PATHWAY		22	0.39582944	1.113	0.31462926	0.6562748	1.0	386	tags=9%, list=2%, signal=9%
PID_IFNG_PATHWAY	PID_IFNG_PATHWAY		40	0.34664056	1.1129372	0.29208925	0.6539715	1.0	4857	tags=38%, list=29%, signal=53%
PID_RAS_PATHWAY	PID_RAS_PATHWAY		28	0.3803632	1.1123501	0.3006263	0.65318906	1.0	3547	tags=46%, list=21%, signal=59%
KEGG_SPLICEOSOME	KEGG_SPLICEOSOME		120	0.28793648	1.1120274	0.22874494	0.6516377	1.0	6218	tags=36%, list=37%, signal=57%
BIOCARTA_NFKB_PATHWAY	BIOCARTA_NFKB_PATHWAY		23	0.3929507	1.1089416	0.29707113	0.6580682	1.0	1280	tags=17%, list=8%, signal=19%
BIOCARTA_FCER1_PATHWAY	BIOCARTA_FCER1_PATHWAY		38	0.34869874	1.1066283	0.30390143	0.6621573	1.0	1976	tags=13%, list=12%, signal=15%
REACTOME_SEMAPHORIN_INTERACTIONS	REACTOME_SEMAPHORIN_INTERACTIONS		63	0.32242402	1.1026914	0.28846154	0.6708848	1.0	2129	tags=22%, list=13%, signal=25%
PID_HIF2PATHWAY	PID_HIF2PATHWAY		34	0.35602286	1.1023166	0.30290458	0.6694676	1.0	4142	tags=35%, list=25%, signal=47%
REACTOME_CELL_CELL_JUNCTION_ORGANIZATION	REACTOME_CELL_CELL_JUNCTION_ORGANIZATION		55	0.3195663	1.1022012	0.26226014	0.6673983	1.0	1541	tags=20%, list=9%, signal=22%
KEGG_ACUTE_MYELOID_LEUKEMIA	KEGG_ACUTE_MYELOID_LEUKEMIA		57	0.32287943	1.0989002	0.27789474	0.67457837	1.0	3132	tags=28%, list=19%, signal=34%
BIOCARTA_CHREBP2_PATHWAY	BIOCARTA_CHREBP2_PATHWAY		40	0.34663084	1.0968142	0.3013972	0.6778122	1.0	4464	tags=28%, list=27%, signal=37%
PID_EPHA_FWDPATHWAY	PID_EPHA_FWDPATHWAY		34	0.35767323	1.0966402	0.30580357	0.67588365	1.0	1479	tags=18%, list=9%, signal=19%
KEGG_PROXIMAL_TUBULE_BICARBONATE_RECLAMATION	KEGG_PROXIMAL_TUBULE_BICARBONATE_RECLAMATION		22	0.39705864	1.0941033	0.30952382	0.6805526	1.0	1324	tags=18%, list=8%, signal=20%
PID_IL1_PATHWAY	PID_IL1_PATHWAY		34	0.3559388	1.091614	0.32291666	0.6852898	1.0	913	tags=15%, list=5%, signal=16%
KEGG_DRUG_METABOLISM_CYTOCHROME_P450	KEGG_DRUG_METABOLISM_CYTOCHROME_P450		28	0.3716122	1.0905808	0.32924336	0.6857652	1.0	1768	tags=21%, list=11%, signal=24%
PID_LYSOPHOSPHOLIPID_PATHWAY	PID_LYSOPHOSPHOLIPID_PATHWAY		65	0.3126263	1.0898259	0.30105263	0.68549407	1.0	1328	tags=14%, list=8%, signal=15%
KEGG_GLYCOSPHINGOLIPID_BIOSYNTHESIS_LACTO_AND_NEOLACTO_SERIES	KEGG_GLYCOSPHINGOLIPID_BIOSYNTHESIS_LACTO_AND_NEOLACTO_SERIES		22	0.38666263	1.0884892	0.346856	0.6867936	1.0	1146	tags=23%, list=7%, signal=24%
REACTOME_TIGHT_JUNCTION_INTERACTIONS	REACTOME_TIGHT_JUNCTION_INTERACTIONS		29	0.36440134	1.0817615	0.33962265	0.70394963	1.0	1249	tags=24%, list=7%, signal=26%
REACTOME_REGULATION_OF_KIT_SIGNALING	REACTOME_REGULATION_OF_KIT_SIGNALING		16	0.42609417	1.0813649	0.37719297	0.70267445	1.0	4048	tags=44%, list=24%, signal=58%
BIOCARTA_CDMAC_PATHWAY	BIOCARTA_CDMAC_PATHWAY		16	0.41756123	1.0792074	0.35714287	0.7064365	1.0	2760	tags=25%, list=16%, signal=30%
REACTOME_RNA_POL_II_TRANSCRIPTION_PRE_INITIATION_AND_PROMOTER_OPENING	REACTOME_RNA_POL_II_TRANSCRIPTION_PRE_INITIATION_AND_PROMOTER_OPENING		38	0.3387588	1.0784829	0.30165288	0.70612144	1.0	4720	tags=32%, list=28%, signal=44%
BIOCARTA_IL2RB_PATHWAY	BIOCARTA_IL2RB_PATHWAY		37	0.34585243	1.0771576	0.34008098	0.7076079	1.0	2003	tags=24%, list=12%, signal=28%
PID_IGF1_PATHWAY	PID_IGF1_PATHWAY		30	0.3606111	1.0742263	0.36228815	0.71380115	1.0	4614	tags=43%, list=28%, signal=60%
BIOCARTA_TOLL_PATHWAY	BIOCARTA_TOLL_PATHWAY		36	0.34519765	1.0734459	0.3169165	0.7137015	1.0	3293	tags=33%, list=20%, signal=41%
BIOCARTA_CSK_PATHWAY	BIOCARTA_CSK_PATHWAY		19	0.39975217	1.0733658	0.34343433	0.7114616	1.0	1766	tags=16%, list=11%, signal=18%
BIOCARTA_PPARA_PATHWAY	BIOCARTA_PPARA_PATHWAY		56	0.31783897	1.0732825	0.34361234	0.70922995	1.0	4142	tags=39%, list=25%, signal=52%
PID_HDAC_CLASSIII_PATHWAY	PID_HDAC_CLASSIII_PATHWAY		25	0.37786055	1.0713929	0.35531914	0.712046	1.0	3549	tags=44%, list=21%, signal=56%
REACTOME_INTERFERON_GAMMA_SIGNALING	REACTOME_INTERFERON_GAMMA_SIGNALING		41	0.3317771	1.0694933	0.34893617	0.7153313	1.0	4123	tags=34%, list=25%, signal=45%
NABA_CORE_MATRISOME	NABA_CORE_MATRISOME		263	0.2485035	1.0692161	0.26078027	0.71377116	1.0	2736	tags=22%, list=16%, signal=26%
PID_S1P_S1P3_PATHWAY	PID_S1P_S1P3_PATHWAY		29	0.35770652	1.0679489	0.33471933	0.71493447	1.0	942	tags=17%, list=6%, signal=18%
PID_P38_ALPHA_BETA_DOWNSTREAM_PATHWAY	PID_P38_ALPHA_BETA_DOWNSTREAM_PATHWAY		37	0.34094086	1.0665139	0.34394905	0.716802	1.0	2575	tags=24%, list=15%, signal=29%
PID_ERBB1_DOWNSTREAM_PATHWAY	PID_ERBB1_DOWNSTREAM_PATHWAY		105	0.2799126	1.0664878	0.30309734	0.7144595	1.0	2072	tags=14%, list=12%, signal=16%
REACTOME_GLYCOSAMINOGLYCAN_METABOLISM	REACTOME_GLYCOSAMINOGLYCAN_METABOLISM		103	0.27897048	1.0657012	0.3065539	0.7145544	1.0	2372	tags=22%, list=14%, signal=26%
PID_CD40_PATHWAY	PID_CD40_PATHWAY		29	0.35985163	1.0651586	0.3620309	0.713703	1.0	5075	tags=52%, list=30%, signal=74%
PID_INTEGRIN2_PATHWAY	PID_INTEGRIN2_PATHWAY		27	0.36841738	1.0647728	0.37448558	0.7125097	1.0	2670	tags=30%, list=16%, signal=35%
BIOCARTA_LONGEVITY_PATHWAY	BIOCARTA_LONGEVITY_PATHWAY		15	0.4217725	1.063702	0.38367346	0.71333814	1.0	6283	tags=53%, list=38%, signal=85%
REACTOME_PLATELET_SENSITIZATION_BY_LDL	REACTOME_PLATELET_SENSITIZATION_BY_LDL		16	0.4136729	1.0601059	0.37328094	0.72132474	1.0	1479	tags=19%, list=9%, signal=21%
KEGG_ADHERENS_JUNCTION	KEGG_ADHERENS_JUNCTION		73	0.29644153	1.0579418	0.34530938	0.72523934	1.0	2793	tags=21%, list=17%, signal=25%
REACTOME_NRAGE_SIGNALS_DEATH_THROUGH_JNK	REACTOME_NRAGE_SIGNALS_DEATH_THROUGH_JNK		42	0.32625446	1.0577177	0.36842105	0.7235137	1.0	1976	tags=19%, list=12%, signal=22%
REACTOME_NONSENSE_MEDIATED_DECAY_ENHANCED_BY_THE_EXON_JUNCTION_COMPLEX	REACTOME_NONSENSE_MEDIATED_DECAY_ENHANCED_BY_THE_EXON_JUNCTION_COMPLEX		99	0.279017	1.0553772	0.35378322	0.7280951	1.0	7832	tags=71%, list=47%, signal=132%
REACTOME_A_TETRASACCHARIDE_LINKER_SEQUENCE_IS_REQUIRED_FOR_GAG_SYNTHESIS	REACTOME_A_TETRASACCHARIDE_LINKER_SEQUENCE_IS_REQUIRED_FOR_GAG_SYNTHESIS		25	0.36461958	1.055333	0.36210525	0.7258349	1.0	1973	tags=32%, list=12%, signal=36%
KEGG_ANTIGEN_PROCESSING_AND_PRESENTATION	KEGG_ANTIGEN_PROCESSING_AND_PRESENTATION		44	0.31893772	1.0511954	0.3647541	0.73575747	1.0	1045	tags=9%, list=6%, signal=10%
REACTOME_TRIGLYCERIDE_BIOSYNTHESIS	REACTOME_TRIGLYCERIDE_BIOSYNTHESIS		36	0.3369326	1.050892	0.36363637	0.7342957	1.0	2458	tags=25%, list=15%, signal=29%
REACTOME_ASSOCIATION_OF_TRIC_CCT_WITH_TARGET_PROTEINS_DURING_BIOSYNTHESIS	REACTOME_ASSOCIATION_OF_TRIC_CCT_WITH_TARGET_PROTEINS_DURING_BIOSYNTHESIS		25	0.36466134	1.0479689	0.39468303	0.7405637	1.0	1038	tags=12%, list=6%, signal=13%
ST_INTEGRIN_SIGNALING_PATHWAY	ST_INTEGRIN_SIGNALING_PATHWAY		80	0.28665608	1.0453278	0.3755274	0.7462572	1.0	3151	tags=24%, list=19%, signal=29%
PID_RXR_VDR_PATHWAY	PID_RXR_VDR_PATHWAY		26	0.36023557	1.0452619	0.3802521	0.74406475	1.0	1654	tags=19%, list=10%, signal=21%
ST_FAS_SIGNALING_PATHWAY	ST_FAS_SIGNALING_PATHWAY		62	0.29333103	1.0443784	0.36327344	0.7442709	1.0	5606	tags=45%, list=33%, signal=68%
KEGG_LINOLEIC_ACID_METABOLISM	KEGG_LINOLEIC_ACID_METABOLISM		17	0.40670273	1.0424181	0.39413	0.74782217	1.0	3165	tags=41%, list=19%, signal=51%
PID_BMP_PATHWAY	PID_BMP_PATHWAY		42	0.3209659	1.0399777	0.3943662	0.75280863	1.0	3393	tags=33%, list=20%, signal=42%
PID_IL8_CXCR2_PATHWAY	PID_IL8_CXCR2_PATHWAY		32	0.34249827	1.0396376	0.37717602	0.75140506	1.0	3496	tags=31%, list=21%, signal=39%
PID_AR_TF_PATHWAY	PID_AR_TF_PATHWAY		50	0.31495988	1.0394319	0.38539553	0.74956983	1.0	3549	tags=32%, list=21%, signal=40%
KEGG_APOPTOSIS	KEGG_APOPTOSIS		80	0.28644332	1.0390306	0.38012958	0.74832726	1.0	1280	tags=15%, list=8%, signal=16%
PID_MAPK_TRK_PATHWAY	PID_MAPK_TRK_PATHWAY		34	0.3371871	1.0384965	0.404	0.7475038	1.0	2072	tags=18%, list=12%, signal=20%
PID_P53_REGULATION_PATHWAY	PID_P53_REGULATION_PATHWAY		58	0.30135074	1.0367283	0.3995943	0.75024605	1.0	5331	tags=41%, list=32%, signal=60%
BIOCARTA_ARAP_PATHWAY	BIOCARTA_ARAP_PATHWAY		17	0.39149946	1.0341271	0.4057377	0.75547093	1.0	4532	tags=35%, list=27%, signal=48%
REACTOME_PI3K_EVENTS_IN_ERBB2_SIGNALING	REACTOME_PI3K_EVENTS_IN_ERBB2_SIGNALING		42	0.32152432	1.0331438	0.395112	0.7561107	1.0	2907	tags=24%, list=17%, signal=29%
BIOCARTA_MYOSIN_PATHWAY	BIOCARTA_MYOSIN_PATHWAY		31	0.34909236	1.0330833	0.39457202	0.7539331	1.0	1818	tags=19%, list=11%, signal=22%
PID_PDGFRA_PATHWAY	PID_PDGFRA_PATHWAY		22	0.36972988	1.0318171	0.4294606	0.75528467	1.0	776	tags=14%, list=5%, signal=14%
KEGG_MATURITY_ONSET_DIABETES_OF_THE_YOUNG	KEGG_MATURITY_ONSET_DIABETES_OF_THE_YOUNG		24	0.36133394	1.0317726	0.41810346	0.7530701	1.0	3098	tags=42%, list=18%, signal=51%
REACTOME_POST_TRANSLATIONAL_MODIFICATION_SYNTHESIS_OF_GPI_ANCHORED_PROTEINS	REACTOME_POST_TRANSLATIONAL_MODIFICATION_SYNTHESIS_OF_GPI_ANCHORED_PROTEINS		25	0.3593529	1.0316374	0.40408164	0.75113595	1.0	5400	tags=48%, list=32%, signal=71%
REACTOME_CLEAVAGE_OF_GROWING_TRANSCRIPT_IN_THE_TERMINATION_REGION_	REACTOME_CLEAVAGE_OF_GROWING_TRANSCRIPT_IN_THE_TERMINATION_REGION_		42	0.3220096	1.0312582	0.40511727	0.7499954	1.0	7274	tags=62%, list=43%, signal=109%
REACTOME_LIPID_DIGESTION_MOBILIZATION_AND_TRANSPORT	REACTOME_LIPID_DIGESTION_MOBILIZATION_AND_TRANSPORT		41	0.3179711	1.029222	0.40552017	0.75370973	1.0	2099	tags=27%, list=13%, signal=31%
REACTOME_P53_DEPENDENT_G1_DNA_DAMAGE_RESPONSE	REACTOME_P53_DEPENDENT_G1_DNA_DAMAGE_RESPONSE		53	0.3069172	1.0286071	0.40833333	0.753203	1.0	6741	tags=51%, list=40%, signal=85%
PID_RAC1_REG_PATHWAY	PID_RAC1_REG_PATHWAY		36	0.33187526	1.0276114	0.40325865	0.75390136	1.0	1120	tags=11%, list=7%, signal=12%
REACTOME_ANTIGEN_PRESENTATION_FOLDING_ASSEMBLY_AND_PEPTIDE_LOADING_OF_CLASS_I_MHC	REACTOME_ANTIGEN_PRESENTATION_FOLDING_ASSEMBLY_AND_PEPTIDE_LOADING_OF_CLASS_I_MHC		15	0.39725563	1.0224911	0.43312103	0.7664101	1.0	4015	tags=20%, list=24%, signal=26%
REACTOME_ACTIVATION_OF_THE_MRNA_UPON_BINDING_OF_THE_CAP_BINDING_COMPLEX_AND_EIFS_AND_SUBSEQUENT_BINDING_TO_43S	REACTOME_ACTIVATION_OF_THE_MRNA_UPON_BINDING_OF_THE_CAP_BINDING_COMPLEX_AND_EIFS_AND_SUBSEQUENT_BINDING_TO_43S		54	0.30614433	1.0220107	0.4121212	0.7656839	1.0	11639	tags=100%, list=69%, signal=327%
KEGG_PHENYLALANINE_METABOLISM	KEGG_PHENYLALANINE_METABOLISM		16	0.404199	1.0216392	0.43789473	0.7645707	1.0	2145	tags=31%, list=13%, signal=36%
REACTOME_PI3K_EVENTS_IN_ERBB4_SIGNALING	REACTOME_PI3K_EVENTS_IN_ERBB4_SIGNALING		36	0.32521358	1.0211222	0.39307535	0.76385593	1.0	1707	tags=14%, list=10%, signal=15%
KEGG_MELANOMA	KEGG_MELANOMA		71	0.28653017	1.0195321	0.4288889	0.7659326	1.0	1958	tags=20%, list=12%, signal=22%
REACTOME_SIGNALING_BY_FGFR	REACTOME_SIGNALING_BY_FGFR		107	0.26657015	1.0183012	0.42535788	0.76745856	1.0	3978	tags=29%, list=24%, signal=38%
KEGG_NON_SMALL_CELL_LUNG_CANCER	KEGG_NON_SMALL_CELL_LUNG_CANCER		54	0.30523205	1.0178651	0.42323652	0.7664071	1.0	1976	tags=20%, list=12%, signal=23%
REACTOME_SIGNALING_BY_CONSTITUTIVELY_ACTIVE_EGFR	REACTOME_SIGNALING_BY_CONSTITUTIVELY_ACTIVE_EGFR		17	0.39198557	1.0171894	0.43442622	0.7660648	1.0	2631	tags=18%, list=16%, signal=21%
BIOCARTA_TOB1_PATHWAY	BIOCARTA_TOB1_PATHWAY		19	0.37612274	1.0154967	0.44238684	0.76865447	1.0	4502	tags=53%, list=27%, signal=72%
REACTOME_CELL_JUNCTION_ORGANIZATION	REACTOME_CELL_JUNCTION_ORGANIZATION		75	0.28440785	1.0137092	0.42916667	0.77144194	1.0	1541	tags=16%, list=9%, signal=18%
REACTOME_NITRIC_OXIDE_STIMULATES_GUANYLATE_CYCLASE	REACTOME_NITRIC_OXIDE_STIMULATES_GUANYLATE_CYCLASE		25	0.35582396	1.0118606	0.4410569	0.77448237	1.0	2252	tags=32%, list=13%, signal=37%
PID_CONE_PATHWAY	PID_CONE_PATHWAY		21	0.37073034	1.011447	0.4434968	0.773539	1.0	3652	tags=33%, list=22%, signal=43%
KEGG_RENIN_ANGIOTENSIN_SYSTEM	KEGG_RENIN_ANGIOTENSIN_SYSTEM		17	0.39028394	1.0101099	0.4364754	0.77541643	1.0	3413	tags=53%, list=20%, signal=66%
REACTOME_ER_PHAGOSOME_PATHWAY	REACTOME_ER_PHAGOSOME_PATHWAY		53	0.3027673	1.0095967	0.43376067	0.77466214	1.0	6998	tags=51%, list=42%, signal=87%
PID_TXA2PATHWAY	PID_TXA2PATHWAY		57	0.2987213	1.0094779	0.4279661	0.7727781	1.0	3605	tags=33%, list=22%, signal=42%
REACTOME_3_UTR_MEDIATED_TRANSLATIONAL_REGULATION	REACTOME_3_UTR_MEDIATED_TRANSLATIONAL_REGULATION		98	0.269304	1.0085995	0.42740285	0.77309275	1.0	10671	tags=97%, list=64%, signal=265%
BIOCARTA_GSK3_PATHWAY	BIOCARTA_GSK3_PATHWAY		27	0.3448863	1.0064012	0.45061728	0.77696687	1.0	4453	tags=30%, list=27%, signal=40%
REACTOME_PHOSPHOLIPASE_C_MEDIATED_CASCADE	REACTOME_PHOSPHOLIPASE_C_MEDIATED_CASCADE		52	0.29877862	1.0053165	0.40325865	0.7779429	1.0	3978	tags=38%, list=24%, signal=50%
BIOCARTA_PYK2_PATHWAY	BIOCARTA_PYK2_PATHWAY		28	0.33664048	1.0027949	0.44813278	0.7830732	1.0	1976	tags=18%, list=12%, signal=20%
REACTOME_RNA_POL_II_PRE_TRANSCRIPTION_EVENTS	REACTOME_RNA_POL_II_PRE_TRANSCRIPTION_EVENTS		53	0.29388914	1.0005811	0.42708334	0.78702414	1.0	7158	tags=51%, list=43%, signal=89%
PID_RHODOPSIN_PATHWAY	PID_RHODOPSIN_PATHWAY		23	0.3534186	0.9985065	0.4587738	0.79079896	1.0	2460	tags=30%, list=15%, signal=36%
KEGG_GLYCEROLIPID_METABOLISM	KEGG_GLYCEROLIPID_METABOLISM		46	0.3035289	0.998294	0.4612326	0.78914726	1.0	2864	tags=30%, list=17%, signal=37%
PID_IL2_STAT5_PATHWAY	PID_IL2_STAT5_PATHWAY		29	0.3395202	0.99696255	0.442	0.7909101	1.0	2684	tags=28%, list=16%, signal=33%
REACTOME_TRANSCRIPTIONAL_REGULATION_OF_WHITE_ADIPOCYTE_DIFFERENTIATION	REACTOME_TRANSCRIPTIONAL_REGULATION_OF_WHITE_ADIPOCYTE_DIFFERENTIATION		70	0.27645898	0.995401	0.47619048	0.7929749	1.0	3764	tags=30%, list=22%, signal=39%
SIG_PIP3_SIGNALING_IN_CARDIAC_MYOCTES	SIG_PIP3_SIGNALING_IN_CARDIAC_MYOCTES		66	0.28425565	0.99516	0.4631579	0.7913913	1.0	3518	tags=26%, list=21%, signal=32%
PID_SYNDECAN_1_PATHWAY	PID_SYNDECAN_1_PATHWAY		46	0.30349776	0.9919673	0.4534413	0.7985569	1.0	3749	tags=24%, list=22%, signal=31%
BIOCARTA_CARDIACEGF_PATHWAY	BIOCARTA_CARDIACEGF_PATHWAY		18	0.37228557	0.99078673	0.45356372	0.79989445	1.0	2760	tags=28%, list=16%, signal=33%
SIG_BCR_SIGNALING_PATHWAY	SIG_BCR_SIGNALING_PATHWAY		46	0.30288926	0.9897939	0.4587738	0.800584	1.0	3587	tags=28%, list=21%, signal=36%
KEGG_METABOLISM_OF_XENOBIOTICS_BY_CYTOCHROME_P450	KEGG_METABOLISM_OF_XENOBIOTICS_BY_CYTOCHROME_P450		25	0.33941093	0.9885484	0.46357617	0.8020081	1.0	1663	tags=20%, list=10%, signal=22%
BIOCARTA_PGC1A_PATHWAY	BIOCARTA_PGC1A_PATHWAY		22	0.34934956	0.9884761	0.48305085	0.79994977	1.0	2072	tags=23%, list=12%, signal=26%
BIOCARTA_SHH_PATHWAY	BIOCARTA_SHH_PATHWAY		15	0.3899987	0.98597175	0.4748491	0.8050351	1.0	4530	tags=47%, list=27%, signal=64%
REACTOME_FORMATION_OF_THE_TERNARY_COMPLEX_AND_SUBSEQUENTLY_THE_43S_COMPLEX	REACTOME_FORMATION_OF_THE_TERNARY_COMPLEX_AND_SUBSEQUENTLY_THE_43S_COMPLEX		46	0.30872673	0.9843852	0.4826176	0.80724627	1.0	10671	tags=98%, list=64%, signal=269%
BIOCARTA_STRESS_PATHWAY	BIOCARTA_STRESS_PATHWAY		25	0.34041107	0.98255515	0.5	0.8102738	1.0	4366	tags=40%, list=26%, signal=54%
REACTOME_TRANSCRIPTIONAL_ACTIVITY_OF_SMAD2_SMAD3_SMAD4_HETEROTRIMER	REACTOME_TRANSCRIPTIONAL_ACTIVITY_OF_SMAD2_SMAD3_SMAD4_HETEROTRIMER		36	0.3177833	0.97937524	0.4759036	0.8172169	1.0	5605	tags=39%, list=33%, signal=58%
KEGG_COMPLEMENT_AND_COAGULATION_CASCADES	KEGG_COMPLEMENT_AND_COAGULATION_CASCADES		63	0.28343433	0.9792403	0.5165975	0.81538355	1.0	1787	tags=21%, list=11%, signal=23%
PID_ALPHA_SYNUCLEIN_PATHWAY	PID_ALPHA_SYNUCLEIN_PATHWAY		33	0.32432774	0.97915006	0.4770459	0.8134309	1.0	1685	tags=18%, list=10%, signal=20%
KEGG_FC_GAMMA_R_MEDIATED_PHAGOCYTOSIS	KEGG_FC_GAMMA_R_MEDIATED_PHAGOCYTOSIS		90	0.26501572	0.97488207	0.49392712	0.82338136	1.0	2350	tags=18%, list=14%, signal=21%
BIOCARTA_BCELLSURVIVAL_PATHWAY	BIOCARTA_BCELLSURVIVAL_PATHWAY		15	0.3848489	0.9737729	0.50403225	0.82434267	1.0	3270	tags=20%, list=20%, signal=25%
REACTOME_ELONGATION_ARREST_AND_RECOVERY	REACTOME_ELONGATION_ARREST_AND_RECOVERY		27	0.33399102	0.97376794	0.50206614	0.82210344	1.0	11165	tags=100%, list=67%, signal=299%
REACTOME_IMMUNOREGULATORY_INTERACTIONS_BETWEEN_A_LYMPHOID_AND_A_NON_LYMPHOID_CELL	REACTOME_IMMUNOREGULATORY_INTERACTIONS_BETWEEN_A_LYMPHOID_AND_A_NON_LYMPHOID_CELL		36	0.3102187	0.9730338	0.4810379	0.82206565	1.0	1484	tags=17%, list=9%, signal=18%
KEGG_HISTIDINE_METABOLISM	KEGG_HISTIDINE_METABOLISM		27	0.32715243	0.9715963	0.5073069	0.8238527	1.0	910	tags=19%, list=5%, signal=20%
REACTOME_SHC_MEDIATED_SIGNALLING	REACTOME_SHC_MEDIATED_SIGNALLING		15	0.39103103	0.9714246	0.49482402	0.8221144	1.0	1976	tags=13%, list=12%, signal=15%
REACTOME_REGULATION_OF_ORNITHINE_DECARBOXYLASE_ODC	REACTOME_REGULATION_OF_ORNITHINE_DECARBOXYLASE_ODC		48	0.2941969	0.9711266	0.5139785	0.8207736	1.0	6998	tags=54%, list=42%, signal=93%
PID_LIS1_PATHWAY	PID_LIS1_PATHWAY		28	0.33548644	0.9700272	0.49402392	0.8217262	1.0	1547	tags=14%, list=9%, signal=16%
REACTOME_SMOOTH_MUSCLE_CONTRACTION	REACTOME_SMOOTH_MUSCLE_CONTRACTION		22	0.35005456	0.96964294	0.5010101	0.8206109	1.0	3810	tags=32%, list=23%, signal=41%
BIOCARTA_IGF1MTOR_PATHWAY	BIOCARTA_IGF1MTOR_PATHWAY		20	0.35341233	0.96963274	0.48360655	0.8184425	1.0	6564	tags=50%, list=39%, signal=82%
KEGG_TYPE_II_DIABETES_MELLITUS	KEGG_TYPE_II_DIABETES_MELLITUS		46	0.2934608	0.9680231	0.4969697	0.82079595	1.0	1184	tags=13%, list=7%, signal=14%
PID_AJDISS_2PATHWAY	PID_AJDISS_2PATHWAY		48	0.28918606	0.96679354	0.5141612	0.8220107	1.0	1958	tags=17%, list=12%, signal=19%
PID_CDC42_PATHWAY	PID_CDC42_PATHWAY		70	0.27371633	0.96654016	0.5408805	0.8205525	1.0	1773	tags=13%, list=11%, signal=14%
REACTOME_REGULATION_OF_SIGNALING_BY_CBL	REACTOME_REGULATION_OF_SIGNALING_BY_CBL		18	0.3621771	0.96598727	0.5042373	0.8199613	1.0	1177	tags=17%, list=7%, signal=18%
KEGG_PROSTATE_CANCER	KEGG_PROSTATE_CANCER		88	0.2633422	0.96542823	0.55	0.8192872	1.0	1976	tags=17%, list=12%, signal=19%
REACTOME_DOWNSTREAM_SIGNALING_OF_ACTIVATED_FGFR	REACTOME_DOWNSTREAM_SIGNALING_OF_ACTIVATED_FGFR		96	0.26061898	0.9651614	0.49335864	0.8179047	1.0	4212	tags=32%, list=25%, signal=43%
PID_PI3KCI_AKT_PATHWAY	PID_PI3KCI_AKT_PATHWAY		35	0.3113433	0.9628177	0.5243902	0.8224073	1.0	4115	tags=23%, list=25%, signal=30%
PID_HNF3B_PATHWAY	PID_HNF3B_PATHWAY		45	0.3005612	0.96211183	0.51391864	0.8222072	1.0	3098	tags=31%, list=18%, signal=38%
REACTOME_CYTOSOLIC_TRNA_AMINOACYLATION	REACTOME_CYTOSOLIC_TRNA_AMINOACYLATION		23	0.3410843	0.95899886	0.51476794	0.82878214	1.0	11045	tags=100%, list=66%, signal=293%
REACTOME_VIF_MEDIATED_DEGRADATION_OF_APOBEC3G	REACTOME_VIF_MEDIATED_DEGRADATION_OF_APOBEC3G		48	0.29520565	0.9578998	0.52025586	0.82974726	1.0	7324	tags=58%, list=44%, signal=103%
PID_P53_DOWNSTREAM_PATHWAY	PID_P53_DOWNSTREAM_PATHWAY		126	0.24628933	0.95752287	0.55368423	0.8287741	1.0	2038	tags=15%, list=12%, signal=17%
BIOCARTA_IL2_PATHWAY	BIOCARTA_IL2_PATHWAY		21	0.34783265	0.956946	0.49460045	0.8281449	1.0	2684	tags=24%, list=16%, signal=28%
KEGG_CHRONIC_MYELOID_LEUKEMIA	KEGG_CHRONIC_MYELOID_LEUKEMIA		73	0.2715629	0.95679736	0.5483871	0.82637036	1.0	4863	tags=37%, list=29%, signal=52%
REACTOME_SYNTHESIS_OF_GLYCOSYLPHOSPHATIDYLINOSITOL_GPI	REACTOME_SYNTHESIS_OF_GLYCOSYLPHOSPHATIDYLINOSITOL_GPI		17	0.36742797	0.95656556	0.5084746	0.824929	1.0	5400	tags=53%, list=32%, signal=78%
REACTOME_ACYL_CHAIN_REMODELLING_OF_PC	REACTOME_ACYL_CHAIN_REMODELLING_OF_PC		22	0.3438791	0.95626193	0.512	0.8237306	1.0	2105	tags=32%, list=13%, signal=36%
PID_MYC_ACTIV_PATHWAY	PID_MYC_ACTIV_PATHWAY		78	0.26721603	0.95400804	0.5237069	0.82792705	1.0	1563	tags=8%, list=9%, signal=8%
REACTOME_ANTIGEN_ACTIVATES_B_CELL_RECEPTOR_LEADING_TO_GENERATION_OF_SECOND_MESSENGERS	REACTOME_ANTIGEN_ACTIVATES_B_CELL_RECEPTOR_LEADING_TO_GENERATION_OF_SECOND_MESSENGERS		29	0.32054648	0.9539822	0.52040815	0.8258714	1.0	3073	tags=24%, list=18%, signal=30%
PID_EPHRINB_REV_PATHWAY	PID_EPHRINB_REV_PATHWAY		30	0.3166112	0.9500408	0.50652176	0.8346095	1.0	1773	tags=23%, list=11%, signal=26%
KEGG_ALPHA_LINOLENIC_ACID_METABOLISM	KEGG_ALPHA_LINOLENIC_ACID_METABOLISM		17	0.3645591	0.9494	0.53	0.83410853	1.0	3165	tags=35%, list=19%, signal=43%
REACTOME_POST_TRANSLATIONAL_PROTEIN_MODIFICATION	REACTOME_POST_TRANSLATIONAL_PROTEIN_MODIFICATION		164	0.23162626	0.9468535	0.59782606	0.8389757	1.0	738	tags=7%, list=4%, signal=8%
REACTOME_SIGNALING_BY_TGF_BETA_RECEPTOR_COMPLEX	REACTOME_SIGNALING_BY_TGF_BETA_RECEPTOR_COMPLEX		60	0.27843684	0.945005	0.5443038	0.8419406	1.0	2126	tags=10%, list=13%, signal=11%
REACTOME_GENERIC_TRANSCRIPTION_PATHWAY	REACTOME_GENERIC_TRANSCRIPTION_PATHWAY		187	0.22958238	0.9439311	0.59791666	0.8429627	1.0	3851	tags=27%, list=23%, signal=35%
PID_TNF_PATHWAY	PID_TNF_PATHWAY		46	0.28867534	0.94099784	0.5608696	0.8491084	1.0	4857	tags=37%, list=29%, signal=52%
REACTOME_ACYL_CHAIN_REMODELLING_OF_PE	REACTOME_ACYL_CHAIN_REMODELLING_OF_PE		21	0.34245846	0.9409654	0.538	0.84705395	1.0	2105	tags=29%, list=13%, signal=33%
PID_VEGFR1_PATHWAY	PID_VEGFR1_PATHWAY		26	0.32847	0.9402215	0.5287611	0.8469312	1.0	1818	tags=19%, list=11%, signal=22%
PID_AVB3_INTEGRIN_PATHWAY	PID_AVB3_INTEGRIN_PATHWAY		74	0.26406792	0.9394734	0.5851703	0.8469906	1.0	4502	tags=30%, list=27%, signal=40%
SIG_INSULIN_RECEPTOR_PATHWAY_IN_CARDIAC_MYOCYTES	SIG_INSULIN_RECEPTOR_PATHWAY_IN_CARDIAC_MYOCYTES		50	0.28244272	0.9388784	0.5315126	0.84660804	1.0	3518	tags=26%, list=21%, signal=33%
REACTOME_OPIOID_SIGNALLING	REACTOME_OPIOID_SIGNALLING		76	0.25996795	0.93828976	0.5507246	0.8461504	1.0	3856	tags=29%, list=23%, signal=37%
BIOCARTA_ETS_PATHWAY	BIOCARTA_ETS_PATHWAY		18	0.35089085	0.93745047	0.52330506	0.84615177	1.0	2078	tags=22%, list=12%, signal=25%
BIOCARTA_TNFR2_PATHWAY	BIOCARTA_TNFR2_PATHWAY		18	0.35674235	0.9362178	0.5176715	0.84736204	1.0	5075	tags=50%, list=30%, signal=72%
PID_BETA_CATENIN_NUC_PATHWAY	PID_BETA_CATENIN_NUC_PATHWAY		78	0.2559891	0.93601847	0.57172996	0.8458003	1.0	1762	tags=14%, list=11%, signal=16%
KEGG_VASCULAR_SMOOTH_MUSCLE_CONTRACTION	KEGG_VASCULAR_SMOOTH_MUSCLE_CONTRACTION		109	0.2445243	0.9351628	0.596603	0.84607047	1.0	3856	tags=33%, list=23%, signal=43%
REACTOME_NGF_SIGNALLING_VIA_TRKA_FROM_THE_PLASMA_MEMBRANE	REACTOME_NGF_SIGNALLING_VIA_TRKA_FROM_THE_PLASMA_MEMBRANE		133	0.23674643	0.93513715	0.6311637	0.84405166	1.0	3391	tags=23%, list=20%, signal=28%
BIOCARTA_CTCF_PATHWAY	BIOCARTA_CTCF_PATHWAY		23	0.33659825	0.9344617	0.5617284	0.8437157	1.0	1762	tags=17%, list=11%, signal=19%
PID_THROMBIN_PAR1_PATHWAY	PID_THROMBIN_PAR1_PATHWAY		43	0.29077893	0.9312274	0.5654886	0.85057163	1.0	3739	tags=30%, list=22%, signal=39%
KEGG_NITROGEN_METABOLISM	KEGG_NITROGEN_METABOLISM		22	0.34102395	0.9249087	0.556962	0.86541975	1.0	2207	tags=27%, list=13%, signal=31%
BIOCARTA_HCMV_PATHWAY	BIOCARTA_HCMV_PATHWAY		17	0.3565987	0.92239416	0.5550661	0.8700467	1.0	6426	tags=53%, list=38%, signal=86%
REACTOME_O_LINKED_GLYCOSYLATION_OF_MUCINS	REACTOME_O_LINKED_GLYCOSYLATION_OF_MUCINS		45	0.28129387	0.9219205	0.5703125	0.8692759	1.0	738	tags=11%, list=4%, signal=12%
BIOCARTA_STATHMIN_PATHWAY	BIOCARTA_STATHMIN_PATHWAY		18	0.34802452	0.920742	0.57171714	0.8702962	1.0	1766	tags=22%, list=11%, signal=25%
PID_HNF3A_PATHWAY	PID_HNF3A_PATHWAY		39	0.2896055	0.9183128	0.5987261	0.8748756	1.0	3851	tags=36%, list=23%, signal=47%
ST_GA13_PATHWAY	ST_GA13_PATHWAY		34	0.29264188	0.9180901	0.5625	0.8733744	1.0	2935	tags=21%, list=18%, signal=25%
REACTOME_ADHERENS_JUNCTIONS_INTERACTIONS	REACTOME_ADHERENS_JUNCTIONS_INTERACTIONS		26	0.31509158	0.9175421	0.5618449	0.87265456	1.0	2590	tags=27%, list=15%, signal=32%
REACTOME_DEVELOPMENTAL_BIOLOGY	REACTOME_DEVELOPMENTAL_BIOLOGY		374	0.20895243	0.91720617	0.7651992	0.87146634	1.0	3572	tags=25%, list=21%, signal=31%
BIOCARTA_RARRXR_PATHWAY	BIOCARTA_RARRXR_PATHWAY		15	0.35515898	0.91326106	0.5462366	0.87964374	1.0	1709	tags=13%, list=10%, signal=15%
NABA_COLLAGENS	NABA_COLLAGENS		43	0.28116423	0.907298	0.60548526	0.8931494	1.0	1462	tags=16%, list=9%, signal=18%
REACTOME_TRANSLATION	REACTOME_TRANSLATION		138	0.22998472	0.9065737	0.699793	0.8928193	1.0	10708	tags=96%, list=64%, signal=265%
PID_ERBB1_RECEPTOR_PROXIMAL_PATHWAY	PID_ERBB1_RECEPTOR_PROXIMAL_PATHWAY		35	0.2962305	0.9063518	0.60465115	0.89139247	1.0	2776	tags=23%, list=17%, signal=27%
BIOCARTA_CK1_PATHWAY	BIOCARTA_CK1_PATHWAY		16	0.3551072	0.9061149	0.58129174	0.8899551	1.0	2256	tags=25%, list=13%, signal=29%
REACTOME_DESTABILIZATION_OF_MRNA_BY_KSRP	REACTOME_DESTABILIZATION_OF_MRNA_BY_KSRP		16	0.35178274	0.9061124	0.57200813	0.88785964	1.0	2528	tags=13%, list=15%, signal=15%
REACTOME_INFLUENZA_LIFE_CYCLE	REACTOME_INFLUENZA_LIFE_CYCLE		126	0.23412928	0.90500927	0.68333334	0.8885812	1.0	7854	tags=64%, list=47%, signal=120%
BIOCARTA_NFAT_PATHWAY	BIOCARTA_NFAT_PATHWAY		51	0.26910985	0.9050003	0.6012397	0.8865217	1.0	2072	tags=14%, list=12%, signal=16%
REACTOME_G_ALPHA_Z_SIGNALLING_EVENTS	REACTOME_G_ALPHA_Z_SIGNALLING_EVENTS		44	0.2784608	0.9008027	0.6457023	0.895654	1.0	4259	tags=34%, list=25%, signal=46%
REACTOME_GPVI_MEDIATED_ACTIVATION_CASCADE	REACTOME_GPVI_MEDIATED_ACTIVATION_CASCADE		31	0.2983666	0.9007423	0.6148936	0.8937266	1.0	1927	tags=16%, list=12%, signal=18%
REACTOME_MRNA_SPLICING_MINOR_PATHWAY	REACTOME_MRNA_SPLICING_MINOR_PATHWAY		40	0.28745824	0.9006343	0.60421056	0.8919593	1.0	11947	tags=100%, list=71%, signal=348%
REACTOME_GLUCAGON_SIGNALING_IN_METABOLIC_REGULATION	REACTOME_GLUCAGON_SIGNALING_IN_METABOLIC_REGULATION		32	0.2920497	0.8997415	0.60940695	0.8921959	1.0	4464	tags=41%, list=27%, signal=55%
REACTOME_CELL_DEATH_SIGNALLING_VIA_NRAGE_NRIF_AND_NADE	REACTOME_CELL_DEATH_SIGNALLING_VIA_NRAGE_NRIF_AND_NADE		57	0.26209962	0.898952	0.6407563	0.8921578	1.0	1976	tags=16%, list=12%, signal=18%
REACTOME_PROTEIN_FOLDING	REACTOME_PROTEIN_FOLDING		48	0.26899126	0.8965725	0.6561265	0.89621925	1.0	1038	tags=8%, list=6%, signal=9%
REACTOME_INTEGRATION_OF_ENERGY_METABOLISM	REACTOME_INTEGRATION_OF_ENERGY_METABOLISM		114	0.23579468	0.89528275	0.71929824	0.89755785	1.0	3856	tags=29%, list=23%, signal=37%
KEGG_ARRHYTHMOGENIC_RIGHT_VENTRICULAR_CARDIOMYOPATHY_ARVC	KEGG_ARRHYTHMOGENIC_RIGHT_VENTRICULAR_CARDIOMYOPATHY_ARVC		73	0.25070682	0.89261425	0.68530023	0.9026172	1.0	1537	tags=12%, list=9%, signal=14%
BIOCARTA_CELLCYCLE_PATHWAY	BIOCARTA_CELLCYCLE_PATHWAY		23	0.31858838	0.8925829	0.610101	0.9005908	1.0	1762	tags=22%, list=11%, signal=24%
REACTOME_PROCESSING_OF_CAPPED_INTRONLESS_PRE_MRNA	REACTOME_PROCESSING_OF_CAPPED_INTRONLESS_PRE_MRNA		23	0.31752396	0.8897129	0.6183674	0.90607595	1.0	7061	tags=65%, list=42%, signal=113%
REACTOME_PRE_NOTCH_TRANSCRIPTION_AND_TRANSLATION	REACTOME_PRE_NOTCH_TRANSCRIPTION_AND_TRANSLATION		22	0.32194766	0.88658875	0.61811024	0.91197985	1.0	3549	tags=41%, list=21%, signal=52%
BIOCARTA_ERK_PATHWAY	BIOCARTA_ERK_PATHWAY		28	0.3013262	0.88558567	0.6102041	0.91236526	1.0	2776	tags=18%, list=17%, signal=21%
KEGG_BIOSYNTHESIS_OF_UNSATURATED_FATTY_ACIDS	KEGG_BIOSYNTHESIS_OF_UNSATURATED_FATTY_ACIDS		19	0.32815003	0.88439864	0.6196319	0.9133527	1.0	483	tags=11%, list=3%, signal=11%
REACTOME_SIGNALING_BY_FGFR1_MUTANTS	REACTOME_SIGNALING_BY_FGFR1_MUTANTS		29	0.30045885	0.8837817	0.62628335	0.91280705	1.0	3597	tags=31%, list=21%, signal=39%
KEGG_GLYCEROPHOSPHOLIPID_METABOLISM	KEGG_GLYCEROPHOSPHOLIPID_METABOLISM		71	0.24632885	0.8830768	0.6829746	0.9125638	1.0	3426	tags=30%, list=20%, signal=37%
REACTOME_AUTODEGRADATION_OF_THE_E3_UBIQUITIN_LIGASE_COP1	REACTOME_AUTODEGRADATION_OF_THE_E3_UBIQUITIN_LIGASE_COP1		47	0.2674705	0.88167804	0.6747253	0.9139974	1.0	6998	tags=53%, list=42%, signal=91%
REACTOME_FORMATION_OF_INCISION_COMPLEX_IN_GG_NER	REACTOME_FORMATION_OF_INCISION_COMPLEX_IN_GG_NER		19	0.32513413	0.875658	0.6405229	0.92710376	1.0	4122	tags=37%, list=25%, signal=49%
REACTOME_PYRIMIDINE_METABOLISM	REACTOME_PYRIMIDINE_METABOLISM		22	0.31570393	0.87470716	0.64315355	0.9273116	1.0	504	tags=9%, list=3%, signal=9%
REACTOME_FORMATION_OF_TRANSCRIPTION_COUPLED_NER_TC_NER_REPAIR_COMPLEX	REACTOME_FORMATION_OF_TRANSCRIPTION_COUPLED_NER_TC_NER_REPAIR_COMPLEX		27	0.30297768	0.87418824	0.6680851	0.92660916	1.0	5839	tags=37%, list=35%, signal=57%
REACTOME_SIGNALLING_BY_NGF	REACTOME_SIGNALLING_BY_NGF		210	0.21271455	0.87397635	0.80818963	0.9250562	1.0	3398	tags=20%, list=20%, signal=25%
ST_DIFFERENTIATION_PATHWAY_IN_PC12_CELLS	ST_DIFFERENTIATION_PATHWAY_IN_PC12_CELLS		42	0.2734545	0.8714759	0.68546635	0.92913455	1.0	3518	tags=24%, list=21%, signal=30%
KEGG_B_CELL_RECEPTOR_SIGNALING_PATHWAY	KEGG_B_CELL_RECEPTOR_SIGNALING_PATHWAY		72	0.24919298	0.87039584	0.7209776	0.92972803	1.0	2129	tags=15%, list=13%, signal=17%
REACTOME_GAB1_SIGNALOSOME	REACTOME_GAB1_SIGNALOSOME		36	0.2782657	0.8655116	0.67617106	0.93946165	1.0	3294	tags=25%, list=20%, signal=31%
KEGG_RNA_POLYMERASE	KEGG_RNA_POLYMERASE		27	0.29847533	0.86299306	0.6591376	0.9435425	1.0	11759	tags=100%, list=70%, signal=335%
PID_P73PATHWAY	PID_P73PATHWAY		75	0.23963541	0.8595322	0.7345679	0.9498764	1.0	1407	tags=12%, list=8%, signal=13%
KEGG_PORPHYRIN_AND_CHLOROPHYLL_METABOLISM	KEGG_PORPHYRIN_AND_CHLOROPHYLL_METABOLISM		24	0.30480278	0.8591875	0.68240345	0.9485288	1.0	1421	tags=13%, list=8%, signal=14%
REACTOME_SMAD2_SMAD3_SMAD4_HETEROTRIMER_REGULATES_TRANSCRIPTION	REACTOME_SMAD2_SMAD3_SMAD4_HETEROTRIMER_REGULATES_TRANSCRIPTION		25	0.29938596	0.85712844	0.6756757	0.95138884	1.0	124	tags=4%, list=1%, signal=4%
REACTOME_NUCLEAR_RECEPTOR_TRANSCRIPTION_PATHWAY	REACTOME_NUCLEAR_RECEPTOR_TRANSCRIPTION_PATHWAY		47	0.2638798	0.8569685	0.7107438	0.94963276	1.0	2347	tags=23%, list=14%, signal=27%
REACTOME_REGULATION_OF_INSULIN_SECRETION	REACTOME_REGULATION_OF_INSULIN_SECRETION		87	0.23023367	0.85661244	0.7721774	0.948347	1.0	2420	tags=20%, list=14%, signal=23%
REACTOME_RORA_ACTIVATES_CIRCADIAN_EXPRESSION	REACTOME_RORA_ACTIVATES_CIRCADIAN_EXPRESSION		23	0.30791372	0.8552229	0.69603527	0.94954526	1.0	3673	tags=39%, list=22%, signal=50%
REACTOME_GRB2_SOS_PROVIDES_LINKAGE_TO_MAPK_SIGNALING_FOR_INTERGRINS_	REACTOME_GRB2_SOS_PROVIDES_LINKAGE_TO_MAPK_SIGNALING_FOR_INTERGRINS_		15	0.33868805	0.8522771	0.6407563	0.95435363	1.0	4837	tags=47%, list=29%, signal=66%
REACTOME_BETA_DEFENSINS	REACTOME_BETA_DEFENSINS		21	0.31558907	0.8510027	0.6836518	0.95521015	1.0	1244	tags=19%, list=7%, signal=21%
REACTOME_DEFENSINS	REACTOME_DEFENSINS		23	0.3041757	0.85074335	0.6784232	0.95376873	1.0	1244	tags=17%, list=7%, signal=19%
PID_ANGIOPOIETIN_RECEPTOR_PATHWAY	PID_ANGIOPOIETIN_RECEPTOR_PATHWAY		50	0.2600972	0.849517	0.73427993	0.95459795	1.0	3547	tags=32%, list=21%, signal=40%
KEGG_LONG_TERM_DEPRESSION	KEGG_LONG_TERM_DEPRESSION		68	0.2409273	0.8493783	0.771134	0.9528259	1.0	2105	tags=16%, list=13%, signal=18%
KEGG_AUTOIMMUNE_THYROID_DISEASE	KEGG_AUTOIMMUNE_THYROID_DISEASE		23	0.3015313	0.84661585	0.6897233	0.957089	1.0	1030	tags=17%, list=6%, signal=19%
KEGG_ADIPOCYTOKINE_SIGNALING_PATHWAY	KEGG_ADIPOCYTOKINE_SIGNALING_PATHWAY		67	0.24187903	0.845283	0.7659138	0.9580954	1.0	4115	tags=31%, list=25%, signal=41%
REACTOME_HS_GAG_BIOSYNTHESIS	REACTOME_HS_GAG_BIOSYNTHESIS		30	0.2818254	0.84418076	0.71822035	0.95863307	1.0	1532	tags=20%, list=9%, signal=22%
REACTOME_FORMATION_OF_TUBULIN_FOLDING_INTERMEDIATES_BY_CCT_TRIC	REACTOME_FORMATION_OF_TUBULIN_FOLDING_INTERMEDIATES_BY_CCT_TRIC		18	0.32086223	0.8404103	0.6897959	0.9651711	1.0	2704	tags=17%, list=16%, signal=20%
PID_ERBB1_INTERNALIZATION_PATHWAY	PID_ERBB1_INTERNALIZATION_PATHWAY		41	0.26330358	0.8402988	0.7360825	0.9633235	1.0	1976	tags=15%, list=12%, signal=17%
KEGG_INTESTINAL_IMMUNE_NETWORK_FOR_IGA_PRODUCTION	KEGG_INTESTINAL_IMMUNE_NETWORK_FOR_IGA_PRODUCTION		37	0.27115548	0.8397759	0.73434126	0.9624539	1.0	1809	tags=16%, list=11%, signal=18%
REACTOME_ASPARAGINE_N_LINKED_GLYCOSYLATION	REACTOME_ASPARAGINE_N_LINKED_GLYCOSYLATION		76	0.22971544	0.8394733	0.78644764	0.961112	1.0	2067	tags=11%, list=12%, signal=12%
KEGG_REGULATION_OF_ACTIN_CYTOSKELETON	KEGG_REGULATION_OF_ACTIN_CYTOSKELETON		209	0.20330413	0.83614874	0.8995816	0.96659356	1.0	3849	tags=24%, list=23%, signal=31%
REACTOME_ACYL_CHAIN_REMODELLING_OF_PI	REACTOME_ACYL_CHAIN_REMODELLING_OF_PI		15	0.33447134	0.83484685	0.71300447	0.9674559	1.0	2105	tags=33%, list=13%, signal=38%
PID_HIV_NEF_PATHWAY	PID_HIV_NEF_PATHWAY		35	0.26997307	0.8345207	0.7613169	0.9661143	1.0	1280	tags=11%, list=8%, signal=12%
REACTOME_TRANSCRIPTION	REACTOME_TRANSCRIPTION		145	0.20822375	0.83006144	0.86567163	0.9736881	1.0	7078	tags=46%, list=42%, signal=78%
REACTOME_SHC1_EVENTS_IN_EGFR_SIGNALING	REACTOME_SHC1_EVENTS_IN_EGFR_SIGNALING		15	0.32467976	0.82916707	0.6825726	0.9734625	1.0	1976	tags=13%, list=12%, signal=15%
PID_FOXO_PATHWAY	PID_FOXO_PATHWAY		49	0.24143289	0.82857245	0.7687366	0.97267514	1.0	2165	tags=14%, list=13%, signal=16%
REACTOME_ACTIVATION_OF_NF_KAPPAB_IN_B_CELLS	REACTOME_ACTIVATION_OF_NF_KAPPAB_IN_B_CELLS		61	0.2390789	0.8281745	0.78656125	0.9714139	1.0	6998	tags=52%, list=42%, signal=90%
KEGG_SELENOAMINO_ACID_METABOLISM	KEGG_SELENOAMINO_ACID_METABOLISM		25	0.29300958	0.82633996	0.70788914	0.9732042	1.0	1153	tags=16%, list=7%, signal=17%
REACTOME_MRNA_SPLICING	REACTOME_MRNA_SPLICING		103	0.2166499	0.8248496	0.8443983	0.97450346	1.0	13144	tags=100%, list=78%, signal=461%
KEGG_ARGININE_AND_PROLINE_METABOLISM	KEGG_ARGININE_AND_PROLINE_METABOLISM		49	0.24979518	0.8197271	0.777551	0.9830614	1.0	1154	tags=10%, list=7%, signal=11%
REACTOME_RNA_POL_III_TRANSCRIPTION_INITIATION_FROM_TYPE_2_PROMOTER	REACTOME_RNA_POL_III_TRANSCRIPTION_INITIATION_FROM_TYPE_2_PROMOTER		23	0.2920677	0.8195541	0.7137014	0.981392	1.0	11865	tags=100%, list=71%, signal=342%
BIOCARTA_PAR1_PATHWAY	BIOCARTA_PAR1_PATHWAY		37	0.25922498	0.81431156	0.72895277	0.9901513	1.0	1818	tags=14%, list=11%, signal=15%
BIOCARTA_AT1R_PATHWAY	BIOCARTA_AT1R_PATHWAY		32	0.26756603	0.814265	0.7668067	0.98819804	1.0	5792	tags=38%, list=35%, signal=57%
PID_CIRCADIAN_PATHWAY	PID_CIRCADIAN_PATHWAY		15	0.32474804	0.81363773	0.747412	0.98731416	1.0	1732	tags=20%, list=10%, signal=22%
BIOCARTA_NKCELLS_PATHWAY	BIOCARTA_NKCELLS_PATHWAY		18	0.3026922	0.8129057	0.73913044	0.9868242	1.0	990	tags=11%, list=6%, signal=12%
BIOCARTA_NGF_PATHWAY	BIOCARTA_NGF_PATHWAY		18	0.30259848	0.81217635	0.7464213	0.98619354	1.0	1976	tags=11%, list=12%, signal=13%
REACTOME_DESTABILIZATION_OF_MRNA_BY_TRISTETRAPROLIN_TTP	REACTOME_DESTABILIZATION_OF_MRNA_BY_TRISTETRAPROLIN_TTP		16	0.3134559	0.81155837	0.7136842	0.98546726	1.0	11505	tags=100%, list=69%, signal=319%
REACTOME_RNA_POL_III_TRANSCRIPTION	REACTOME_RNA_POL_III_TRANSCRIPTION		33	0.2673006	0.8108253	0.7940552	0.98491865	1.0	12282	tags=100%, list=73%, signal=374%
REACTOME_ADAPTIVE_IMMUNE_SYSTEM	REACTOME_ADAPTIVE_IMMUNE_SYSTEM		471	0.17936647	0.81054866	0.99782133	0.9834321	1.0	1280	tags=7%, list=8%, signal=7%
NABA_BASEMENT_MEMBRANES	NABA_BASEMENT_MEMBRANES		38	0.26072544	0.8102063	0.767184	0.9820777	1.0	2724	tags=26%, list=16%, signal=31%
KEGG_PANTOTHENATE_AND_COA_BIOSYNTHESIS	KEGG_PANTOTHENATE_AND_COA_BIOSYNTHESIS		15	0.32824287	0.80982333	0.7118644	0.980847	1.0	2029	tags=27%, list=12%, signal=30%
KEGG_PATHOGENIC_ESCHERICHIA_COLI_INFECTION	KEGG_PATHOGENIC_ESCHERICHIA_COLI_INFECTION		51	0.24295864	0.80942947	0.820296	0.9796221	1.0	2974	tags=20%, list=18%, signal=24%
PID_DNA_PK_PATHWAY	PID_DNA_PK_PATHWAY		16	0.30978534	0.8088284	0.7008032	0.9787794	1.0	183	tags=6%, list=1%, signal=6%
PID_RHOA_PATHWAY	PID_RHOA_PATHWAY		45	0.24616037	0.7981765	0.8222698	0.9971222	1.0	1773	tags=13%, list=11%, signal=15%
PID_MTOR_4PATHWAY	PID_MTOR_4PATHWAY		69	0.22562975	0.79705226	0.8658281	0.99715877	1.0	2003	tags=13%, list=12%, signal=15%
REACTOME_RNA_POL_I_TRANSCRIPTION_INITIATION	REACTOME_RNA_POL_I_TRANSCRIPTION_INITIATION		22	0.29355335	0.7966413	0.7659138	0.9959114	1.0	5697	tags=36%, list=34%, signal=55%
REACTOME_RNA_POL_III_TRANSCRIPTION_TERMINATION	REACTOME_RNA_POL_III_TRANSCRIPTION_TERMINATION		19	0.2983327	0.79624313	0.73275864	0.9946467	1.0	11759	tags=100%, list=70%, signal=335%
BIOCARTA_MET_PATHWAY	BIOCARTA_MET_PATHWAY		36	0.25313687	0.795094	0.794926	0.99478245	1.0	5134	tags=36%, list=31%, signal=52%
REACTOME_P75_NTR_RECEPTOR_MEDIATED_SIGNALLING	REACTOME_P75_NTR_RECEPTOR_MEDIATED_SIGNALLING		78	0.21832694	0.79352456	0.8656126	0.99566275	1.0	1593	tags=12%, list=10%, signal=13%
BIOCARTA_IL7_PATHWAY	BIOCARTA_IL7_PATHWAY		16	0.30719492	0.7926728	0.75170845	0.99523765	1.0	3549	tags=38%, list=21%, signal=48%
BIOCARTA_EIF_PATHWAY	BIOCARTA_EIF_PATHWAY		16	0.30544937	0.7925298	0.7610442	0.99347883	1.0	11639	tags=100%, list=69%, signal=327%
REACTOME_SIGNALING_BY_WNT	REACTOME_SIGNALING_BY_WNT		62	0.22452497	0.7873604	0.88322717	1.0	1.0	7190	tags=50%, list=43%, signal=87%
BIOCARTA_CHEMICAL_PATHWAY	BIOCARTA_CHEMICAL_PATHWAY		22	0.28057534	0.78671974	0.771134	0.9997409	1.0	1818	tags=14%, list=11%, signal=15%
PID_FAK_PATHWAY	PID_FAK_PATHWAY		58	0.23060618	0.7858157	0.8336842	0.9993203	1.0	4536	tags=26%, list=27%, signal=35%
REACTOME_CLASS_I_MHC_MEDIATED_ANTIGEN_PROCESSING_PRESENTATION	REACTOME_CLASS_I_MHC_MEDIATED_ANTIGEN_PROCESSING_PRESENTATION		227	0.18656969	0.78549445	0.9876033	0.997911	1.0	3921	tags=19%, list=23%, signal=24%
REACTOME_RNA_POL_III_CHAIN_ELONGATION	REACTOME_RNA_POL_III_CHAIN_ELONGATION		17	0.29829702	0.7850591	0.7763975	0.99666756	1.0	11759	tags=100%, list=70%, signal=335%
ST_GA12_PATHWAY	ST_GA12_PATHWAY		23	0.27285862	0.7811869	0.7886179	1.0	1.0	1688	tags=17%, list=10%, signal=19%
REACTOME_PLATELET_AGGREGATION_PLUG_FORMATION	REACTOME_PLATELET_AGGREGATION_PLUG_FORMATION		35	0.2543955	0.7786159	0.7826087	1.0	1.0	4837	tags=43%, list=29%, signal=60%
REACTOME_RNA_POL_III_TRANSCRIPTION_INITIATION_FROM_TYPE_3_PROMOTER	REACTOME_RNA_POL_III_TRANSCRIPTION_INITIATION_FROM_TYPE_3_PROMOTER		26	0.2671888	0.7779535	0.79545456	1.0	1.0	12282	tags=100%, list=73%, signal=374%
KEGG_ALANINE_ASPARTATE_AND_GLUTAMATE_METABOLISM	KEGG_ALANINE_ASPARTATE_AND_GLUTAMATE_METABOLISM		30	0.25947627	0.77676445	0.83716077	1.0	1.0	2984	tags=23%, list=18%, signal=28%
REACTOME_NOD1_2_SIGNALING_PATHWAY	REACTOME_NOD1_2_SIGNALING_PATHWAY		29	0.25711375	0.77485424	0.82272726	1.0	1.0	5228	tags=45%, list=31%, signal=65%
REACTOME_ABORTIVE_ELONGATION_OF_HIV1_TRANSCRIPT_IN_THE_ABSENCE_OF_TAT	REACTOME_ABORTIVE_ELONGATION_OF_HIV1_TRANSCRIPT_IN_THE_ABSENCE_OF_TAT		19	0.2870973	0.7726344	0.7537797	1.0	1.0	11947	tags=100%, list=71%, signal=348%
REACTOME_PREFOLDIN_MEDIATED_TRANSFER_OF_SUBSTRATE_TO_CCT_TRIC	REACTOME_PREFOLDIN_MEDIATED_TRANSFER_OF_SUBSTRATE_TO_CCT_TRIC		24	0.27135968	0.7642204	0.80851066	1.0	1.0	5232	tags=29%, list=31%, signal=42%
BIOCARTA_TFF_PATHWAY	BIOCARTA_TFF_PATHWAY		21	0.27681917	0.764215	0.8305785	1.0	1.0	1976	tags=14%, list=12%, signal=16%
REACTOME_SIGNALLING_TO_RAS	REACTOME_SIGNALLING_TO_RAS		27	0.2618318	0.7638643	0.8333333	1.0	1.0	2528	tags=19%, list=15%, signal=22%
REACTOME_COLLAGEN_FORMATION	REACTOME_COLLAGEN_FORMATION		53	0.22669896	0.76379824	0.8670886	1.0	1.0	3749	tags=26%, list=22%, signal=34%
KEGG_VIRAL_MYOCARDITIS	KEGG_VIRAL_MYOCARDITIS		54	0.23104218	0.76136947	0.8881579	1.0	1.0	455	tags=6%, list=3%, signal=6%
BIOCARTA_CASPASE_PATHWAY	BIOCARTA_CASPASE_PATHWAY		22	0.27450663	0.76136065	0.84647304	1.0	1.0	131	tags=5%, list=1%, signal=5%
REACTOME_PTM_GAMMA_CARBOXYLATION_HYPUSINE_FORMATION_AND_ARYLSULFATASE_ACTIVATION	REACTOME_PTM_GAMMA_CARBOXYLATION_HYPUSINE_FORMATION_AND_ARYLSULFATASE_ACTIVATION		22	0.27716136	0.75910896	0.8033126	1.0	1.0	1412	tags=18%, list=8%, signal=20%
BIOCARTA_P53_PATHWAY	BIOCARTA_P53_PATHWAY		16	0.28669527	0.7569558	0.77282375	1.0	1.0	1265	tags=13%, list=8%, signal=14%
REACTOME_SYNTHESIS_SECRETION_AND_INACTIVATION_OF_GLP1	REACTOME_SYNTHESIS_SECRETION_AND_INACTIVATION_OF_GLP1		17	0.28481942	0.75579655	0.79749477	1.0	1.0	3652	tags=29%, list=22%, signal=38%
KEGG_SMALL_CELL_LUNG_CANCER	KEGG_SMALL_CELL_LUNG_CANCER		82	0.2085081	0.75004804	0.92460316	1.0	1.0	4769	tags=33%, list=28%, signal=46%
REACTOME_ACTIVATED_TAK1_MEDIATES_P38_MAPK_ACTIVATION	REACTOME_ACTIVATED_TAK1_MEDIATES_P38_MAPK_ACTIVATION		17	0.28017887	0.74504995	0.82365143	1.0	1.0	3398	tags=35%, list=20%, signal=44%
ST_TUMOR_NECROSIS_FACTOR_PATHWAY	ST_TUMOR_NECROSIS_FACTOR_PATHWAY		29	0.25548202	0.7424155	0.85714287	1.0	1.0	5155	tags=48%, list=31%, signal=70%
REACTOME_AUTODEGRADATION_OF_CDH1_BY_CDH1_APC_C	REACTOME_AUTODEGRADATION_OF_CDH1_BY_CDH1_APC_C		56	0.21837555	0.7423743	0.88650966	1.0	1.0	13105	tags=100%, list=78%, signal=458%
REACTOME_METABOLISM_OF_VITAMINS_AND_COFACTORS	REACTOME_METABOLISM_OF_VITAMINS_AND_COFACTORS		49	0.21966843	0.7382695	0.91322315	1.0	1.0	2029	tags=14%, list=12%, signal=16%
REACTOME_RESPIRATORY_ELECTRON_TRANSPORT_ATP_SYNTHESIS_BY_CHEMIOSMOTIC_COUPLING_AND_HEAT_PRODUCTION_BY_UNCOUPLING_PROTEINS_	REACTOME_RESPIRATORY_ELECTRON_TRANSPORT_ATP_SYNTHESIS_BY_CHEMIOSMOTIC_COUPLING_AND_HEAT_PRODUCTION_BY_UNCOUPLING_PROTEINS_		78	0.20442134	0.7381614	0.92745095	1.0	1.0	12463	tags=99%, list=74%, signal=384%
REACTOME_FATTY_ACID_TRIACYLGLYCEROL_AND_KETONE_BODY_METABOLISM	REACTOME_FATTY_ACID_TRIACYLGLYCEROL_AND_KETONE_BODY_METABOLISM		162	0.1806254	0.7311085	0.98891354	1.0	1.0	3764	tags=24%, list=22%, signal=31%
KEGG_RIG_I_LIKE_RECEPTOR_SIGNALING_PATHWAY	KEGG_RIG_I_LIKE_RECEPTOR_SIGNALING_PATHWAY		54	0.21316539	0.7310274	0.91386557	1.0	1.0	5345	tags=35%, list=32%, signal=52%
REACTOME_RESPIRATORY_ELECTRON_TRANSPORT	REACTOME_RESPIRATORY_ELECTRON_TRANSPORT		62	0.21052681	0.7283752	0.9325397	1.0	1.0	7103	tags=53%, list=42%, signal=92%
PID_WNT_SIGNALING_PATHWAY	PID_WNT_SIGNALING_PATHWAY		28	0.2465429	0.7270212	0.8782051	1.0	1.0	2604	tags=25%, list=16%, signal=30%
PID_INSULIN_PATHWAY	PID_INSULIN_PATHWAY		45	0.21859306	0.7209301	0.92276424	1.0	1.0	2632	tags=20%, list=16%, signal=24%
REACTOME_FORMATION_OF_RNA_POL_II_ELONGATION_COMPLEX_	REACTOME_FORMATION_OF_RNA_POL_II_ELONGATION_COMPLEX_		37	0.23141429	0.72060406	0.9238683	1.0	1.0	7158	tags=49%, list=43%, signal=85%
REACTOME_PROCESSING_OF_CAPPED_INTRON_CONTAINING_PRE_MRNA	REACTOME_PROCESSING_OF_CAPPED_INTRON_CONTAINING_PRE_MRNA		130	0.18278673	0.71826583	0.9893843	1.0	1.0	13144	tags=99%, list=78%, signal=457%
REACTOME_NEGATIVE_REGULATORS_OF_RIG_I_MDA5_SIGNALING	REACTOME_NEGATIVE_REGULATORS_OF_RIG_I_MDA5_SIGNALING		29	0.24383044	0.7172065	0.89542484	1.0	1.0	6798	tags=45%, list=41%, signal=75%
BIOCARTA_INTEGRIN_PATHWAY	BIOCARTA_INTEGRIN_PATHWAY		37	0.23047552	0.71668214	0.9012605	1.0	1.0	4305	tags=27%, list=26%, signal=36%
KEGG_PYRIMIDINE_METABOLISM	KEGG_PYRIMIDINE_METABOLISM		92	0.19105819	0.7152253	0.9853557	1.0	1.0	1208	tags=5%, list=7%, signal=6%
REACTOME_REGULATORY_RNA_PATHWAYS	REACTOME_REGULATORY_RNA_PATHWAYS		21	0.2598435	0.71320665	0.86403507	1.0	1.0	7158	tags=52%, list=43%, signal=91%
REACTOME_DEADENYLATION_DEPENDENT_MRNA_DECAY	REACTOME_DEADENYLATION_DEPENDENT_MRNA_DECAY		41	0.22182989	0.71255666	0.9037657	1.0	1.0	13044	tags=100%, list=78%, signal=451%
BIOCARTA_RAC1_PATHWAY	BIOCARTA_RAC1_PATHWAY		23	0.2580354	0.71196085	0.8652174	1.0	1.0	831	tags=9%, list=5%, signal=9%
KEGG_NICOTINATE_AND_NICOTINAMIDE_METABOLISM	KEGG_NICOTINATE_AND_NICOTINAMIDE_METABOLISM		22	0.25343838	0.7111668	0.89484537	1.0	1.0	2265	tags=18%, list=14%, signal=21%
REACTOME_METABOLISM_OF_PROTEINS	REACTOME_METABOLISM_OF_PROTEINS		394	0.16107596	0.71026415	1.0	1.0	1.0	738	tags=4%, list=4%, signal=4%
REACTOME_RNA_POL_I_TRANSCRIPTION_TERMINATION	REACTOME_RNA_POL_I_TRANSCRIPTION_TERMINATION		19	0.25894877	0.71025217	0.8609407	1.0	1.0	6990	tags=53%, list=42%, signal=90%
KEGG_ASTHMA	KEGG_ASTHMA		19	0.2590496	0.7095635	0.877712	1.0	1.0	509	tags=11%, list=3%, signal=11%
BIOCARTA_INSULIN_PATHWAY	BIOCARTA_INSULIN_PATHWAY		22	0.253133	0.70749986	0.89344263	1.0	1.0	2627	tags=18%, list=16%, signal=22%
PID_RET_PATHWAY	PID_RET_PATHWAY		39	0.22200194	0.70737916	0.9152893	1.0	1.0	3547	tags=28%, list=21%, signal=36%
REACTOME_FORMATION_OF_THE_HIV1_EARLY_ELONGATION_COMPLEX	REACTOME_FORMATION_OF_THE_HIV1_EARLY_ELONGATION_COMPLEX		27	0.24373639	0.70593953	0.8944223	1.0	1.0	4784	tags=26%, list=29%, signal=36%
REACTOME_RIG_I_MDA5_MEDIATED_INDUCTION_OF_IFN_ALPHA_BETA_PATHWAYS	REACTOME_RIG_I_MDA5_MEDIATED_INDUCTION_OF_IFN_ALPHA_BETA_PATHWAYS		55	0.20339963	0.69831026	0.9520697	1.0	1.0	5075	tags=33%, list=30%, signal=47%
PID_ERA_GENOMIC_PATHWAY	PID_ERA_GENOMIC_PATHWAY		63	0.19958787	0.697578	0.95757574	1.0	1.0	5173	tags=37%, list=31%, signal=53%
PID_AURORA_A_PATHWAY	PID_AURORA_A_PATHWAY		30	0.235893	0.69567794	0.920082	1.0	1.0	67	tags=3%, list=0%, signal=3%
REACTOME_MRNA_3_END_PROCESSING	REACTOME_MRNA_3_END_PROCESSING		33	0.22703174	0.68408865	0.90625	1.0	1.0	7390	tags=61%, list=44%, signal=108%
REACTOME_POST_CHAPERONIN_TUBULIN_FOLDING_PATHWAY	REACTOME_POST_CHAPERONIN_TUBULIN_FOLDING_PATHWAY		16	0.2659132	0.68397903	0.868009	1.0	1.0	2704	tags=19%, list=16%, signal=22%
REACTOME_SIGNALING_BY_FGFR_MUTANTS	REACTOME_SIGNALING_BY_FGFR_MUTANTS		43	0.21630237	0.6815831	0.94375	1.0	1.0	2776	tags=23%, list=17%, signal=28%
REACTOME_PIP3_ACTIVATES_AKT_SIGNALING	REACTOME_PIP3_ACTIVATES_AKT_SIGNALING		27	0.2328598	0.6800982	0.8995816	1.0	1.0	1213	tags=11%, list=7%, signal=12%
PID_THROMBIN_PAR4_PATHWAY	PID_THROMBIN_PAR4_PATHWAY		15	0.26342618	0.6737115	0.87110186	1.0	1.0	855	tags=13%, list=5%, signal=14%
PID_P38_MK2_PATHWAY	PID_P38_MK2_PATHWAY		21	0.24241097	0.6719401	0.90361446	1.0	1.0	2575	tags=14%, list=15%, signal=17%
BIOCARTA_ATM_PATHWAY	BIOCARTA_ATM_PATHWAY		20	0.24884415	0.6695926	0.9343891	1.0	1.0	67	tags=5%, list=0%, signal=5%
BIOCARTA_HIF_PATHWAY	BIOCARTA_HIF_PATHWAY		15	0.26227927	0.6664485	0.8848614	1.0	1.0	4658	tags=33%, list=28%, signal=46%
PID_SYNDECAN_3_PATHWAY	PID_SYNDECAN_3_PATHWAY		16	0.2611921	0.6648182	0.8926316	1.0	1.0	2592	tags=19%, list=15%, signal=22%
REACTOME_DOWNSTREAM_TCR_SIGNALING	REACTOME_DOWNSTREAM_TCR_SIGNALING		27	0.23241971	0.66413057	0.92258066	1.0	1.0	4115	tags=26%, list=25%, signal=34%
REACTOME_MEMBRANE_TRAFFICKING	REACTOME_MEMBRANE_TRAFFICKING		117	0.16980663	0.66334593	0.9956616	1.0	1.0	2501	tags=9%, list=15%, signal=10%
PID_SMAD2_3PATHWAY	PID_SMAD2_3PATHWAY		17	0.24883312	0.66307205	0.92569	1.0	1.0	4974	tags=29%, list=30%, signal=42%
REACTOME_SIGNALLING_TO_ERKS	REACTOME_SIGNALLING_TO_ERKS		36	0.2079176	0.65775347	0.95268816	1.0	1.0	2528	tags=14%, list=15%, signal=16%
REACTOME_MRNA_CAPPING	REACTOME_MRNA_CAPPING		27	0.22285803	0.6566877	0.9471459	1.0	1.0	7235	tags=52%, list=43%, signal=91%
REACTOME_PKB_MEDIATED_EVENTS	REACTOME_PKB_MEDIATED_EVENTS		28	0.2235967	0.65662676	0.9323144	1.0	1.0	5304	tags=36%, list=32%, signal=52%
REACTOME_SCF_BETA_TRCP_MEDIATED_DEGRADATION_OF_EMI1	REACTOME_SCF_BETA_TRCP_MEDIATED_DEGRADATION_OF_EMI1		49	0.20017059	0.6555159	0.9682875	1.0	1.0	6998	tags=51%, list=42%, signal=87%
REACTOME_DOWNREGULATION_OF_SMAD2_3_SMAD4_TRANSCRIPTIONAL_ACTIVITY	REACTOME_DOWNREGULATION_OF_SMAD2_3_SMAD4_TRANSCRIPTIONAL_ACTIVITY		19	0.24269426	0.6553505	0.9306723	1.0	1.0	2126	tags=16%, list=13%, signal=18%
PID_REELIN_PATHWAY	PID_REELIN_PATHWAY		29	0.22025058	0.6536926	0.9244898	1.0	1.0	1513	tags=14%, list=9%, signal=15%
REACTOME_SIGNALING_BY_THE_B_CELL_RECEPTOR_BCR	REACTOME_SIGNALING_BY_THE_B_CELL_RECEPTOR_BCR		121	0.16914523	0.6511329	0.9979592	1.0	1.0	3073	tags=13%, list=18%, signal=16%
REACTOME_LATE_PHASE_OF_HIV_LIFE_CYCLE	REACTOME_LATE_PHASE_OF_HIV_LIFE_CYCLE		93	0.17536455	0.64859885	0.99164927	1.0	1.0	7235	tags=46%, list=43%, signal=81%
REACTOME_SHC_RELATED_EVENTS	REACTOME_SHC_RELATED_EVENTS		17	0.24541372	0.6446352	0.9278132	1.0	1.0	1976	tags=12%, list=12%, signal=13%
REACTOME_INHIBITION_OF_INSULIN_SECRETION_BY_ADRENALINE_NORADRENALINE	REACTOME_INHIBITION_OF_INSULIN_SECRETION_BY_ADRENALINE_NORADRENALINE		25	0.2180339	0.63918525	0.95227766	1.0	1.0	2420	tags=20%, list=14%, signal=23%
REACTOME_GABA_SYNTHESIS_RELEASE_REUPTAKE_AND_DEGRADATION	REACTOME_GABA_SYNTHESIS_RELEASE_REUPTAKE_AND_DEGRADATION		16	0.24889927	0.637381	0.8989899	1.0	1.0	327	tags=6%, list=2%, signal=6%
REACTOME_FACTORS_INVOLVED_IN_MEGAKARYOCYTE_DEVELOPMENT_AND_PLATELET_PRODUCTION	REACTOME_FACTORS_INVOLVED_IN_MEGAKARYOCYTE_DEVELOPMENT_AND_PLATELET_PRODUCTION		96	0.16940022	0.62694013	0.9957356	1.0	1.0	4880	tags=34%, list=29%, signal=48%
REACTOME_APC_C_CDC20_MEDIATED_DEGRADATION_OF_MITOTIC_PROTEINS	REACTOME_APC_C_CDC20_MEDIATED_DEGRADATION_OF_MITOTIC_PROTEINS		65	0.17726362	0.62431365	0.997921	1.0	1.0	13793	tags=100%, list=82%, signal=564%
REACTOME_SCFSKP2_MEDIATED_DEGRADATION_OF_P27_P21	REACTOME_SCFSKP2_MEDIATED_DEGRADATION_OF_P27_P21		53	0.18155415	0.6140502	0.98964804	1.0	1.0	6998	tags=55%, list=42%, signal=94%
KEGG_HUNTINGTONS_DISEASE	KEGG_HUNTINGTONS_DISEASE		165	0.1525965	0.61185783	1.0	1.0	1.0	6498	tags=41%, list=39%, signal=67%
REACTOME_APOPTOTIC_CLEAVAGE_OF_CELLULAR_PROTEINS	REACTOME_APOPTOTIC_CLEAVAGE_OF_CELLULAR_PROTEINS		36	0.19217812	0.60809076	0.98734176	1.0	1.0	4676	tags=39%, list=28%, signal=54%
REACTOME_P53_INDEPENDENT_G1_S_DNA_DAMAGE_CHECKPOINT	REACTOME_P53_INDEPENDENT_G1_S_DNA_DAMAGE_CHECKPOINT		48	0.18347266	0.60722405	0.99154335	1.0	1.0	6998	tags=52%, list=42%, signal=89%
BIOCARTA_NDKDYNAMIN_PATHWAY	BIOCARTA_NDKDYNAMIN_PATHWAY		18	0.22806674	0.5988236	0.9601677	1.0	1.0	5283	tags=50%, list=32%, signal=73%
KEGG_N_GLYCAN_BIOSYNTHESIS	KEGG_N_GLYCAN_BIOSYNTHESIS		42	0.18236391	0.59314233	0.992126	1.0	1.0	558	tags=5%, list=3%, signal=5%
PID_HDAC_CLASSI_PATHWAY	PID_HDAC_CLASSI_PATHWAY		65	0.16786681	0.5912072	0.997992	1.0	1.0	4402	tags=28%, list=26%, signal=37%
BIOCARTA_RAS_PATHWAY	BIOCARTA_RAS_PATHWAY		23	0.21019536	0.591165	0.96428573	1.0	1.0	1213	tags=9%, list=7%, signal=9%
PID_NFKAPPAB_CANONICAL_PATHWAY	PID_NFKAPPAB_CANONICAL_PATHWAY		23	0.21144831	0.58749634	0.96465695	1.0	1.0	5075	tags=43%, list=30%, signal=62%
REACTOME_INWARDLY_RECTIFYING_K_CHANNELS	REACTOME_INWARDLY_RECTIFYING_K_CHANNELS		31	0.19173355	0.58627963	0.98778003	1.0	1.0	4379	tags=29%, list=26%, signal=39%
REACTOME_TCR_SIGNALING	REACTOME_TCR_SIGNALING		44	0.17942594	0.5856471	0.99358976	1.0	1.0	5930	tags=48%, list=35%, signal=74%
PID_PRL_SIGNALING_EVENTS_PATHWAY	PID_PRL_SIGNALING_EVENTS_PATHWAY		22	0.21209826	0.583135	0.9743083	1.0	1.0	1265	tags=9%, list=8%, signal=10%
REACTOME_DEADENYLATION_OF_MRNA	REACTOME_DEADENYLATION_OF_MRNA		18	0.22152503	0.5785864	0.95652175	1.0	1.0	13044	tags=100%, list=78%, signal=451%
REACTOME_MITOCHONDRIAL_TRNA_AMINOACYLATION	REACTOME_MITOCHONDRIAL_TRNA_AMINOACYLATION		21	0.20870964	0.57533896	0.98237884	1.0	1.0	4738	tags=33%, list=28%, signal=46%
REACTOME_MICRORNA_MIRNA_BIOGENESIS	REACTOME_MICRORNA_MIRNA_BIOGENESIS		18	0.21411495	0.5736249	0.96328294	1.0	1.0	13168	tags=100%, list=79%, signal=467%
KEGG_ONE_CARBON_POOL_BY_FOLATE	KEGG_ONE_CARBON_POOL_BY_FOLATE		16	0.2181383	0.5714074	0.9591837	1.0	1.0	383	tags=6%, list=2%, signal=6%
REACTOME_CDK_MEDIATED_PHOSPHORYLATION_AND_REMOVAL_OF_CDC6	REACTOME_CDK_MEDIATED_PHOSPHORYLATION_AND_REMOVAL_OF_CDC6		46	0.17508431	0.5701913	0.9933481	1.0	1.0	6998	tags=52%, list=42%, signal=89%
REACTOME_AMINO_ACID_SYNTHESIS_AND_INTERCONVERSION_TRANSAMINATION	REACTOME_AMINO_ACID_SYNTHESIS_AND_INTERCONVERSION_TRANSAMINATION		16	0.2189733	0.5590212	0.9678899	1.0	1.0	4310	tags=25%, list=26%, signal=34%
REACTOME_RNA_POL_I_RNA_POL_III_AND_MITOCHONDRIAL_TRANSCRIPTION	REACTOME_RNA_POL_I_RNA_POL_III_AND_MITOCHONDRIAL_TRANSCRIPTION		64	0.15639974	0.5501193	1.0	1.0	1.0	14141	tags=100%, list=84%, signal=639%
REACTOME_TRNA_AMINOACYLATION	REACTOME_TRNA_AMINOACYLATION		41	0.17117506	0.54644394	0.9852008	1.0	1.0	6368	tags=41%, list=38%, signal=67%
REACTOME_SIGNALING_BY_ROBO_RECEPTOR	REACTOME_SIGNALING_BY_ROBO_RECEPTOR		29	0.18672271	0.5455432	0.9822222	1.0	1.0	4250	tags=28%, list=25%, signal=37%
REACTOME_ANTIGEN_PROCESSING_UBIQUITINATION_PROTEASOME_DEGRADATION	REACTOME_ANTIGEN_PROCESSING_UBIQUITINATION_PROTEASOME_DEGRADATION		196	0.13090746	0.5406012	1.0	1.0	1.0	5620	tags=32%, list=34%, signal=47%
KEGG_BASAL_TRANSCRIPTION_FACTORS	KEGG_BASAL_TRANSCRIPTION_FACTORS		33	0.17887734	0.53813463	0.9939759	1.0	1.0	4486	tags=30%, list=27%, signal=41%
KEGG_ALZHEIMERS_DISEASE	KEGG_ALZHEIMERS_DISEASE		153	0.13095377	0.521412	1.0	1.0	1.0	3878	tags=16%, list=23%, signal=21%
REACTOME_DOWNSTREAM_SIGNALING_EVENTS_OF_B_CELL_RECEPTOR_BCR	REACTOME_DOWNSTREAM_SIGNALING_EVENTS_OF_B_CELL_RECEPTOR_BCR		92	0.14051022	0.52135545	1.0	1.0	1.0	6998	tags=50%, list=42%, signal=85%
KEGG_GLYCOSYLPHOSPHATIDYLINOSITOL_GPI_ANCHOR_BIOSYNTHESIS	KEGG_GLYCOSYLPHOSPHATIDYLINOSITOL_GPI_ANCHOR_BIOSYNTHESIS		24	0.1810139	0.51731086	0.98891354	1.0	1.0	13723	tags=100%, list=82%, signal=552%
REACTOME_ENERGY_DEPENDENT_REGULATION_OF_MTOR_BY_LKB1_AMPK	REACTOME_ENERGY_DEPENDENT_REGULATION_OF_MTOR_BY_LKB1_AMPK		17	0.1951984	0.50741524	0.9956989	1.0	1.0	6563	tags=59%, list=39%, signal=97%
KEGG_AMINOACYL_TRNA_BIOSYNTHESIS	KEGG_AMINOACYL_TRNA_BIOSYNTHESIS		40	0.1618681	0.50212866	1.0	1.0	1.0	6368	tags=43%, list=38%, signal=68%
REACTOME_GENERATION_OF_SECOND_MESSENGER_MOLECULES	REACTOME_GENERATION_OF_SECOND_MESSENGER_MOLECULES		20	0.18357669	0.50034577	0.993865	1.0	1.0	5323	tags=45%, list=32%, signal=66%
REACTOME_MRNA_PROCESSING	REACTOME_MRNA_PROCESSING		148	0.1235849	0.49728665	1.0	1.0	1.0	14699	tags=100%, list=88%, signal=809%
REACTOME_HOST_INTERACTIONS_OF_HIV_FACTORS	REACTOME_HOST_INTERACTIONS_OF_HIV_FACTORS		114	0.12988335	0.49710065	1.0	1.0	1.0	14590	tags=100%, list=87%, signal=770%
REACTOME_RNA_POL_I_TRANSCRIPTION	REACTOME_RNA_POL_I_TRANSCRIPTION		32	0.1561005	0.47601616	1.0	1.0	1.0	14141	tags=100%, list=84%, signal=640%
PID_MYC_PATHWAY	PID_MYC_PATHWAY		25	0.15055622	0.43329027	0.9934066	1.0	1.0	1762	tags=8%, list=11%, signal=9%
BIOCARTA_PTDINS_PATHWAY	BIOCARTA_PTDINS_PATHWAY		23	0.15174238	0.4213836	1.0	1.0	1.0	5781	tags=35%, list=35%, signal=53%
REACTOME_HIV_INFECTION	REACTOME_HIV_INFECTION		181	0.101977296	0.4096036	1.0	1.0	1.0	7235	tags=45%, list=43%, signal=78%
REACTOME_GOLGI_ASSOCIATED_VESICLE_BIOGENESIS	REACTOME_GOLGI_ASSOCIATED_VESICLE_BIOGENESIS		48	0.10919545	0.36277327	1.0	1.0	1.0	14927	tags=100%, list=89%, signal=915%
KEGG_PARKINSONS_DISEASE	KEGG_PARKINSONS_DISEASE		109	0.089201815	0.3421797	1.0	0.99997604	1.0	7009	tags=44%, list=42%, signal=75%
