# Supplementary material for: Structure-function analysis of purified proanthocyanidins reveals a role for polymer size in suppressing inflammatory responses
Source: Commun Biol. 2021 Jul 21;4:896. doi: 10.1038/s42003-021-02408-3 (PMC8295316; doi:10.1038/s42003-021-02408-3)
Supplement: Supplementary file 4 — Supplementary Data 1 [file 42003_2021_2408_MOESM4_ESM.zip › GSEA - regulated pathways in macrophages/upregulated by High PAC compared to control.xls]

NAME	GS<br> follow link to MSigDB	GS DETAILS	SIZE	ES	NES	NOM p-val	FDR q-val	FWER p-val	RANK AT MAX	LEADING EDGE
BIOCARTA_ERYTH_PATHWAY	BIOCARTA_ERYTH_PATHWAY	Details ...	15	-0.81107444	-2.0291772	0.0	0.0051462846	0.005	1158	tags=53%, list=7%, signal=57%
PID_ATF2_PATHWAY	PID_ATF2_PATHWAY	Details ...	57	-0.58268285	-1.8952266	0.0	0.07538965	0.139	2349	tags=33%, list=14%, signal=39%
REACTOME_OLFACTORY_SIGNALING_PATHWAY	REACTOME_OLFACTORY_SIGNALING_PATHWAY	Details ...	170	-0.4963765	-1.8846705	0.0	0.058145046	0.158	3169	tags=42%, list=19%, signal=52%
PID_AMB2_NEUTROPHILS_PATHWAY	PID_AMB2_NEUTROPHILS_PATHWAY	Details ...	39	-0.60365874	-1.8552608	0.0	0.07347434	0.253	1450	tags=31%, list=9%, signal=34%
BIOCARTA_INFLAM_PATHWAY	BIOCARTA_INFLAM_PATHWAY	Details ...	25	-0.66337615	-1.8498349	0.0	0.06372473	0.272	2284	tags=52%, list=14%, signal=60%
BIOCARTA_DC_PATHWAY	BIOCARTA_DC_PATHWAY	Details ...	21	-0.69140893	-1.8431354	0.0016638935	0.058283128	0.293	2814	tags=57%, list=17%, signal=69%
KEGG_NOD_LIKE_RECEPTOR_SIGNALING_PATHWAY	KEGG_NOD_LIKE_RECEPTOR_SIGNALING_PATHWAY	Details ...	53	-0.58010167	-1.8281891	0.0	0.061192285	0.344	2014	tags=23%, list=12%, signal=26%
REACTOME_INTERFERON_ALPHA_BETA_SIGNALING	REACTOME_INTERFERON_ALPHA_BETA_SIGNALING	Details ...	38	-0.59224135	-1.8094597	0.0016	0.07327425	0.428	2806	tags=37%, list=17%, signal=44%
KEGG_OLFACTORY_TRANSDUCTION	KEGG_OLFACTORY_TRANSDUCTION	Details ...	221	-0.45920396	-1.8060545	0.0	0.06891157	0.445	2668	tags=35%, list=16%, signal=41%
KEGG_CYTOSOLIC_DNA_SENSING_PATHWAY	KEGG_CYTOSOLIC_DNA_SENSING_PATHWAY	Details ...	40	-0.58368176	-1.797703	0.0	0.06925505	0.49	665	tags=18%, list=4%, signal=18%
PID_INTEGRIN_A9B1_PATHWAY	PID_INTEGRIN_A9B1_PATHWAY	Details ...	25	-0.63457805	-1.7898579	0.0050251256	0.07026379	0.529	1528	tags=24%, list=9%, signal=26%
BIOCARTA_IL10_PATHWAY	BIOCARTA_IL10_PATHWAY	Details ...	17	-0.6968011	-1.7667699	0.0	0.09039682	0.652	1838	tags=35%, list=11%, signal=40%
BIOCARTA_IL1R_PATHWAY	BIOCARTA_IL1R_PATHWAY	Details ...	32	-0.60119027	-1.7513236	0.004784689	0.10093422	0.713	1039	tags=25%, list=6%, signal=27%
REACTOME_ZINC_TRANSPORTERS	REACTOME_ZINC_TRANSPORTERS	Details ...	15	-0.6788165	-1.7181752	0.008802817	0.14339514	0.843	3372	tags=47%, list=20%, signal=58%
NABA_SECRETED_FACTORS	NABA_SECRETED_FACTORS	Details ...	284	-0.42170566	-1.7102003	0.0	0.14603631	0.874	2829	tags=35%, list=17%, signal=41%
PID_FRA_PATHWAY	PID_FRA_PATHWAY	Details ...	36	-0.5531788	-1.6851707	0.008250825	0.18692762	0.949	1838	tags=33%, list=11%, signal=37%
REACTOME_TRANSPORT_OF_GLUCOSE_AND_OTHER_SUGARS_BILE_SALTS_AND_ORGANIC_ACIDS_METAL_IONS_AND_AMINE_COMPOUNDS	REACTOME_TRANSPORT_OF_GLUCOSE_AND_OTHER_SUGARS_BILE_SALTS_AND_ORGANIC_ACIDS_METAL_IONS_AND_AMINE_COMPOUNDS	Details ...	84	-0.4904302	-1.684489	0.0013927576	0.17751247	0.95	4076	tags=50%, list=24%, signal=66%
PID_IL23_PATHWAY	PID_IL23_PATHWAY	Details ...	36	-0.55364925	-1.6839212	0.0060790274	0.16879368	0.952	2817	tags=36%, list=17%, signal=43%
PID_GMCSF_PATHWAY	PID_GMCSF_PATHWAY	Details ...	36	-0.56402326	-1.6823398	0.004754358	0.16284694	0.956	1812	tags=22%, list=11%, signal=25%
REACTOME_ION_TRANSPORT_BY_P_TYPE_ATPASES	REACTOME_ION_TRANSPORT_BY_P_TYPE_ATPASES	Details ...	33	-0.57161695	-1.6795509	0.00477707	0.15990515	0.961	3783	tags=48%, list=23%, signal=63%
KEGG_HEMATOPOIETIC_CELL_LINEAGE	KEGG_HEMATOPOIETIC_CELL_LINEAGE		75	-0.49353585	-1.6775692	0.0045871558	0.15582888	0.961	3052	tags=37%, list=18%, signal=45%
KEGG_TOLL_LIKE_RECEPTOR_SIGNALING_PATHWAY	KEGG_TOLL_LIKE_RECEPTOR_SIGNALING_PATHWAY		88	-0.47668284	-1.6706947	0.0014430014	0.16002817	0.966	2193	tags=22%, list=13%, signal=25%
BIOCARTA_CYTOKINE_PATHWAY	BIOCARTA_CYTOKINE_PATHWAY		19	-0.6361389	-1.6704153	0.0085324235	0.15357454	0.968	2814	tags=47%, list=17%, signal=57%
PID_REG_GR_PATHWAY	PID_REG_GR_PATHWAY		80	-0.485583	-1.6684351	0.0014992504	0.15083857	0.969	3236	tags=28%, list=19%, signal=34%
BIOCARTA_NKT_PATHWAY	BIOCARTA_NKT_PATHWAY		29	-0.5716427	-1.657718	0.004769475	0.16470596	0.978	2245	tags=41%, list=13%, signal=48%
WNT_SIGNALING	WNT_SIGNALING		88	-0.47096568	-1.6557708	0.0	0.16131638	0.98	3299	tags=32%, list=20%, signal=39%
BIOCARTA_NO2IL12_PATHWAY	BIOCARTA_NO2IL12_PATHWAY		17	-0.64605135	-1.6481686	0.014084507	0.16823764	0.984	2245	tags=35%, list=13%, signal=41%
PID_SYNDECAN_4_PATHWAY	PID_SYNDECAN_4_PATHWAY		32	-0.5617618	-1.635686	0.0132231405	0.18447211	0.991	2942	tags=41%, list=18%, signal=49%
PID_EPHRINB_REV_PATHWAY	PID_EPHRINB_REV_PATHWAY		30	-0.5569714	-1.6280429	0.012924071	0.19353083	0.995	4152	tags=43%, list=25%, signal=58%
PID_IL6_7_PATHWAY	PID_IL6_7_PATHWAY		47	-0.50951105	-1.6208212	0.01088647	0.2014722	0.996	1274	tags=19%, list=8%, signal=21%
ST_TUMOR_NECROSIS_FACTOR_PATHWAY	ST_TUMOR_NECROSIS_FACTOR_PATHWAY		29	-0.5632342	-1.6198064	0.016103059	0.19667548	0.996	1774	tags=24%, list=11%, signal=27%
PID_CD40_PATHWAY	PID_CD40_PATHWAY		29	-0.5621148	-1.6194135	0.011764706	0.19114201	0.996	4438	tags=52%, list=26%, signal=70%
REACTOME_ACTIVATION_OF_KAINATE_RECEPTORS_UPON_GLUTAMATE_BINDING	REACTOME_ACTIVATION_OF_KAINATE_RECEPTORS_UPON_GLUTAMATE_BINDING		31	-0.55739224	-1.6179408	0.009661836	0.18866569	0.996	2832	tags=39%, list=17%, signal=46%
KEGG_RIG_I_LIKE_RECEPTOR_SIGNALING_PATHWAY	KEGG_RIG_I_LIKE_RECEPTOR_SIGNALING_PATHWAY		54	-0.48568803	-1.6044722	0.010590015	0.20742525	0.996	3366	tags=28%, list=20%, signal=35%
PID_IL3_PATHWAY	PID_IL3_PATHWAY		26	-0.5631963	-1.6032087	0.012944984	0.20455517	0.998	1812	tags=23%, list=11%, signal=26%
PID_WNT_SIGNALING_PATHWAY	PID_WNT_SIGNALING_PATHWAY		28	-0.5569749	-1.6002158	0.013136289	0.2049555	0.998	1676	tags=36%, list=10%, signal=40%
BIOCARTA_NFKB_PATHWAY	BIOCARTA_NFKB_PATHWAY		23	-0.58791417	-1.5994806	0.011570248	0.20062348	0.998	1774	tags=22%, list=11%, signal=24%
KEGG_GRAFT_VERSUS_HOST_DISEASE	KEGG_GRAFT_VERSUS_HOST_DISEASE		19	-0.61310077	-1.5985692	0.013266998	0.19713672	0.998	2674	tags=53%, list=16%, signal=63%
KEGG_JAK_STAT_SIGNALING_PATHWAY	KEGG_JAK_STAT_SIGNALING_PATHWAY		131	-0.42939872	-1.5941602	0.0014285714	0.20145395	0.999	3037	tags=28%, list=18%, signal=34%
KEGG_PRION_DISEASES	KEGG_PRION_DISEASES		33	-0.53462094	-1.5872526	0.013071896	0.20952463	1.0	498	tags=15%, list=3%, signal=16%
KEGG_RENAL_CELL_CARCINOMA	KEGG_RENAL_CELL_CARCINOMA		70	-0.4665282	-1.5832909	0.0060331826	0.21257144	1.0	3218	tags=24%, list=19%, signal=30%
KEGG_CYTOKINE_CYTOKINE_RECEPTOR_INTERACTION	KEGG_CYTOKINE_CYTOKINE_RECEPTOR_INTERACTION		216	-0.40383226	-1.5831896	0.0	0.20763332	1.0	2460	tags=30%, list=15%, signal=35%
BIOCARTA_HSP27_PATHWAY	BIOCARTA_HSP27_PATHWAY		15	-0.6501729	-1.5823765	0.017152658	0.20481949	1.0	2421	tags=40%, list=14%, signal=47%
PID_AP1_PATHWAY	PID_AP1_PATHWAY		68	-0.47357982	-1.5809958	0.0029325513	0.2024953	1.0	2276	tags=26%, list=14%, signal=31%
PID_TAP63_PATHWAY	PID_TAP63_PATHWAY		52	-0.49412557	-1.5757282	0.012598425	0.20843782	1.0	3899	tags=38%, list=23%, signal=50%
PID_AVB3_OPN_PATHWAY	PID_AVB3_OPN_PATHWAY		31	-0.5401416	-1.5714071	0.014925373	0.21191718	1.0	1281	tags=19%, list=8%, signal=21%
REACTOME_METAL_ION_SLC_TRANSPORTERS	REACTOME_METAL_ION_SLC_TRANSPORTERS		22	-0.5857246	-1.5670795	0.02027027	0.21583197	1.0	1087	tags=23%, list=6%, signal=24%
PID_IL27_PATHWAY	PID_IL27_PATHWAY		26	-0.55426526	-1.5658579	0.037398376	0.21306135	1.0	4179	tags=50%, list=25%, signal=67%
REACTOME_G_ALPHA_S_SIGNALLING_EVENTS	REACTOME_G_ALPHA_S_SIGNALLING_EVENTS		117	-0.42716083	-1.5649666	0.0013888889	0.21037857	1.0	3991	tags=44%, list=24%, signal=58%
BIOCARTA_CCR5_PATHWAY	BIOCARTA_CCR5_PATHWAY		17	-0.6094286	-1.5648396	0.04475043	0.20640077	1.0	1260	tags=29%, list=8%, signal=32%
BIOCARTA_LAIR_PATHWAY	BIOCARTA_LAIR_PATHWAY		16	-0.6247694	-1.5630567	0.029010238	0.2059277	1.0	1039	tags=25%, list=6%, signal=27%
KEGG_NEUROTROPHIN_SIGNALING_PATHWAY	KEGG_NEUROTROPHIN_SIGNALING_PATHWAY		125	-0.4182177	-1.5552342	0.0028490028	0.21669033	1.0	2656	tags=21%, list=16%, signal=25%
SIG_CD40PATHWAYMAP	SIG_CD40PATHWAYMAP		32	-0.5261843	-1.554886	0.014851485	0.21318771	1.0	2014	tags=25%, list=12%, signal=28%
SIG_PIP3_SIGNALING_IN_CARDIAC_MYOCTES	SIG_PIP3_SIGNALING_IN_CARDIAC_MYOCTES		66	-0.46249953	-1.5427773	0.010416667	0.23466443	1.0	2612	tags=21%, list=16%, signal=25%
BIOCARTA_BARRESTIN_SRC_PATHWAY	BIOCARTA_BARRESTIN_SRC_PATHWAY		15	-0.60543627	-1.5396602	0.02915952	0.23606113	1.0	3767	tags=40%, list=22%, signal=52%
KEGG_LEISHMANIA_INFECTION	KEGG_LEISHMANIA_INFECTION		57	-0.46433285	-1.5317903	0.014306151	0.24817823	1.0	2871	tags=26%, list=17%, signal=32%
REACTOME_GPCR_LIGAND_BINDING	REACTOME_GPCR_LIGAND_BINDING		351	-0.3720969	-1.5285302	0.0	0.251173	1.0	3586	tags=37%, list=21%, signal=46%
ST_MYOCYTE_AD_PATHWAY	ST_MYOCYTE_AD_PATHWAY		27	-0.536062	-1.5272423	0.0328152	0.24942103	1.0	3134	tags=33%, list=19%, signal=41%
REACTOME_TRANSMEMBRANE_TRANSPORT_OF_SMALL_MOLECULES	REACTOME_TRANSMEMBRANE_TRANSPORT_OF_SMALL_MOLECULES		391	-0.36882845	-1.523869	0.0	0.25208828	1.0	3783	tags=33%, list=23%, signal=42%
REACTOME_REGULATION_OF_INSULIN_SECRETION_BY_GLUCAGON_LIKE_PEPTIDE1	REACTOME_REGULATION_OF_INSULIN_SECRETION_BY_GLUCAGON_LIKE_PEPTIDE1		41	-0.49119887	-1.5218047	0.011128776	0.25261208	1.0	2832	tags=29%, list=17%, signal=35%
KEGG_HYPERTROPHIC_CARDIOMYOPATHY_HCM	KEGG_HYPERTROPHIC_CARDIOMYOPATHY_HCM		82	-0.44036677	-1.5181984	0.010218978	0.25562605	1.0	2033	tags=23%, list=12%, signal=26%
REACTOME_CHEMOKINE_RECEPTORS_BIND_CHEMOKINES	REACTOME_CHEMOKINE_RECEPTORS_BIND_CHEMOKINES		40	-0.48745608	-1.5166042	0.025276462	0.25528207	1.0	1356	tags=28%, list=8%, signal=30%
REACTOME_CLASS_A1_RHODOPSIN_LIKE_RECEPTORS	REACTOME_CLASS_A1_RHODOPSIN_LIKE_RECEPTORS		254	-0.3806716	-1.5117282	0.0	0.2617774	1.0	2987	tags=33%, list=18%, signal=40%
REACTOME_SIGNALLING_TO_RAS	REACTOME_SIGNALLING_TO_RAS		27	-0.5333373	-1.5006535	0.03588907	0.28195518	1.0	2656	tags=30%, list=16%, signal=35%
REACTOME_NEUROTRANSMITTER_RECEPTOR_BINDING_AND_DOWNSTREAM_TRANSMISSION_IN_THE_POSTSYNAPTIC_CELL	REACTOME_NEUROTRANSMITTER_RECEPTOR_BINDING_AND_DOWNSTREAM_TRANSMISSION_IN_THE_POSTSYNAPTIC_CELL		133	-0.40610912	-1.4967214	0.0066755675	0.28716284	1.0	2693	tags=26%, list=16%, signal=31%
REACTOME_FORMATION_OF_TUBULIN_FOLDING_INTERMEDIATES_BY_CCT_TRIC	REACTOME_FORMATION_OF_TUBULIN_FOLDING_INTERMEDIATES_BY_CCT_TRIC		18	-0.5709353	-1.4886581	0.05821918	0.30127847	1.0	4347	tags=39%, list=26%, signal=52%
KEGG_NEUROACTIVE_LIGAND_RECEPTOR_INTERACTION	KEGG_NEUROACTIVE_LIGAND_RECEPTOR_INTERACTION		255	-0.37242362	-1.4856339	0.002528445	0.3042165	1.0	2833	tags=31%, list=17%, signal=37%
PID_NFAT_TFPATHWAY	PID_NFAT_TFPATHWAY		45	-0.4680369	-1.4844238	0.01857585	0.3024506	1.0	3172	tags=40%, list=19%, signal=49%
PID_PI3K_PLC_TRK_PATHWAY	PID_PI3K_PLC_TRK_PATHWAY		36	-0.49582362	-1.4820975	0.0381558	0.30376893	1.0	1802	tags=19%, list=11%, signal=22%
REACTOME_TRANSMISSION_ACROSS_CHEMICAL_SYNAPSES	REACTOME_TRANSMISSION_ACROSS_CHEMICAL_SYNAPSES		181	-0.38522604	-1.4814903	0.0025974025	0.300962	1.0	2993	tags=28%, list=18%, signal=33%
SA_B_CELL_RECEPTOR_COMPLEXES	SA_B_CELL_RECEPTOR_COMPLEXES		24	-0.53855354	-1.4754575	0.03305785	0.31144175	1.0	2714	tags=29%, list=16%, signal=35%
BIOCARTA_IL2RB_PATHWAY	BIOCARTA_IL2RB_PATHWAY		37	-0.48448125	-1.4684608	0.02511774	0.32541394	1.0	4232	tags=35%, list=25%, signal=47%
REACTOME_SLC_MEDIATED_TRANSMEMBRANE_TRANSPORT	REACTOME_SLC_MEDIATED_TRANSMEMBRANE_TRANSPORT		228	-0.3746716	-1.46634	0.0	0.32605544	1.0	4446	tags=40%, list=27%, signal=54%
ST_T_CELL_SIGNAL_TRANSDUCTION	ST_T_CELL_SIGNAL_TRANSDUCTION		45	-0.46287608	-1.4663275	0.032608695	0.32170588	1.0	4499	tags=40%, list=27%, signal=55%
PID_IL2_1PATHWAY	PID_IL2_1PATHWAY		54	-0.45091328	-1.4584556	0.026627218	0.33724836	1.0	4232	tags=33%, list=25%, signal=44%
KEGG_ARRHYTHMOGENIC_RIGHT_VENTRICULAR_CARDIOMYOPATHY_ARVC	KEGG_ARRHYTHMOGENIC_RIGHT_VENTRICULAR_CARDIOMYOPATHY_ARVC		73	-0.42679963	-1.4559963	0.023633678	0.33902973	1.0	2852	tags=32%, list=17%, signal=38%
REACTOME_INHIBITION_OF_INSULIN_SECRETION_BY_ADRENALINE_NORADRENALINE	REACTOME_INHIBITION_OF_INSULIN_SECRETION_BY_ADRENALINE_NORADRENALINE		25	-0.51930887	-1.4553627	0.06462585	0.33641303	1.0	2832	tags=36%, list=17%, signal=43%
ST_GA12_PATHWAY	ST_GA12_PATHWAY		23	-0.53183395	-1.4551445	0.04391892	0.3325119	1.0	4152	tags=48%, list=25%, signal=63%
REACTOME_PROSTACYCLIN_SIGNALLING_THROUGH_PROSTACYCLIN_RECEPTOR	REACTOME_PROSTACYCLIN_SIGNALLING_THROUGH_PROSTACYCLIN_RECEPTOR		19	-0.54881114	-1.4535264	0.06401384	0.33228278	1.0	2832	tags=42%, list=17%, signal=51%
PID_SHP2_PATHWAY	PID_SHP2_PATHWAY		57	-0.44621912	-1.4491796	0.03281027	0.33866704	1.0	2722	tags=26%, list=16%, signal=31%
SIG_REGULATION_OF_THE_ACTIN_CYTOSKELETON_BY_RHO_GTPASES	SIG_REGULATION_OF_THE_ACTIN_CYTOSKELETON_BY_RHO_GTPASES		35	-0.480135	-1.4452465	0.03902439	0.3444846	1.0	4258	tags=34%, list=25%, signal=46%
REACTOME_CYTOKINE_SIGNALING_IN_IMMUNE_SYSTEM	REACTOME_CYTOKINE_SIGNALING_IN_IMMUNE_SYSTEM		219	-0.36929372	-1.4399289	0.0051612905	0.35413307	1.0	2814	tags=18%, list=17%, signal=21%
REACTOME_O_LINKED_GLYCOSYLATION_OF_MUCINS	REACTOME_O_LINKED_GLYCOSYLATION_OF_MUCINS		45	-0.458849	-1.436655	0.034638554	0.35802642	1.0	1961	tags=31%, list=12%, signal=35%
KEGG_O_GLYCAN_BIOSYNTHESIS	KEGG_O_GLYCAN_BIOSYNTHESIS		25	-0.5167125	-1.4348232	0.044728436	0.35882127	1.0	1961	tags=32%, list=12%, signal=36%
PID_LYSOPHOSPHOLIPID_PATHWAY	PID_LYSOPHOSPHOLIPID_PATHWAY		65	-0.42859054	-1.4341308	0.027377522	0.3563359	1.0	2966	tags=25%, list=18%, signal=30%
KEGG_AUTOIMMUNE_THYROID_DISEASE	KEGG_AUTOIMMUNE_THYROID_DISEASE		23	-0.52012736	-1.4286091	0.06765676	0.3669967	1.0	2814	tags=52%, list=17%, signal=63%
NABA_ECM_REGULATORS	NABA_ECM_REGULATORS		207	-0.36526868	-1.4263437	0.0064102565	0.36862016	1.0	1963	tags=23%, list=12%, signal=26%
REACTOME_NEURONAL_SYSTEM	REACTOME_NEURONAL_SYSTEM		271	-0.35738593	-1.4251739	0.0024752475	0.36770746	1.0	3286	tags=31%, list=20%, signal=37%
REACTOME_RIP_MEDIATED_NFKB_ACTIVATION_VIA_DAI	REACTOME_RIP_MEDIATED_NFKB_ACTIVATION_VIA_DAI		16	-0.5734262	-1.4242054	0.05631399	0.36612147	1.0	1484	tags=25%, list=9%, signal=27%
REACTOME_INTERFERON_GAMMA_SIGNALING	REACTOME_INTERFERON_GAMMA_SIGNALING		41	-0.46265855	-1.4233915	0.046251994	0.36415443	1.0	2806	tags=29%, list=17%, signal=35%
REACTOME_IRON_UPTAKE_AND_TRANSPORT	REACTOME_IRON_UPTAKE_AND_TRANSPORT		35	-0.47178346	-1.4227993	0.058333334	0.36193213	1.0	3608	tags=40%, list=22%, signal=51%
REACTOME_ACTIVATION_OF_NMDA_RECEPTOR_UPON_GLUTAMATE_BINDING_AND_POSTSYNAPTIC_EVENTS	REACTOME_ACTIVATION_OF_NMDA_RECEPTOR_UPON_GLUTAMATE_BINDING_AND_POSTSYNAPTIC_EVENTS		36	-0.48149988	-1.4227151	0.0592	0.35817873	1.0	509	tags=17%, list=3%, signal=17%
BIOCARTA_HER2_PATHWAY	BIOCARTA_HER2_PATHWAY		22	-0.5311998	-1.4216309	0.078688525	0.35707125	1.0	2656	tags=18%, list=16%, signal=22%
PID_HIF1_TFPATHWAY	PID_HIF1_TFPATHWAY		65	-0.42187765	-1.4215869	0.03254438	0.35338292	1.0	2196	tags=20%, list=13%, signal=23%
REACTOME_CLASS_B_2_SECRETIN_FAMILY_RECEPTORS	REACTOME_CLASS_B_2_SECRETIN_FAMILY_RECEPTORS		83	-0.4142938	-1.4163516	0.021994134	0.36314338	1.0	3837	tags=42%, list=23%, signal=54%
BIOCARTA_UCALPAIN_PATHWAY	BIOCARTA_UCALPAIN_PATHWAY		17	-0.55748653	-1.4133847	0.093696766	0.36723614	1.0	2933	tags=35%, list=18%, signal=43%
ST_FAS_SIGNALING_PATHWAY	ST_FAS_SIGNALING_PATHWAY		62	-0.42361933	-1.4128265	0.02489019	0.3648641	1.0	3381	tags=27%, list=20%, signal=34%
REACTOME_AMINE_COMPOUND_SLC_TRANSPORTERS	REACTOME_AMINE_COMPOUND_SLC_TRANSPORTERS		27	-0.49602634	-1.4106072	0.068471335	0.36700255	1.0	3883	tags=48%, list=23%, signal=63%
KEGG_TASTE_TRANSDUCTION	KEGG_TASTE_TRANSDUCTION		37	-0.46696082	-1.4103532	0.05175292	0.36395237	1.0	1667	tags=24%, list=10%, signal=27%
REACTOME_G_ALPHA_Z_SIGNALLING_EVENTS	REACTOME_G_ALPHA_Z_SIGNALLING_EVENTS		44	-0.44724846	-1.409294	0.047468353	0.3627616	1.0	2832	tags=30%, list=17%, signal=35%
PID_UPA_UPAR_PATHWAY	PID_UPA_UPAR_PATHWAY		40	-0.4591932	-1.4075766	0.040971167	0.3635966	1.0	2186	tags=30%, list=13%, signal=34%
KEGG_GLYCOSAMINOGLYCAN_DEGRADATION	KEGG_GLYCOSAMINOGLYCAN_DEGRADATION		17	-0.54088724	-1.4014887	0.091854416	0.37603545	1.0	5372	tags=65%, list=32%, signal=95%
KEGG_DILATED_CARDIOMYOPATHY	KEGG_DILATED_CARDIOMYOPATHY		88	-0.39896566	-1.4009609	0.03862661	0.37386242	1.0	2852	tags=26%, list=17%, signal=31%
REACTOME_SIGNALING_BY_ILS	REACTOME_SIGNALING_BY_ILS		104	-0.39006934	-1.4008954	0.013623978	0.37044632	1.0	1904	tags=14%, list=11%, signal=16%
REACTOME_FGFR_LIGAND_BINDING_AND_ACTIVATION	REACTOME_FGFR_LIGAND_BINDING_AND_ACTIVATION		22	-0.510974	-1.3967485	0.0779661	0.3775118	1.0	2942	tags=50%, list=18%, signal=61%
REACTOME_DEGRADATION_OF_THE_EXTRACELLULAR_MATRIX	REACTOME_DEGRADATION_OF_THE_EXTRACELLULAR_MATRIX		22	-0.52085936	-1.3923278	0.08415841	0.38480058	1.0	3704	tags=59%, list=22%, signal=76%
KEGG_RETINOL_METABOLISM	KEGG_RETINOL_METABOLISM		26	-0.50172526	-1.3894397	0.073891625	0.38916105	1.0	3744	tags=50%, list=22%, signal=64%
ST_DIFFERENTIATION_PATHWAY_IN_PC12_CELLS	ST_DIFFERENTIATION_PATHWAY_IN_PC12_CELLS		42	-0.43893504	-1.3856905	0.06697108	0.39563933	1.0	2026	tags=21%, list=12%, signal=24%
PID_BETA_CATENIN_DEG_PATHWAY	PID_BETA_CATENIN_DEG_PATHWAY		18	-0.5421038	-1.3834482	0.0964467	0.3980026	1.0	3660	tags=33%, list=22%, signal=43%
REACTOME_CELL_CELL_COMMUNICATION	REACTOME_CELL_CELL_COMMUNICATION		113	-0.37465584	-1.3809799	0.03518268	0.40131032	1.0	3464	tags=27%, list=21%, signal=34%
KEGG_DORSO_VENTRAL_AXIS_FORMATION	KEGG_DORSO_VENTRAL_AXIS_FORMATION		22	-0.5127517	-1.3805964	0.08943089	0.398729	1.0	3218	tags=41%, list=19%, signal=51%
KEGG_T_CELL_RECEPTOR_SIGNALING_PATHWAY	KEGG_T_CELL_RECEPTOR_SIGNALING_PATHWAY		107	-0.38142034	-1.378809	0.028694404	0.40000966	1.0	3071	tags=25%, list=18%, signal=31%
KEGG_MELANOGENESIS	KEGG_MELANOGENESIS		97	-0.38457406	-1.378531	0.03448276	0.39724734	1.0	3925	tags=32%, list=23%, signal=41%
REACTOME_NEGATIVE_REGULATION_OF_FGFR_SIGNALING	REACTOME_NEGATIVE_REGULATION_OF_FGFR_SIGNALING		36	-0.46364653	-1.3777051	0.07472178	0.39617756	1.0	2942	tags=33%, list=18%, signal=40%
ST_GRANULE_CELL_SURVIVAL_PATHWAY	ST_GRANULE_CELL_SURVIVAL_PATHWAY		26	-0.47753724	-1.3760736	0.07655502	0.39732984	1.0	4827	tags=46%, list=29%, signal=65%
REACTOME_THROMBIN_SIGNALLING_THROUGH_PROTEINASE_ACTIVATED_RECEPTORS_PARS	REACTOME_THROMBIN_SIGNALLING_THROUGH_PROTEINASE_ACTIVATED_RECEPTORS_PARS		32	-0.46849078	-1.372383	0.07643312	0.40358868	1.0	2832	tags=34%, list=17%, signal=41%
REACTOME_G_ALPHA_Q_SIGNALLING_EVENTS	REACTOME_G_ALPHA_Q_SIGNALLING_EVENTS		167	-0.35705304	-1.3720853	0.021361817	0.4009249	1.0	2859	tags=29%, list=17%, signal=35%
PID_A6B1_A6B4_INTEGRIN_PATHWAY	PID_A6B1_A6B4_INTEGRIN_PATHWAY		45	-0.43778005	-1.3710045	0.06615385	0.40042412	1.0	3201	tags=29%, list=19%, signal=36%
BIOCARTA_TNFR2_PATHWAY	BIOCARTA_TNFR2_PATHWAY		18	-0.5203921	-1.3681353	0.08787346	0.40492103	1.0	1654	tags=17%, list=10%, signal=18%
KEGG_BASAL_CELL_CARCINOMA	KEGG_BASAL_CELL_CARCINOMA		55	-0.41089427	-1.3646404	0.046062406	0.41096288	1.0	3831	tags=40%, list=23%, signal=52%
KEGG_CHEMOKINE_SIGNALING_PATHWAY	KEGG_CHEMOKINE_SIGNALING_PATHWAY		164	-0.35644507	-1.3626032	0.017060367	0.41325456	1.0	2693	tags=19%, list=16%, signal=22%
REACTOME_RESPONSE_TO_ELEVATED_PLATELET_CYTOSOLIC_CA2_	REACTOME_RESPONSE_TO_ELEVATED_PLATELET_CYTOSOLIC_CA2_		79	-0.3929344	-1.3610644	0.05698006	0.4139947	1.0	3164	tags=30%, list=19%, signal=37%
REACTOME_GASTRIN_CREB_SIGNALLING_PATHWAY_VIA_PKC_AND_MAPK	REACTOME_GASTRIN_CREB_SIGNALLING_PATHWAY_VIA_PKC_AND_MAPK		188	-0.351829	-1.3607405	0.014531043	0.41147777	1.0	2859	tags=28%, list=17%, signal=33%
SIG_PIP3_SIGNALING_IN_B_LYMPHOCYTES	SIG_PIP3_SIGNALING_IN_B_LYMPHOCYTES		36	-0.4537719	-1.3603014	0.06803797	0.40942347	1.0	3023	tags=22%, list=18%, signal=27%
KEGG_COMPLEMENT_AND_COAGULATION_CASCADES	KEGG_COMPLEMENT_AND_COAGULATION_CASCADES		63	-0.40949658	-1.3599257	0.06344411	0.40713015	1.0	2892	tags=38%, list=17%, signal=46%
BIOCARTA_IL6_PATHWAY	BIOCARTA_IL6_PATHWAY		21	-0.5099746	-1.3574908	0.107615896	0.41039363	1.0	685	tags=10%, list=4%, signal=10%
REACTOME_TRIF_MEDIATED_TLR3_SIGNALING	REACTOME_TRIF_MEDIATED_TLR3_SIGNALING		70	-0.3975322	-1.3540174	0.062215477	0.41664243	1.0	2656	tags=20%, list=16%, signal=24%
ST_GAQ_PATHWAY	ST_GAQ_PATHWAY		27	-0.4731024	-1.3521116	0.10534591	0.41877937	1.0	4393	tags=37%, list=26%, signal=50%
KEGG_LYSOSOME	KEGG_LYSOSOME		113	-0.36773232	-1.3435478	0.037868164	0.4401924	1.0	5312	tags=43%, list=32%, signal=63%
REACTOME_PLATELET_HOMEOSTASIS	REACTOME_PLATELET_HOMEOSTASIS		76	-0.388462	-1.3369099	0.06936416	0.45573014	1.0	2832	tags=28%, list=17%, signal=33%
REACTOME_ADP_SIGNALLING_THROUGH_P2RY1	REACTOME_ADP_SIGNALLING_THROUGH_P2RY1		25	-0.47217968	-1.3361311	0.1092437	0.45442423	1.0	2832	tags=36%, list=17%, signal=43%
REACTOME_HS_GAG_BIOSYNTHESIS	REACTOME_HS_GAG_BIOSYNTHESIS		30	-0.45912182	-1.3351885	0.114832535	0.45390886	1.0	3795	tags=47%, list=23%, signal=60%
PID_ALPHA_SYNUCLEIN_PATHWAY	PID_ALPHA_SYNUCLEIN_PATHWAY		33	-0.46434438	-1.3348649	0.097133756	0.45139706	1.0	1281	tags=18%, list=8%, signal=20%
REACTOME_SIGNALING_BY_NODAL	REACTOME_SIGNALING_BY_NODAL		17	-0.5265943	-1.3339201	0.12562814	0.45042145	1.0	4710	tags=53%, list=28%, signal=74%
REACTOME_SHC_MEDIATED_CASCADE	REACTOME_SHC_MEDIATED_CASCADE		28	-0.47268066	-1.3330157	0.0892562	0.44961777	1.0	2942	tags=39%, list=18%, signal=48%
REACTOME_LATENT_INFECTION_OF_HOMO_SAPIENS_WITH_MYCOBACTERIUM_TUBERCULOSIS	REACTOME_LATENT_INFECTION_OF_HOMO_SAPIENS_WITH_MYCOBACTERIUM_TUBERCULOSIS		30	-0.463195	-1.332311	0.10666667	0.44826144	1.0	3608	tags=40%, list=22%, signal=51%
REACTOME_REGULATION_OF_KIT_SIGNALING	REACTOME_REGULATION_OF_KIT_SIGNALING		16	-0.5275589	-1.3317229	0.11960133	0.44654286	1.0	2460	tags=25%, list=15%, signal=29%
PID_TRKR_PATHWAY	PID_TRKR_PATHWAY		62	-0.40111056	-1.3305407	0.0693816	0.44679368	1.0	2656	tags=21%, list=16%, signal=25%
PID_SYNDECAN_1_PATHWAY	PID_SYNDECAN_1_PATHWAY		46	-0.42412657	-1.3298596	0.07890744	0.44566616	1.0	3903	tags=43%, list=23%, signal=57%
KEGG_RENIN_ANGIOTENSIN_SYSTEM	KEGG_RENIN_ANGIOTENSIN_SYSTEM		17	-0.5226596	-1.3287842	0.10739437	0.44544277	1.0	615	tags=18%, list=4%, signal=18%
PID_ILK_PATHWAY	PID_ILK_PATHWAY		45	-0.42283812	-1.3282022	0.08810572	0.4439199	1.0	2347	tags=16%, list=14%, signal=18%
PID_ANTHRAX_PATHWAY	PID_ANTHRAX_PATHWAY		17	-0.5193242	-1.3260115	0.119170986	0.4468561	1.0	1039	tags=24%, list=6%, signal=25%
REACTOME_ACTIVATION_OF_GENES_BY_ATF4	REACTOME_ACTIVATION_OF_GENES_BY_ATF4		22	-0.49423656	-1.3256763	0.12199037	0.4445481	1.0	1797	tags=14%, list=11%, signal=15%
KEGG_FC_EPSILON_RI_SIGNALING_PATHWAY	KEGG_FC_EPSILON_RI_SIGNALING_PATHWAY		77	-0.39032885	-1.3239725	0.06726457	0.44621912	1.0	2966	tags=22%, list=18%, signal=27%
PID_IL12_2PATHWAY	PID_IL12_2PATHWAY		60	-0.4046795	-1.3225342	0.076233186	0.4469659	1.0	2421	tags=23%, list=14%, signal=27%
REACTOME_THROMBOXANE_SIGNALLING_THROUGH_TP_RECEPTOR	REACTOME_THROMBOXANE_SIGNALLING_THROUGH_TP_RECEPTOR		23	-0.4760449	-1.3213999	0.11708861	0.44683763	1.0	2832	tags=39%, list=17%, signal=47%
REACTOME_INTERFERON_SIGNALING	REACTOME_INTERFERON_SIGNALING		113	-0.36826393	-1.3210173	0.044295304	0.44485867	1.0	2806	tags=17%, list=17%, signal=20%
REACTOME_PHOSPHOLIPASE_C_MEDIATED_CASCADE	REACTOME_PHOSPHOLIPASE_C_MEDIATED_CASCADE		52	-0.40690288	-1.3199186	0.09090909	0.4449255	1.0	2942	tags=27%, list=18%, signal=33%
NABA_BASEMENT_MEMBRANES	NABA_BASEMENT_MEMBRANES		38	-0.43002027	-1.3184131	0.093023255	0.4460145	1.0	3283	tags=39%, list=20%, signal=49%
REACTOME_IL_3_5_AND_GM_CSF_SIGNALING	REACTOME_IL_3_5_AND_GM_CSF_SIGNALING		42	-0.4267558	-1.3167063	0.09478673	0.44749796	1.0	3861	tags=31%, list=23%, signal=40%
PID_LPA4_PATHWAY	PID_LPA4_PATHWAY		15	-0.527472	-1.3166945	0.115384616	0.44456157	1.0	863	tags=13%, list=5%, signal=14%
KEGG_MAPK_SIGNALING_PATHWAY	KEGG_MAPK_SIGNALING_PATHWAY		259	-0.33295023	-1.3139194	0.020434227	0.44886392	1.0	2065	tags=19%, list=12%, signal=21%
REACTOME_TRANSPORT_OF_VITAMINS_NUCLEOSIDES_AND_RELATED_MOLECULES	REACTOME_TRANSPORT_OF_VITAMINS_NUCLEOSIDES_AND_RELATED_MOLECULES		29	-0.45295367	-1.3080243	0.12286689	0.46298075	1.0	4416	tags=48%, list=26%, signal=65%
REACTOME_KERATAN_SULFATE_KERATIN_METABOLISM	REACTOME_KERATAN_SULFATE_KERATIN_METABOLISM		26	-0.47059426	-1.3071793	0.11774744	0.46236616	1.0	5005	tags=58%, list=30%, signal=82%
REACTOME_POST_NMDA_RECEPTOR_ACTIVATION_EVENTS	REACTOME_POST_NMDA_RECEPTOR_ACTIVATION_EVENTS		32	-0.45104703	-1.30623	0.10971787	0.4618792	1.0	1298	tags=16%, list=8%, signal=17%
REACTOME_G_ALPHA_I_SIGNALLING_EVENTS	REACTOME_G_ALPHA_I_SIGNALLING_EVENTS		167	-0.34196	-1.3061181	0.040469974	0.45927054	1.0	3042	tags=30%, list=18%, signal=36%
BIOCARTA_AGR_PATHWAY	BIOCARTA_AGR_PATHWAY		35	-0.43209058	-1.3015358	0.120743036	0.46920535	1.0	2778	tags=23%, list=17%, signal=27%
REACTOME_FRS2_MEDIATED_CASCADE	REACTOME_FRS2_MEDIATED_CASCADE		36	-0.43056887	-1.2954979	0.11746522	0.48307365	1.0	2942	tags=33%, list=18%, signal=40%
REACTOME_G_BETA_GAMMA_SIGNALLING_THROUGH_PI3KGAMMA	REACTOME_G_BETA_GAMMA_SIGNALLING_THROUGH_PI3KGAMMA		25	-0.4616757	-1.2952813	0.13735344	0.48079985	1.0	2832	tags=32%, list=17%, signal=38%
KEGG_APOPTOSIS	KEGG_APOPTOSIS		80	-0.3774434	-1.295209	0.080344334	0.47800747	1.0	2421	tags=16%, list=14%, signal=19%
REACTOME_KERATAN_SULFATE_BIOSYNTHESIS	REACTOME_KERATAN_SULFATE_BIOSYNTHESIS		23	-0.47135165	-1.2930518	0.12733446	0.4814777	1.0	4741	tags=57%, list=28%, signal=79%
REACTOME_GLUCAGON_SIGNALING_IN_METABOLIC_REGULATION	REACTOME_GLUCAGON_SIGNALING_IN_METABOLIC_REGULATION		32	-0.43721944	-1.2926059	0.1285956	0.47981817	1.0	2832	tags=22%, list=17%, signal=26%
REACTOME_TRANSFERRIN_ENDOCYTOSIS_AND_RECYCLING	REACTOME_TRANSFERRIN_ENDOCYTOSIS_AND_RECYCLING		24	-0.46470967	-1.2907099	0.14119601	0.4823394	1.0	3608	tags=42%, list=22%, signal=53%
REACTOME_HEMOSTASIS	REACTOME_HEMOSTASIS		412	-0.3103072	-1.2883418	0.014051522	0.48603293	1.0	3166	tags=23%, list=19%, signal=28%
SIG_CHEMOTAXIS	SIG_CHEMOTAXIS		45	-0.40786344	-1.2869118	0.10518053	0.48764393	1.0	2612	tags=16%, list=16%, signal=18%
REACTOME_SIGNAL_AMPLIFICATION	REACTOME_SIGNAL_AMPLIFICATION		31	-0.43897915	-1.2852608	0.14948453	0.4897757	1.0	2832	tags=32%, list=17%, signal=39%
BIOCARTA_MPR_PATHWAY	BIOCARTA_MPR_PATHWAY		33	-0.43453297	-1.2839718	0.13879599	0.49057886	1.0	4781	tags=27%, list=29%, signal=38%
REACTOME_POTASSIUM_CHANNELS	REACTOME_POTASSIUM_CHANNELS		97	-0.35777956	-1.2822319	0.070301294	0.4926562	1.0	3286	tags=38%, list=20%, signal=47%
REACTOME_PERK_REGULATED_GENE_EXPRESSION	REACTOME_PERK_REGULATED_GENE_EXPRESSION		25	-0.47021514	-1.2821698	0.13435374	0.489925	1.0	1797	tags=12%, list=11%, signal=13%
ST_G_ALPHA_I_PATHWAY	ST_G_ALPHA_I_PATHWAY		34	-0.44144875	-1.282091	0.13858268	0.48724386	1.0	3134	tags=29%, list=19%, signal=36%
REACTOME_MAPK_TARGETS_NUCLEAR_EVENTS_MEDIATED_BY_MAP_KINASES	REACTOME_MAPK_TARGETS_NUCLEAR_EVENTS_MEDIATED_BY_MAP_KINASES		30	-0.4432054	-1.2818696	0.13207547	0.48503378	1.0	2591	tags=20%, list=15%, signal=24%
KEGG_PATHOGENIC_ESCHERICHIA_COLI_INFECTION	KEGG_PATHOGENIC_ESCHERICHIA_COLI_INFECTION		51	-0.3952401	-1.2813691	0.09259259	0.48375103	1.0	4347	tags=27%, list=26%, signal=37%
BIOCARTA_TH1TH2_PATHWAY	BIOCARTA_TH1TH2_PATHWAY		17	-0.5047883	-1.2812636	0.16946308	0.4812776	1.0	2245	tags=29%, list=13%, signal=34%
SIG_INSULIN_RECEPTOR_PATHWAY_IN_CARDIAC_MYOCYTES	SIG_INSULIN_RECEPTOR_PATHWAY_IN_CARDIAC_MYOCYTES		50	-0.4036917	-1.280971	0.1211226	0.47926462	1.0	1810	tags=12%, list=11%, signal=13%
REACTOME_PI3K_CASCADE	REACTOME_PI3K_CASCADE		68	-0.37681237	-1.280894	0.10778443	0.4767399	1.0	2966	tags=26%, list=18%, signal=32%
REACTOME_GRB2_SOS_PROVIDES_LINKAGE_TO_MAPK_SIGNALING_FOR_INTERGRINS_	REACTOME_GRB2_SOS_PROVIDES_LINKAGE_TO_MAPK_SIGNALING_FOR_INTERGRINS_		15	-0.50554276	-1.279632	0.17383821	0.4776234	1.0	1137	tags=20%, list=7%, signal=21%
PID_P38_ALPHA_BETA_DOWNSTREAM_PATHWAY	PID_P38_ALPHA_BETA_DOWNSTREAM_PATHWAY		37	-0.4186763	-1.2795544	0.12824675	0.47507158	1.0	1797	tags=16%, list=11%, signal=18%
PID_ECADHERIN_KERATINOCYTE_PATHWAY	PID_ECADHERIN_KERATINOCYTE_PATHWAY		20	-0.4827789	-1.2792093	0.16442953	0.47345543	1.0	5170	tags=40%, list=31%, signal=58%
REACTOME_ACTIVATED_POINT_MUTANTS_OF_FGFR2	REACTOME_ACTIVATED_POINT_MUTANTS_OF_FGFR2		16	-0.5173638	-1.2789043	0.15412186	0.47164294	1.0	2942	tags=44%, list=18%, signal=53%
KEGG_ALLOGRAFT_REJECTION	KEGG_ALLOGRAFT_REJECTION		21	-0.4791685	-1.2786822	0.1570946	0.46965355	1.0	2814	tags=48%, list=17%, signal=57%
REACTOME_ION_CHANNEL_TRANSPORT	REACTOME_ION_CHANNEL_TRANSPORT		53	-0.39705098	-1.2776911	0.11402157	0.46988282	1.0	3783	tags=42%, list=23%, signal=53%
PID_BETA_CATENIN_NUC_PATHWAY	PID_BETA_CATENIN_NUC_PATHWAY		78	-0.36729506	-1.2758048	0.09219858	0.47275773	1.0	2155	tags=19%, list=13%, signal=22%
KEGG_GNRH_SIGNALING_PATHWAY	KEGG_GNRH_SIGNALING_PATHWAY		96	-0.35607088	-1.2752833	0.069970846	0.4716058	1.0	2702	tags=23%, list=16%, signal=27%
REACTOME_POST_CHAPERONIN_TUBULIN_FOLDING_PATHWAY	REACTOME_POST_CHAPERONIN_TUBULIN_FOLDING_PATHWAY		16	-0.505425	-1.2748784	0.16151203	0.4702012	1.0	5271	tags=56%, list=31%, signal=82%
REACTOME_REGULATION_OF_INSULIN_SECRETION	REACTOME_REGULATION_OF_INSULIN_SECRETION		87	-0.36673176	-1.2727225	0.09530792	0.47372535	1.0	3312	tags=26%, list=20%, signal=33%
BIOCARTA_RELA_PATHWAY	BIOCARTA_RELA_PATHWAY		16	-0.50215125	-1.2712885	0.16889632	0.47515738	1.0	1774	tags=19%, list=11%, signal=21%
REACTOME_AXON_GUIDANCE	REACTOME_AXON_GUIDANCE		236	-0.31806153	-1.2684194	0.0425	0.48081666	1.0	3822	tags=28%, list=23%, signal=36%
PID_IL1_PATHWAY	PID_IL1_PATHWAY		34	-0.42757154	-1.2663865	0.12779553	0.48413572	1.0	685	tags=12%, list=4%, signal=12%
REACTOME_GROWTH_HORMONE_RECEPTOR_SIGNALING	REACTOME_GROWTH_HORMONE_RECEPTOR_SIGNALING		22	-0.47334763	-1.2641724	0.15934959	0.48803592	1.0	1810	tags=23%, list=11%, signal=25%
REACTOME_NUCLEAR_RECEPTOR_TRANSCRIPTION_PATHWAY	REACTOME_NUCLEAR_RECEPTOR_TRANSCRIPTION_PATHWAY		47	-0.3973935	-1.2626519	0.13831478	0.4897533	1.0	2439	tags=30%, list=15%, signal=35%
BIOCARTA_STATHMIN_PATHWAY	BIOCARTA_STATHMIN_PATHWAY		18	-0.48043996	-1.2581325	0.18855219	0.4998331	1.0	1724	tags=22%, list=10%, signal=25%
REACTOME_AMINE_LIGAND_BINDING_RECEPTORS	REACTOME_AMINE_LIGAND_BINDING_RECEPTORS		36	-0.41648662	-1.2551507	0.14	0.5054316	1.0	4368	tags=53%, list=26%, signal=71%
PID_PTP1B_PATHWAY	PID_PTP1B_PATHWAY		51	-0.39065832	-1.2516283	0.13022508	0.5125811	1.0	2324	tags=25%, list=14%, signal=30%
REACTOME_RECYCLING_PATHWAY_OF_L1	REACTOME_RECYCLING_PATHWAY_OF_L1		25	-0.4521108	-1.2511846	0.16117851	0.51115805	1.0	960	tags=12%, list=6%, signal=13%
PID_IL2_PI3K_PATHWAY	PID_IL2_PI3K_PATHWAY		33	-0.42450592	-1.2510015	0.16349207	0.50901496	1.0	4286	tags=27%, list=26%, signal=37%
REACTOME_RIG_I_MDA5_MEDIATED_INDUCTION_OF_IFN_ALPHA_BETA_PATHWAYS	REACTOME_RIG_I_MDA5_MEDIATED_INDUCTION_OF_IFN_ALPHA_BETA_PATHWAYS		55	-0.3772125	-1.2477819	0.15076923	0.5156423	1.0	3366	tags=20%, list=20%, signal=25%
REACTOME_SIGNALLING_TO_ERKS	REACTOME_SIGNALLING_TO_ERKS		36	-0.41492322	-1.2476327	0.1552795	0.5134847	1.0	2656	tags=22%, list=16%, signal=26%
REACTOME_PLATELET_ACTIVATION_SIGNALING_AND_AGGREGATION	REACTOME_PLATELET_ACTIVATION_SIGNALING_AND_AGGREGATION		194	-0.3242976	-1.2468951	0.078457445	0.5129447	1.0	3164	tags=24%, list=19%, signal=30%
PID_FCER1_PATHWAY	PID_FCER1_PATHWAY		60	-0.37935576	-1.2466545	0.13263786	0.5110198	1.0	4499	tags=28%, list=27%, signal=39%
REACTOME_SIGNALING_BY_FGFR_MUTANTS	REACTOME_SIGNALING_BY_FGFR_MUTANTS		43	-0.39612457	-1.2466149	0.15629742	0.5086204	1.0	2942	tags=26%, list=18%, signal=31%
KEGG_PATHWAYS_IN_CANCER	KEGG_PATHWAYS_IN_CANCER		320	-0.30561993	-1.2449204	0.03214286	0.5111544	1.0	3907	tags=28%, list=23%, signal=35%
KEGG_NATURAL_KILLER_CELL_MEDIATED_CYTOTOXICITY	KEGG_NATURAL_KILLER_CELL_MEDIATED_CYTOTOXICITY		91	-0.34852815	-1.2436216	0.0997151	0.5123338	1.0	3016	tags=24%, list=18%, signal=29%
REACTOME_AQUAPORIN_MEDIATED_TRANSPORT	REACTOME_AQUAPORIN_MEDIATED_TRANSPORT		48	-0.39586124	-1.2426115	0.1544586	0.5127941	1.0	2832	tags=25%, list=17%, signal=30%
PID_GLYPICAN_1PATHWAY	PID_GLYPICAN_1PATHWAY		26	-0.4413073	-1.2422274	0.16586152	0.5113163	1.0	3397	tags=38%, list=20%, signal=48%
PID_S1P_S1P3_PATHWAY	PID_S1P_S1P3_PATHWAY		29	-0.434268	-1.2409322	0.1881029	0.51245314	1.0	1137	tags=17%, list=7%, signal=18%
REACTOME_ADP_SIGNALLING_THROUGH_P2RY12	REACTOME_ADP_SIGNALLING_THROUGH_P2RY12		21	-0.46223363	-1.240027	0.19645733	0.51244575	1.0	2832	tags=33%, list=17%, signal=40%
PID_TXA2PATHWAY	PID_TXA2PATHWAY		57	-0.3820756	-1.239634	0.12093023	0.5110565	1.0	2693	tags=25%, list=16%, signal=29%
REACTOME_G_BETA_GAMMA_SIGNALLING_THROUGH_PLC_BETA	REACTOME_G_BETA_GAMMA_SIGNALLING_THROUGH_PLC_BETA		20	-0.4718353	-1.2393605	0.18166667	0.5093343	1.0	2832	tags=35%, list=17%, signal=42%
REACTOME_INTEGRATION_OF_ENERGY_METABOLISM	REACTOME_INTEGRATION_OF_ENERGY_METABOLISM		114	-0.34237385	-1.2375339	0.11772853	0.5121427	1.0	3312	tags=23%, list=20%, signal=28%
BIOCARTA_IL2_PATHWAY	BIOCARTA_IL2_PATHWAY		21	-0.459047	-1.2372571	0.1866252	0.5105231	1.0	4607	tags=43%, list=28%, signal=59%
KEGG_EPITHELIAL_CELL_SIGNALING_IN_HELICOBACTER_PYLORI_INFECTION	KEGG_EPITHELIAL_CELL_SIGNALING_IN_HELICOBACTER_PYLORI_INFECTION		65	-0.36401665	-1.2351539	0.12759644	0.51393443	1.0	3608	tags=31%, list=22%, signal=39%
PID_IL4_2PATHWAY	PID_IL4_2PATHWAY		61	-0.3676525	-1.2313645	0.13533835	0.52202296	1.0	4209	tags=38%, list=25%, signal=50%
PID_DELTA_NP63_PATHWAY	PID_DELTA_NP63_PATHWAY		47	-0.38527367	-1.2312489	0.14896989	0.5199368	1.0	2817	tags=26%, list=17%, signal=31%
REACTOME_INWARDLY_RECTIFYING_K_CHANNELS	REACTOME_INWARDLY_RECTIFYING_K_CHANNELS		31	-0.4148414	-1.2309473	0.18211383	0.5184259	1.0	3286	tags=42%, list=20%, signal=52%
PID_HIF2PATHWAY	PID_HIF2PATHWAY		34	-0.4101317	-1.2307945	0.1843318	0.516417	1.0	701	tags=15%, list=4%, signal=15%
KEGG_AXON_GUIDANCE	KEGG_AXON_GUIDANCE		126	-0.33242756	-1.228627	0.11065007	0.5201741	1.0	3134	tags=26%, list=19%, signal=32%
KEGG_METABOLISM_OF_XENOBIOTICS_BY_CYTOCHROME_P450	KEGG_METABOLISM_OF_XENOBIOTICS_BY_CYTOCHROME_P450		25	-0.4419793	-1.2275954	0.19338843	0.52070403	1.0	4265	tags=56%, list=25%, signal=75%
REACTOME_AMINO_ACID_TRANSPORT_ACROSS_THE_PLASMA_MEMBRANE	REACTOME_AMINO_ACID_TRANSPORT_ACROSS_THE_PLASMA_MEMBRANE		31	-0.4232678	-1.2263329	0.1869783	0.52183396	1.0	4878	tags=52%, list=29%, signal=73%
REACTOME_TRAFFICKING_OF_GLUR2_CONTAINING_AMPA_RECEPTORS	REACTOME_TRAFFICKING_OF_GLUR2_CONTAINING_AMPA_RECEPTORS		15	-0.48981237	-1.2256434	0.19370861	0.52142024	1.0	483	tags=13%, list=3%, signal=14%
REACTOME_SIGNALING_BY_INSULIN_RECEPTOR	REACTOME_SIGNALING_BY_INSULIN_RECEPTOR		104	-0.34305295	-1.2238766	0.12552302	0.5242826	1.0	3203	tags=26%, list=19%, signal=32%
NABA_ECM_AFFILIATED	NABA_ECM_AFFILIATED		131	-0.328932	-1.223572	0.1084507	0.5226524	1.0	3492	tags=37%, list=21%, signal=46%
PID_IL2_STAT5_PATHWAY	PID_IL2_STAT5_PATHWAY		29	-0.4272855	-1.2218087	0.18267716	0.52558917	1.0	2421	tags=21%, list=14%, signal=24%
REACTOME_INHIBITION_OF_VOLTAGE_GATED_CA2_CHANNELS_VIA_GBETA_GAMMA_SUBUNITS	REACTOME_INHIBITION_OF_VOLTAGE_GATED_CA2_CHANNELS_VIA_GBETA_GAMMA_SUBUNITS		25	-0.4410358	-1.2213199	0.17810458	0.52460414	1.0	2832	tags=40%, list=17%, signal=48%
PID_TCR_CALCIUM_PATHWAY	PID_TCR_CALCIUM_PATHWAY		28	-0.42226553	-1.2213036	0.18965517	0.5223082	1.0	2485	tags=29%, list=15%, signal=33%
REACTOME_REGULATION_OF_WATER_BALANCE_BY_RENAL_AQUAPORINS	REACTOME_REGULATION_OF_WATER_BALANCE_BY_RENAL_AQUAPORINS		42	-0.39282137	-1.2198708	0.17411402	0.52408373	1.0	2832	tags=24%, list=17%, signal=29%
REACTOME_KINESINS	REACTOME_KINESINS		23	-0.44382015	-1.21871	0.20379147	0.5251938	1.0	1069	tags=13%, list=6%, signal=14%
REACTOME_INTEGRIN_ALPHAIIB_BETA3_SIGNALING	REACTOME_INTEGRIN_ALPHAIIB_BETA3_SIGNALING		27	-0.43516457	-1.2172226	0.1952381	0.5271706	1.0	3312	tags=26%, list=20%, signal=32%
KEGG_ALDOSTERONE_REGULATED_SODIUM_REABSORPTION	KEGG_ALDOSTERONE_REGULATED_SODIUM_REABSORPTION		42	-0.3888122	-1.2170767	0.1650641	0.52520716	1.0	3719	tags=36%, list=22%, signal=46%
REACTOME_GLUCAGON_TYPE_LIGAND_RECEPTORS	REACTOME_GLUCAGON_TYPE_LIGAND_RECEPTORS		33	-0.41426852	-1.2156664	0.18870968	0.52699244	1.0	3236	tags=33%, list=19%, signal=41%
BIOCARTA_NKCELLS_PATHWAY	BIOCARTA_NKCELLS_PATHWAY		18	-0.46742165	-1.2124572	0.19767442	0.533253	1.0	2674	tags=28%, list=16%, signal=33%
REACTOME_EXTRACELLULAR_MATRIX_ORGANIZATION	REACTOME_EXTRACELLULAR_MATRIX_ORGANIZATION		75	-0.3521633	-1.2105775	0.13589364	0.53611153	1.0	3903	tags=44%, list=23%, signal=57%
REACTOME_INNATE_IMMUNE_SYSTEM	REACTOME_INNATE_IMMUNE_SYSTEM		217	-0.30805382	-1.2087048	0.08184143	0.5390788	1.0	3174	tags=22%, list=19%, signal=26%
KEGG_ARGININE_AND_PROLINE_METABOLISM	KEGG_ARGININE_AND_PROLINE_METABOLISM		49	-0.38082594	-1.2070857	0.17889908	0.54129136	1.0	2528	tags=16%, list=15%, signal=19%
PID_FGF_PATHWAY	PID_FGF_PATHWAY		55	-0.35975653	-1.2014962	0.18417047	0.5552056	1.0	2942	tags=24%, list=18%, signal=29%
REACTOME_NOD1_2_SIGNALING_PATHWAY	REACTOME_NOD1_2_SIGNALING_PATHWAY		29	-0.4122228	-1.2014146	0.19773096	0.5531243	1.0	1724	tags=21%, list=10%, signal=23%
REACTOME_N_GLYCAN_ANTENNAE_ELONGATION_IN_THE_MEDIAL_TRANS_GOLGI	REACTOME_N_GLYCAN_ANTENNAE_ELONGATION_IN_THE_MEDIAL_TRANS_GOLGI		18	-0.46670145	-1.1977313	0.23469388	0.56138027	1.0	4453	tags=50%, list=27%, signal=68%
REACTOME_P130CAS_LINKAGE_TO_MAPK_SIGNALING_FOR_INTEGRINS	REACTOME_P130CAS_LINKAGE_TO_MAPK_SIGNALING_FOR_INTEGRINS		15	-0.4859637	-1.1973156	0.25043178	0.56025493	1.0	1137	tags=20%, list=7%, signal=21%
REACTOME_ERK_MAPK_TARGETS	REACTOME_ERK_MAPK_TARGETS		21	-0.44563717	-1.1951495	0.24789207	0.5641294	1.0	2591	tags=19%, list=15%, signal=23%
REACTOME_CELL_JUNCTION_ORGANIZATION	REACTOME_CELL_JUNCTION_ORGANIZATION		75	-0.34585938	-1.1933252	0.1838565	0.56723213	1.0	3464	tags=29%, list=21%, signal=37%
REACTOME_G_PROTEIN_BETA_GAMMA_SIGNALLING	REACTOME_G_PROTEIN_BETA_GAMMA_SIGNALLING		28	-0.41659135	-1.191438	0.21508828	0.5703448	1.0	2832	tags=29%, list=17%, signal=34%
REACTOME_INSULIN_RECEPTOR_SIGNALLING_CASCADE	REACTOME_INSULIN_RECEPTOR_SIGNALLING_CASCADE		84	-0.3396128	-1.1913717	0.15147059	0.56821805	1.0	2966	tags=24%, list=18%, signal=29%
BIOCARTA_MTA3_PATHWAY	BIOCARTA_MTA3_PATHWAY		16	-0.4772944	-1.1906296	0.24912892	0.5679874	1.0	1642	tags=25%, list=10%, signal=28%
REACTOME_NUCLEOTIDE_BINDING_DOMAIN_LEUCINE_RICH_REPEAT_CONTAINING_RECEPTOR_NLR_SIGNALING_PATHWAYS	REACTOME_NUCLEOTIDE_BINDING_DOMAIN_LEUCINE_RICH_REPEAT_CONTAINING_RECEPTOR_NLR_SIGNALING_PATHWAYS		44	-0.37989613	-1.1886435	0.20923077	0.57143897	1.0	1724	tags=18%, list=10%, signal=20%
REACTOME_SEMAPHORIN_INTERACTIONS	REACTOME_SEMAPHORIN_INTERACTIONS		63	-0.35964617	-1.1884979	0.18890555	0.5695113	1.0	3994	tags=25%, list=24%, signal=33%
SA_PTEN_PATHWAY	SA_PTEN_PATHWAY		17	-0.45416713	-1.1872319	0.24052718	0.57089436	1.0	151	tags=6%, list=1%, signal=6%
REACTOME_PEPTIDE_LIGAND_BINDING_RECEPTORS	REACTOME_PEPTIDE_LIGAND_BINDING_RECEPTORS		152	-0.31334966	-1.1868167	0.15564738	0.5697215	1.0	3586	tags=33%, list=21%, signal=41%
KEGG_RIBOFLAVIN_METABOLISM	KEGG_RIBOFLAVIN_METABOLISM		15	-0.48110828	-1.1855404	0.26241136	0.5710883	1.0	2029	tags=27%, list=12%, signal=30%
KEGG_NITROGEN_METABOLISM	KEGG_NITROGEN_METABOLISM		22	-0.4385488	-1.1854788	0.2475083	0.5689268	1.0	2182	tags=27%, list=13%, signal=31%
ST_ADRENERGIC	ST_ADRENERGIC		33	-0.3995891	-1.1851908	0.21962617	0.5675259	1.0	3872	tags=33%, list=23%, signal=43%
REACTOME_PLATELET_AGGREGATION_PLUG_FORMATION	REACTOME_PLATELET_AGGREGATION_PLUG_FORMATION		35	-0.39755785	-1.1844064	0.20710973	0.5676897	1.0	1986	tags=20%, list=12%, signal=23%
PID_RHODOPSIN_PATHWAY	PID_RHODOPSIN_PATHWAY		23	-0.43660572	-1.1805944	0.23252033	0.5766272	1.0	2693	tags=39%, list=16%, signal=47%
REACTOME_NETRIN1_SIGNALING	REACTOME_NETRIN1_SIGNALING		37	-0.3887917	-1.1784141	0.21227197	0.5805624	1.0	2143	tags=24%, list=13%, signal=28%
ST_GA13_PATHWAY	ST_GA13_PATHWAY		34	-0.3876535	-1.1784046	0.22362205	0.5783045	1.0	4393	tags=35%, list=26%, signal=48%
BIOCARTA_AMI_PATHWAY	BIOCARTA_AMI_PATHWAY		19	-0.45118868	-1.1781621	0.24373956	0.5768605	1.0	2637	tags=37%, list=16%, signal=44%
KEGG_TYPE_I_DIABETES_MELLITUS	KEGG_TYPE_I_DIABETES_MELLITUS		27	-0.41449565	-1.1759158	0.23114754	0.58118594	1.0	2421	tags=30%, list=14%, signal=35%
REACTOME_STRIATED_MUSCLE_CONTRACTION	REACTOME_STRIATED_MUSCLE_CONTRACTION		27	-0.40972415	-1.1743374	0.22483222	0.58343214	1.0	2712	tags=22%, list=16%, signal=26%
REACTOME_SIGNAL_TRANSDUCTION_BY_L1	REACTOME_SIGNAL_TRANSDUCTION_BY_L1		34	-0.39829284	-1.1737428	0.22347267	0.58293617	1.0	2826	tags=18%, list=17%, signal=21%
KEGG_WNT_SIGNALING_PATHWAY	KEGG_WNT_SIGNALING_PATHWAY		146	-0.3090304	-1.1708108	0.1587517	0.5897564	1.0	4188	tags=29%, list=25%, signal=39%
BIOCARTA_IL22BP_PATHWAY	BIOCARTA_IL22BP_PATHWAY		15	-0.4770231	-1.1701227	0.2625216	0.58956265	1.0	2372	tags=27%, list=14%, signal=31%
KEGG_CALCIUM_SIGNALING_PATHWAY	KEGG_CALCIUM_SIGNALING_PATHWAY		173	-0.3084905	-1.1684011	0.16195373	0.59227276	1.0	2623	tags=23%, list=16%, signal=26%
REACTOME_METABOLISM_OF_CARBOHYDRATES	REACTOME_METABOLISM_OF_CARBOHYDRATES		220	-0.29732752	-1.1667798	0.14392991	0.5946747	1.0	3921	tags=26%, list=23%, signal=34%
REACTOME_GLYCOSAMINOGLYCAN_METABOLISM	REACTOME_GLYCOSAMINOGLYCAN_METABOLISM		103	-0.32512867	-1.1662253	0.16690241	0.59394497	1.0	3915	tags=36%, list=23%, signal=47%
PID_TNF_PATHWAY	PID_TNF_PATHWAY		46	-0.37142116	-1.165363	0.24186046	0.59417355	1.0	1904	tags=15%, list=11%, signal=17%
KEGG_HISTIDINE_METABOLISM	KEGG_HISTIDINE_METABOLISM		27	-0.4075273	-1.1590095	0.2450658	0.61064774	1.0	4265	tags=37%, list=25%, signal=50%
REACTOME_GABA_B_RECEPTOR_ACTIVATION	REACTOME_GABA_B_RECEPTOR_ACTIVATION		38	-0.38285148	-1.158827	0.2488263	0.6088799	1.0	2832	tags=29%, list=17%, signal=35%
PID_ARF6_PATHWAY	PID_ARF6_PATHWAY		34	-0.38786525	-1.156959	0.23667711	0.6121149	1.0	2132	tags=26%, list=13%, signal=30%
BIOCARTA_TOB1_PATHWAY	BIOCARTA_TOB1_PATHWAY		19	-0.4392841	-1.1567718	0.2753623	0.6104584	1.0	3105	tags=26%, list=19%, signal=32%
REACTOME_PRE_NOTCH_TRANSCRIPTION_AND_TRANSLATION	REACTOME_PRE_NOTCH_TRANSCRIPTION_AND_TRANSLATION		22	-0.4258106	-1.1543112	0.2661017	0.61574864	1.0	1249	tags=18%, list=7%, signal=20%
REACTOME_ACYL_CHAIN_REMODELLING_OF_PI	REACTOME_ACYL_CHAIN_REMODELLING_OF_PI		15	-0.46062997	-1.1536908	0.29180887	0.6152423	1.0	1277	tags=20%, list=8%, signal=22%
PID_P38_MK2_PATHWAY	PID_P38_MK2_PATHWAY		21	-0.4319787	-1.1523232	0.25285482	0.61722106	1.0	4150	tags=29%, list=25%, signal=38%
NABA_ECM_GLYCOPROTEINS	NABA_ECM_GLYCOPROTEINS		185	-0.3008613	-1.1513017	0.16923077	0.6179225	1.0	2445	tags=25%, list=15%, signal=29%
BIOCARTA_MET_PATHWAY	BIOCARTA_MET_PATHWAY		36	-0.3804351	-1.149546	0.2746032	0.6208445	1.0	4727	tags=28%, list=28%, signal=39%
REACTOME_NA_CL_DEPENDENT_NEUROTRANSMITTER_TRANSPORTERS	REACTOME_NA_CL_DEPENDENT_NEUROTRANSMITTER_TRANSPORTERS		17	-0.44198692	-1.1473292	0.29071805	0.62546927	1.0	1019	tags=24%, list=6%, signal=25%
REACTOME_PLATELET_SENSITIZATION_BY_LDL	REACTOME_PLATELET_SENSITIZATION_BY_LDL		16	-0.4516788	-1.1467415	0.2713568	0.6249959	1.0	1220	tags=13%, list=7%, signal=13%
PID_RET_PATHWAY	PID_RET_PATHWAY		39	-0.37590638	-1.1450981	0.27014926	0.6276342	1.0	2175	tags=18%, list=13%, signal=21%
KEGG_GLYCOSPHINGOLIPID_BIOSYNTHESIS_LACTO_AND_NEOLACTO_SERIES	KEGG_GLYCOSPHINGOLIPID_BIOSYNTHESIS_LACTO_AND_NEOLACTO_SERIES		22	-0.41749194	-1.1428231	0.2822186	0.63197035	1.0	3004	tags=36%, list=18%, signal=44%
REACTOME_TRAFFICKING_OF_AMPA_RECEPTORS	REACTOME_TRAFFICKING_OF_AMPA_RECEPTORS		27	-0.3996211	-1.1411731	0.2487725	0.6344913	1.0	1455	tags=19%, list=9%, signal=20%
PID_INTEGRIN5_PATHWAY	PID_INTEGRIN5_PATHWAY		17	-0.44996715	-1.1394044	0.30323678	0.6374341	1.0	2743	tags=41%, list=16%, signal=49%
NABA_CORE_MATRISOME	NABA_CORE_MATRISOME		263	-0.28568336	-1.1374218	0.17524509	0.64116895	1.0	2445	tags=25%, list=15%, signal=29%
REACTOME_PREFOLDIN_MEDIATED_TRANSFER_OF_SUBSTRATE_TO_CCT_TRIC	REACTOME_PREFOLDIN_MEDIATED_TRANSFER_OF_SUBSTRATE_TO_CCT_TRIC		24	-0.41305968	-1.1369449	0.29011345	0.6403823	1.0	1642	tags=17%, list=10%, signal=18%
BIOCARTA_INTEGRIN_PATHWAY	BIOCARTA_INTEGRIN_PATHWAY		37	-0.37353674	-1.1364226	0.26213592	0.6397793	1.0	3164	tags=27%, list=19%, signal=33%
PID_P75_NTR_PATHWAY	PID_P75_NTR_PATHWAY		69	-0.33743852	-1.135107	0.23639192	0.64158845	1.0	2878	tags=19%, list=17%, signal=23%
KEGG_PROXIMAL_TUBULE_BICARBONATE_RECLAMATION	KEGG_PROXIMAL_TUBULE_BICARBONATE_RECLAMATION		22	-0.41220316	-1.1342643	0.26677853	0.64190537	1.0	4513	tags=45%, list=27%, signal=62%
KEGG_THYROID_CANCER	KEGG_THYROID_CANCER		29	-0.39588886	-1.133783	0.2636656	0.64114165	1.0	6146	tags=62%, list=37%, signal=98%
REACTOME_NITRIC_OXIDE_STIMULATES_GUANYLATE_CYCLASE	REACTOME_NITRIC_OXIDE_STIMULATES_GUANYLATE_CYCLASE		25	-0.41241607	-1.1320735	0.30406505	0.64380735	1.0	2590	tags=36%, list=15%, signal=43%
ST_PHOSPHOINOSITIDE_3_KINASE_PATHWAY	ST_PHOSPHOINOSITIDE_3_KINASE_PATHWAY		37	-0.38045624	-1.1305137	0.2826421	0.64614934	1.0	1513	tags=11%, list=9%, signal=12%
PID_MYC_PATHWAY	PID_MYC_PATHWAY		25	-0.39984283	-1.1298542	0.27914613	0.64589065	1.0	7158	tags=48%, list=43%, signal=84%
BIOCARTA_PYK2_PATHWAY	BIOCARTA_PYK2_PATHWAY		28	-0.40088326	-1.1286799	0.2961083	0.64706737	1.0	5984	tags=39%, list=36%, signal=61%
REACTOME_LYSOSOME_VESICLE_BIOGENESIS	REACTOME_LYSOSOME_VESICLE_BIOGENESIS		21	-0.42015877	-1.1283265	0.29598662	0.6458035	1.0	4966	tags=33%, list=30%, signal=47%
REACTOME_IL_RECEPTOR_SHC_SIGNALING	REACTOME_IL_RECEPTOR_SHC_SIGNALING		26	-0.40480074	-1.1277877	0.2837838	0.6451861	1.0	4209	tags=35%, list=25%, signal=46%
BIOCARTA_TID_PATHWAY	BIOCARTA_TID_PATHWAY		19	-0.43228996	-1.126897	0.30377668	0.645826	1.0	2245	tags=26%, list=13%, signal=30%
REACTOME_REGULATION_OF_SIGNALING_BY_CBL	REACTOME_REGULATION_OF_SIGNALING_BY_CBL		18	-0.43024698	-1.1220673	0.32413793	0.6585083	1.0	3397	tags=28%, list=20%, signal=35%
REACTOME_TERMINATION_OF_O_GLYCAN_BIOSYNTHESIS	REACTOME_TERMINATION_OF_O_GLYCAN_BIOSYNTHESIS		16	-0.44501883	-1.1215445	0.3053173	0.65799844	1.0	4243	tags=69%, list=25%, signal=92%
PID_AJDISS_2PATHWAY	PID_AJDISS_2PATHWAY		48	-0.3512336	-1.1190597	0.27863777	0.66316885	1.0	2132	tags=19%, list=13%, signal=21%
PID_NFKAPPAB_ATYPICAL_PATHWAY	PID_NFKAPPAB_ATYPICAL_PATHWAY		17	-0.4389076	-1.1180654	0.32446808	0.6638218	1.0	2030	tags=24%, list=12%, signal=27%
REACTOME_GLYCOLYSIS	REACTOME_GLYCOLYSIS		26	-0.39058036	-1.1175216	0.30781758	0.6633066	1.0	502	tags=8%, list=3%, signal=8%
REACTOME_G_PROTEIN_ACTIVATION	REACTOME_G_PROTEIN_ACTIVATION		27	-0.39693543	-1.1174817	0.29983792	0.6611847	1.0	2832	tags=30%, list=17%, signal=36%
KEGG_VASCULAR_SMOOTH_MUSCLE_CONTRACTION	KEGG_VASCULAR_SMOOTH_MUSCLE_CONTRACTION		109	-0.3081994	-1.1157022	0.2507003	0.66404504	1.0	3455	tags=25%, list=21%, signal=31%
BIOCARTA_CD40_PATHWAY	BIOCARTA_CD40_PATHWAY		15	-0.45024517	-1.1156386	0.32367972	0.661966	1.0	1955	tags=20%, list=12%, signal=23%
BIOCARTA_CALCINEURIN_PATHWAY	BIOCARTA_CALCINEURIN_PATHWAY		18	-0.43535057	-1.1131	0.33492064	0.6673263	1.0	671	tags=11%, list=4%, signal=12%
REACTOME_SYNTHESIS_OF_PA	REACTOME_SYNTHESIS_OF_PA		25	-0.40937665	-1.1110715	0.3267974	0.67125356	1.0	2702	tags=20%, list=16%, signal=24%
REACTOME_NGF_SIGNALLING_VIA_TRKA_FROM_THE_PLASMA_MEMBRANE	REACTOME_NGF_SIGNALLING_VIA_TRKA_FROM_THE_PLASMA_MEMBRANE		133	-0.30067736	-1.1106545	0.24687934	0.6703237	1.0	2670	tags=14%, list=16%, signal=17%
REACTOME_AMINO_ACID_AND_OLIGOPEPTIDE_SLC_TRANSPORTERS	REACTOME_AMINO_ACID_AND_OLIGOPEPTIDE_SLC_TRANSPORTERS		49	-0.35361084	-1.1099975	0.28440368	0.670035	1.0	4910	tags=53%, list=29%, signal=75%
PID_WNT_NONCANONICAL_PATHWAY	PID_WNT_NONCANONICAL_PATHWAY		32	-0.38081533	-1.1084512	0.2971698	0.6724692	1.0	3557	tags=28%, list=21%, signal=36%
BIOCARTA_FAS_PATHWAY	BIOCARTA_FAS_PATHWAY		29	-0.38068697	-1.1079463	0.31281197	0.6718367	1.0	2421	tags=17%, list=14%, signal=20%
REACTOME_NUCLEAR_SIGNALING_BY_ERBB4	REACTOME_NUCLEAR_SIGNALING_BY_ERBB4		36	-0.36888072	-1.1067809	0.30173776	0.6731801	1.0	1668	tags=17%, list=10%, signal=18%
PID_AVB3_INTEGRIN_PATHWAY	PID_AVB3_INTEGRIN_PATHWAY		74	-0.3244361	-1.1042514	0.27861446	0.6785849	1.0	3903	tags=34%, list=23%, signal=44%
KEGG_PROGESTERONE_MEDIATED_OOCYTE_MATURATION	KEGG_PROGESTERONE_MEDIATED_OOCYTE_MATURATION		83	-0.31613877	-1.1015686	0.28156748	0.684221	1.0	3833	tags=23%, list=23%, signal=30%
PID_P73PATHWAY	PID_P73PATHWAY		75	-0.31951055	-1.1002681	0.29753265	0.6859615	1.0	2699	tags=17%, list=16%, signal=21%
REACTOME_IL1_SIGNALING	REACTOME_IL1_SIGNALING		38	-0.3660458	-1.0986401	0.31182796	0.6888084	1.0	101	tags=8%, list=1%, signal=8%
REACTOME_DEVELOPMENTAL_BIOLOGY	REACTOME_DEVELOPMENTAL_BIOLOGY		374	-0.26920763	-1.0982672	0.21744324	0.6877543	1.0	3822	tags=25%, list=23%, signal=32%
BIOCARTA_GH_PATHWAY	BIOCARTA_GH_PATHWAY		28	-0.37998816	-1.0965677	0.32441473	0.69060117	1.0	5354	tags=46%, list=32%, signal=68%
REACTOME_NUCLEAR_EVENTS_KINASE_AND_TRANSCRIPTION_FACTOR_ACTIVATION	REACTOME_NUCLEAR_EVENTS_KINASE_AND_TRANSCRIPTION_FACTOR_ACTIVATION		24	-0.40369233	-1.0962867	0.33557048	0.68925595	1.0	2591	tags=17%, list=15%, signal=20%
BIOCARTA_ETS_PATHWAY	BIOCARTA_ETS_PATHWAY		18	-0.42573652	-1.0947742	0.33391005	0.691719	1.0	3812	tags=33%, list=23%, signal=43%
PID_FAS_PATHWAY	PID_FAS_PATHWAY		37	-0.3557232	-1.0947024	0.3094099	0.68973714	1.0	3207	tags=27%, list=19%, signal=33%
PID_INTEGRIN3_PATHWAY	PID_INTEGRIN3_PATHWAY		42	-0.35652062	-1.0927893	0.3296355	0.6932081	1.0	1264	tags=19%, list=8%, signal=21%
BIOCARTA_NGF_PATHWAY	BIOCARTA_NGF_PATHWAY		18	-0.42089155	-1.0927525	0.33333334	0.6911519	1.0	5223	tags=39%, list=31%, signal=56%
PID_MET_PATHWAY	PID_MET_PATHWAY		80	-0.31277856	-1.0915703	0.3198198	0.69285715	1.0	4342	tags=25%, list=26%, signal=34%
KEGG_CHRONIC_MYELOID_LEUKEMIA	KEGG_CHRONIC_MYELOID_LEUKEMIA		73	-0.32289097	-1.0913335	0.29264706	0.69136137	1.0	3861	tags=25%, list=23%, signal=32%
REACTOME_YAP1_AND_WWTR1_TAZ_STIMULATED_GENE_EXPRESSION	REACTOME_YAP1_AND_WWTR1_TAZ_STIMULATED_GENE_EXPRESSION		23	-0.39283204	-1.0906103	0.34364262	0.6912418	1.0	2439	tags=26%, list=15%, signal=30%
PID_NFKAPPAB_CANONICAL_PATHWAY	PID_NFKAPPAB_CANONICAL_PATHWAY		23	-0.3880955	-1.0896155	0.34887737	0.6920713	1.0	2030	tags=13%, list=12%, signal=15%
REACTOME_UNFOLDED_PROTEIN_RESPONSE	REACTOME_UNFOLDED_PROTEIN_RESPONSE		71	-0.31337944	-1.0891409	0.2971768	0.69134796	1.0	5235	tags=28%, list=31%, signal=41%
REACTOME_NFKB_AND_MAP_KINASES_ACTIVATION_MEDIATED_BY_TLR4_SIGNALING_REPERTOIRE	REACTOME_NFKB_AND_MAP_KINASES_ACTIVATION_MEDIATED_BY_TLR4_SIGNALING_REPERTOIRE		68	-0.3251325	-1.0890247	0.2888889	0.689543	1.0	2656	tags=16%, list=16%, signal=19%
REACTOME_AMINO_ACID_SYNTHESIS_AND_INTERCONVERSION_TRANSAMINATION	REACTOME_AMINO_ACID_SYNTHESIS_AND_INTERCONVERSION_TRANSAMINATION		16	-0.42433763	-1.0838898	0.36115843	0.7024086	1.0	5051	tags=31%, list=30%, signal=45%
BIOCARTA_ATM_PATHWAY	BIOCARTA_ATM_PATHWAY		20	-0.40761867	-1.08285	0.36068377	0.70332575	1.0	685	tags=10%, list=4%, signal=10%
REACTOME_TRAF6_MEDIATED_IRF7_ACTIVATION	REACTOME_TRAF6_MEDIATED_IRF7_ACTIVATION		18	-0.4307846	-1.0813375	0.3826955	0.70562184	1.0	3318	tags=28%, list=20%, signal=35%
REACTOME_IL_2_SIGNALING	REACTOME_IL_2_SIGNALING		40	-0.35273197	-1.0797182	0.33596215	0.70835775	1.0	4209	tags=30%, list=25%, signal=40%
REACTOME_INTEGRIN_CELL_SURFACE_INTERACTIONS	REACTOME_INTEGRIN_CELL_SURFACE_INTERACTIONS		77	-0.3125676	-1.0789727	0.3218563	0.7083817	1.0	2882	tags=27%, list=17%, signal=33%
REACTOME_SIGNALING_BY_FGFR1_MUTANTS	REACTOME_SIGNALING_BY_FGFR1_MUTANTS		29	-0.3725716	-1.0778196	0.34359807	0.70958614	1.0	5354	tags=48%, list=32%, signal=71%
REACTOME_TRANSPORT_OF_INORGANIC_CATIONS_ANIONS_AND_AMINO_ACIDS_OLIGOPEPTIDES	REACTOME_TRANSPORT_OF_INORGANIC_CATIONS_ANIONS_AND_AMINO_ACIDS_OLIGOPEPTIDES		90	-0.30385944	-1.0775787	0.30769232	0.7082244	1.0	4910	tags=46%, list=29%, signal=64%
ST_ERK1_ERK2_MAPK_PATHWAY	ST_ERK1_ERK2_MAPK_PATHWAY		32	-0.3676711	-1.0764877	0.33653846	0.7093349	1.0	5889	tags=41%, list=35%, signal=63%
BIOCARTA_MAL_PATHWAY	BIOCARTA_MAL_PATHWAY		19	-0.4140265	-1.0757002	0.3762712	0.7094074	1.0	5691	tags=47%, list=34%, signal=72%
REACTOME_SIGNALING_BY_ROBO_RECEPTOR	REACTOME_SIGNALING_BY_ROBO_RECEPTOR		29	-0.3716748	-1.0744872	0.3429054	0.7107881	1.0	2879	tags=24%, list=17%, signal=29%
REACTOME_REGULATION_OF_INSULIN_LIKE_GROWTH_FACTOR_IGF_ACTIVITY_BY_INSULIN_LIKE_GROWTH_FACTOR_BINDING_PROTEINS_IGFBPS	REACTOME_REGULATION_OF_INSULIN_LIKE_GROWTH_FACTOR_IGF_ACTIVITY_BY_INSULIN_LIKE_GROWTH_FACTOR_BINDING_PROTEINS_IGFBPS		15	-0.44755527	-1.0740818	0.38160136	0.70988756	1.0	4183	tags=47%, list=25%, signal=62%
REACTOME_PI_3K_CASCADE	REACTOME_PI_3K_CASCADE		54	-0.3315479	-1.0740157	0.3583461	0.7079593	1.0	2942	tags=22%, list=18%, signal=27%
BIOCARTA_CTLA4_PATHWAY	BIOCARTA_CTLA4_PATHWAY		17	-0.42335775	-1.0737168	0.39754817	0.70683455	1.0	249	tags=12%, list=1%, signal=12%
PID_S1P_S1P1_PATHWAY	PID_S1P_S1P1_PATHWAY		21	-0.39923114	-1.0730202	0.36672053	0.70688474	1.0	2722	tags=19%, list=16%, signal=23%
KEGG_INTESTINAL_IMMUNE_NETWORK_FOR_IGA_PRODUCTION	KEGG_INTESTINAL_IMMUNE_NETWORK_FOR_IGA_PRODUCTION		37	-0.35513014	-1.0724767	0.36363637	0.7063683	1.0	2814	tags=32%, list=17%, signal=39%
REACTOME_MUSCLE_CONTRACTION	REACTOME_MUSCLE_CONTRACTION		45	-0.33850288	-1.0722857	0.35658914	0.7048633	1.0	2712	tags=22%, list=16%, signal=26%
REACTOME_ACTIVATED_TLR4_SIGNALLING	REACTOME_ACTIVATED_TLR4_SIGNALLING		88	-0.30609256	-1.0709331	0.32577905	0.70663583	1.0	2656	tags=15%, list=16%, signal=17%
KEGG_VEGF_SIGNALING_PATHWAY	KEGG_VEGF_SIGNALING_PATHWAY		73	-0.31603995	-1.0687072	0.33088234	0.7111463	1.0	3767	tags=26%, list=22%, signal=33%
REACTOME_NCAM_SIGNALING_FOR_NEURITE_OUT_GROWTH	REACTOME_NCAM_SIGNALING_FOR_NEURITE_OUT_GROWTH		63	-0.32026455	-1.0685742	0.34660766	0.7094709	1.0	3793	tags=35%, list=23%, signal=45%
REACTOME_GABA_RECEPTOR_ACTIVATION	REACTOME_GABA_RECEPTOR_ACTIVATION		52	-0.33089724	-1.0649171	0.33587787	0.71824914	1.0	2832	tags=27%, list=17%, signal=32%
KEGG_LEUKOCYTE_TRANSENDOTHELIAL_MIGRATION	KEGG_LEUKOCYTE_TRANSENDOTHELIAL_MIGRATION		114	-0.29016003	-1.0635601	0.3366197	0.72020644	1.0	3164	tags=24%, list=19%, signal=29%
PID_ARF6_DOWNSTREAM_PATHWAY	PID_ARF6_DOWNSTREAM_PATHWAY		15	-0.4314352	-1.0600195	0.39534885	0.7285541	1.0	223	tags=7%, list=1%, signal=7%
KEGG_FOCAL_ADHESION	KEGG_FOCAL_ADHESION		196	-0.269236	-1.0596591	0.31632653	0.72752964	1.0	4502	tags=34%, list=27%, signal=46%
PID_PI3KCI_PATHWAY	PID_PI3KCI_PATHWAY		49	-0.33212072	-1.0586698	0.3753894	0.72833157	1.0	3397	tags=22%, list=20%, signal=28%
REACTOME_HEPARAN_SULFATE_HEPARIN_HS_GAG_METABOLISM	REACTOME_HEPARAN_SULFATE_HEPARIN_HS_GAG_METABOLISM		50	-0.33137232	-1.0583997	0.37403402	0.72694755	1.0	3795	tags=36%, list=23%, signal=46%
PID_INTEGRIN_CS_PATHWAY	PID_INTEGRIN_CS_PATHWAY		25	-0.37859634	-1.0575483	0.3590164	0.72742915	1.0	2852	tags=36%, list=17%, signal=43%
KEGG_SYSTEMIC_LUPUS_ERYTHEMATOSUS	KEGG_SYSTEMIC_LUPUS_ERYTHEMATOSUS		53	-0.32448757	-1.0570323	0.37177542	0.72681504	1.0	3691	tags=38%, list=22%, signal=48%
BIOCARTA_EDG1_PATHWAY	BIOCARTA_EDG1_PATHWAY		27	-0.37416825	-1.0565089	0.39491525	0.7263075	1.0	3833	tags=26%, list=23%, signal=34%
BIOCARTA_SPPA_PATHWAY	BIOCARTA_SPPA_PATHWAY		21	-0.38866246	-1.054949	0.38449112	0.7286098	1.0	5127	tags=52%, list=31%, signal=75%
PID_PRL_SIGNALING_EVENTS_PATHWAY	PID_PRL_SIGNALING_EVENTS_PATHWAY		22	-0.3902077	-1.0543265	0.40095848	0.72829545	1.0	3994	tags=23%, list=24%, signal=30%
KEGG_LINOLEIC_ACID_METABOLISM	KEGG_LINOLEIC_ACID_METABOLISM		17	-0.41689885	-1.0521435	0.40066224	0.7326946	1.0	1914	tags=24%, list=11%, signal=27%
KEGG_COLORECTAL_CANCER	KEGG_COLORECTAL_CANCER		61	-0.31749597	-1.0492696	0.371118	0.73901844	1.0	4759	tags=30%, list=28%, signal=41%
REACTOME_CD28_CO_STIMULATION	REACTOME_CD28_CO_STIMULATION		31	-0.35781378	-1.0490122	0.3881579	0.7376176	1.0	1082	tags=10%, list=6%, signal=10%
KEGG_CARDIAC_MUSCLE_CONTRACTION	KEGG_CARDIAC_MUSCLE_CONTRACTION		72	-0.31004813	-1.0482694	0.36023915	0.73771507	1.0	1345	tags=13%, list=8%, signal=14%
ST_B_CELL_ANTIGEN_RECEPTOR	ST_B_CELL_ANTIGEN_RECEPTOR		38	-0.34230605	-1.0482113	0.38065523	0.7358496	1.0	3885	tags=26%, list=23%, signal=34%
REACTOME_SIGNALING_BY_FGFR_IN_DISEASE	REACTOME_SIGNALING_BY_FGFR_IN_DISEASE		121	-0.283008	-1.0474477	0.36350575	0.7360825	1.0	2942	tags=16%, list=18%, signal=19%
PID_CD8_TCR_DOWNSTREAM_PATHWAY	PID_CD8_TCR_DOWNSTREAM_PATHWAY		52	-0.32436556	-1.047195	0.39097744	0.7347921	1.0	4617	tags=35%, list=28%, signal=48%
BIOCARTA_PML_PATHWAY	BIOCARTA_PML_PATHWAY		17	-0.41394642	-1.0456947	0.41247833	0.7372529	1.0	1039	tags=18%, list=6%, signal=19%
KEGG_ABC_TRANSPORTERS	KEGG_ABC_TRANSPORTERS		42	-0.34036386	-1.0451233	0.37704918	0.73685735	1.0	3974	tags=40%, list=24%, signal=53%
KEGG_CELL_ADHESION_MOLECULES_CAMS	KEGG_CELL_ADHESION_MOLECULES_CAMS		111	-0.29000005	-1.0447786	0.3856115	0.7358724	1.0	3482	tags=32%, list=21%, signal=41%
PID_TCPTP_PATHWAY	PID_TCPTP_PATHWAY		41	-0.33859047	-1.0435337	0.3767661	0.7373547	1.0	2966	tags=20%, list=18%, signal=24%
REACTOME_SIGNALING_BY_NOTCH	REACTOME_SIGNALING_BY_NOTCH		94	-0.2964781	-1.0424536	0.37834036	0.73858225	1.0	1423	tags=12%, list=8%, signal=13%
KEGG_PANCREATIC_CANCER	KEGG_PANCREATIC_CANCER		70	-0.308932	-1.0422189	0.38583815	0.73720133	1.0	2966	tags=17%, list=18%, signal=21%
PID_FAK_PATHWAY	PID_FAK_PATHWAY		58	-0.31684396	-1.0419369	0.39259258	0.73601174	1.0	4502	tags=28%, list=27%, signal=38%
KEGG_AMYOTROPHIC_LATERAL_SCLEROSIS_ALS	KEGG_AMYOTROPHIC_LATERAL_SCLEROSIS_ALS		52	-0.31772327	-1.0379463	0.39509955	0.7455508	1.0	1724	tags=17%, list=10%, signal=19%
PID_CDC42_REG_PATHWAY	PID_CDC42_REG_PATHWAY		30	-0.3606388	-1.0377823	0.41147542	0.74399424	1.0	2288	tags=20%, list=14%, signal=23%
ST_G_ALPHA_S_PATHWAY	ST_G_ALPHA_S_PATHWAY		15	-0.42642784	-1.0373054	0.42805755	0.74337673	1.0	4827	tags=47%, list=29%, signal=65%
BIOCARTA_RAS_PATHWAY	BIOCARTA_RAS_PATHWAY		23	-0.37908512	-1.0364871	0.4089347	0.74398434	1.0	724	tags=9%, list=4%, signal=9%
REACTOME_L1CAM_INTERACTIONS	REACTOME_L1CAM_INTERACTIONS		81	-0.29900244	-1.0343957	0.39970717	0.74815303	1.0	3603	tags=25%, list=22%, signal=31%
REACTOME_SEMA4D_IN_SEMAPHORIN_SIGNALING	REACTOME_SEMA4D_IN_SEMAPHORIN_SIGNALING		29	-0.3590921	-1.0327849	0.40097404	0.7507919	1.0	6489	tags=48%, list=39%, signal=79%
REACTOME_NEGATIVE_REGULATORS_OF_RIG_I_MDA5_SIGNALING	REACTOME_NEGATIVE_REGULATORS_OF_RIG_I_MDA5_SIGNALING		29	-0.36290598	-1.0327214	0.40527183	0.7489666	1.0	3318	tags=17%, list=20%, signal=21%
REACTOME_SIGNALING_BY_FGFR	REACTOME_SIGNALING_BY_FGFR		107	-0.28642768	-1.0326253	0.39693594	0.74723905	1.0	2942	tags=16%, list=18%, signal=19%
BIOCARTA_MAPK_PATHWAY	BIOCARTA_MAPK_PATHWAY		85	-0.28933263	-1.0295345	0.40229884	0.7540862	1.0	4856	tags=31%, list=29%, signal=43%
KEGG_FC_GAMMA_R_MEDIATED_PHAGOCYTOSIS	KEGG_FC_GAMMA_R_MEDIATED_PHAGOCYTOSIS		90	-0.29252762	-1.0293686	0.40059346	0.75256884	1.0	3489	tags=20%, list=21%, signal=25%
REACTOME_INFLAMMASOMES	REACTOME_INFLAMMASOMES		16	-0.41253614	-1.0279652	0.4250871	0.754593	1.0	3641	tags=31%, list=22%, signal=40%
BIOCARTA_ERK_PATHWAY	BIOCARTA_ERK_PATHWAY		28	-0.3627171	-1.0273931	0.4036244	0.75419044	1.0	3767	tags=29%, list=22%, signal=37%
KEGG_ERBB_SIGNALING_PATHWAY	KEGG_ERBB_SIGNALING_PATHWAY		87	-0.2919151	-1.0241953	0.42335767	0.76140434	1.0	4152	tags=26%, list=25%, signal=35%
KEGG_NICOTINATE_AND_NICOTINAMIDE_METABOLISM	KEGG_NICOTINATE_AND_NICOTINAMIDE_METABOLISM		22	-0.3720425	-1.0241753	0.44500846	0.7594493	1.0	4047	tags=32%, list=24%, signal=42%
REACTOME_DOWNSTREAM_SIGNALING_OF_ACTIVATED_FGFR	REACTOME_DOWNSTREAM_SIGNALING_OF_ACTIVATED_FGFR		96	-0.2913654	-1.0226152	0.4239766	0.76200324	1.0	2942	tags=17%, list=18%, signal=20%
REACTOME_CGMP_EFFECTS	REACTOME_CGMP_EFFECTS		19	-0.39046586	-1.0203006	0.43057996	0.766583	1.0	3166	tags=42%, list=19%, signal=52%
REACTOME_BASIGIN_INTERACTIONS	REACTOME_BASIGIN_INTERACTIONS		24	-0.3645552	-1.02013	0.43687707	0.76501346	1.0	4878	tags=46%, list=29%, signal=65%
BIOCARTA_IL7_PATHWAY	BIOCARTA_IL7_PATHWAY		16	-0.39763516	-1.0176647	0.42951906	0.77015454	1.0	14	tags=6%, list=0%, signal=6%
BIOCARTA_TPO_PATHWAY	BIOCARTA_TPO_PATHWAY		24	-0.37126115	-1.0167347	0.4318555	0.77093834	1.0	685	tags=8%, list=4%, signal=9%
PID_ERBB2_ERBB3_PATHWAY	PID_ERBB2_ERBB3_PATHWAY		44	-0.32178435	-1.0155866	0.47777778	0.7723345	1.0	2966	tags=16%, list=18%, signal=19%
REACTOME_SEMA4D_INDUCED_CELL_MIGRATION_AND_GROWTH_CONE_COLLAPSE	REACTOME_SEMA4D_INDUCED_CELL_MIGRATION_AND_GROWTH_CONE_COLLAPSE		24	-0.3710908	-1.0155584	0.43601894	0.7703976	1.0	6478	tags=50%, list=39%, signal=81%
KEGG_ENDOCYTOSIS	KEGG_ENDOCYTOSIS		168	-0.26482874	-1.0117139	0.44444445	0.77965707	1.0	4467	tags=29%, list=27%, signal=39%
PID_IL12_STAT4_PATHWAY	PID_IL12_STAT4_PATHWAY		31	-0.34575355	-1.0115148	0.44305772	0.77822167	1.0	2353	tags=19%, list=14%, signal=22%
BIOCARTA_AT1R_PATHWAY	BIOCARTA_AT1R_PATHWAY		32	-0.34372124	-1.0106094	0.44178084	0.77883464	1.0	5853	tags=34%, list=35%, signal=53%
KEGG_DRUG_METABOLISM_OTHER_ENZYMES	KEGG_DRUG_METABOLISM_OTHER_ENZYMES		24	-0.36514944	-1.009577	0.45662847	0.7798224	1.0	2624	tags=25%, list=16%, signal=30%
PID_ERBB1_INTERNALIZATION_PATHWAY	PID_ERBB1_INTERNALIZATION_PATHWAY		41	-0.32691267	-1.0094007	0.42120767	0.77838224	1.0	4168	tags=29%, list=25%, signal=39%
BIOCARTA_GLEEVEC_PATHWAY	BIOCARTA_GLEEVEC_PATHWAY		23	-0.36308447	-1.0089073	0.46464646	0.7777884	1.0	4152	tags=30%, list=25%, signal=40%
REACTOME_UNBLOCKING_OF_NMDA_RECEPTOR_GLUTAMATE_BINDING_AND_ACTIVATION	REACTOME_UNBLOCKING_OF_NMDA_RECEPTOR_GLUTAMATE_BINDING_AND_ACTIVATION		15	-0.40074146	-1.0041845	0.46793762	0.7891913	1.0	1298	tags=27%, list=8%, signal=29%
REACTOME_INSULIN_RECEPTOR_RECYCLING	REACTOME_INSULIN_RECEPTOR_RECYCLING		22	-0.37084514	-0.99986804	0.4550173	0.7995869	1.0	3608	tags=41%, list=22%, signal=52%
BIOCARTA_NTHI_PATHWAY	BIOCARTA_NTHI_PATHWAY		23	-0.36315262	-0.99844295	0.45847178	0.80157566	1.0	1274	tags=13%, list=8%, signal=14%
BIOCARTA_CTCF_PATHWAY	BIOCARTA_CTCF_PATHWAY		23	-0.3606872	-0.9983806	0.4602076	0.7997025	1.0	4759	tags=35%, list=28%, signal=49%
ST_INTEGRIN_SIGNALING_PATHWAY	ST_INTEGRIN_SIGNALING_PATHWAY		80	-0.2886981	-0.9971568	0.46666667	0.8012374	1.0	4576	tags=33%, list=27%, signal=45%
REACTOME_MAP_KINASE_ACTIVATION_IN_TLR_CASCADE	REACTOME_MAP_KINASE_ACTIVATION_IN_TLR_CASCADE		49	-0.31387419	-0.9942048	0.4862805	0.80770326	1.0	2656	tags=16%, list=16%, signal=19%
KEGG_SPHINGOLIPID_METABOLISM	KEGG_SPHINGOLIPID_METABOLISM		38	-0.32606515	-0.99355364	0.48062015	0.8075228	1.0	4838	tags=55%, list=29%, signal=78%
REACTOME_ACYL_CHAIN_REMODELLING_OF_PE	REACTOME_ACYL_CHAIN_REMODELLING_OF_PE		21	-0.3703525	-0.9928094	0.4695946	0.80759275	1.0	1277	tags=14%, list=8%, signal=15%
PID_NETRIN_PATHWAY	PID_NETRIN_PATHWAY		31	-0.3399938	-0.9907977	0.46349207	0.81119186	1.0	2656	tags=23%, list=16%, signal=27%
BIOCARTA_SPRY_PATHWAY	BIOCARTA_SPRY_PATHWAY		17	-0.3863154	-0.9888665	0.49335548	0.81468296	1.0	3767	tags=35%, list=22%, signal=45%
NABA_PROTEOGLYCANS	NABA_PROTEOGLYCANS		35	-0.3357986	-0.9865746	0.45975232	0.8193001	1.0	1947	tags=29%, list=12%, signal=32%
REACTOME_FACTORS_INVOLVED_IN_MEGAKARYOCYTE_DEVELOPMENT_AND_PLATELET_PRODUCTION	REACTOME_FACTORS_INVOLVED_IN_MEGAKARYOCYTE_DEVELOPMENT_AND_PLATELET_PRODUCTION		96	-0.27744684	-0.9846407	0.488045	0.8228654	1.0	2627	tags=14%, list=16%, signal=16%
BIOCARTA_PDGF_PATHWAY	BIOCARTA_PDGF_PATHWAY		32	-0.3364068	-0.9832213	0.4868421	0.82486874	1.0	5354	tags=38%, list=32%, signal=55%
PID_ERBB1_DOWNSTREAM_PATHWAY	PID_ERBB1_DOWNSTREAM_PATHWAY		105	-0.27527857	-0.98016	0.5115942	0.8314168	1.0	4631	tags=27%, list=28%, signal=37%
REACTOME_DAG_AND_IP3_SIGNALING	REACTOME_DAG_AND_IP3_SIGNALING		30	-0.33935156	-0.98006964	0.47402596	0.8296397	1.0	1472	tags=10%, list=9%, signal=11%
BIOCARTA_KERATINOCYTE_PATHWAY	BIOCARTA_KERATINOCYTE_PATHWAY		46	-0.30889502	-0.97891104	0.48095238	0.8307058	1.0	2656	tags=22%, list=16%, signal=26%
PID_INTEGRIN1_PATHWAY	PID_INTEGRIN1_PATHWAY		65	-0.2935309	-0.97759074	0.5122302	0.8324174	1.0	3903	tags=35%, list=23%, signal=46%
REACTOME_HS_GAG_DEGRADATION	REACTOME_HS_GAG_DEGRADATION		19	-0.37738085	-0.9758851	0.51096123	0.83501047	1.0	3482	tags=42%, list=21%, signal=53%
REACTOME_NCAM1_INTERACTIONS	REACTOME_NCAM1_INTERACTIONS		38	-0.3213975	-0.9746311	0.48470208	0.8364312	1.0	3793	tags=42%, list=23%, signal=54%
REACTOME_CA_DEPENDENT_EVENTS	REACTOME_CA_DEPENDENT_EVENTS		28	-0.34256342	-0.9720753	0.4812398	0.84185445	1.0	1472	tags=11%, list=9%, signal=12%
REACTOME_GAP_JUNCTION_TRAFFICKING	REACTOME_GAP_JUNCTION_TRAFFICKING		24	-0.34310156	-0.9718254	0.4883721	0.84051067	1.0	3421	tags=29%, list=20%, signal=37%
PID_S1P_S1P2_PATHWAY	PID_S1P_S1P2_PATHWAY		24	-0.34965482	-0.97138125	0.5229983	0.8397777	1.0	1810	tags=17%, list=11%, signal=19%
REACTOME_POST_TRANSLATIONAL_PROTEIN_MODIFICATION	REACTOME_POST_TRANSLATIONAL_PROTEIN_MODIFICATION		164	-0.25484475	-0.9709624	0.5400517	0.8388885	1.0	4506	tags=29%, list=27%, signal=39%
KEGG_GLYCEROLIPID_METABOLISM	KEGG_GLYCEROLIPID_METABOLISM		46	-0.3103501	-0.97048694	0.51785713	0.8381749	1.0	2859	tags=22%, list=17%, signal=26%
REACTOME_SIGNALING_BY_NOTCH1	REACTOME_SIGNALING_BY_NOTCH1		66	-0.287736	-0.96942466	0.5109489	0.83916116	1.0	1423	tags=12%, list=8%, signal=13%
BIOCARTA_G1_PATHWAY	BIOCARTA_G1_PATHWAY		28	-0.34364468	-0.96807146	0.50801283	0.8408709	1.0	1030	tags=11%, list=6%, signal=11%
REACTOME_TRANSPORT_TO_THE_GOLGI_AND_SUBSEQUENT_MODIFICATION	REACTOME_TRANSPORT_TO_THE_GOLGI_AND_SUBSEQUENT_MODIFICATION		33	-0.32595897	-0.9680255	0.5184	0.8390069	1.0	4453	tags=30%, list=27%, signal=41%
REACTOME_CYTOCHROME_P450_ARRANGED_BY_SUBSTRATE_TYPE	REACTOME_CYTOCHROME_P450_ARRANGED_BY_SUBSTRATE_TYPE		27	-0.33595803	-0.96655834	0.5008375	0.8411912	1.0	1803	tags=26%, list=11%, signal=29%
KEGG_HEDGEHOG_SIGNALING_PATHWAY	KEGG_HEDGEHOG_SIGNALING_PATHWAY		54	-0.29353556	-0.96558917	0.538695	0.8418452	1.0	3513	tags=24%, list=21%, signal=30%
PID_WNT_CANONICAL_PATHWAY	PID_WNT_CANONICAL_PATHWAY		20	-0.36385584	-0.96359104	0.5391459	0.8454296	1.0	2678	tags=25%, list=16%, signal=30%
PID_HIV_NEF_PATHWAY	PID_HIV_NEF_PATHWAY		35	-0.3249567	-0.9616319	0.52180684	0.8490019	1.0	2421	tags=14%, list=14%, signal=17%
PID_EPHB_FWD_PATHWAY	PID_EPHB_FWD_PATHWAY		40	-0.311507	-0.9582458	0.52300614	0.8565512	1.0	3926	tags=25%, list=23%, signal=33%
KEGG_PRIMARY_IMMUNODEFICIENCY	KEGG_PRIMARY_IMMUNODEFICIENCY		32	-0.3252213	-0.9522548	0.5211931	0.8713249	1.0	3016	tags=34%, list=18%, signal=42%
PID_HDAC_CLASSII_PATHWAY	PID_HDAC_CLASSII_PATHWAY		34	-0.31389797	-0.9509215	0.54731864	0.87302047	1.0	1459	tags=12%, list=9%, signal=13%
REACTOME_NEUROTRANSMITTER_RELEASE_CYCLE	REACTOME_NEUROTRANSMITTER_RELEASE_CYCLE		33	-0.32155463	-0.9492701	0.5232198	0.875567	1.0	3509	tags=33%, list=21%, signal=42%
REACTOME_CTNNB1_PHOSPHORYLATION_CASCADE	REACTOME_CTNNB1_PHOSPHORYLATION_CASCADE		15	-0.3801552	-0.9472907	0.5277778	0.8790437	1.0	6771	tags=53%, list=40%, signal=89%
BIOCARTA_WNT_PATHWAY	BIOCARTA_WNT_PATHWAY		26	-0.33416402	-0.94571006	0.5555556	0.8813373	1.0	3660	tags=23%, list=22%, signal=29%
REACTOME_DEFENSINS	REACTOME_DEFENSINS		23	-0.34748754	-0.94314986	0.538206	0.8863547	1.0	3155	tags=43%, list=19%, signal=53%
REACTOME_GLUCONEOGENESIS	REACTOME_GLUCONEOGENESIS		30	-0.3319255	-0.94236916	0.54575163	0.8865117	1.0	4051	tags=23%, list=24%, signal=31%
BIOCARTA_ARF_PATHWAY	BIOCARTA_ARF_PATHWAY		17	-0.36975518	-0.9417975	0.54432625	0.8860146	1.0	5928	tags=41%, list=35%, signal=64%
REACTOME_CREB_PHOSPHORYLATION_THROUGH_THE_ACTIVATION_OF_RAS	REACTOME_CREB_PHOSPHORYLATION_THROUGH_THE_ACTIVATION_OF_RAS		26	-0.3316138	-0.93945104	0.55723906	0.89043075	1.0	1298	tags=12%, list=8%, signal=12%
BIOCARTA_HIVNEF_PATHWAY	BIOCARTA_HIVNEF_PATHWAY		57	-0.28509265	-0.9389883	0.5884194	0.8895995	1.0	2421	tags=11%, list=14%, signal=12%
REACTOME_CTLA4_INHIBITORY_SIGNALING	REACTOME_CTLA4_INHIBITORY_SIGNALING		21	-0.34840584	-0.9383644	0.5304054	0.8892649	1.0	1082	tags=10%, list=6%, signal=10%
KEGG_ETHER_LIPID_METABOLISM	KEGG_ETHER_LIPID_METABOLISM		31	-0.32636964	-0.93603486	0.55284554	0.8936105	1.0	3315	tags=29%, list=20%, signal=36%
PID_TRAIL_PATHWAY	PID_TRAIL_PATHWAY		23	-0.34387758	-0.93496406	0.5693069	0.89461005	1.0	3207	tags=17%, list=19%, signal=21%
REACTOME_COSTIMULATION_BY_THE_CD28_FAMILY	REACTOME_COSTIMULATION_BY_THE_CD28_FAMILY		55	-0.28414032	-0.933664	0.5671875	0.896089	1.0	1082	tags=7%, list=6%, signal=8%
KEGG_GLYCOLYSIS_GLUCONEOGENESIS	KEGG_GLYCOLYSIS_GLUCONEOGENESIS		54	-0.2878035	-0.93336576	0.58641976	0.89481544	1.0	4513	tags=35%, list=27%, signal=48%
PID_IFNG_PATHWAY	PID_IFNG_PATHWAY		40	-0.30529088	-0.93127954	0.55766195	0.8986355	1.0	2806	tags=15%, list=17%, signal=18%
REACTOME_ACYL_CHAIN_REMODELLING_OF_PC	REACTOME_ACYL_CHAIN_REMODELLING_OF_PC		22	-0.34115714	-0.929857	0.5629984	0.90061426	1.0	1277	tags=14%, list=8%, signal=15%
PID_P38_ALPHA_BETA_PATHWAY	PID_P38_ALPHA_BETA_PATHWAY		31	-0.3148091	-0.9289364	0.57098764	0.9010363	1.0	3588	tags=29%, list=21%, signal=37%
KEGG_VIBRIO_CHOLERAE_INFECTION	KEGG_VIBRIO_CHOLERAE_INFECTION		51	-0.2913162	-0.92842776	0.5873494	0.90049404	1.0	3608	tags=27%, list=22%, signal=35%
BIOCARTA_PPARA_PATHWAY	BIOCARTA_PPARA_PATHWAY		56	-0.28872675	-0.92819107	0.5959438	0.89909965	1.0	2466	tags=14%, list=15%, signal=17%
BIOCARTA_CCR3_PATHWAY	BIOCARTA_CCR3_PATHWAY		22	-0.3378926	-0.92795444	0.559464	0.8977351	1.0	5853	tags=41%, list=35%, signal=63%
REACTOME_COMPLEMENT_CASCADE	REACTOME_COMPLEMENT_CASCADE		24	-0.34065774	-0.92645854	0.55866903	0.89985424	1.0	2892	tags=38%, list=17%, signal=45%
BIOCARTA_EGF_PATHWAY	BIOCARTA_EGF_PATHWAY		31	-0.31680974	-0.92593443	0.5954323	0.89932275	1.0	5354	tags=39%, list=32%, signal=57%
SA_TRKA_RECEPTOR	SA_TRKA_RECEPTOR		17	-0.36067572	-0.9233995	0.5790378	0.90416795	1.0	5831	tags=41%, list=35%, signal=63%
BIOCARTA_IL3_PATHWAY	BIOCARTA_IL3_PATHWAY		15	-0.36767665	-0.92335665	0.55938035	0.9022871	1.0	3861	tags=33%, list=23%, signal=43%
PID_LKB1_PATHWAY	PID_LKB1_PATHWAY		45	-0.29183915	-0.9228174	0.570997	0.90167224	1.0	3473	tags=18%, list=21%, signal=22%
KEGG_STARCH_AND_SUCROSE_METABOLISM	KEGG_STARCH_AND_SUCROSE_METABOLISM		29	-0.3196656	-0.92240596	0.59463984	0.9007402	1.0	3106	tags=24%, list=19%, signal=30%
REACTOME_TRAF6_MEDIATED_NFKB_ACTIVATION	REACTOME_TRAF6_MEDIATED_NFKB_ACTIVATION		19	-0.3468227	-0.9216233	0.5874363	0.9007603	1.0	3318	tags=21%, list=20%, signal=26%
BIOCARTA_BCR_PATHWAY	BIOCARTA_BCR_PATHWAY		34	-0.30694312	-0.92085576	0.58116883	0.9009743	1.0	5099	tags=32%, list=30%, signal=46%
REACTOME_TAK1_ACTIVATES_NFKB_BY_PHOSPHORYLATION_AND_ACTIVATION_OF_IKKS_COMPLEX	REACTOME_TAK1_ACTIVATES_NFKB_BY_PHOSPHORYLATION_AND_ACTIVATION_OF_IKKS_COMPLEX		21	-0.34048715	-0.9194478	0.5707071	0.9027966	1.0	1712	tags=14%, list=10%, signal=16%
REACTOME_BILE_ACID_AND_BILE_SALT_METABOLISM	REACTOME_BILE_ACID_AND_BILE_SALT_METABOLISM		24	-0.33903727	-0.9192104	0.57239056	0.90140957	1.0	3535	tags=33%, list=21%, signal=42%
REACTOME_BETA_DEFENSINS	REACTOME_BETA_DEFENSINS		21	-0.34414184	-0.9174867	0.58347106	0.9039456	1.0	3155	tags=43%, list=19%, signal=53%
REACTOME_TOLL_RECEPTOR_CASCADES	REACTOME_TOLL_RECEPTOR_CASCADES		108	-0.25262865	-0.9165489	0.64387465	0.9044299	1.0	2015	tags=11%, list=12%, signal=13%
REACTOME_MYD88_MAL_CASCADE_INITIATED_ON_PLASMA_MEMBRANE	REACTOME_MYD88_MAL_CASCADE_INITIATED_ON_PLASMA_MEMBRANE		78	-0.26583925	-0.91479427	0.60059613	0.90719146	1.0	2656	tags=13%, list=16%, signal=15%
REACTOME_INTERACTION_BETWEEN_L1_AND_ANKYRINS	REACTOME_INTERACTION_BETWEEN_L1_AND_ANKYRINS		21	-0.3470371	-0.9142367	0.5846154	0.90672505	1.0	1465	tags=19%, list=9%, signal=21%
KEGG_ACUTE_MYELOID_LEUKEMIA	KEGG_ACUTE_MYELOID_LEUKEMIA		57	-0.2785298	-0.9127572	0.6120301	0.90883195	1.0	6020	tags=40%, list=36%, signal=63%
REACTOME_PRE_NOTCH_EXPRESSION_AND_PROCESSING	REACTOME_PRE_NOTCH_EXPRESSION_AND_PROCESSING		37	-0.30228537	-0.91253585	0.60890305	0.9074091	1.0	1249	tags=11%, list=7%, signal=12%
PID_CIRCADIAN_PATHWAY	PID_CIRCADIAN_PATHWAY		15	-0.36831322	-0.91241646	0.5849387	0.90570974	1.0	2464	tags=13%, list=15%, signal=16%
REACTOME_APOPTOTIC_CLEAVAGE_OF_CELLULAR_PROTEINS	REACTOME_APOPTOTIC_CLEAVAGE_OF_CELLULAR_PROTEINS		36	-0.3033028	-0.91221976	0.5956454	0.9043266	1.0	2232	tags=14%, list=13%, signal=16%
REACTOME_SIGNALLING_BY_NGF	REACTOME_SIGNALLING_BY_NGF		210	-0.23282184	-0.9111756	0.69761604	0.90512484	1.0	2303	tags=12%, list=14%, signal=14%
PID_EPHA_FWDPATHWAY	PID_EPHA_FWDPATHWAY		34	-0.30522487	-0.911028	0.58551615	0.9035249	1.0	1346	tags=18%, list=8%, signal=19%
PID_RB_1PATHWAY	PID_RB_1PATHWAY		63	-0.27460262	-0.9107714	0.62174577	0.90228325	1.0	2242	tags=11%, list=13%, signal=13%
REACTOME_SIGNALING_BY_CONSTITUTIVELY_ACTIVE_EGFR	REACTOME_SIGNALING_BY_CONSTITUTIVELY_ACTIVE_EGFR		17	-0.35841188	-0.9105485	0.5787671	0.9009368	1.0	1942	tags=12%, list=12%, signal=13%
REACTOME_PROLONGED_ERK_ACTIVATION_EVENTS	REACTOME_PROLONGED_ERK_ACTIVATION_EVENTS		19	-0.350929	-0.9093636	0.6123778	0.9021698	1.0	6604	tags=58%, list=39%, signal=95%
KEGG_ALANINE_ASPARTATE_AND_GLUTAMATE_METABOLISM	KEGG_ALANINE_ASPARTATE_AND_GLUTAMATE_METABOLISM		30	-0.31361842	-0.9075528	0.6121113	0.9051191	1.0	5509	tags=43%, list=33%, signal=64%
REACTOME_CELL_SURFACE_INTERACTIONS_AT_THE_VASCULAR_WALL	REACTOME_CELL_SURFACE_INTERACTIONS_AT_THE_VASCULAR_WALL		80	-0.26087555	-0.906802	0.6460177	0.9051883	1.0	3793	tags=30%, list=23%, signal=39%
KEGG_ASTHMA	KEGG_ASTHMA		19	-0.34759668	-0.90571165	0.5979557	0.90605795	1.0	3888	tags=47%, list=23%, signal=62%
REACTOME_ACTIVATED_NOTCH1_TRANSMITS_SIGNAL_TO_THE_NUCLEUS	REACTOME_ACTIVATED_NOTCH1_TRANSMITS_SIGNAL_TO_THE_NUCLEUS		25	-0.32720459	-0.905441	0.5964052	0.90496016	1.0	1423	tags=16%, list=8%, signal=17%
REACTOME_GAP_JUNCTION_ASSEMBLY	REACTOME_GAP_JUNCTION_ASSEMBLY		16	-0.3566298	-0.9036826	0.5926573	0.9074277	1.0	3421	tags=38%, list=20%, signal=47%
KEGG_TYPE_II_DIABETES_MELLITUS	KEGG_TYPE_II_DIABETES_MELLITUS		46	-0.2891371	-0.903374	0.6305031	0.90628713	1.0	2211	tags=22%, list=13%, signal=25%
REACTOME_LIPOPROTEIN_METABOLISM	REACTOME_LIPOPROTEIN_METABOLISM		25	-0.3277671	-0.9032393	0.58	0.9047404	1.0	1598	tags=24%, list=10%, signal=26%
KEGG_ADIPOCYTOKINE_SIGNALING_PATHWAY	KEGG_ADIPOCYTOKINE_SIGNALING_PATHWAY		67	-0.2689664	-0.89781624	0.640553	0.91634935	1.0	2439	tags=18%, list=15%, signal=21%
BIOCARTA_INSULIN_PATHWAY	BIOCARTA_INSULIN_PATHWAY		22	-0.3293244	-0.8977243	0.5939086	0.9146181	1.0	4607	tags=36%, list=28%, signal=50%
REACTOME_VOLTAGE_GATED_POTASSIUM_CHANNELS	REACTOME_VOLTAGE_GATED_POTASSIUM_CHANNELS		43	-0.28330678	-0.89629686	0.63929147	0.9163606	1.0	2908	tags=30%, list=17%, signal=36%
REACTOME_LIPID_DIGESTION_MOBILIZATION_AND_TRANSPORT	REACTOME_LIPID_DIGESTION_MOBILIZATION_AND_TRANSPORT		41	-0.29271612	-0.8955764	0.64705884	0.9162993	1.0	1915	tags=20%, list=11%, signal=22%
PID_RAC1_REG_PATHWAY	PID_RAC1_REG_PATHWAY		36	-0.2998182	-0.8943671	0.60819674	0.91755366	1.0	4433	tags=31%, list=26%, signal=41%
REACTOME_CHYLOMICRON_MEDIATED_LIPID_TRANSPORT	REACTOME_CHYLOMICRON_MEDIATED_LIPID_TRANSPORT		15	-0.3592924	-0.89310926	0.60755336	0.91877246	1.0	1598	tags=27%, list=10%, signal=29%
PID_MYC_REPRESS_PATHWAY	PID_MYC_REPRESS_PATHWAY		61	-0.27215642	-0.89059585	0.6698113	0.92318773	1.0	214	tags=5%, list=1%, signal=5%
PID_P53_DOWNSTREAM_PATHWAY	PID_P53_DOWNSTREAM_PATHWAY		126	-0.24147883	-0.88958144	0.6943662	0.92376727	1.0	3791	tags=25%, list=23%, signal=32%
BIOCARTA_HIF_PATHWAY	BIOCARTA_HIF_PATHWAY		15	-0.36462715	-0.8873817	0.6181507	0.9274075	1.0	2118	tags=20%, list=13%, signal=23%
REACTOME_METABOLISM_OF_AMINO_ACIDS_AND_DERIVATIVES	REACTOME_METABOLISM_OF_AMINO_ACIDS_AND_DERIVATIVES		189	-0.22794768	-0.8854182	0.7526316	0.93033165	1.0	4051	tags=23%, list=24%, signal=30%
KEGG_ECM_RECEPTOR_INTERACTION	KEGG_ECM_RECEPTOR_INTERACTION		81	-0.25429282	-0.88536745	0.6956522	0.92857176	1.0	3301	tags=31%, list=20%, signal=38%
REACTOME_ACYL_CHAIN_REMODELLING_OF_PG	REACTOME_ACYL_CHAIN_REMODELLING_OF_PG		16	-0.3573066	-0.8829356	0.60732985	0.9327381	1.0	1277	tags=13%, list=8%, signal=14%
PID_ERA_GENOMIC_PATHWAY	PID_ERA_GENOMIC_PATHWAY		63	-0.26481307	-0.88194305	0.6852713	0.93324006	1.0	2146	tags=11%, list=13%, signal=13%
REACTOME_ACYL_CHAIN_REMODELLING_OF_PS	REACTOME_ACYL_CHAIN_REMODELLING_OF_PS		15	-0.36032158	-0.88181	0.62092626	0.9316865	1.0	1277	tags=13%, list=8%, signal=14%
BIOCARTA_IL12_PATHWAY	BIOCARTA_IL12_PATHWAY		21	-0.32945076	-0.880491	0.6389351	0.93288743	1.0	2245	tags=24%, list=13%, signal=27%
PID_KIT_PATHWAY	PID_KIT_PATHWAY		52	-0.26913878	-0.87787926	0.6816074	0.93728274	1.0	4152	tags=23%, list=25%, signal=31%
REACTOME_BOTULINUM_NEUROTOXICITY	REACTOME_BOTULINUM_NEUROTOXICITY		17	-0.34903777	-0.8760067	0.627383	0.9402213	1.0	1856	tags=18%, list=11%, signal=20%
REACTOME_TRAF6_MEDIATED_INDUCTION_OF_NFKB_AND_MAP_KINASES_UPON_TLR7_8_OR_9_ACTIVATION	REACTOME_TRAF6_MEDIATED_INDUCTION_OF_NFKB_AND_MAP_KINASES_UPON_TLR7_8_OR_9_ACTIVATION		72	-0.25871518	-0.8748691	0.70501477	0.9410463	1.0	2656	tags=14%, list=16%, signal=16%
KEGG_GLYCOSAMINOGLYCAN_BIOSYNTHESIS_HEPARAN_SULFATE	KEGG_GLYCOSAMINOGLYCAN_BIOSYNTHESIS_HEPARAN_SULFATE		26	-0.31309932	-0.87266856	0.6574225	0.9446693	1.0	3795	tags=35%, list=23%, signal=45%
KEGG_P53_SIGNALING_PATHWAY	KEGG_P53_SIGNALING_PATHWAY		63	-0.2589718	-0.87220913	0.6958457	0.9439569	1.0	1295	tags=11%, list=8%, signal=12%
BIOCARTA_CDMAC_PATHWAY	BIOCARTA_CDMAC_PATHWAY		16	-0.34742048	-0.87201947	0.6179002	0.9424896	1.0	5127	tags=50%, list=31%, signal=72%
BIOCARTA_COMP_PATHWAY	BIOCARTA_COMP_PATHWAY		17	-0.34677052	-0.8718727	0.6515151	0.940959	1.0	2892	tags=35%, list=17%, signal=43%
REACTOME_SPHINGOLIPID_DE_NOVO_BIOSYNTHESIS	REACTOME_SPHINGOLIPID_DE_NOVO_BIOSYNTHESIS		30	-0.2999897	-0.87173516	0.66835874	0.93940824	1.0	4388	tags=33%, list=26%, signal=45%
KEGG_DRUG_METABOLISM_CYTOCHROME_P450	KEGG_DRUG_METABOLISM_CYTOCHROME_P450		28	-0.30236375	-0.87168217	0.66824645	0.9376667	1.0	4265	tags=46%, list=25%, signal=62%
KEGG_OOCYTE_MEIOSIS	KEGG_OOCYTE_MEIOSIS		107	-0.2377354	-0.86968315	0.74857146	0.94058305	1.0	1613	tags=8%, list=10%, signal=9%
KEGG_BLADDER_CANCER	KEGG_BLADDER_CANCER		40	-0.28118125	-0.86939347	0.6768489	0.93947	1.0	4787	tags=38%, list=29%, signal=52%
KEGG_GAP_JUNCTION	KEGG_GAP_JUNCTION		84	-0.25136507	-0.8692044	0.70863837	0.9380777	1.0	4347	tags=31%, list=26%, signal=42%
KEGG_ARACHIDONIC_ACID_METABOLISM	KEGG_ARACHIDONIC_ACID_METABOLISM		45	-0.28002155	-0.8691548	0.6875957	0.9363423	1.0	3673	tags=33%, list=22%, signal=43%
REACTOME_BMAL1_CLOCK_NPAS2_ACTIVATES_CIRCADIAN_EXPRESSION	REACTOME_BMAL1_CLOCK_NPAS2_ACTIVATES_CIRCADIAN_EXPRESSION		34	-0.2908652	-0.8673769	0.66557914	0.9388244	1.0	2464	tags=18%, list=15%, signal=21%
REACTOME_FORMATION_OF_FIBRIN_CLOT_CLOTTING_CASCADE	REACTOME_FORMATION_OF_FIBRIN_CLOT_CLOTTING_CASCADE		28	-0.30052507	-0.8642846	0.6924342	0.9440179	1.0	1291	tags=18%, list=8%, signal=19%
PID_CMYB_PATHWAY	PID_CMYB_PATHWAY		83	-0.24806824	-0.86415404	0.7518797	0.9424728	1.0	3473	tags=23%, list=21%, signal=29%
PID_EPO_PATHWAY	PID_EPO_PATHWAY		34	-0.29749325	-0.8635211	0.70598006	0.94209534	1.0	724	tags=9%, list=4%, signal=9%
PID_TCR_PATHWAY	PID_TCR_PATHWAY		64	-0.25780293	-0.86333764	0.73313344	0.9406774	1.0	5099	tags=28%, list=30%, signal=40%
PID_ER_NONGENOMIC_PATHWAY	PID_ER_NONGENOMIC_PATHWAY		41	-0.28226125	-0.86106926	0.70172685	0.94419974	1.0	1832	tags=15%, list=11%, signal=16%
KEGG_STEROID_HORMONE_BIOSYNTHESIS	KEGG_STEROID_HORMONE_BIOSYNTHESIS		24	-0.31091842	-0.85866886	0.66220737	0.94771147	1.0	487	tags=13%, list=3%, signal=13%
PID_HIF1A_PATHWAY	PID_HIF1A_PATHWAY		19	-0.32261482	-0.857546	0.6828047	0.94842976	1.0	3801	tags=16%, list=23%, signal=20%
REACTOME_OPIOID_SIGNALLING	REACTOME_OPIOID_SIGNALLING		76	-0.25047264	-0.85655946	0.7523077	0.9489169	1.0	2832	tags=14%, list=17%, signal=17%
REACTOME_ACTIVATION_OF_CHAPERONE_GENES_BY_XBP1S	REACTOME_ACTIVATION_OF_CHAPERONE_GENES_BY_XBP1S		42	-0.275419	-0.85531956	0.70300156	0.9499011	1.0	5235	tags=33%, list=31%, signal=48%
REACTOME_PRE_NOTCH_PROCESSING_IN_GOLGI	REACTOME_PRE_NOTCH_PROCESSING_IN_GOLGI		16	-0.3423937	-0.8551429	0.6753927	0.9484505	1.0	2878	tags=19%, list=17%, signal=23%
BIOCARTA_IGF1_PATHWAY	BIOCARTA_IGF1_PATHWAY		21	-0.31531173	-0.8532712	0.67979455	0.950822	1.0	4607	tags=33%, list=28%, signal=46%
ST_WNT_CA2_CYCLIC_GMP_PATHWAY	ST_WNT_CA2_CYCLIC_GMP_PATHWAY		20	-0.31126127	-0.84892064	0.6672444	0.95871985	1.0	1298	tags=15%, list=8%, signal=16%
REACTOME_DIABETES_PATHWAYS	REACTOME_DIABETES_PATHWAYS		120	-0.23109385	-0.8487116	0.8035714	0.957301	1.0	5051	tags=28%, list=30%, signal=40%
REACTOME_GLYCOGEN_BREAKDOWN_GLYCOGENOLYSIS	REACTOME_GLYCOGEN_BREAKDOWN_GLYCOGENOLYSIS		15	-0.34067616	-0.8442759	0.6893543	0.96551234	1.0	1088	tags=13%, list=6%, signal=14%
KEGG_ENDOMETRIAL_CANCER	KEGG_ENDOMETRIAL_CANCER		52	-0.26329267	-0.8425871	0.75265557	0.96749675	1.0	4607	tags=27%, list=28%, signal=37%
KEGG_GLYCEROPHOSPHOLIPID_METABOLISM	KEGG_GLYCEROPHOSPHOLIPID_METABOLISM		71	-0.24683288	-0.8405116	0.7615607	0.97028285	1.0	2859	tags=18%, list=17%, signal=22%
KEGG_LONG_TERM_POTENTIATION	KEGG_LONG_TERM_POTENTIATION		67	-0.24794672	-0.8404741	0.7669065	0.96851665	1.0	1298	tags=7%, list=8%, signal=8%
KEGG_ALPHA_LINOLENIC_ACID_METABOLISM	KEGG_ALPHA_LINOLENIC_ACID_METABOLISM		17	-0.3291918	-0.84044784	0.69344264	0.96672976	1.0	1914	tags=18%, list=11%, signal=20%
REACTOME_APOPTOSIS	REACTOME_APOPTOSIS		138	-0.22506325	-0.8402561	0.8283784	0.9653023	1.0	2421	tags=12%, list=14%, signal=13%
BIOCARTA_41BB_PATHWAY	BIOCARTA_41BB_PATHWAY		17	-0.3335478	-0.8398579	0.68296796	0.9643667	1.0	4617	tags=29%, list=28%, signal=41%
PID_CD8_TCR_PATHWAY	PID_CD8_TCR_PATHWAY		52	-0.2547857	-0.8395832	0.74458206	0.96311367	1.0	3910	tags=21%, list=23%, signal=28%
KEGG_ADHERENS_JUNCTION	KEGG_ADHERENS_JUNCTION		73	-0.2476324	-0.838888	0.7570093	0.9627118	1.0	3791	tags=26%, list=23%, signal=33%
ST_JNK_MAPK_PATHWAY	ST_JNK_MAPK_PATHWAY		39	-0.27267018	-0.83639765	0.742671	0.9664532	1.0	3195	tags=18%, list=19%, signal=22%
BIOCARTA_CARDIACEGF_PATHWAY	BIOCARTA_CARDIACEGF_PATHWAY		18	-0.3285899	-0.8360666	0.6952862	0.96528053	1.0	3767	tags=33%, list=22%, signal=43%
REACTOME_SIGNALING_BY_BMP	REACTOME_SIGNALING_BY_BMP		22	-0.31082973	-0.83438545	0.7083333	0.96704996	1.0	4212	tags=32%, list=25%, signal=42%
KEGG_TIGHT_JUNCTION	KEGG_TIGHT_JUNCTION		129	-0.22267783	-0.832031	0.8401697	0.9701711	1.0	4334	tags=29%, list=26%, signal=38%
ST_INTERLEUKIN_4_PATHWAY	ST_INTERLEUKIN_4_PATHWAY		23	-0.3034057	-0.8309846	0.74529916	0.9705787	1.0	1036	tags=9%, list=6%, signal=9%
KEGG_B_CELL_RECEPTOR_SIGNALING_PATHWAY	KEGG_B_CELL_RECEPTOR_SIGNALING_PATHWAY		72	-0.24109901	-0.8308032	0.81804514	0.9691746	1.0	3380	tags=17%, list=20%, signal=21%
REACTOME_ARMS_MEDIATED_ACTIVATION	REACTOME_ARMS_MEDIATED_ACTIVATION		17	-0.3251039	-0.8300554	0.71932775	0.96890175	1.0	6604	tags=53%, list=39%, signal=87%
PID_INTEGRIN2_PATHWAY	PID_INTEGRIN2_PATHWAY		27	-0.2930168	-0.8288264	0.72561985	0.96982044	1.0	1955	tags=22%, list=12%, signal=25%
REACTOME_SIGNALING_BY_EGFR_IN_CANCER	REACTOME_SIGNALING_BY_EGFR_IN_CANCER		104	-0.22813986	-0.82792234	0.82309943	0.970046	1.0	1942	tags=8%, list=12%, signal=9%
BIOCARTA_CDC42RAC_PATHWAY	BIOCARTA_CDC42RAC_PATHWAY		16	-0.32698387	-0.8219474	0.74603176	0.9806908	1.0	1151	tags=6%, list=7%, signal=7%
KEGG_GLYCINE_SERINE_AND_THREONINE_METABOLISM	KEGG_GLYCINE_SERINE_AND_THREONINE_METABOLISM		30	-0.2822136	-0.8219457	0.7470489	0.9788713	1.0	3589	tags=33%, list=21%, signal=42%
PID_NOTCH_PATHWAY	PID_NOTCH_PATHWAY		57	-0.25105208	-0.8172267	0.7893175	0.9868166	1.0	3473	tags=25%, list=21%, signal=31%
REACTOME_ANTIGEN_ACTIVATES_B_CELL_RECEPTOR_LEADING_TO_GENERATION_OF_SECOND_MESSENGERS	REACTOME_ANTIGEN_ACTIVATES_B_CELL_RECEPTOR_LEADING_TO_GENERATION_OF_SECOND_MESSENGERS		29	-0.28379172	-0.81644446	0.76	0.9865235	1.0	3116	tags=17%, list=19%, signal=21%
BIOCARTA_TNFR1_PATHWAY	BIOCARTA_TNFR1_PATHWAY		29	-0.28088734	-0.8163877	0.746732	0.98483706	1.0	1774	tags=10%, list=11%, signal=12%
REACTOME_SPHINGOLIPID_METABOLISM	REACTOME_SPHINGOLIPID_METABOLISM		61	-0.24676216	-0.8154871	0.8078669	0.9848665	1.0	4838	tags=41%, list=29%, signal=57%
KEGG_CYSTEINE_AND_METHIONINE_METABOLISM	KEGG_CYSTEINE_AND_METHIONINE_METABOLISM		30	-0.28357956	-0.8152539	0.7579114	0.9835006	1.0	2456	tags=17%, list=15%, signal=19%
KEGG_PURINE_METABOLISM	KEGG_PURINE_METABOLISM		152	-0.2162783	-0.8121084	0.89228725	0.9880326	1.0	2590	tags=14%, list=15%, signal=17%
KEGG_GALACTOSE_METABOLISM	KEGG_GALACTOSE_METABOLISM		25	-0.28913742	-0.8085347	0.7200647	0.9931936	1.0	5098	tags=40%, list=30%, signal=57%
REACTOME_G_ALPHA1213_SIGNALLING_EVENTS	REACTOME_G_ALPHA1213_SIGNALLING_EVENTS		72	-0.23946205	-0.8075562	0.8397059	0.9933382	1.0	3755	tags=26%, list=22%, signal=34%
REACTOME_CELL_CELL_JUNCTION_ORGANIZATION	REACTOME_CELL_CELL_JUNCTION_ORGANIZATION		55	-0.24719366	-0.8055875	0.8292683	0.9953692	1.0	3660	tags=29%, list=22%, signal=37%
KEGG_INSULIN_SIGNALING_PATHWAY	KEGG_INSULIN_SIGNALING_PATHWAY		135	-0.21714433	-0.8036519	0.8859416	0.9971513	1.0	3023	tags=18%, list=18%, signal=22%
BIOCARTA_FCER1_PATHWAY	BIOCARTA_FCER1_PATHWAY		38	-0.26431045	-0.80357367	0.7709321	0.99549216	1.0	1281	tags=8%, list=8%, signal=9%
BIOCARTA_ACH_PATHWAY	BIOCARTA_ACH_PATHWAY		16	-0.31955996	-0.802544	0.7425249	0.9956662	1.0	3578	tags=19%, list=21%, signal=24%
REACTOME_GLUCOSE_METABOLISM	REACTOME_GLUCOSE_METABOLISM		61	-0.24157181	-0.80151266	0.8450075	0.995827	1.0	2977	tags=13%, list=18%, signal=16%
KEGG_PENTOSE_PHOSPHATE_PATHWAY	KEGG_PENTOSE_PHOSPHATE_PATHWAY		26	-0.27913505	-0.8011911	0.76175547	0.9946076	1.0	3100	tags=15%, list=19%, signal=19%
PID_PDGFRA_PATHWAY	PID_PDGFRA_PATHWAY		22	-0.29689655	-0.8004878	0.73781514	0.9940415	1.0	2245	tags=18%, list=13%, signal=21%
PID_RHOA_PATHWAY	PID_RHOA_PATHWAY		45	-0.2579941	-0.798537	0.80654764	0.9959867	1.0	4152	tags=27%, list=25%, signal=35%
REACTOME_GLYCEROPHOSPHOLIPID_BIOSYNTHESIS	REACTOME_GLYCEROPHOSPHOLIPID_BIOSYNTHESIS		79	-0.23176864	-0.79833084	0.85592014	0.99463046	1.0	2779	tags=16%, list=17%, signal=20%
BIOCARTA_CXCR4_PATHWAY	BIOCARTA_CXCR4_PATHWAY		23	-0.28692168	-0.79786104	0.7671692	0.99368113	1.0	5853	tags=43%, list=35%, signal=67%
REACTOME_SIGNALING_BY_SCF_KIT	REACTOME_SIGNALING_BY_SCF_KIT		74	-0.23024829	-0.7962879	0.85465115	0.9946651	1.0	1082	tags=7%, list=6%, signal=7%
REACTOME_ABC_FAMILY_PROTEINS_MEDIATED_TRANSPORT	REACTOME_ABC_FAMILY_PROTEINS_MEDIATED_TRANSPORT		31	-0.2733004	-0.7934317	0.7878289	0.9982009	1.0	3533	tags=29%, list=21%, signal=37%
REACTOME_NEF_MEDIATES_DOWN_MODULATION_OF_CELL_SURFACE_RECEPTORS_BY_RECRUITING_THEM_TO_CLATHRIN_ADAPTERS	REACTOME_NEF_MEDIATES_DOWN_MODULATION_OF_CELL_SURFACE_RECEPTORS_BY_RECRUITING_THEM_TO_CLATHRIN_ADAPTERS		19	-0.29851836	-0.79096377	0.77272725	1.0	1.0	152	tags=5%, list=1%, signal=5%
REACTOME_MYOGENESIS	REACTOME_MYOGENESIS		25	-0.28114548	-0.7895528	0.7813954	1.0	1.0	2155	tags=16%, list=13%, signal=18%
REACTOME_NEPHRIN_INTERACTIONS	REACTOME_NEPHRIN_INTERACTIONS		19	-0.3029322	-0.7875383	0.76	1.0	1.0	2966	tags=21%, list=18%, signal=26%
REACTOME_MEMBRANE_TRAFFICKING	REACTOME_MEMBRANE_TRAFFICKING		117	-0.21556798	-0.78638256	0.91366905	1.0	1.0	3437	tags=14%, list=21%, signal=17%
REACTOME_DESTABILIZATION_OF_MRNA_BY_KSRP	REACTOME_DESTABILIZATION_OF_MRNA_BY_KSRP		16	-0.30866742	-0.78352225	0.7843803	1.0	1.0	1274	tags=6%, list=8%, signal=7%
REACTOME_CD28_DEPENDENT_PI3K_AKT_SIGNALING	REACTOME_CD28_DEPENDENT_PI3K_AKT_SIGNALING		21	-0.2956375	-0.78038996	0.78852457	1.0	1.0	152	tags=5%, list=1%, signal=5%
REACTOME_PHOSPHOLIPID_METABOLISM	REACTOME_PHOSPHOLIPID_METABOLISM		184	-0.20133916	-0.7783818	0.9279161	1.0	1.0	2779	tags=16%, list=17%, signal=19%
REACTOME_NOTCH1_INTRACELLULAR_DOMAIN_REGULATES_TRANSCRIPTION	REACTOME_NOTCH1_INTRACELLULAR_DOMAIN_REGULATES_TRANSCRIPTION		43	-0.24707958	-0.77527344	0.8487261	1.0	1.0	1419	tags=9%, list=8%, signal=10%
PID_SMAD2_3NUCLEAR_PATHWAY	PID_SMAD2_3NUCLEAR_PATHWAY		81	-0.22244635	-0.77440727	0.90384614	1.0	1.0	3968	tags=19%, list=24%, signal=24%
KEGG_MTOR_SIGNALING_PATHWAY	KEGG_MTOR_SIGNALING_PATHWAY		52	-0.240092	-0.77128756	0.86089647	1.0	1.0	2966	tags=13%, list=18%, signal=16%
REACTOME_IMMUNOREGULATORY_INTERACTIONS_BETWEEN_A_LYMPHOID_AND_A_NON_LYMPHOID_CELL	REACTOME_IMMUNOREGULATORY_INTERACTIONS_BETWEEN_A_LYMPHOID_AND_A_NON_LYMPHOID_CELL		36	-0.25595003	-0.7692125	0.8507223	1.0	1.0	4460	tags=39%, list=27%, signal=53%
BIOCARTA_ACTINY_PATHWAY	BIOCARTA_ACTINY_PATHWAY		20	-0.28596425	-0.76881164	0.81008404	1.0	1.0	4342	tags=25%, list=26%, signal=34%
BIOCARTA_GPCR_PATHWAY	BIOCARTA_GPCR_PATHWAY		33	-0.2644463	-0.7670653	0.8422819	1.0	1.0	5099	tags=30%, list=30%, signal=43%
PID_BMP_PATHWAY	PID_BMP_PATHWAY		42	-0.24212684	-0.7650175	0.8526149	1.0	1.0	4198	tags=29%, list=25%, signal=38%
PID_ERBB4_PATHWAY	PID_ERBB4_PATHWAY		38	-0.24741498	-0.76065475	0.85362095	1.0	1.0	4075	tags=26%, list=24%, signal=35%
REACTOME_APOPTOTIC_EXECUTION_PHASE	REACTOME_APOPTOTIC_EXECUTION_PHASE		50	-0.2336162	-0.7597897	0.8712575	1.0	1.0	3660	tags=20%, list=22%, signal=26%
REACTOME_THE_ROLE_OF_NEF_IN_HIV1_REPLICATION_AND_DISEASE_PATHOGENESIS	REACTOME_THE_ROLE_OF_NEF_IN_HIV1_REPLICATION_AND_DISEASE_PATHOGENESIS		25	-0.2689996	-0.7574365	0.8104575	1.0	1.0	152	tags=4%, list=1%, signal=4%
BIOCARTA_EPO_PATHWAY	BIOCARTA_EPO_PATHWAY		19	-0.28862384	-0.7552733	0.8178694	1.0	1.0	5354	tags=47%, list=32%, signal=70%
KEGG_TYROSINE_METABOLISM	KEGG_TYROSINE_METABOLISM		34	-0.2529744	-0.75480217	0.85427135	1.0	1.0	4265	tags=41%, list=25%, signal=55%
BIOCARTA_TFF_PATHWAY	BIOCARTA_TFF_PATHWAY		21	-0.28012696	-0.7541225	0.82539684	1.0	1.0	4818	tags=24%, list=29%, signal=33%
BIOCARTA_CERAMIDE_PATHWAY	BIOCARTA_CERAMIDE_PATHWAY		22	-0.27540913	-0.75370896	0.827476	1.0	1.0	4152	tags=23%, list=25%, signal=30%
SA_CASPASE_CASCADE	SA_CASPASE_CASCADE		18	-0.29044214	-0.75233364	0.8107143	1.0	1.0	2421	tags=17%, list=14%, signal=19%
PID_NFAT_3PATHWAY	PID_NFAT_3PATHWAY		53	-0.23467295	-0.7505426	0.88449365	1.0	1.0	735	tags=6%, list=4%, signal=6%
REACTOME_GPVI_MEDIATED_ACTIVATION_CASCADE	REACTOME_GPVI_MEDIATED_ACTIVATION_CASCADE		31	-0.25140557	-0.74128217	0.8460265	1.0	1.0	3793	tags=23%, list=23%, signal=29%
KEGG_AMINO_SUGAR_AND_NUCLEOTIDE_SUGAR_METABOLISM	KEGG_AMINO_SUGAR_AND_NUCLEOTIDE_SUGAR_METABOLISM		44	-0.23725525	-0.73938423	0.89064974	1.0	1.0	1498	tags=9%, list=9%, signal=10%
PID_NEPHRIN_NEPH1_PATHWAY	PID_NEPHRIN_NEPH1_PATHWAY		31	-0.2507596	-0.738603	0.86915886	1.0	1.0	4342	tags=29%, list=26%, signal=39%
PID_HES_HEY_PATHWAY	PID_HES_HEY_PATHWAY		47	-0.23378588	-0.73833746	0.89719623	1.0	1.0	3106	tags=21%, list=19%, signal=26%
REACTOME_PROTEIN_FOLDING	REACTOME_PROTEIN_FOLDING		48	-0.22947882	-0.73787194	0.9103555	1.0	1.0	3810	tags=17%, list=23%, signal=22%
PID_ERBB1_RECEPTOR_PROXIMAL_PATHWAY	PID_ERBB1_RECEPTOR_PROXIMAL_PATHWAY		35	-0.24458788	-0.73704	0.86115444	1.0	1.0	1942	tags=9%, list=12%, signal=10%
PID_PDGFRB_PATHWAY	PID_PDGFRB_PATHWAY		129	-0.1995541	-0.73471373	0.96694213	1.0	1.0	4152	tags=19%, list=25%, signal=26%
KEGG_RNA_DEGRADATION	KEGG_RNA_DEGRADATION		55	-0.2254204	-0.73265964	0.90047395	1.0	1.0	832	tags=4%, list=5%, signal=4%
REACTOME_TIGHT_JUNCTION_INTERACTIONS	REACTOME_TIGHT_JUNCTION_INTERACTIONS		29	-0.25119844	-0.7294607	0.86290324	1.0	1.0	3464	tags=28%, list=21%, signal=35%
REACTOME_ASPARAGINE_N_LINKED_GLYCOSYLATION	REACTOME_ASPARAGINE_N_LINKED_GLYCOSYLATION		76	-0.21508655	-0.72893953	0.936107	1.0	1.0	5358	tags=32%, list=32%, signal=46%
BIOCARTA_P38MAPK_PATHWAY	BIOCARTA_P38MAPK_PATHWAY		38	-0.23858878	-0.72588754	0.9171875	1.0	1.0	1797	tags=13%, list=11%, signal=15%
PID_RAC1_PATHWAY	PID_RAC1_PATHWAY		54	-0.22366816	-0.72557104	0.91770184	1.0	1.0	4152	tags=19%, list=25%, signal=25%
REACTOME_CITRIC_ACID_CYCLE_TCA_CYCLE	REACTOME_CITRIC_ACID_CYCLE_TCA_CYCLE		19	-0.27371064	-0.72268325	0.85398984	1.0	1.0	12173	tags=100%, list=73%, signal=365%
BIOCARTA_P53_PATHWAY	BIOCARTA_P53_PATHWAY		16	-0.2883681	-0.7224029	0.8374558	1.0	1.0	684	tags=6%, list=4%, signal=7%
PID_AR_PATHWAY	PID_AR_PATHWAY		58	-0.22145185	-0.72075325	0.9348485	1.0	1.0	1641	tags=9%, list=10%, signal=10%
REACTOME_CYTOSOLIC_TRNA_AMINOACYLATION	REACTOME_CYTOSOLIC_TRNA_AMINOACYLATION		23	-0.26311988	-0.7186241	0.8719212	1.0	1.0	6868	tags=52%, list=41%, signal=88%
BIOCARTA_ECM_PATHWAY	BIOCARTA_ECM_PATHWAY		23	-0.26282758	-0.71716017	0.85519594	1.0	1.0	3959	tags=17%, list=24%, signal=23%
REACTOME_ANTIGEN_PRESENTATION_FOLDING_ASSEMBLY_AND_PEPTIDE_LOADING_OF_CLASS_I_MHC	REACTOME_ANTIGEN_PRESENTATION_FOLDING_ASSEMBLY_AND_PEPTIDE_LOADING_OF_CLASS_I_MHC		15	-0.28596032	-0.7148116	0.8506711	1.0	1.0	7407	tags=47%, list=44%, signal=84%
KEGG_N_GLYCAN_BIOSYNTHESIS	KEGG_N_GLYCAN_BIOSYNTHESIS		42	-0.22962348	-0.71240956	0.90640396	1.0	1.0	5064	tags=31%, list=30%, signal=44%
PID_ARF_3PATHWAY	PID_ARF_3PATHWAY		19	-0.27043903	-0.71105236	0.8569079	1.0	1.0	5319	tags=32%, list=32%, signal=46%
REACTOME_ADHERENS_JUNCTIONS_INTERACTIONS	REACTOME_ADHERENS_JUNCTIONS_INTERACTIONS		26	-0.25570336	-0.70862967	0.8915094	1.0	1.0	3660	tags=31%, list=22%, signal=39%
PID_VEGFR1_2_PATHWAY	PID_VEGFR1_2_PATHWAY		69	-0.21027358	-0.70622146	0.9621212	1.0	1.0	1274	tags=7%, list=8%, signal=8%
PID_S1P_META_PATHWAY	PID_S1P_META_PATHWAY		21	-0.27034575	-0.7044369	0.8791946	1.0	1.0	3833	tags=24%, list=23%, signal=31%
BIOCARTA_BIOPEPTIDES_PATHWAY	BIOCARTA_BIOPEPTIDES_PATHWAY		42	-0.22379313	-0.7004915	0.9277689	1.0	1.0	5587	tags=33%, list=33%, signal=50%
PID_CXCR4_PATHWAY	PID_CXCR4_PATHWAY		99	-0.19830231	-0.70047575	0.96142435	1.0	1.0	1082	tags=6%, list=6%, signal=6%
BIOCARTA_BAD_PATHWAY	BIOCARTA_BAD_PATHWAY		25	-0.2509914	-0.6988726	0.89542484	1.0	1.0	2460	tags=12%, list=15%, signal=14%
KEGG_TGF_BETA_SIGNALING_PATHWAY	KEGG_TGF_BETA_SIGNALING_PATHWAY		85	-0.20068502	-0.6978265	0.9613181	1.0	1.0	2245	tags=14%, list=13%, signal=16%
REACTOME_SIGNALING_BY_ERBB4	REACTOME_SIGNALING_BY_ERBB4		85	-0.20131892	-0.69780356	0.9769452	1.0	1.0	3875	tags=19%, list=23%, signal=24%
PID_CDC42_PATHWAY	PID_CDC42_PATHWAY		70	-0.20454757	-0.69744545	0.95735294	1.0	1.0	4152	tags=21%, list=25%, signal=28%
REACTOME_PLC_BETA_MEDIATED_EVENTS	REACTOME_PLC_BETA_MEDIATED_EVENTS		41	-0.2239985	-0.69566697	0.93247586	1.0	1.0	1472	tags=7%, list=9%, signal=8%
REACTOME_ENDOSOMAL_SORTING_COMPLEX_REQUIRED_FOR_TRANSPORT_ESCRT	REACTOME_ENDOSOMAL_SORTING_COMPLEX_REQUIRED_FOR_TRANSPORT_ESCRT		25	-0.24977082	-0.6947981	0.9064976	1.0	1.0	4885	tags=24%, list=29%, signal=34%
PID_THROMBIN_PAR4_PATHWAY	PID_THROMBIN_PAR4_PATHWAY		15	-0.28024986	-0.69286203	0.861157	1.0	1.0	1385	tags=13%, list=8%, signal=15%
REACTOME_SIGNALING_BY_FGFR1_FUSION_MUTANTS	REACTOME_SIGNALING_BY_FGFR1_FUSION_MUTANTS		18	-0.27012202	-0.69063795	0.8857645	1.0	1.0	322	tags=6%, list=2%, signal=6%
SIG_IL4RECEPTOR_IN_B_LYPHOCYTES	SIG_IL4RECEPTOR_IN_B_LYPHOCYTES		26	-0.24358782	-0.6887584	0.9073171	1.0	1.0	1810	tags=8%, list=11%, signal=9%
PID_ENDOTHELIN_PATHWAY	PID_ENDOTHELIN_PATHWAY		63	-0.2062184	-0.6845153	0.9680851	1.0	1.0	4152	tags=24%, list=25%, signal=32%
REACTOME_TRANS_GOLGI_NETWORK_VESICLE_BUDDING	REACTOME_TRANS_GOLGI_NETWORK_VESICLE_BUDDING		54	-0.21035233	-0.68443745	0.95412844	1.0	1.0	2091	tags=9%, list=12%, signal=11%
KEGG_PHENYLALANINE_METABOLISM	KEGG_PHENYLALANINE_METABOLISM		16	-0.27086845	-0.68357265	0.9	1.0	1.0	4815	tags=44%, list=29%, signal=61%
REACTOME_TIE2_SIGNALING	REACTOME_TIE2_SIGNALING		17	-0.26660246	-0.6826818	0.8947368	1.0	1.0	4261	tags=29%, list=25%, signal=39%
PID_BARD1_PATHWAY	PID_BARD1_PATHWAY		29	-0.2317168	-0.6727387	0.9230769	1.0	1.0	12878	tags=100%, list=77%, signal=432%
PID_TELOMERASE_PATHWAY	PID_TELOMERASE_PATHWAY		68	-0.20007241	-0.6715534	0.9814529	1.0	1.0	3528	tags=15%, list=21%, signal=19%
REACTOME_RAP1_SIGNALLING	REACTOME_RAP1_SIGNALLING		15	-0.2757005	-0.6701534	0.905	1.0	1.0	3312	tags=20%, list=20%, signal=25%
REACTOME_SIGNALING_BY_PDGF	REACTOME_SIGNALING_BY_PDGF		117	-0.1830207	-0.6696077	0.99441344	1.0	1.0	3861	tags=21%, list=23%, signal=26%
BIOCARTA_ERK5_PATHWAY	BIOCARTA_ERK5_PATHWAY		17	-0.2635196	-0.66217005	0.9171076	1.0	1.0	12343	tags=100%, list=74%, signal=380%
REACTOME_BIOSYNTHESIS_OF_THE_N_GLYCAN_PRECURSOR_DOLICHOL_LIPID_LINKED_OLIGOSACCHARIDE_LLO_AND_TRANSFER_TO_A_NASCENT_PROTEIN	REACTOME_BIOSYNTHESIS_OF_THE_N_GLYCAN_PRECURSOR_DOLICHOL_LIPID_LINKED_OLIGOSACCHARIDE_LLO_AND_TRANSFER_TO_A_NASCENT_PROTEIN		25	-0.23651005	-0.66050786	0.9402262	1.0	1.0	5553	tags=44%, list=33%, signal=66%
BIOCARTA_DEATH_PATHWAY	BIOCARTA_DEATH_PATHWAY		29	-0.22998844	-0.6596287	0.946875	1.0	1.0	119	tags=3%, list=1%, signal=3%
BIOCARTA_EIF4_PATHWAY	BIOCARTA_EIF4_PATHWAY		24	-0.23858202	-0.6550422	0.9354839	1.0	1.0	12762	tags=100%, list=76%, signal=419%
REACTOME_JNK_C_JUN_KINASES_PHOSPHORYLATION_AND_ACTIVATION_MEDIATED_BY_ACTIVATED_HUMAN_TAK1	REACTOME_JNK_C_JUN_KINASES_PHOSPHORYLATION_AND_ACTIVATION_MEDIATED_BY_ACTIVATED_HUMAN_TAK1		16	-0.26322713	-0.65498906	0.90725124	1.0	1.0	2014	tags=13%, list=12%, signal=14%
PID_MYC_ACTIV_PATHWAY	PID_MYC_ACTIV_PATHWAY		78	-0.19204137	-0.6543718	0.98030305	1.0	1.0	1837	tags=6%, list=11%, signal=7%
REACTOME_GLUCOSE_TRANSPORT	REACTOME_GLUCOSE_TRANSPORT		36	-0.21727815	-0.6533037	0.9514563	1.0	1.0	6169	tags=42%, list=37%, signal=66%
BIOCARTA_MTOR_PATHWAY	BIOCARTA_MTOR_PATHWAY		23	-0.23856775	-0.65080607	0.93057853	1.0	1.0	12762	tags=100%, list=76%, signal=419%
REACTOME_TRANSCRIPTIONAL_REGULATION_OF_WHITE_ADIPOCYTE_DIFFERENTIATION	REACTOME_TRANSCRIPTIONAL_REGULATION_OF_WHITE_ADIPOCYTE_DIFFERENTIATION		70	-0.18977354	-0.6480862	0.98774886	1.0	1.0	2439	tags=13%, list=15%, signal=15%
REACTOME_ADAPTIVE_IMMUNE_SYSTEM	REACTOME_ADAPTIVE_IMMUNE_SYSTEM		471	-0.15553392	-0.64779127	1.0	1.0	1.0	3226	tags=12%, list=19%, signal=15%
REACTOME_SIGNALING_BY_ERBB2	REACTOME_SIGNALING_BY_ERBB2		96	-0.18129703	-0.64578557	0.994382	1.0	1.0	1472	tags=6%, list=9%, signal=7%
PID_ECADHERIN_NASCENT_AJ_PATHWAY	PID_ECADHERIN_NASCENT_AJ_PATHWAY		39	-0.21297608	-0.645394	0.96238244	1.0	1.0	5870	tags=36%, list=35%, signal=55%
REACTOME_PKA_MEDIATED_PHOSPHORYLATION_OF_CREB	REACTOME_PKA_MEDIATED_PHOSPHORYLATION_OF_CREB		16	-0.25405064	-0.642395	0.9338983	1.0	1.0	863	tags=6%, list=5%, signal=7%
REACTOME_G1_S_SPECIFIC_TRANSCRIPTION	REACTOME_G1_S_SPECIFIC_TRANSCRIPTION		17	-0.24861068	-0.6378891	0.9357143	1.0	1.0	4787	tags=29%, list=29%, signal=41%
REACTOME_GENERATION_OF_SECOND_MESSENGER_MOLECULES	REACTOME_GENERATION_OF_SECOND_MESSENGER_MOLECULES		20	-0.238845	-0.63755655	0.9313725	1.0	1.0	4499	tags=30%, list=27%, signal=41%
ST_P38_MAPK_PATHWAY	ST_P38_MAPK_PATHWAY		36	-0.21498363	-0.6359069	0.9633174	1.0	1.0	1724	tags=11%, list=10%, signal=12%
PID_ATR_PATHWAY	PID_ATR_PATHWAY		38	-0.20892665	-0.6321282	0.968	1.0	1.0	13261	tags=100%, list=79%, signal=479%
PID_FOXM1_PATHWAY	PID_FOXM1_PATHWAY		39	-0.20718618	-0.63143903	0.96850395	1.0	1.0	3691	tags=18%, list=22%, signal=23%
REACTOME_PURINE_METABOLISM	REACTOME_PURINE_METABOLISM		33	-0.20857398	-0.6213634	0.9546166	1.0	1.0	3842	tags=15%, list=23%, signal=20%
KEGG_FRUCTOSE_AND_MANNOSE_METABOLISM	KEGG_FRUCTOSE_AND_MANNOSE_METABOLISM		33	-0.20578603	-0.61964643	0.96860284	1.0	1.0	6037	tags=45%, list=36%, signal=71%
PID_RAS_PATHWAY	PID_RAS_PATHWAY		28	-0.21443453	-0.6151344	0.9708738	1.0	1.0	6604	tags=54%, list=39%, signal=88%
PID_SMAD2_3PATHWAY	PID_SMAD2_3PATHWAY		17	-0.24613087	-0.6106385	0.9478417	1.0	1.0	12634	tags=100%, list=75%, signal=406%
BIOCARTA_PTDINS_PATHWAY	BIOCARTA_PTDINS_PATHWAY		23	-0.22222692	-0.6082462	0.9609756	1.0	1.0	6909	tags=43%, list=41%, signal=74%
BIOCARTA_VEGF_PATHWAY	BIOCARTA_VEGF_PATHWAY		29	-0.20812936	-0.5991573	0.97936505	1.0	1.0	282	tags=3%, list=2%, signal=4%
REACTOME_PKB_MEDIATED_EVENTS	REACTOME_PKB_MEDIATED_EVENTS		28	-0.21092619	-0.5973887	0.9716667	1.0	1.0	6931	tags=46%, list=41%, signal=79%
PID_REELIN_PATHWAY	PID_REELIN_PATHWAY		29	-0.205513	-0.5925329	0.979066	1.0	1.0	2817	tags=14%, list=17%, signal=17%
KEGG_OXIDATIVE_PHOSPHORYLATION	KEGG_OXIDATIVE_PHOSPHORYLATION		113	-0.16244406	-0.5878813	1.0	1.0	1.0	3203	tags=13%, list=19%, signal=16%
BIOCARTA_VIP_PATHWAY	BIOCARTA_VIP_PATHWAY		25	-0.2123993	-0.57958287	0.97203946	1.0	1.0	5853	tags=40%, list=35%, signal=61%
REACTOME_SIGNALLING_TO_P38_VIA_RIT_AND_RIN	REACTOME_SIGNALLING_TO_P38_VIA_RIT_AND_RIN		15	-0.23694783	-0.5765796	0.955095	1.0	1.0	6604	tags=60%, list=39%, signal=99%
BIOCARTA_RAC1_PATHWAY	BIOCARTA_RAC1_PATHWAY		23	-0.20128109	-0.5565812	0.9815126	1.0	1.0	1829	tags=9%, list=11%, signal=10%
BIOCARTA_MITOCHONDRIA_PATHWAY	BIOCARTA_MITOCHONDRIA_PATHWAY		21	-0.20979235	-0.5548217	0.98355263	1.0	1.0	724	tags=5%, list=4%, signal=5%
REACTOME_ANTIGEN_PROCESSING_UBIQUITINATION_PROTEASOME_DEGRADATION	REACTOME_ANTIGEN_PROCESSING_UBIQUITINATION_PROTEASOME_DEGRADATION		196	-0.14298308	-0.55168444	1.0	1.0	1.0	3082	tags=10%, list=18%, signal=12%
REACTOME_SYNTHESIS_OF_PIPS_AT_THE_PLASMA_MEMBRANE	REACTOME_SYNTHESIS_OF_PIPS_AT_THE_PLASMA_MEMBRANE		29	-0.19038382	-0.55037796	0.9876161	1.0	1.0	2966	tags=17%, list=18%, signal=21%
BIOCARTA_ARAP_PATHWAY	BIOCARTA_ARAP_PATHWAY		17	-0.21531764	-0.54822224	0.97236615	1.0	1.0	5319	tags=41%, list=32%, signal=60%
REACTOME_TCR_SIGNALING	REACTOME_TCR_SIGNALING		44	-0.17404187	-0.54480624	0.995356	1.0	1.0	4499	tags=23%, list=27%, signal=31%
BIOCARTA_TCR_PATHWAY	BIOCARTA_TCR_PATHWAY		44	-0.17442776	-0.54195833	1.0	1.0	1.0	685	tags=5%, list=4%, signal=5%
SIG_BCR_SIGNALING_PATHWAY	SIG_BCR_SIGNALING_PATHWAY		46	-0.17055432	-0.540915	0.9969651	1.0	1.0	3023	tags=11%, list=18%, signal=13%
REACTOME_CLASS_I_MHC_MEDIATED_ANTIGEN_PROCESSING_PRESENTATION	REACTOME_CLASS_I_MHC_MEDIATED_ANTIGEN_PROCESSING_PRESENTATION		227	-0.13595466	-0.53635937	1.0	1.0	1.0	3082	tags=10%, list=18%, signal=12%
REACTOME_G0_AND_EARLY_G1	REACTOME_G0_AND_EARLY_G1		23	-0.1931398	-0.5326273	0.980198	1.0	1.0	5958	tags=39%, list=36%, signal=61%
PID_HDAC_CLASSI_PATHWAY	PID_HDAC_CLASSI_PATHWAY		65	-0.15868832	-0.5294359	1.0	1.0	1.0	3465	tags=14%, list=21%, signal=17%
BIOCARTA_RARRXR_PATHWAY	BIOCARTA_RARRXR_PATHWAY		15	-0.21915969	-0.52922577	0.98293513	1.0	1.0	6325	tags=47%, list=38%, signal=75%
PID_FANCONI_PATHWAY	PID_FANCONI_PATHWAY		44	-0.1677874	-0.5236443	1.0	1.0	1.0	2030	tags=7%, list=12%, signal=8%
REACTOME_DOWNSTREAM_SIGNAL_TRANSDUCTION	REACTOME_DOWNSTREAM_SIGNAL_TRANSDUCTION		90	-0.14568856	-0.5142126	1.0	1.0	1.0	1472	tags=6%, list=9%, signal=6%
REACTOME_MEIOTIC_SYNAPSIS	REACTOME_MEIOTIC_SYNAPSIS		33	-0.16946234	-0.50061256	0.9968254	1.0	1.0	4479	tags=27%, list=27%, signal=37%
KEGG_LONG_TERM_DEPRESSION	KEGG_LONG_TERM_DEPRESSION		68	-0.14518291	-0.49296036	1.0	1.0	1.0	5268	tags=28%, list=31%, signal=41%
REACTOME_METABOLISM_OF_PROTEINS	REACTOME_METABOLISM_OF_PROTEINS		394	-0.11966718	-0.49286553	1.0	1.0	1.0	1961	tags=5%, list=12%, signal=6%
BIOCARTA_CARM_ER_PATHWAY	BIOCARTA_CARM_ER_PATHWAY		34	-0.16126406	-0.4834663	0.99678975	1.0	1.0	1419	tags=6%, list=8%, signal=6%
REACTOME_REGULATION_OF_ORNITHINE_DECARBOXYLASE_ODC	REACTOME_REGULATION_OF_ORNITHINE_DECARBOXYLASE_ODC		48	-0.1468318	-0.4762022	1.0	1.0	1.0	1535	tags=4%, list=9%, signal=5%
BIOCARTA_RHO_PATHWAY	BIOCARTA_RHO_PATHWAY		32	-0.16383107	-0.4721021	0.9968553	1.0	1.0	4207	tags=22%, list=25%, signal=29%
BIOCARTA_CELLCYCLE_PATHWAY	BIOCARTA_CELLCYCLE_PATHWAY		23	-0.16884255	-0.4667398	0.99656355	1.0	1.0	5031	tags=26%, list=30%, signal=37%
PID_BCR_5PATHWAY	PID_BCR_5PATHWAY		64	-0.13430864	-0.45884058	1.0	1.0	1.0	4727	tags=22%, list=28%, signal=30%
REACTOME_CYCLIN_A_B1_ASSOCIATED_EVENTS_DURING_G2_M_TRANSITION	REACTOME_CYCLIN_A_B1_ASSOCIATED_EVENTS_DURING_G2_M_TRANSITION		15	-0.18256515	-0.45509934	1.0	1.0	1.0	5633	tags=40%, list=34%, signal=60%
PID_INSULIN_GLUCOSE_PATHWAY	PID_INSULIN_GLUCOSE_PATHWAY		25	-0.1629849	-0.45433617	1.0	1.0	1.0	4966	tags=28%, list=30%, signal=40%
REACTOME_ANTIVIRAL_MECHANISM_BY_IFN_STIMULATED_GENES	REACTOME_ANTIVIRAL_MECHANISM_BY_IFN_STIMULATED_GENES		58	-0.13497098	-0.44782168	1.0	1.0	1.0	5946	tags=24%, list=35%, signal=37%
KEGG_UBIQUITIN_MEDIATED_PROTEOLYSIS	KEGG_UBIQUITIN_MEDIATED_PROTEOLYSIS		131	-0.12094995	-0.44576097	1.0	1.0	1.0	4040	tags=14%, list=24%, signal=18%
REACTOME_REGULATION_OF_APOPTOSIS	REACTOME_REGULATION_OF_APOPTOSIS		55	-0.13362287	-0.43502855	1.0	1.0	1.0	2247	tags=7%, list=13%, signal=8%
REACTOME_PI_METABOLISM	REACTOME_PI_METABOLISM		45	-0.13496931	-0.42787507	1.0	1.0	1.0	2966	tags=11%, list=18%, signal=13%
REACTOME_ACTIVATION_OF_ATR_IN_RESPONSE_TO_REPLICATION_STRESS	REACTOME_ACTIVATION_OF_ATR_IN_RESPONSE_TO_REPLICATION_STRESS		34	-0.14421582	-0.42577907	0.99839485	1.0	1.0	14342	tags=100%, list=86%, signal=694%
REACTOME_REGULATION_OF_HYPOXIA_INDUCIBLE_FACTOR_HIF_BY_OXYGEN	REACTOME_REGULATION_OF_HYPOXIA_INDUCIBLE_FACTOR_HIF_BY_OXYGEN		23	-0.15550087	-0.42076978	1.0	1.0	1.0	11718	tags=96%, list=70%, signal=318%
PID_AR_NONGENOMIC_PATHWAY	PID_AR_NONGENOMIC_PATHWAY		31	-0.14353208	-0.41587272	1.0	1.0	1.0	14353	tags=100%, list=86%, signal=697%
PID_NCADHERIN_PATHWAY	PID_NCADHERIN_PATHWAY		33	-0.14039944	-0.4147821	1.0	1.0	1.0	483	tags=3%, list=3%, signal=3%
BIOCARTA_ATRBRCA_PATHWAY	BIOCARTA_ATRBRCA_PATHWAY		20	-0.14912517	-0.3966184	0.9983389	1.0	1.0	3098	tags=10%, list=18%, signal=12%
KEGG_CITRATE_CYCLE_TCA_CYCLE	KEGG_CITRATE_CYCLE_TCA_CYCLE		30	-0.12021663	-0.3499122	1.0	0.99996114	1.0	3341	tags=10%, list=20%, signal=12%
