# Supplementary material for: Structure-function analysis of purified proanthocyanidins reveals a role for polymer size in suppressing inflammatory responses
Source: Commun Biol. 2021 Jul 21;4:896. doi: 10.1038/s42003-021-02408-3 (PMC8295316; doi:10.1038/s42003-021-02408-3)
Supplement: Supplementary file 4 — Supplementary Data 1 [file 42003_2021_2408_MOESM4_ESM.zip › GSEA - regulated pathways in macrophages/upregulated by High PAC compared to LPS.xls]

NAME	GS<br> follow link to MSigDB	GS DETAILS	SIZE	ES	NES	NOM p-val	FDR q-val	FWER p-val	RANK AT MAX	LEADING EDGE
REACTOME_TRANSFERRIN_ENDOCYTOSIS_AND_RECYCLING	REACTOME_TRANSFERRIN_ENDOCYTOSIS_AND_RECYCLING	Details ...	24	-0.6128076	-1.6918007	0.0032520324	1.0	0.908	4741	tags=67%, list=28%, signal=93%
KEGG_NEUROACTIVE_LIGAND_RECEPTOR_INTERACTION	KEGG_NEUROACTIVE_LIGAND_RECEPTOR_INTERACTION	Details ...	255	-0.415893	-1.6713609	0.0	1.0	0.946	3517	tags=44%, list=21%, signal=55%
KEGG_SPHINGOLIPID_METABOLISM	KEGG_SPHINGOLIPID_METABOLISM	Details ...	38	-0.5369594	-1.6702061	0.010835913	0.816587	0.95	3896	tags=50%, list=23%, signal=65%
REACTOME_ACTIVATION_OF_KAINATE_RECEPTORS_UPON_GLUTAMATE_BINDING	REACTOME_ACTIVATION_OF_KAINATE_RECEPTORS_UPON_GLUTAMATE_BINDING	Details ...	31	-0.56719565	-1.6653084	0.004983389	0.6464445	0.962	3855	tags=42%, list=23%, signal=54%
REACTOME_AMYLOIDS	REACTOME_AMYLOIDS	Details ...	27	-0.5797535	-1.656793	0.0049668876	0.57156765	0.969	2187	tags=30%, list=13%, signal=34%
PID_BETA_CATENIN_DEG_PATHWAY	PID_BETA_CATENIN_DEG_PATHWAY	Details ...	18	-0.62330043	-1.6366202	0.017361112	0.59243	0.991	3086	tags=28%, list=18%, signal=34%
KEGG_BASAL_CELL_CARCINOMA	KEGG_BASAL_CELL_CARCINOMA	Details ...	55	-0.49557662	-1.623032	0.00927357	0.59156454	0.994	3244	tags=51%, list=19%, signal=63%
BIOCARTA_CXCR4_PATHWAY	BIOCARTA_CXCR4_PATHWAY	Details ...	23	-0.5896637	-1.6135225	0.013445378	0.5673071	0.994	44	tags=9%, list=0%, signal=9%
REACTOME_OLFACTORY_SIGNALING_PATHWAY	REACTOME_OLFACTORY_SIGNALING_PATHWAY	Details ...	170	-0.41482726	-1.5989597	0.0	0.5842937	0.999	3807	tags=41%, list=23%, signal=53%
REACTOME_FGFR_LIGAND_BINDING_AND_ACTIVATION	REACTOME_FGFR_LIGAND_BINDING_AND_ACTIVATION	Details ...	22	-0.5834709	-1.5856771	0.013422819	0.6006847	1.0	2239	tags=36%, list=13%, signal=42%
KEGG_LYSOSOME	KEGG_LYSOSOME	Details ...	113	-0.425953	-1.5801959	0.002980626	0.57698905	1.0	4741	tags=43%, list=28%, signal=60%
REACTOME_POTASSIUM_CHANNELS	REACTOME_POTASSIUM_CHANNELS	Details ...	97	-0.4337108	-1.5594921	0.0014836795	0.64012975	1.0	3915	tags=46%, list=23%, signal=60%
KEGG_GLYCOSAMINOGLYCAN_DEGRADATION	KEGG_GLYCOSAMINOGLYCAN_DEGRADATION	Details ...	17	-0.5962343	-1.5561876	0.02739726	0.6087106	1.0	4370	tags=65%, list=26%, signal=87%
REACTOME_NEURONAL_SYSTEM	REACTOME_NEURONAL_SYSTEM	Details ...	271	-0.38222817	-1.5489856	0.0	0.6031034	1.0	3312	tags=32%, list=20%, signal=40%
NABA_PROTEOGLYCANS	NABA_PROTEOGLYCANS	Details ...	35	-0.51459795	-1.5487232	0.024793388	0.56398505	1.0	2821	tags=46%, list=17%, signal=55%
REACTOME_INSULIN_RECEPTOR_RECYCLING	REACTOME_INSULIN_RECEPTOR_RECYCLING	Details ...	22	-0.56629467	-1.5482486	0.022108844	0.5310789	1.0	4741	tags=64%, list=28%, signal=89%
REACTOME_RAP1_SIGNALLING	REACTOME_RAP1_SIGNALLING	Details ...	15	-0.6188781	-1.540008	0.032549728	0.5384257	1.0	3389	tags=33%, list=20%, signal=42%
KEGG_THYROID_CANCER	KEGG_THYROID_CANCER	Details ...	29	-0.53989285	-1.5387876	0.022950819	0.5141049	1.0	1114	tags=17%, list=7%, signal=18%
REACTOME_GLYCOSPHINGOLIPID_METABOLISM	REACTOME_GLYCOSPHINGOLIPID_METABOLISM	Details ...	31	-0.52541625	-1.5361724	0.024875622	0.49762717	1.0	4570	tags=61%, list=27%, signal=84%
REACTOME_AMINO_ACID_AND_OLIGOPEPTIDE_SLC_TRANSPORTERS	REACTOME_AMINO_ACID_AND_OLIGOPEPTIDE_SLC_TRANSPORTERS	Details ...	49	-0.47685564	-1.5341837	0.013761468	0.48182788	1.0	2864	tags=31%, list=17%, signal=37%
REACTOME_ACTIVATED_POINT_MUTANTS_OF_FGFR2	REACTOME_ACTIVATED_POINT_MUTANTS_OF_FGFR2		16	-0.6010408	-1.5280786	0.034013607	0.48420358	1.0	2239	tags=44%, list=13%, signal=50%
KEGG_PPAR_SIGNALING_PATHWAY	KEGG_PPAR_SIGNALING_PATHWAY		66	-0.44901627	-1.5145	0.014446228	0.5206995	1.0	3143	tags=32%, list=19%, signal=39%
REACTOME_SHC_MEDIATED_CASCADE	REACTOME_SHC_MEDIATED_CASCADE		28	-0.5263821	-1.5060245	0.034129694	0.5356278	1.0	2239	tags=29%, list=13%, signal=33%
REACTOME_SPHINGOLIPID_METABOLISM	REACTOME_SPHINGOLIPID_METABOLISM		61	-0.4528927	-1.5058061	0.014469453	0.5141566	1.0	4576	tags=48%, list=27%, signal=65%
REACTOME_HS_GAG_DEGRADATION	REACTOME_HS_GAG_DEGRADATION		19	-0.5654428	-1.4963136	0.044982698	0.5351915	1.0	2722	tags=42%, list=16%, signal=50%
KEGG_OLFACTORY_TRANSDUCTION	KEGG_OLFACTORY_TRANSDUCTION		221	-0.372855	-1.4870803	0.0013908206	0.55770195	1.0	3944	tags=39%, list=24%, signal=51%
PID_FCER1_PATHWAY	PID_FCER1_PATHWAY		60	-0.44887123	-1.4864788	0.015625	0.53995353	1.0	3182	tags=22%, list=19%, signal=27%
REACTOME_NEGATIVE_REGULATION_OF_FGFR_SIGNALING	REACTOME_NEGATIVE_REGULATION_OF_FGFR_SIGNALING		36	-0.4848709	-1.4643556	0.042345278	0.61864066	1.0	2239	tags=22%, list=13%, signal=26%
REACTOME_CYTOCHROME_P450_ARRANGED_BY_SUBSTRATE_TYPE	REACTOME_CYTOCHROME_P450_ARRANGED_BY_SUBSTRATE_TYPE		27	-0.51287585	-1.4639385	0.042589437	0.5991115	1.0	2688	tags=48%, list=16%, signal=57%
PID_HIF1_TFPATHWAY	PID_HIF1_TFPATHWAY		65	-0.43343818	-1.4572387	0.021341464	0.61060387	1.0	3534	tags=32%, list=21%, signal=41%
REACTOME_G_ALPHA_Q_SIGNALLING_EVENTS	REACTOME_G_ALPHA_Q_SIGNALLING_EVENTS		167	-0.37674576	-1.456816	0.0013831259	0.59243834	1.0	3505	tags=39%, list=21%, signal=49%
REACTOME_GASTRIN_CREB_SIGNALLING_PATHWAY_VIA_PKC_AND_MAPK	REACTOME_GASTRIN_CREB_SIGNALLING_PATHWAY_VIA_PKC_AND_MAPK		188	-0.36862704	-1.4541723	0.006793478	0.58517724	1.0	3505	tags=36%, list=21%, signal=45%
REACTOME_TRANSMISSION_ACROSS_CHEMICAL_SYNAPSES	REACTOME_TRANSMISSION_ACROSS_CHEMICAL_SYNAPSES		181	-0.37147903	-1.4465535	0.004109589	0.6026387	1.0	3855	tags=34%, list=23%, signal=44%
REACTOME_IRON_UPTAKE_AND_TRANSPORT	REACTOME_IRON_UPTAKE_AND_TRANSPORT		35	-0.48200592	-1.4451581	0.038709678	0.59136355	1.0	4252	tags=49%, list=25%, signal=65%
REACTOME_PROSTACYCLIN_SIGNALLING_THROUGH_PROSTACYCLIN_RECEPTOR	REACTOME_PROSTACYCLIN_SIGNALLING_THROUGH_PROSTACYCLIN_RECEPTOR		19	-0.5423878	-1.4441334	0.06104129	0.5788964	1.0	3855	tags=47%, list=23%, signal=61%
REACTOME_SLC_MEDIATED_TRANSMEMBRANE_TRANSPORT	REACTOME_SLC_MEDIATED_TRANSMEMBRANE_TRANSPORT		228	-0.36080816	-1.4414147	0.005376344	0.5738163	1.0	4433	tags=37%, list=26%, signal=49%
REACTOME_TRANSPORT_OF_GLUCOSE_AND_OTHER_SUGARS_BILE_SALTS_AND_ORGANIC_ACIDS_METAL_IONS_AND_AMINE_COMPOUNDS	REACTOME_TRANSPORT_OF_GLUCOSE_AND_OTHER_SUGARS_BILE_SALTS_AND_ORGANIC_ACIDS_METAL_IONS_AND_AMINE_COMPOUNDS		84	-0.40395734	-1.4363748	0.024926687	0.58102226	1.0	3723	tags=37%, list=22%, signal=47%
BIOCARTA_AGR_PATHWAY	BIOCARTA_AGR_PATHWAY		35	-0.47035992	-1.4271541	0.057507988	0.60570365	1.0	2820	tags=31%, list=17%, signal=38%
REACTOME_INWARDLY_RECTIFYING_K_CHANNELS	REACTOME_INWARDLY_RECTIFYING_K_CHANNELS		31	-0.48341897	-1.4146773	0.053872053	0.6447593	1.0	3855	tags=45%, list=23%, signal=59%
REACTOME_TRANSMEMBRANE_TRANSPORT_OF_SMALL_MOLECULES	REACTOME_TRANSMEMBRANE_TRANSPORT_OF_SMALL_MOLECULES		391	-0.33907595	-1.4138795	0.0024660912	0.6321845	1.0	4112	tags=35%, list=25%, signal=45%
REACTOME_FRS2_MEDIATED_CASCADE	REACTOME_FRS2_MEDIATED_CASCADE		36	-0.46434486	-1.4135251	0.05263158	0.6185484	1.0	2239	tags=22%, list=13%, signal=26%
REACTOME_POST_NMDA_RECEPTOR_ACTIVATION_EVENTS	REACTOME_POST_NMDA_RECEPTOR_ACTIVATION_EVENTS		32	-0.479374	-1.4088235	0.053225808	0.62486386	1.0	567	tags=13%, list=3%, signal=13%
REACTOME_NEUROTRANSMITTER_RECEPTOR_BINDING_AND_DOWNSTREAM_TRANSMISSION_IN_THE_POSTSYNAPTIC_CELL	REACTOME_NEUROTRANSMITTER_RECEPTOR_BINDING_AND_DOWNSTREAM_TRANSMISSION_IN_THE_POSTSYNAPTIC_CELL		133	-0.37820122	-1.4081812	0.011904762	0.61315894	1.0	3855	tags=35%, list=23%, signal=46%
REACTOME_SIGNALING_BY_HIPPO	REACTOME_SIGNALING_BY_HIPPO		20	-0.5278218	-1.4039825	0.082630694	0.61745083	1.0	3802	tags=40%, list=23%, signal=52%
REACTOME_NETRIN1_SIGNALING	REACTOME_NETRIN1_SIGNALING		37	-0.46065372	-1.3983722	0.062289562	0.6294439	1.0	1566	tags=22%, list=9%, signal=24%
KEGG_ADIPOCYTOKINE_SIGNALING_PATHWAY	KEGG_ADIPOCYTOKINE_SIGNALING_PATHWAY		67	-0.41191646	-1.3963678	0.029411765	0.6239885	1.0	1798	tags=16%, list=11%, signal=18%
REACTOME_G_PROTEIN_ACTIVATION	REACTOME_G_PROTEIN_ACTIVATION		27	-0.49320182	-1.3953246	0.070032574	0.61550325	1.0	2789	tags=33%, list=17%, signal=40%
REACTOME_AMINE_COMPOUND_SLC_TRANSPORTERS	REACTOME_AMINE_COMPOUND_SLC_TRANSPORTERS		27	-0.48739964	-1.3948045	0.07944732	0.60476875	1.0	4188	tags=44%, list=25%, signal=59%
PID_ER_NONGENOMIC_PATHWAY	PID_ER_NONGENOMIC_PATHWAY		41	-0.44220164	-1.3861061	0.06677525	0.62983537	1.0	1746	tags=17%, list=10%, signal=19%
PID_HEDGEHOG_2PATHWAY	PID_HEDGEHOG_2PATHWAY		22	-0.49665776	-1.3727689	0.11942959	0.67802674	1.0	3244	tags=32%, list=19%, signal=39%
SIG_REGULATION_OF_THE_ACTIN_CYTOSKELETON_BY_RHO_GTPASES	SIG_REGULATION_OF_THE_ACTIN_CYTOSKELETON_BY_RHO_GTPASES		35	-0.4538147	-1.3703408	0.07667211	0.67525727	1.0	898	tags=14%, list=5%, signal=15%
KEGG_STARCH_AND_SUCROSE_METABOLISM	KEGG_STARCH_AND_SUCROSE_METABOLISM		29	-0.4654529	-1.3640964	0.08818635	0.6915197	1.0	3383	tags=41%, list=20%, signal=52%
BIOCARTA_ALK_PATHWAY	BIOCARTA_ALK_PATHWAY		37	-0.442794	-1.3633019	0.07936508	0.68205625	1.0	3040	tags=30%, list=18%, signal=36%
PID_SYNDECAN_1_PATHWAY	PID_SYNDECAN_1_PATHWAY		46	-0.43066508	-1.3607517	0.0754717	0.6812459	1.0	4863	tags=50%, list=29%, signal=70%
REACTOME_ACTIVATION_OF_NMDA_RECEPTOR_UPON_GLUTAMATE_BINDING_AND_POSTSYNAPTIC_EVENTS	REACTOME_ACTIVATION_OF_NMDA_RECEPTOR_UPON_GLUTAMATE_BINDING_AND_POSTSYNAPTIC_EVENTS		36	-0.44782984	-1.3603466	0.085141905	0.6704443	1.0	1276	tags=17%, list=8%, signal=18%
REACTOME_INHIBITION_OF_VOLTAGE_GATED_CA2_CHANNELS_VIA_GBETA_GAMMA_SUBUNITS	REACTOME_INHIBITION_OF_VOLTAGE_GATED_CA2_CHANNELS_VIA_GBETA_GAMMA_SUBUNITS		25	-0.47541907	-1.3565872	0.09638554	0.67534465	1.0	3855	tags=44%, list=23%, signal=57%
REACTOME_PHASE1_FUNCTIONALIZATION_OF_COMPOUNDS	REACTOME_PHASE1_FUNCTIONALIZATION_OF_COMPOUNDS		42	-0.43503425	-1.3563	0.09031199	0.66458285	1.0	3111	tags=38%, list=19%, signal=47%
REACTOME_LATENT_INFECTION_OF_HOMO_SAPIENS_WITH_MYCOBACTERIUM_TUBERCULOSIS	REACTOME_LATENT_INFECTION_OF_HOMO_SAPIENS_WITH_MYCOBACTERIUM_TUBERCULOSIS		30	-0.47138876	-1.351964	0.09500805	0.6716534	1.0	5139	tags=53%, list=31%, signal=77%
PID_HEDGEHOG_GLI_PATHWAY	PID_HEDGEHOG_GLI_PATHWAY		48	-0.42149666	-1.349836	0.06334842	0.6691548	1.0	2377	tags=15%, list=14%, signal=17%
REACTOME_BMAL1_CLOCK_NPAS2_ACTIVATES_CIRCADIAN_EXPRESSION	REACTOME_BMAL1_CLOCK_NPAS2_ACTIVATES_CIRCADIAN_EXPRESSION		34	-0.44990087	-1.3477923	0.08571429	0.66674393	1.0	748	tags=15%, list=4%, signal=15%
ST_PHOSPHOINOSITIDE_3_KINASE_PATHWAY	ST_PHOSPHOINOSITIDE_3_KINASE_PATHWAY		37	-0.43688837	-1.3384237	0.09076433	0.69726044	1.0	404	tags=8%, list=2%, signal=8%
REACTOME_G_BETA_GAMMA_SIGNALLING_THROUGH_PLC_BETA	REACTOME_G_BETA_GAMMA_SIGNALLING_THROUGH_PLC_BETA		20	-0.5065539	-1.3378439	0.12903225	0.6885565	1.0	3855	tags=45%, list=23%, signal=58%
REACTOME_ADP_SIGNALLING_THROUGH_P2RY12	REACTOME_ADP_SIGNALLING_THROUGH_P2RY12		21	-0.49329892	-1.3344239	0.1090604	0.6925073	1.0	3855	tags=38%, list=23%, signal=49%
REACTOME_METAL_ION_SLC_TRANSPORTERS	REACTOME_METAL_ION_SLC_TRANSPORTERS		22	-0.4907902	-1.3316944	0.1323024	0.693264	1.0	3672	tags=45%, list=22%, signal=58%
ST_WNT_BETA_CATENIN_PATHWAY	ST_WNT_BETA_CATENIN_PATHWAY		34	-0.44425675	-1.323443	0.091216214	0.7185195	1.0	3040	tags=26%, list=18%, signal=32%
REACTOME_CREB_PHOSPHORYLATION_THROUGH_THE_ACTIVATION_OF_RAS	REACTOME_CREB_PHOSPHORYLATION_THROUGH_THE_ACTIVATION_OF_RAS		26	-0.47283894	-1.3210613	0.13490725	0.7180946	1.0	567	tags=12%, list=3%, signal=12%
KEGG_CALCIUM_SIGNALING_PATHWAY	KEGG_CALCIUM_SIGNALING_PATHWAY		173	-0.34059018	-1.3185254	0.025069637	0.7183917	1.0	2724	tags=26%, list=16%, signal=31%
REACTOME_CHYLOMICRON_MEDIATED_LIPID_TRANSPORT	REACTOME_CHYLOMICRON_MEDIATED_LIPID_TRANSPORT		15	-0.5394635	-1.3142041	0.14285715	0.7266076	1.0	1898	tags=27%, list=11%, signal=30%
REACTOME_CLASS_B_2_SECRETIN_FAMILY_RECEPTORS	REACTOME_CLASS_B_2_SECRETIN_FAMILY_RECEPTORS		83	-0.37500146	-1.3106383	0.072378136	0.7326566	1.0	3115	tags=39%, list=19%, signal=47%
KEGG_AUTOIMMUNE_THYROID_DISEASE	KEGG_AUTOIMMUNE_THYROID_DISEASE		23	-0.47680414	-1.3101317	0.121317156	0.724511	1.0	3924	tags=57%, list=23%, signal=74%
NABA_CORE_MATRISOME	NABA_CORE_MATRISOME		263	-0.32230252	-1.3068703	0.02464332	0.7288575	1.0	3381	tags=37%, list=20%, signal=45%
REACTOME_G1_S_SPECIFIC_TRANSCRIPTION	REACTOME_G1_S_SPECIFIC_TRANSCRIPTION		17	-0.49682328	-1.3067712	0.13400336	0.71918684	1.0	4541	tags=59%, list=27%, signal=81%
REACTOME_GLUCAGON_TYPE_LIGAND_RECEPTORS	REACTOME_GLUCAGON_TYPE_LIGAND_RECEPTORS		33	-0.4410907	-1.3024398	0.10598291	0.72750133	1.0	2966	tags=33%, list=18%, signal=40%
KEGG_HEDGEHOG_SIGNALING_PATHWAY	KEGG_HEDGEHOG_SIGNALING_PATHWAY		54	-0.39820987	-1.3003348	0.09404389	0.72676367	1.0	3244	tags=35%, list=19%, signal=43%
PID_PLK1_PATHWAY	PID_PLK1_PATHWAY		44	-0.40941978	-1.284591	0.11631664	0.78885764	1.0	4545	tags=39%, list=27%, signal=53%
REACTOME_G_PROTEIN_BETA_GAMMA_SIGNALLING	REACTOME_G_PROTEIN_BETA_GAMMA_SIGNALLING		28	-0.44690147	-1.2832364	0.14463453	0.78430104	1.0	3855	tags=32%, list=23%, signal=42%
KEGG_GLYCINE_SERINE_AND_THREONINE_METABOLISM	KEGG_GLYCINE_SERINE_AND_THREONINE_METABOLISM		30	-0.44073772	-1.2814158	0.15555556	0.78236264	1.0	943	tags=20%, list=6%, signal=21%
PID_AVB3_OPN_PATHWAY	PID_AVB3_OPN_PATHWAY		31	-0.4286669	-1.2795163	0.118644066	0.78181577	1.0	1692	tags=16%, list=10%, signal=18%
REACTOME_ACYL_CHAIN_REMODELLING_OF_PG	REACTOME_ACYL_CHAIN_REMODELLING_OF_PG		16	-0.51212037	-1.2792326	0.1590106	0.7732695	1.0	974	tags=25%, list=6%, signal=27%
REACTOME_GPCR_LIGAND_BINDING	REACTOME_GPCR_LIGAND_BINDING		351	-0.3062062	-1.2786403	0.015	0.76621276	1.0	3505	tags=37%, list=21%, signal=46%
REACTOME_G_BETA_GAMMA_SIGNALLING_THROUGH_PI3KGAMMA	REACTOME_G_BETA_GAMMA_SIGNALLING_THROUGH_PI3KGAMMA		25	-0.46257564	-1.2713172	0.13194445	0.7893822	1.0	3855	tags=32%, list=23%, signal=42%
REACTOME_ZINC_TRANSPORTERS	REACTOME_ZINC_TRANSPORTERS		15	-0.5083149	-1.2709073	0.1580756	0.78164905	1.0	4157	tags=53%, list=25%, signal=71%
REACTOME_GABA_RECEPTOR_ACTIVATION	REACTOME_GABA_RECEPTOR_ACTIVATION		52	-0.3891664	-1.2674295	0.12364761	0.78726786	1.0	3855	tags=42%, list=23%, signal=55%
PID_AVB3_INTEGRIN_PATHWAY	PID_AVB3_INTEGRIN_PATHWAY		74	-0.3690949	-1.266666	0.11746522	0.781018	1.0	858	tags=12%, list=5%, signal=13%
KEGG_TASTE_TRANSDUCTION	KEGG_TASTE_TRANSDUCTION		37	-0.41721484	-1.2661151	0.13570274	0.7741031	1.0	3333	tags=41%, list=20%, signal=50%
REACTOME_ACYL_CHAIN_REMODELLING_OF_PS	REACTOME_ACYL_CHAIN_REMODELLING_OF_PS		15	-0.5055222	-1.2650536	0.17391305	0.77013797	1.0	304	tags=20%, list=2%, signal=20%
KEGG_ARACHIDONIC_ACID_METABOLISM	KEGG_ARACHIDONIC_ACID_METABOLISM		45	-0.40326008	-1.264675	0.12286689	0.7628218	1.0	3910	tags=44%, list=23%, signal=58%
NABA_ECM_AFFILIATED	NABA_ECM_AFFILIATED		131	-0.33624452	-1.2632552	0.07692308	0.76010823	1.0	4193	tags=38%, list=25%, signal=51%
REACTOME_SIGNALING_BY_NODAL	REACTOME_SIGNALING_BY_NODAL		17	-0.49621055	-1.261072	0.17934783	0.76145744	1.0	1644	tags=29%, list=10%, signal=33%
REACTOME_VOLTAGE_GATED_POTASSIUM_CHANNELS	REACTOME_VOLTAGE_GATED_POTASSIUM_CHANNELS		43	-0.40043724	-1.2602873	0.120556414	0.75640094	1.0	2535	tags=37%, list=15%, signal=44%
REACTOME_REGULATION_OF_INSULIN_LIKE_GROWTH_FACTOR_IGF_ACTIVITY_BY_INSULIN_LIKE_GROWTH_FACTOR_BINDING_PROTEINS_IGFBPS	REACTOME_REGULATION_OF_INSULIN_LIKE_GROWTH_FACTOR_IGF_ACTIVITY_BY_INSULIN_LIKE_GROWTH_FACTOR_BINDING_PROTEINS_IGFBPS		15	-0.50085515	-1.2519844	0.1773309	0.7845624	1.0	3500	tags=60%, list=21%, signal=76%
REACTOME_RECYCLING_PATHWAY_OF_L1	REACTOME_RECYCLING_PATHWAY_OF_L1		25	-0.45008755	-1.2499856	0.17555939	0.7847066	1.0	4981	tags=40%, list=30%, signal=57%
REACTOME_APOPTOTIC_EXECUTION_PHASE	REACTOME_APOPTOTIC_EXECUTION_PHASE		50	-0.39396355	-1.2486299	0.12183544	0.7820794	1.0	5107	tags=40%, list=30%, signal=57%
REACTOME_LIPOPROTEIN_METABOLISM	REACTOME_LIPOPROTEIN_METABOLISM		25	-0.43825245	-1.2457817	0.16806723	0.78548354	1.0	1898	tags=24%, list=11%, signal=27%
KEGG_RENIN_ANGIOTENSIN_SYSTEM	KEGG_RENIN_ANGIOTENSIN_SYSTEM		17	-0.4905977	-1.2385542	0.19152543	0.8094642	1.0	4751	tags=53%, list=28%, signal=74%
REACTOME_LIPID_DIGESTION_MOBILIZATION_AND_TRANSPORT	REACTOME_LIPID_DIGESTION_MOBILIZATION_AND_TRANSPORT		41	-0.3984388	-1.2364782	0.15806988	0.80980486	1.0	1898	tags=22%, list=11%, signal=25%
KEGG_OTHER_GLYCAN_DEGRADATION	KEGG_OTHER_GLYCAN_DEGRADATION		15	-0.5004385	-1.235874	0.21830986	0.804302	1.0	4051	tags=60%, list=24%, signal=79%
BIOCARTA_PTEN_PATHWAY	BIOCARTA_PTEN_PATHWAY		18	-0.46575436	-1.2318896	0.17989418	0.81452477	1.0	10	tags=6%, list=0%, signal=6%
REACTOME_GAP_JUNCTION_TRAFFICKING	REACTOME_GAP_JUNCTION_TRAFFICKING		24	-0.44387627	-1.2310073	0.17875211	0.8104249	1.0	2856	tags=38%, list=17%, signal=45%
PID_TGFBR_PATHWAY	PID_TGFBR_PATHWAY		55	-0.3712054	-1.2260139	0.1737013	0.8247697	1.0	3040	tags=20%, list=18%, signal=24%
PID_ATR_PATHWAY	PID_ATR_PATHWAY		38	-0.39557996	-1.2219818	0.1700468	0.8344629	1.0	5077	tags=47%, list=30%, signal=68%
REACTOME_COLLAGEN_FORMATION	REACTOME_COLLAGEN_FORMATION		53	-0.37713963	-1.2193086	0.15584415	0.8386402	1.0	5021	tags=51%, list=30%, signal=73%
REACTOME_NA_CL_DEPENDENT_NEUROTRANSMITTER_TRANSPORTERS	REACTOME_NA_CL_DEPENDENT_NEUROTRANSMITTER_TRANSPORTERS		17	-0.47283792	-1.2189164	0.2027027	0.8321476	1.0	4188	tags=47%, list=25%, signal=63%
KEGG_SYSTEMIC_LUPUS_ERYTHEMATOSUS	KEGG_SYSTEMIC_LUPUS_ERYTHEMATOSUS		53	-0.372194	-1.2157577	0.1688103	0.83815086	1.0	3447	tags=32%, list=21%, signal=40%
NABA_BASEMENT_MEMBRANES	NABA_BASEMENT_MEMBRANES		38	-0.39327046	-1.2092245	0.19110379	0.85917646	1.0	2472	tags=37%, list=15%, signal=43%
REACTOME_BILE_ACID_AND_BILE_SALT_METABOLISM	REACTOME_BILE_ACID_AND_BILE_SALT_METABOLISM		24	-0.44102475	-1.2087669	0.18962723	0.85321957	1.0	3006	tags=42%, list=18%, signal=51%
REACTOME_TRANSPORT_OF_INORGANIC_CATIONS_ANIONS_AND_AMINO_ACIDS_OLIGOPEPTIDES	REACTOME_TRANSPORT_OF_INORGANIC_CATIONS_ANIONS_AND_AMINO_ACIDS_OLIGOPEPTIDES		90	-0.33653665	-1.2051302	0.14595376	0.8620762	1.0	4433	tags=37%, list=26%, signal=50%
REACTOME_ION_CHANNEL_TRANSPORT	REACTOME_ION_CHANNEL_TRANSPORT		53	-0.36374736	-1.2018209	0.17656012	0.8694187	1.0	3285	tags=38%, list=20%, signal=47%
PID_ERA_GENOMIC_PATHWAY	PID_ERA_GENOMIC_PATHWAY		63	-0.35631588	-1.2000276	0.17283951	0.86997366	1.0	2213	tags=16%, list=13%, signal=18%
NABA_COLLAGENS	NABA_COLLAGENS		43	-0.38421103	-1.1995822	0.20559211	0.86420256	1.0	2471	tags=28%, list=15%, signal=33%
PID_FOXM1_PATHWAY	PID_FOXM1_PATHWAY		39	-0.3907991	-1.1965545	0.19193548	0.870643	1.0	3789	tags=31%, list=23%, signal=40%
KEGG_GALACTOSE_METABOLISM	KEGG_GALACTOSE_METABOLISM		25	-0.42880034	-1.1950591	0.21405229	0.86958593	1.0	4233	tags=48%, list=25%, signal=64%
REACTOME_BETA_DEFENSINS	REACTOME_BETA_DEFENSINS		21	-0.4428054	-1.1928468	0.22183098	0.87207377	1.0	3570	tags=33%, list=21%, signal=42%
REACTOME_SIGNALING_BY_FGFR_MUTANTS	REACTOME_SIGNALING_BY_FGFR_MUTANTS		43	-0.37913507	-1.1895328	0.22203948	0.8795741	1.0	2239	tags=21%, list=13%, signal=24%
KEGG_LONG_TERM_POTENTIATION	KEGG_LONG_TERM_POTENTIATION		67	-0.3500534	-1.1883875	0.1711146	0.8774022	1.0	1187	tags=12%, list=7%, signal=13%
REACTOME_SIGNALING_BY_INSULIN_RECEPTOR	REACTOME_SIGNALING_BY_INSULIN_RECEPTOR		104	-0.32781416	-1.1876788	0.1519174	0.87329733	1.0	4831	tags=32%, list=29%, signal=44%
BIOCARTA_UCALPAIN_PATHWAY	BIOCARTA_UCALPAIN_PATHWAY		17	-0.4632711	-1.1874107	0.23143351	0.86696553	1.0	5138	tags=35%, list=31%, signal=51%
WNT_SIGNALING	WNT_SIGNALING		88	-0.33199826	-1.184682	0.16090226	0.8719192	1.0	3146	tags=25%, list=19%, signal=31%
PID_NETRIN_PATHWAY	PID_NETRIN_PATHWAY		31	-0.40169138	-1.1822853	0.22071308	0.8753453	1.0	3044	tags=19%, list=18%, signal=24%
BIOCARTA_TGFB_PATHWAY	BIOCARTA_TGFB_PATHWAY		19	-0.45388636	-1.180363	0.24489796	0.8767147	1.0	2845	tags=26%, list=17%, signal=32%
KEGG_GLYCOLYSIS_GLUCONEOGENESIS	KEGG_GLYCOLYSIS_GLUCONEOGENESIS		54	-0.3614215	-1.1777428	0.2031746	0.880952	1.0	5218	tags=46%, list=31%, signal=67%
NABA_ECM_REGULATORS	NABA_ECM_REGULATORS		207	-0.30150962	-1.1743157	0.121983916	0.8888798	1.0	3613	tags=35%, list=22%, signal=44%
BIOCARTA_BARRESTIN_SRC_PATHWAY	BIOCARTA_BARRESTIN_SRC_PATHWAY		15	-0.4623964	-1.1703043	0.26324788	0.8990924	1.0	7258	tags=73%, list=43%, signal=129%
SIG_INSULIN_RECEPTOR_PATHWAY_IN_CARDIAC_MYOCYTES	SIG_INSULIN_RECEPTOR_PATHWAY_IN_CARDIAC_MYOCYTES		50	-0.36255783	-1.169171	0.2073955	0.89697856	1.0	1257	tags=6%, list=8%, signal=6%
REACTOME_INCRETIN_SYNTHESIS_SECRETION_AND_INACTIVATION	REACTOME_INCRETIN_SYNTHESIS_SECRETION_AND_INACTIVATION		20	-0.4267361	-1.1680994	0.24834438	0.8943263	1.0	3040	tags=35%, list=18%, signal=43%
REACTOME_ADP_SIGNALLING_THROUGH_P2RY1	REACTOME_ADP_SIGNALLING_THROUGH_P2RY1		25	-0.41323903	-1.1660416	0.24915825	0.8961565	1.0	2789	tags=32%, list=17%, signal=38%
REACTOME_CIRCADIAN_CLOCK	REACTOME_CIRCADIAN_CLOCK		50	-0.3641226	-1.1644756	0.23003195	0.8957809	1.0	748	tags=10%, list=4%, signal=10%
KEGG_PATHWAYS_IN_CANCER	KEGG_PATHWAYS_IN_CANCER		320	-0.28485024	-1.1643555	0.11660329	0.8892443	1.0	3244	tags=23%, list=19%, signal=28%
BIOCARTA_ACH_PATHWAY	BIOCARTA_ACH_PATHWAY		16	-0.4707122	-1.1592683	0.27845883	0.90563107	1.0	493	tags=13%, list=3%, signal=13%
KEGG_MELANOGENESIS	KEGG_MELANOGENESIS		97	-0.32435903	-1.157966	0.19616519	0.90444106	1.0	3146	tags=30%, list=19%, signal=37%
REACTOME_SIGNALING_BY_BMP	REACTOME_SIGNALING_BY_BMP		22	-0.42586562	-1.1559281	0.26369864	0.9064689	1.0	2508	tags=27%, list=15%, signal=32%
REACTOME_CLASS_A1_RHODOPSIN_LIKE_RECEPTORS	REACTOME_CLASS_A1_RHODOPSIN_LIKE_RECEPTORS		254	-0.28750584	-1.155597	0.12877792	0.90111786	1.0	2727	tags=29%, list=16%, signal=34%
PID_S1P_S1P3_PATHWAY	PID_S1P_S1P3_PATHWAY		29	-0.3971217	-1.1548618	0.25370675	0.8977141	1.0	1746	tags=17%, list=10%, signal=19%
REACTOME_ACYL_CHAIN_REMODELLING_OF_PI	REACTOME_ACYL_CHAIN_REMODELLING_OF_PI		15	-0.4674084	-1.1453507	0.29020333	0.9331575	1.0	304	tags=20%, list=2%, signal=20%
REACTOME_ACYL_CHAIN_REMODELLING_OF_PE	REACTOME_ACYL_CHAIN_REMODELLING_OF_PE		21	-0.41592634	-1.145194	0.2902655	0.9270247	1.0	974	tags=19%, list=6%, signal=20%
REACTOME_G2_M_CHECKPOINTS	REACTOME_G2_M_CHECKPOINTS		40	-0.36819586	-1.1443319	0.25779969	0.92418236	1.0	4267	tags=45%, list=25%, signal=60%
KEGG_COMPLEMENT_AND_COAGULATION_CASCADES	KEGG_COMPLEMENT_AND_COAGULATION_CASCADES		63	-0.33984825	-1.1435003	0.23322684	0.9212232	1.0	3503	tags=40%, list=21%, signal=50%
REACTOME_BIOLOGICAL_OXIDATIONS	REACTOME_BIOLOGICAL_OXIDATIONS		81	-0.3251006	-1.1408275	0.22290076	0.9267916	1.0	4203	tags=38%, list=25%, signal=51%
REACTOME_ERK_MAPK_TARGETS	REACTOME_ERK_MAPK_TARGETS		21	-0.41977018	-1.1398638	0.29054055	0.9244241	1.0	3025	tags=24%, list=18%, signal=29%
KEGG_DRUG_METABOLISM_OTHER_ENZYMES	KEGG_DRUG_METABOLISM_OTHER_ENZYMES		24	-0.41285333	-1.1388692	0.2801358	0.9220786	1.0	2853	tags=33%, list=17%, signal=40%
REACTOME_JNK_C_JUN_KINASES_PHOSPHORYLATION_AND_ACTIVATION_MEDIATED_BY_ACTIVATED_HUMAN_TAK1	REACTOME_JNK_C_JUN_KINASES_PHOSPHORYLATION_AND_ACTIVATION_MEDIATED_BY_ACTIVATED_HUMAN_TAK1		16	-0.45221165	-1.1349645	0.33449477	0.9321154	1.0	73	tags=6%, list=0%, signal=6%
BIOCARTA_AMI_PATHWAY	BIOCARTA_AMI_PATHWAY		19	-0.42860508	-1.1340712	0.29453263	0.92939717	1.0	1070	tags=21%, list=6%, signal=22%
REACTOME_TIGHT_JUNCTION_INTERACTIONS	REACTOME_TIGHT_JUNCTION_INTERACTIONS		29	-0.39101735	-1.132761	0.28239202	0.92843467	1.0	3210	tags=31%, list=19%, signal=38%
REACTOME_INTEGRIN_ALPHAIIB_BETA3_SIGNALING	REACTOME_INTEGRIN_ALPHAIIB_BETA3_SIGNALING		27	-0.3930462	-1.1300459	0.25862068	0.9341091	1.0	3389	tags=22%, list=20%, signal=28%
REACTOME_GAP_JUNCTION_ASSEMBLY	REACTOME_GAP_JUNCTION_ASSEMBLY		16	-0.4426967	-1.1283753	0.3131488	0.935047	1.0	2856	tags=50%, list=17%, signal=60%
BIOCARTA_LONGEVITY_PATHWAY	BIOCARTA_LONGEVITY_PATHWAY		15	-0.45831886	-1.1274203	0.29812607	0.9325091	1.0	254	tags=7%, list=2%, signal=7%
BIOCARTA_CDC42RAC_PATHWAY	BIOCARTA_CDC42RAC_PATHWAY		16	-0.44127682	-1.1266305	0.31740615	0.929436	1.0	763	tags=6%, list=5%, signal=7%
REACTOME_PEPTIDE_LIGAND_BINDING_RECEPTORS	REACTOME_PEPTIDE_LIGAND_BINDING_RECEPTORS		152	-0.29392102	-1.1259552	0.23529412	0.92621183	1.0	3687	tags=36%, list=22%, signal=45%
REACTOME_GABA_B_RECEPTOR_ACTIVATION	REACTOME_GABA_B_RECEPTOR_ACTIVATION		38	-0.3731336	-1.1225802	0.28164557	0.9341584	1.0	3855	tags=37%, list=23%, signal=48%
PID_FGF_PATHWAY	PID_FGF_PATHWAY		55	-0.33853912	-1.1218125	0.25700936	0.93124247	1.0	2399	tags=20%, list=14%, signal=23%
REACTOME_PI3K_CASCADE	REACTOME_PI3K_CASCADE		68	-0.32879618	-1.1192325	0.26134586	0.93593675	1.0	3101	tags=21%, list=19%, signal=25%
PID_WNT_CANONICAL_PATHWAY	PID_WNT_CANONICAL_PATHWAY		20	-0.41890663	-1.1171653	0.327787	0.93824536	1.0	3086	tags=25%, list=18%, signal=31%
KEGG_AMYOTROPHIC_LATERAL_SCLEROSIS_ALS	KEGG_AMYOTROPHIC_LATERAL_SCLEROSIS_ALS		52	-0.34319866	-1.1171483	0.28317153	0.9321639	1.0	2711	tags=19%, list=16%, signal=23%
REACTOME_GLYCOGEN_BREAKDOWN_GLYCOGENOLYSIS	REACTOME_GLYCOGEN_BREAKDOWN_GLYCOGENOLYSIS		15	-0.45385104	-1.111822	0.32874355	0.9491774	1.0	4259	tags=40%, list=25%, signal=54%
REACTOME_SYNTHESIS_OF_BILE_ACIDS_AND_BILE_SALTS	REACTOME_SYNTHESIS_OF_BILE_ACIDS_AND_BILE_SALTS		18	-0.42181712	-1.1096245	0.3112583	0.9522727	1.0	1595	tags=33%, list=10%, signal=37%
REACTOME_G_ALPHA1213_SIGNALLING_EVENTS	REACTOME_G_ALPHA1213_SIGNALLING_EVENTS		72	-0.3246433	-1.1068783	0.28593996	0.9577993	1.0	3452	tags=26%, list=21%, signal=33%
PID_PRL_SIGNALING_EVENTS_PATHWAY	PID_PRL_SIGNALING_EVENTS_PATHWAY		22	-0.4061185	-1.1037844	0.31658292	0.96463126	1.0	10	tags=5%, list=0%, signal=5%
KEGG_SELENOAMINO_ACID_METABOLISM	KEGG_SELENOAMINO_ACID_METABOLISM		25	-0.39161137	-1.1030221	0.32274246	0.9619406	1.0	3870	tags=40%, list=23%, signal=52%
REACTOME_DEVELOPMENTAL_BIOLOGY	REACTOME_DEVELOPMENTAL_BIOLOGY		374	-0.26522732	-1.1029526	0.19925742	0.95617026	1.0	3383	tags=22%, list=20%, signal=27%
REACTOME_DEFENSINS	REACTOME_DEFENSINS		23	-0.39930496	-1.1017853	0.32495812	0.9549817	1.0	3570	tags=30%, list=21%, signal=39%
PID_MET_PATHWAY	PID_MET_PATHWAY		80	-0.31492478	-1.1006671	0.2835596	0.95377725	1.0	3101	tags=15%, list=19%, signal=18%
KEGG_ASTHMA	KEGG_ASTHMA		19	-0.41638282	-1.1002059	0.35078534	0.9497971	1.0	3405	tags=37%, list=20%, signal=46%
REACTOME_MAP_KINASE_ACTIVATION_IN_TLR_CASCADE	REACTOME_MAP_KINASE_ACTIVATION_IN_TLR_CASCADE		49	-0.34176296	-1.0991393	0.29617834	0.94863373	1.0	1694	tags=10%, list=10%, signal=11%
REACTOME_NUCLEAR_EVENTS_KINASE_AND_TRANSCRIPTION_FACTOR_ACTIVATION	REACTOME_NUCLEAR_EVENTS_KINASE_AND_TRANSCRIPTION_FACTOR_ACTIVATION		24	-0.3946005	-1.0990249	0.33566433	0.94335544	1.0	3025	tags=21%, list=18%, signal=25%
REACTOME_ACYL_CHAIN_REMODELLING_OF_PC	REACTOME_ACYL_CHAIN_REMODELLING_OF_PC		22	-0.39694652	-1.0962485	0.32718122	0.9495128	1.0	974	tags=18%, list=6%, signal=19%
KEGG_O_GLYCAN_BIOSYNTHESIS	KEGG_O_GLYCAN_BIOSYNTHESIS		25	-0.39488268	-1.0945828	0.3321739	0.9510734	1.0	3683	tags=44%, list=22%, signal=56%
NABA_ECM_GLYCOPROTEINS	NABA_ECM_GLYCOPROTEINS		185	-0.28202108	-1.0941591	0.2523745	0.94702363	1.0	3346	tags=36%, list=20%, signal=44%
REACTOME_LIGAND_GATED_ION_CHANNEL_TRANSPORT	REACTOME_LIGAND_GATED_ION_CHANNEL_TRANSPORT		20	-0.40465733	-1.0934825	0.3321976	0.94411546	1.0	3285	tags=45%, list=20%, signal=56%
REACTOME_THROMBIN_SIGNALLING_THROUGH_PROTEINASE_ACTIVATED_RECEPTORS_PARS	REACTOME_THROMBIN_SIGNALLING_THROUGH_PROTEINASE_ACTIVATED_RECEPTORS_PARS		32	-0.36864963	-1.0934447	0.32247558	0.93865335	1.0	2789	tags=28%, list=17%, signal=34%
PID_S1P_META_PATHWAY	PID_S1P_META_PATHWAY		21	-0.41575944	-1.0890436	0.36101696	0.9505414	1.0	2490	tags=29%, list=15%, signal=34%
KEGG_MELANOMA	KEGG_MELANOMA		71	-0.3157588	-1.0882761	0.2975078	0.9482854	1.0	1019	tags=14%, list=6%, signal=15%
NABA_SECRETED_FACTORS	NABA_SECRETED_FACTORS		284	-0.26912558	-1.0864608	0.23663102	0.95023715	1.0	3160	tags=30%, list=19%, signal=36%
REACTOME_PHOSPHOLIPID_METABOLISM	REACTOME_PHOSPHOLIPID_METABOLISM		184	-0.27876133	-1.0859655	0.24931507	0.94689405	1.0	4637	tags=30%, list=28%, signal=42%
REACTOME_ACTIVATION_OF_THE_PRE_REPLICATIVE_COMPLEX	REACTOME_ACTIVATION_OF_THE_PRE_REPLICATIVE_COMPLEX		29	-0.37517884	-1.0853304	0.34465197	0.94412947	1.0	5077	tags=55%, list=30%, signal=79%
REACTOME_APOPTOTIC_CLEAVAGE_OF_CELLULAR_PROTEINS	REACTOME_APOPTOTIC_CLEAVAGE_OF_CELLULAR_PROTEINS		36	-0.35778174	-1.0812689	0.33730835	0.9555729	1.0	5107	tags=39%, list=30%, signal=56%
REACTOME_PI_3K_CASCADE	REACTOME_PI_3K_CASCADE		54	-0.3316865	-1.0740165	0.33751962	0.979521	1.0	2239	tags=17%, list=13%, signal=19%
REACTOME_NFKB_AND_MAP_KINASES_ACTIVATION_MEDIATED_BY_TLR4_SIGNALING_REPERTOIRE	REACTOME_NFKB_AND_MAP_KINASES_ACTIVATION_MEDIATED_BY_TLR4_SIGNALING_REPERTOIRE		68	-0.31557125	-1.072983	0.33898306	0.97843	1.0	3025	tags=15%, list=18%, signal=18%
KEGG_STEROID_HORMONE_BIOSYNTHESIS	KEGG_STEROID_HORMONE_BIOSYNTHESIS		24	-0.3833833	-1.0716827	0.3583062	0.97819597	1.0	2167	tags=29%, list=13%, signal=33%
REACTOME_AXON_GUIDANCE	REACTOME_AXON_GUIDANCE		236	-0.2666508	-1.0697199	0.29740793	0.98081833	1.0	3357	tags=22%, list=20%, signal=27%
KEGG_WNT_SIGNALING_PATHWAY	KEGG_WNT_SIGNALING_PATHWAY		146	-0.2805362	-1.067068	0.3204578	0.98635364	1.0	3146	tags=22%, list=19%, signal=27%
REACTOME_E2F_MEDIATED_REGULATION_OF_DNA_REPLICATION	REACTOME_E2F_MEDIATED_REGULATION_OF_DNA_REPLICATION		32	-0.36155662	-1.06391	0.34380454	0.9943661	1.0	4133	tags=34%, list=25%, signal=46%
REACTOME_AMINE_LIGAND_BINDING_RECEPTORS	REACTOME_AMINE_LIGAND_BINDING_RECEPTORS		36	-0.35508373	-1.0630859	0.36617404	0.992203	1.0	1591	tags=28%, list=9%, signal=31%
REACTOME_PLATELET_CALCIUM_HOMEOSTASIS	REACTOME_PLATELET_CALCIUM_HOMEOSTASIS		16	-0.41622627	-1.0624577	0.3863248	0.9892203	1.0	2699	tags=31%, list=16%, signal=37%
REACTOME_MAPK_TARGETS_NUCLEAR_EVENTS_MEDIATED_BY_MAP_KINASES	REACTOME_MAPK_TARGETS_NUCLEAR_EVENTS_MEDIATED_BY_MAP_KINASES		30	-0.3580784	-1.0624555	0.3478261	0.9838482	1.0	1694	tags=13%, list=10%, signal=15%
KEGG_GLUTATHIONE_METABOLISM	KEGG_GLUTATHIONE_METABOLISM		40	-0.3419013	-1.0624462	0.35736677	0.9785592	1.0	3258	tags=23%, list=19%, signal=28%
REACTOME_TRANSPORT_OF_VITAMINS_NUCLEOSIDES_AND_RELATED_MOLECULES	REACTOME_TRANSPORT_OF_VITAMINS_NUCLEOSIDES_AND_RELATED_MOLECULES		29	-0.36257625	-1.0571239	0.36877078	0.9947575	1.0	4286	tags=41%, list=26%, signal=56%
KEGG_TIGHT_JUNCTION	KEGG_TIGHT_JUNCTION		129	-0.2857506	-1.0564153	0.3494152	0.99228823	1.0	3420	tags=25%, list=20%, signal=31%
PID_S1P_S1P1_PATHWAY	PID_S1P_S1P1_PATHWAY		21	-0.3903002	-1.0536264	0.39482757	0.9987771	1.0	1746	tags=14%, list=10%, signal=16%
KEGG_LONG_TERM_DEPRESSION	KEGG_LONG_TERM_DEPRESSION		68	-0.31037092	-1.0529153	0.37327188	0.99652797	1.0	2609	tags=19%, list=16%, signal=23%
REACTOME_TOLL_RECEPTOR_CASCADES	REACTOME_TOLL_RECEPTOR_CASCADES		108	-0.2843864	-1.0525652	0.35051546	0.9927314	1.0	3031	tags=15%, list=18%, signal=18%
REACTOME_CELL_CELL_COMMUNICATION	REACTOME_CELL_CELL_COMMUNICATION		113	-0.28742507	-1.0519166	0.35575485	0.9901825	1.0	3277	tags=23%, list=20%, signal=28%
PID_AR_PATHWAY	PID_AR_PATHWAY		58	-0.31612387	-1.0489458	0.38109756	0.9967646	1.0	3040	tags=19%, list=18%, signal=23%
REACTOME_SIGNAL_AMPLIFICATION	REACTOME_SIGNAL_AMPLIFICATION		31	-0.36522394	-1.0474905	0.38487396	0.9971919	1.0	2789	tags=26%, list=17%, signal=31%
REACTOME_G0_AND_EARLY_G1	REACTOME_G0_AND_EARLY_G1		23	-0.3787104	-1.0468314	0.40592334	0.9946652	1.0	5417	tags=57%, list=32%, signal=83%
REACTOME_P130CAS_LINKAGE_TO_MAPK_SIGNALING_FOR_INTEGRINS	REACTOME_P130CAS_LINKAGE_TO_MAPK_SIGNALING_FOR_INTEGRINS		15	-0.42105922	-1.0464542	0.3905724	0.99089086	1.0	10	tags=7%, list=0%, signal=7%
REACTOME_THROMBOXANE_SIGNALLING_THROUGH_TP_RECEPTOR	REACTOME_THROMBOXANE_SIGNALLING_THROUGH_TP_RECEPTOR		23	-0.3837219	-1.0430735	0.41300526	0.99945104	1.0	3855	tags=39%, list=23%, signal=51%
REACTOME_EXTRACELLULAR_MATRIX_ORGANIZATION	REACTOME_EXTRACELLULAR_MATRIX_ORGANIZATION		75	-0.30121508	-1.0427352	0.3697997	0.99564826	1.0	3375	tags=33%, list=20%, signal=42%
PID_CASPASE_PATHWAY	PID_CASPASE_PATHWAY		50	-0.32164028	-1.042625	0.36630604	0.99106586	1.0	5212	tags=34%, list=31%, signal=49%
KEGG_PRIMARY_IMMUNODEFICIENCY	KEGG_PRIMARY_IMMUNODEFICIENCY		32	-0.3508546	-1.0385294	0.39175257	1.0	1.0	3520	tags=22%, list=21%, signal=28%
REACTOME_REGULATION_OF_INSULIN_SECRETION_BY_GLUCAGON_LIKE_PEPTIDE1	REACTOME_REGULATION_OF_INSULIN_SECRETION_BY_GLUCAGON_LIKE_PEPTIDE1		41	-0.3340318	-1.0370839	0.40233722	1.0	1.0	1761	tags=22%, list=11%, signal=24%
REACTOME_NEUROTRANSMITTER_RELEASE_CYCLE	REACTOME_NEUROTRANSMITTER_RELEASE_CYCLE		33	-0.3514126	-1.0357496	0.40789473	1.0	1.0	1069	tags=15%, list=6%, signal=16%
REACTOME_ABC_FAMILY_PROTEINS_MEDIATED_TRANSPORT	REACTOME_ABC_FAMILY_PROTEINS_MEDIATED_TRANSPORT		31	-0.35160503	-1.0351089	0.40136054	1.0	1.0	1092	tags=16%, list=7%, signal=17%
REACTOME_ION_TRANSPORT_BY_P_TYPE_ATPASES	REACTOME_ION_TRANSPORT_BY_P_TYPE_ATPASES		33	-0.34554294	-1.0330914	0.40333334	1.0	1.0	3075	tags=33%, list=18%, signal=41%
KEGG_ARGININE_AND_PROLINE_METABOLISM	KEGG_ARGININE_AND_PROLINE_METABOLISM		49	-0.318773	-1.0321633	0.4	1.0	1.0	1036	tags=12%, list=6%, signal=13%
BIOCARTA_CTCF_PATHWAY	BIOCARTA_CTCF_PATHWAY		23	-0.36981413	-1.0310991	0.41494435	1.0	1.0	2845	tags=17%, list=17%, signal=21%
REACTOME_NUCLEAR_RECEPTOR_TRANSCRIPTION_PATHWAY	REACTOME_NUCLEAR_RECEPTOR_TRANSCRIPTION_PATHWAY		47	-0.32089096	-1.0306857	0.39517346	0.99890786	1.0	3517	tags=32%, list=21%, signal=40%
BIOCARTA_G2_PATHWAY	BIOCARTA_G2_PATHWAY		24	-0.369872	-1.0293611	0.39800996	0.9993211	1.0	3195	tags=33%, list=19%, signal=41%
REACTOME_AMINO_ACID_TRANSPORT_ACROSS_THE_PLASMA_MEMBRANE	REACTOME_AMINO_ACID_TRANSPORT_ACROSS_THE_PLASMA_MEMBRANE		31	-0.35800537	-1.0285424	0.42713568	0.99773556	1.0	4433	tags=39%, list=26%, signal=53%
REACTOME_ACTIVATION_OF_BH3_ONLY_PROTEINS	REACTOME_ACTIVATION_OF_BH3_ONLY_PROTEINS		16	-0.41032454	-1.0277942	0.42070118	0.99590456	1.0	1476	tags=13%, list=9%, signal=14%
KEGG_CELL_ADHESION_MOLECULES_CAMS	KEGG_CELL_ADHESION_MOLECULES_CAMS		111	-0.28062078	-1.0272282	0.39201182	0.99335736	1.0	2807	tags=25%, list=17%, signal=30%
PID_TRKR_PATHWAY	PID_TRKR_PATHWAY		62	-0.3088481	-1.020336	0.422292	1.0	1.0	4109	tags=24%, list=25%, signal=32%
KEGG_VASCULAR_SMOOTH_MUSCLE_CONTRACTION	KEGG_VASCULAR_SMOOTH_MUSCLE_CONTRACTION		109	-0.28300804	-1.020149	0.41099855	1.0	1.0	2609	tags=21%, list=16%, signal=25%
REACTOME_GLYCEROPHOSPHOLIPID_BIOSYNTHESIS	REACTOME_GLYCEROPHOSPHOLIPID_BIOSYNTHESIS		79	-0.29307204	-1.0173451	0.44254658	1.0	1.0	1715	tags=14%, list=10%, signal=15%
REACTOME_CYCLIN_A_B1_ASSOCIATED_EVENTS_DURING_G2_M_TRANSITION	REACTOME_CYCLIN_A_B1_ASSOCIATED_EVENTS_DURING_G2_M_TRANSITION		15	-0.40997353	-1.0170777	0.45221844	1.0	1.0	4078	tags=40%, list=24%, signal=53%
PID_ECADHERIN_KERATINOCYTE_PATHWAY	PID_ECADHERIN_KERATINOCYTE_PATHWAY		20	-0.37941197	-1.0158812	0.4548611	1.0	1.0	796	tags=10%, list=5%, signal=10%
PID_CONE_PATHWAY	PID_CONE_PATHWAY		21	-0.38391724	-1.0148098	0.46127367	1.0	1.0	4410	tags=52%, list=26%, signal=71%
ST_WNT_CA2_CYCLIC_GMP_PATHWAY	ST_WNT_CA2_CYCLIC_GMP_PATHWAY		20	-0.38083726	-1.0147322	0.4276316	1.0	1.0	3852	tags=45%, list=23%, signal=58%
REACTOME_INHIBITION_OF_INSULIN_SECRETION_BY_ADRENALINE_NORADRENALINE	REACTOME_INHIBITION_OF_INSULIN_SECRETION_BY_ADRENALINE_NORADRENALINE		25	-0.35851482	-1.0124598	0.4254967	1.0	1.0	2789	tags=32%, list=17%, signal=38%
REACTOME_ACTIVATED_TAK1_MEDIATES_P38_MAPK_ACTIVATION	REACTOME_ACTIVATED_TAK1_MEDIATES_P38_MAPK_ACTIVATION		17	-0.39168155	-1.0123875	0.4375	1.0	1.0	73	tags=6%, list=0%, signal=6%
KEGG_AMINO_SUGAR_AND_NUCLEOTIDE_SUGAR_METABOLISM	KEGG_AMINO_SUGAR_AND_NUCLEOTIDE_SUGAR_METABOLISM		44	-0.3238651	-1.0121067	0.4398682	1.0	1.0	3851	tags=27%, list=23%, signal=35%
KEGG_PRIMARY_BILE_ACID_BIOSYNTHESIS	KEGG_PRIMARY_BILE_ACID_BIOSYNTHESIS		15	-0.3996526	-1.0108466	0.44070795	1.0	1.0	3006	tags=47%, list=18%, signal=57%
REACTOME_SIGNALING_BY_FGFR1_MUTANTS	REACTOME_SIGNALING_BY_FGFR1_MUTANTS		29	-0.34529996	-1.0084261	0.43882546	1.0	1.0	1953	tags=17%, list=12%, signal=19%
KEGG_LEUKOCYTE_TRANSENDOTHELIAL_MIGRATION	KEGG_LEUKOCYTE_TRANSENDOTHELIAL_MIGRATION		114	-0.2742352	-1.0047587	0.45467627	1.0	1.0	3210	tags=22%, list=19%, signal=27%
KEGG_ENDOCYTOSIS	KEGG_ENDOCYTOSIS		168	-0.2614133	-1.0043439	0.44992948	1.0	1.0	2531	tags=15%, list=15%, signal=18%
REACTOME_ARMS_MEDIATED_ACTIVATION	REACTOME_ARMS_MEDIATED_ACTIVATION		17	-0.39400086	-1.0034316	0.4657763	1.0	1.0	268	tags=6%, list=2%, signal=6%
KEGG_LINOLEIC_ACID_METABOLISM	KEGG_LINOLEIC_ACID_METABOLISM		17	-0.39806882	-1.0016358	0.48932385	1.0	1.0	2609	tags=41%, list=16%, signal=49%
PID_INTEGRIN1_PATHWAY	PID_INTEGRIN1_PATHWAY		65	-0.2960891	-1.0013353	0.44479495	1.0	1.0	3314	tags=32%, list=20%, signal=40%
PID_EPHA2_FWD_PATHWAY	PID_EPHA2_FWD_PATHWAY		19	-0.37698343	-0.99924946	0.46434784	1.0	1.0	664	tags=11%, list=4%, signal=11%
PID_A6B1_A6B4_INTEGRIN_PATHWAY	PID_A6B1_A6B4_INTEGRIN_PATHWAY		45	-0.32084146	-0.9992004	0.45211932	1.0	1.0	3227	tags=24%, list=19%, signal=30%
PID_ENDOTHELIN_PATHWAY	PID_ENDOTHELIN_PATHWAY		63	-0.29225954	-0.9991402	0.4557927	1.0	1.0	324	tags=8%, list=2%, signal=8%
SA_TRKA_RECEPTOR	SA_TRKA_RECEPTOR		17	-0.38929543	-0.99622464	0.48722318	1.0	1.0	268	tags=6%, list=2%, signal=6%
REACTOME_PTM_GAMMA_CARBOXYLATION_HYPUSINE_FORMATION_AND_ARYLSULFATASE_ACTIVATION	REACTOME_PTM_GAMMA_CARBOXYLATION_HYPUSINE_FORMATION_AND_ARYLSULFATASE_ACTIVATION		22	-0.37081027	-0.9950134	0.458194	1.0	1.0	2022	tags=23%, list=12%, signal=26%
BIOCARTA_ERK5_PATHWAY	BIOCARTA_ERK5_PATHWAY		17	-0.38389438	-0.99363166	0.46328673	1.0	1.0	268	tags=6%, list=2%, signal=6%
REACTOME_PROLONGED_ERK_ACTIVATION_EVENTS	REACTOME_PROLONGED_ERK_ACTIVATION_EVENTS		19	-0.37549517	-0.9934487	0.48217317	1.0	1.0	268	tags=5%, list=2%, signal=5%
REACTOME_G_ALPHA_S_SIGNALLING_EVENTS	REACTOME_G_ALPHA_S_SIGNALLING_EVENTS		117	-0.26968297	-0.9932125	0.47877014	1.0	1.0	2966	tags=28%, list=18%, signal=34%
REACTOME_DOWNREGULATION_OF_TGF_BETA_RECEPTOR_SIGNALING	REACTOME_DOWNREGULATION_OF_TGF_BETA_RECEPTOR_SIGNALING		21	-0.36807	-0.9920337	0.4722222	1.0	1.0	2845	tags=24%, list=17%, signal=29%
PID_TAP63_PATHWAY	PID_TAP63_PATHWAY		52	-0.30348432	-0.9914119	0.49361023	1.0	1.0	3453	tags=25%, list=21%, signal=31%
REACTOME_TRIF_MEDIATED_TLR3_SIGNALING	REACTOME_TRIF_MEDIATED_TLR3_SIGNALING		70	-0.28826788	-0.9908768	0.4937107	1.0	1.0	3025	tags=13%, list=18%, signal=16%
KEGG_REGULATION_OF_ACTIN_CYTOSKELETON	KEGG_REGULATION_OF_ACTIN_CYTOSKELETON		209	-0.25281352	-0.98964477	0.5104022	1.0	1.0	2875	tags=17%, list=17%, signal=21%
PID_IGF1_PATHWAY	PID_IGF1_PATHWAY		30	-0.3444599	-0.9896354	0.47704917	1.0	1.0	2398	tags=10%, list=14%, signal=12%
SIG_CHEMOTAXIS	SIG_CHEMOTAXIS		45	-0.31071728	-0.98552173	0.46839547	1.0	1.0	2157	tags=11%, list=13%, signal=13%
PID_RAC1_PATHWAY	PID_RAC1_PATHWAY		54	-0.3034546	-0.9844441	0.48341233	1.0	1.0	2506	tags=15%, list=15%, signal=17%
KEGG_TRYPTOPHAN_METABOLISM	KEGG_TRYPTOPHAN_METABOLISM		38	-0.31466827	-0.9839687	0.5007949	1.0	1.0	2167	tags=18%, list=13%, signal=21%
REACTOME_ANTIGEN_ACTIVATES_B_CELL_RECEPTOR_LEADING_TO_GENERATION_OF_SECOND_MESSENGERS	REACTOME_ANTIGEN_ACTIVATES_B_CELL_RECEPTOR_LEADING_TO_GENERATION_OF_SECOND_MESSENGERS		29	-0.3380469	-0.9812736	0.47746244	1.0	1.0	2875	tags=17%, list=17%, signal=21%
REACTOME_COMPLEMENT_CASCADE	REACTOME_COMPLEMENT_CASCADE		24	-0.35228652	-0.98017734	0.4911147	1.0	1.0	3447	tags=42%, list=21%, signal=52%
SIG_PIP3_SIGNALING_IN_CARDIAC_MYOCTES	SIG_PIP3_SIGNALING_IN_CARDIAC_MYOCTES		66	-0.290143	-0.97891444	0.4889937	1.0	1.0	400	tags=5%, list=2%, signal=5%
REACTOME_NUCLEAR_SIGNALING_BY_ERBB4	REACTOME_NUCLEAR_SIGNALING_BY_ERBB4		36	-0.32024288	-0.9766918	0.4942717	1.0	1.0	882	tags=11%, list=5%, signal=12%
PID_INTEGRIN_A9B1_PATHWAY	PID_INTEGRIN_A9B1_PATHWAY		25	-0.3447236	-0.974362	0.4973913	1.0	1.0	1375	tags=16%, list=8%, signal=17%
PID_S1P_S1P2_PATHWAY	PID_S1P_S1P2_PATHWAY		24	-0.34768334	-0.97405046	0.515	1.0	1.0	2490	tags=21%, list=15%, signal=24%
REACTOME_ACTIVATED_TLR4_SIGNALLING	REACTOME_ACTIVATED_TLR4_SIGNALLING		88	-0.27543798	-0.97345626	0.52592593	1.0	1.0	3025	tags=13%, list=18%, signal=15%
REACTOME_AMINE_DERIVED_HORMONES	REACTOME_AMINE_DERIVED_HORMONES		15	-0.39468744	-0.9723383	0.4983108	1.0	1.0	2641	tags=40%, list=16%, signal=47%
BIOCARTA_COMP_PATHWAY	BIOCARTA_COMP_PATHWAY		17	-0.376812	-0.969798	0.51510066	1.0	1.0	3447	tags=47%, list=21%, signal=59%
KEGG_ENDOMETRIAL_CANCER	KEGG_ENDOMETRIAL_CANCER		52	-0.3015351	-0.9683316	0.5222405	1.0	1.0	1522	tags=12%, list=9%, signal=13%
REACTOME_L1CAM_INTERACTIONS	REACTOME_L1CAM_INTERACTIONS		81	-0.27234825	-0.96781075	0.5207715	1.0	1.0	3037	tags=20%, list=18%, signal=24%
PID_BETA_CATENIN_NUC_PATHWAY	PID_BETA_CATENIN_NUC_PATHWAY		78	-0.27561536	-0.9660859	0.52615386	1.0	1.0	1960	tags=15%, list=12%, signal=17%
REACTOME_INNATE_IMMUNE_SYSTEM	REACTOME_INNATE_IMMUNE_SYSTEM		217	-0.24418174	-0.9650521	0.5424403	1.0	1.0	3031	tags=15%, list=18%, signal=18%
PID_IL2_PI3K_PATHWAY	PID_IL2_PI3K_PATHWAY		33	-0.32429126	-0.9622099	0.52970296	1.0	1.0	1998	tags=15%, list=12%, signal=17%
REACTOME_SIGNALLING_TO_P38_VIA_RIT_AND_RIN	REACTOME_SIGNALLING_TO_P38_VIA_RIT_AND_RIN		15	-0.38407525	-0.95976514	0.5106383	1.0	1.0	268	tags=7%, list=2%, signal=7%
REACTOME_SYNTHESIS_OF_PA	REACTOME_SYNTHESIS_OF_PA		25	-0.34060892	-0.95972365	0.49415693	1.0	1.0	2538	tags=20%, list=15%, signal=24%
PID_LYSOPHOSPHOLIPID_PATHWAY	PID_LYSOPHOSPHOLIPID_PATHWAY		65	-0.2872045	-0.9595386	0.5192012	1.0	1.0	1746	tags=17%, list=10%, signal=19%
REACTOME_TGF_BETA_RECEPTOR_SIGNALING_ACTIVATES_SMADS	REACTOME_TGF_BETA_RECEPTOR_SIGNALING_ACTIVATES_SMADS		24	-0.3462535	-0.95636183	0.5485009	1.0	1.0	2845	tags=21%, list=17%, signal=25%
ST_G_ALPHA_S_PATHWAY	ST_G_ALPHA_S_PATHWAY		15	-0.3810247	-0.95449454	0.4929078	1.0	1.0	781	tags=7%, list=5%, signal=7%
REACTOME_GLUCOSE_TRANSPORT	REACTOME_GLUCOSE_TRANSPORT		36	-0.31636488	-0.9544381	0.5346535	1.0	1.0	4729	tags=25%, list=28%, signal=35%
PID_ARF6_TRAFFICKING_PATHWAY	PID_ARF6_TRAFFICKING_PATHWAY		48	-0.30209106	-0.9537428	0.55417955	1.0	1.0	4645	tags=31%, list=28%, signal=43%
REACTOME_CELL_CELL_JUNCTION_ORGANIZATION	REACTOME_CELL_CELL_JUNCTION_ORGANIZATION		55	-0.28748032	-0.9533434	0.5344	1.0	1.0	4202	tags=33%, list=25%, signal=44%
BIOCARTA_INTEGRIN_PATHWAY	BIOCARTA_INTEGRIN_PATHWAY		37	-0.3115485	-0.9529023	0.5289256	1.0	1.0	1692	tags=8%, list=10%, signal=9%
REACTOME_TRAF6_MEDIATED_INDUCTION_OF_NFKB_AND_MAP_KINASES_UPON_TLR7_8_OR_9_ACTIVATION	REACTOME_TRAF6_MEDIATED_INDUCTION_OF_NFKB_AND_MAP_KINASES_UPON_TLR7_8_OR_9_ACTIVATION		72	-0.2777673	-0.95041543	0.5611285	1.0	1.0	3025	tags=14%, list=18%, signal=17%
REACTOME_UNBLOCKING_OF_NMDA_RECEPTOR_GLUTAMATE_BINDING_AND_ACTIVATION	REACTOME_UNBLOCKING_OF_NMDA_RECEPTOR_GLUTAMATE_BINDING_AND_ACTIVATION		15	-0.37951604	-0.95025754	0.5310219	1.0	1.0	1276	tags=27%, list=8%, signal=29%
REACTOME_REGULATION_OF_INSULIN_SECRETION	REACTOME_REGULATION_OF_INSULIN_SECRETION		87	-0.27100125	-0.9476888	0.55382437	1.0	1.0	3590	tags=29%, list=21%, signal=36%
ST_MYOCYTE_AD_PATHWAY	ST_MYOCYTE_AD_PATHWAY		27	-0.33010733	-0.9476142	0.5615251	1.0	1.0	3521	tags=22%, list=21%, signal=28%
REACTOME_MYD88_MAL_CASCADE_INITIATED_ON_PLASMA_MEMBRANE	REACTOME_MYD88_MAL_CASCADE_INITIATED_ON_PLASMA_MEMBRANE		78	-0.271539	-0.94449455	0.5620329	1.0	1.0	3025	tags=13%, list=18%, signal=16%
BIOCARTA_PYK2_PATHWAY	BIOCARTA_PYK2_PATHWAY		28	-0.3366461	-0.94410557	0.54590166	1.0	1.0	10	tags=4%, list=0%, signal=4%
REACTOME_CELL_JUNCTION_ORGANIZATION	REACTOME_CELL_JUNCTION_ORGANIZATION		75	-0.27458963	-0.9440781	0.5777439	1.0	1.0	3277	tags=25%, list=20%, signal=31%
ST_INTEGRIN_SIGNALING_PATHWAY	ST_INTEGRIN_SIGNALING_PATHWAY		80	-0.27003425	-0.94243795	0.5859031	1.0	1.0	898	tags=6%, list=5%, signal=7%
REACTOME_INSULIN_RECEPTOR_SIGNALLING_CASCADE	REACTOME_INSULIN_RECEPTOR_SIGNALLING_CASCADE		84	-0.2661686	-0.9422501	0.59063447	1.0	1.0	2771	tags=15%, list=17%, signal=18%
BIOCARTA_TNFR1_PATHWAY	BIOCARTA_TNFR1_PATHWAY		29	-0.32857355	-0.9417801	0.55094993	1.0	1.0	2577	tags=17%, list=15%, signal=20%
PID_DELTA_NP63_PATHWAY	PID_DELTA_NP63_PATHWAY		47	-0.29706985	-0.9388466	0.551447	1.0	1.0	3348	tags=26%, list=20%, signal=32%
REACTOME_AQUAPORIN_MEDIATED_TRANSPORT	REACTOME_AQUAPORIN_MEDIATED_TRANSPORT		48	-0.29208255	-0.9385524	0.5700326	1.0	1.0	1648	tags=19%, list=10%, signal=21%
REACTOME_APOPTOSIS	REACTOME_APOPTOSIS		138	-0.24913093	-0.9340631	0.62283236	1.0	1.0	5212	tags=26%, list=31%, signal=38%
REACTOME_SYNTHESIS_AND_INTERCONVERSION_OF_NUCLEOTIDE_DI_AND_TRIPHOSPHATES	REACTOME_SYNTHESIS_AND_INTERCONVERSION_OF_NUCLEOTIDE_DI_AND_TRIPHOSPHATES		17	-0.3642891	-0.93350214	0.556338	1.0	1.0	1525	tags=18%, list=9%, signal=19%
REACTOME_METABOLISM_OF_LIPIDS_AND_LIPOPROTEINS	REACTOME_METABOLISM_OF_LIPIDS_AND_LIPOPROTEINS		441	-0.22094113	-0.9327019	0.68082523	1.0	1.0	2835	tags=16%, list=17%, signal=19%
REACTOME_TIE2_SIGNALING	REACTOME_TIE2_SIGNALING		17	-0.3634398	-0.92896366	0.5438898	1.0	1.0	33	tags=6%, list=0%, signal=6%
REACTOME_PHOSPHORYLATION_OF_THE_APC_C	REACTOME_PHOSPHORYLATION_OF_THE_APC_C		17	-0.36383742	-0.92683333	0.5664939	1.0	1.0	6383	tags=47%, list=38%, signal=76%
REACTOME_GLUTATHIONE_CONJUGATION	REACTOME_GLUTATHIONE_CONJUGATION		16	-0.3637323	-0.9265576	0.5616197	1.0	1.0	5176	tags=44%, list=31%, signal=63%
REACTOME_TAK1_ACTIVATES_NFKB_BY_PHOSPHORYLATION_AND_ACTIVATION_OF_IKKS_COMPLEX	REACTOME_TAK1_ACTIVATES_NFKB_BY_PHOSPHORYLATION_AND_ACTIVATION_OF_IKKS_COMPLEX		21	-0.34892592	-0.9253894	0.5874587	1.0	1.0	2896	tags=14%, list=17%, signal=17%
REACTOME_HEPARAN_SULFATE_HEPARIN_HS_GAG_METABOLISM	REACTOME_HEPARAN_SULFATE_HEPARIN_HS_GAG_METABOLISM		50	-0.28576192	-0.92535406	0.58832335	1.0	1.0	2722	tags=24%, list=16%, signal=29%
KEGG_ALLOGRAFT_REJECTION	KEGG_ALLOGRAFT_REJECTION		21	-0.34474465	-0.92442405	0.5565069	1.0	1.0	3924	tags=43%, list=23%, signal=56%
KEGG_PROPANOATE_METABOLISM	KEGG_PROPANOATE_METABOLISM		30	-0.32105327	-0.9224917	0.56196946	1.0	1.0	1849	tags=17%, list=11%, signal=19%
REACTOME_MYOGENESIS	REACTOME_MYOGENESIS		25	-0.33069518	-0.92220396	0.58003443	1.0	1.0	3040	tags=20%, list=18%, signal=24%
PID_LKB1_PATHWAY	PID_LKB1_PATHWAY		45	-0.28948742	-0.9220617	0.6006711	1.0	1.0	731	tags=7%, list=4%, signal=7%
REACTOME_PLATELET_HOMEOSTASIS	REACTOME_PLATELET_HOMEOSTASIS		76	-0.26908043	-0.92048955	0.6300752	1.0	1.0	2789	tags=21%, list=17%, signal=25%
REACTOME_SMAD2_SMAD3_SMAD4_HETEROTRIMER_REGULATES_TRANSCRIPTION	REACTOME_SMAD2_SMAD3_SMAD4_HETEROTRIMER_REGULATES_TRANSCRIPTION		25	-0.33297625	-0.9185879	0.5979557	1.0	1.0	4156	tags=24%, list=25%, signal=32%
REACTOME_SYNTHESIS_SECRETION_AND_INACTIVATION_OF_GLP1	REACTOME_SYNTHESIS_SECRETION_AND_INACTIVATION_OF_GLP1		17	-0.35281423	-0.9185515	0.5714286	1.0	1.0	3040	tags=29%, list=18%, signal=36%
BIOCARTA_ARF_PATHWAY	BIOCARTA_ARF_PATHWAY		17	-0.36275342	-0.9174836	0.5542571	1.0	1.0	584	tags=12%, list=3%, signal=12%
REACTOME_INTERACTION_BETWEEN_L1_AND_ANKYRINS	REACTOME_INTERACTION_BETWEEN_L1_AND_ANKYRINS		21	-0.34193605	-0.9153241	0.59032255	1.0	1.0	2957	tags=33%, list=18%, signal=40%
REACTOME_YAP1_AND_WWTR1_TAZ_STIMULATED_GENE_EXPRESSION	REACTOME_YAP1_AND_WWTR1_TAZ_STIMULATED_GENE_EXPRESSION		23	-0.3333477	-0.9147611	0.590604	1.0	1.0	4788	tags=43%, list=29%, signal=61%
KEGG_AXON_GUIDANCE	KEGG_AXON_GUIDANCE		126	-0.24682523	-0.91403925	0.6460843	1.0	1.0	2873	tags=21%, list=17%, signal=25%
REACTOME_O_LINKED_GLYCOSYLATION_OF_MUCINS	REACTOME_O_LINKED_GLYCOSYLATION_OF_MUCINS		45	-0.2857124	-0.9139382	0.6070336	1.0	1.0	4460	tags=47%, list=27%, signal=63%
REACTOME_REGULATION_OF_BETA_CELL_DEVELOPMENT	REACTOME_REGULATION_OF_BETA_CELL_DEVELOPMENT		29	-0.31607786	-0.9123332	0.5848142	1.0	1.0	3383	tags=38%, list=20%, signal=47%
KEGG_VASOPRESSIN_REGULATED_WATER_REABSORPTION	KEGG_VASOPRESSIN_REGULATED_WATER_REABSORPTION		43	-0.28537962	-0.9123148	0.6094488	1.0	1.0	1415	tags=7%, list=8%, signal=8%
REACTOME_TELOMERE_MAINTENANCE	REACTOME_TELOMERE_MAINTENANCE		37	-0.30057842	-0.91206354	0.61120266	1.0	1.0	5271	tags=46%, list=31%, signal=67%
SIG_PIP3_SIGNALING_IN_B_LYMPHOCYTES	SIG_PIP3_SIGNALING_IN_B_LYMPHOCYTES		36	-0.30452338	-0.9097823	0.6273585	1.0	1.0	400	tags=6%, list=2%, signal=6%
BIOCARTA_G1_PATHWAY	BIOCARTA_G1_PATHWAY		28	-0.31436884	-0.9077907	0.5767367	1.0	1.0	3195	tags=21%, list=19%, signal=26%
KEGG_ALPHA_LINOLENIC_ACID_METABOLISM	KEGG_ALPHA_LINOLENIC_ACID_METABOLISM		17	-0.34916073	-0.9061878	0.55950266	1.0	1.0	2609	tags=29%, list=16%, signal=35%
KEGG_BETA_ALANINE_METABOLISM	KEGG_BETA_ALANINE_METABOLISM		22	-0.3326531	-0.90165174	0.60068846	1.0	1.0	3318	tags=32%, list=20%, signal=40%
PID_PI3K_PLC_TRK_PATHWAY	PID_PI3K_PLC_TRK_PATHWAY		36	-0.2947297	-0.90154034	0.60743135	1.0	1.0	344	tags=6%, list=2%, signal=6%
ST_ERK1_ERK2_MAPK_PATHWAY	ST_ERK1_ERK2_MAPK_PATHWAY		32	-0.3022896	-0.900868	0.62876254	1.0	1.0	2004	tags=9%, list=12%, signal=11%
PID_E2F_PATHWAY	PID_E2F_PATHWAY		73	-0.26071945	-0.8979324	0.66717327	1.0	1.0	4577	tags=36%, list=27%, signal=49%
REACTOME_REGULATION_OF_WATER_BALANCE_BY_RENAL_AQUAPORINS	REACTOME_REGULATION_OF_WATER_BALANCE_BY_RENAL_AQUAPORINS		42	-0.28713045	-0.8962503	0.624374	1.0	1.0	4634	tags=40%, list=28%, signal=56%
REACTOME_APC_C_CDC20_MEDIATED_DEGRADATION_OF_CYCLIN_B	REACTOME_APC_C_CDC20_MEDIATED_DEGRADATION_OF_CYCLIN_B		19	-0.34142607	-0.89372844	0.6118211	1.0	1.0	6914	tags=53%, list=41%, signal=90%
REACTOME_SPHINGOLIPID_DE_NOVO_BIOSYNTHESIS	REACTOME_SPHINGOLIPID_DE_NOVO_BIOSYNTHESIS		30	-0.30953035	-0.8921521	0.6360601	1.0	1.0	4576	tags=33%, list=27%, signal=46%
REACTOME_CREB_PHOSPHORYLATION_THROUGH_THE_ACTIVATION_OF_CAMKII	REACTOME_CREB_PHOSPHORYLATION_THROUGH_THE_ACTIVATION_OF_CAMKII		15	-0.35510212	-0.89104635	0.6201413	1.0	1.0	567	tags=13%, list=3%, signal=14%
KEGG_COLORECTAL_CANCER	KEGG_COLORECTAL_CANCER		61	-0.2672103	-0.88755566	0.6650407	1.0	1.0	3303	tags=20%, list=20%, signal=24%
BIOCARTA_MCM_PATHWAY	BIOCARTA_MCM_PATHWAY		18	-0.34604257	-0.8865922	0.6529915	1.0	1.0	4088	tags=50%, list=24%, signal=66%
REACTOME_INTEGRIN_CELL_SURFACE_INTERACTIONS	REACTOME_INTEGRIN_CELL_SURFACE_INTERACTIONS		77	-0.2554309	-0.8814151	0.7070064	1.0	1.0	3094	tags=25%, list=18%, signal=30%
REACTOME_SIGNAL_TRANSDUCTION_BY_L1	REACTOME_SIGNAL_TRANSDUCTION_BY_L1		34	-0.2958525	-0.8790541	0.64774626	1.0	1.0	3	tags=3%, list=0%, signal=3%
REACTOME_G_ALPHA_Z_SIGNALLING_EVENTS	REACTOME_G_ALPHA_Z_SIGNALLING_EVENTS		44	-0.27822328	-0.8789021	0.67194927	1.0	1.0	4634	tags=39%, list=28%, signal=53%
REACTOME_METABOLISM_OF_STEROID_HORMONES_AND_VITAMINS_A_AND_D	REACTOME_METABOLISM_OF_STEROID_HORMONES_AND_VITAMINS_A_AND_D		29	-0.30447444	-0.87398785	0.65166664	1.0	1.0	3480	tags=31%, list=21%, signal=39%
BIOCARTA_ACTINY_PATHWAY	BIOCARTA_ACTINY_PATHWAY		20	-0.32552707	-0.8728547	0.6619965	1.0	1.0	934	tags=10%, list=6%, signal=11%
REACTOME_ACTIVATION_OF_ATR_IN_RESPONSE_TO_REPLICATION_STRESS	REACTOME_ACTIVATION_OF_ATR_IN_RESPONSE_TO_REPLICATION_STRESS		34	-0.29016995	-0.8687834	0.6699507	1.0	1.0	4267	tags=41%, list=25%, signal=55%
REACTOME_METABOLISM_OF_CARBOHYDRATES	REACTOME_METABOLISM_OF_CARBOHYDRATES		220	-0.21871181	-0.8662145	0.8447802	1.0	1.0	4729	tags=31%, list=28%, signal=43%
PID_P73PATHWAY	PID_P73PATHWAY		75	-0.25073427	-0.86580443	0.7267267	1.0	1.0	3710	tags=19%, list=22%, signal=24%
KEGG_TYPE_I_DIABETES_MELLITUS	KEGG_TYPE_I_DIABETES_MELLITUS		27	-0.2985265	-0.85947114	0.6977124	1.0	1.0	3000	tags=33%, list=18%, signal=41%
KEGG_ABC_TRANSPORTERS	KEGG_ABC_TRANSPORTERS		42	-0.2737068	-0.8591702	0.7051926	1.0	1.0	1495	tags=17%, list=9%, signal=18%
REACTOME_RAS_ACTIVATION_UOPN_CA2_INFUX_THROUGH_NMDA_RECEPTOR	REACTOME_RAS_ACTIVATION_UOPN_CA2_INFUX_THROUGH_NMDA_RECEPTOR		16	-0.34352285	-0.8581571	0.65909094	1.0	1.0	567	tags=13%, list=3%, signal=13%
PID_AMB2_NEUTROPHILS_PATHWAY	PID_AMB2_NEUTROPHILS_PATHWAY		39	-0.27667192	-0.8570579	0.7252033	1.0	1.0	2132	tags=15%, list=13%, signal=18%
KEGG_HEMATOPOIETIC_CELL_LINEAGE	KEGG_HEMATOPOIETIC_CELL_LINEAGE		75	-0.24750194	-0.8559684	0.75077397	1.0	1.0	3008	tags=23%, list=18%, signal=28%
KEGG_TYROSINE_METABOLISM	KEGG_TYROSINE_METABOLISM		34	-0.28317308	-0.853784	0.69004893	1.0	1.0	3126	tags=29%, list=19%, signal=36%
PID_REELIN_PATHWAY	PID_REELIN_PATHWAY		29	-0.3002814	-0.85307914	0.6910017	1.0	1.0	3224	tags=24%, list=19%, signal=30%
REACTOME_INTEGRATION_OF_ENERGY_METABOLISM	REACTOME_INTEGRATION_OF_ENERGY_METABOLISM		114	-0.23051788	-0.84966296	0.8011611	1.0	1.0	3663	tags=25%, list=22%, signal=31%
BIOCARTA_MTA3_PATHWAY	BIOCARTA_MTA3_PATHWAY		16	-0.33154136	-0.849589	0.6857143	1.0	1.0	1477	tags=13%, list=9%, signal=14%
PID_EPHRINB_REV_PATHWAY	PID_EPHRINB_REV_PATHWAY		30	-0.29466388	-0.8470259	0.7089041	1.0	1.0	3044	tags=23%, list=18%, signal=28%
SA_CASPASE_CASCADE	SA_CASPASE_CASCADE		18	-0.3277017	-0.84625864	0.70017636	1.0	1.0	4210	tags=33%, list=25%, signal=44%
PID_IL27_PATHWAY	PID_IL27_PATHWAY		26	-0.3050582	-0.8458021	0.7145242	1.0	1.0	2990	tags=23%, list=18%, signal=28%
KEGG_B_CELL_RECEPTOR_SIGNALING_PATHWAY	KEGG_B_CELL_RECEPTOR_SIGNALING_PATHWAY		72	-0.24517888	-0.8448051	0.75039	1.0	1.0	2875	tags=15%, list=17%, signal=18%
REACTOME_SIGNALING_BY_TGF_BETA_RECEPTOR_COMPLEX	REACTOME_SIGNALING_BY_TGF_BETA_RECEPTOR_COMPLEX		60	-0.25180274	-0.8436477	0.7400951	1.0	1.0	1809	tags=12%, list=11%, signal=13%
PID_CXCR4_PATHWAY	PID_CXCR4_PATHWAY		99	-0.23095965	-0.8393424	0.8035982	1.0	1.0	3044	tags=12%, list=18%, signal=15%
REACTOME_APC_CDC20_MEDIATED_DEGRADATION_OF_NEK2A	REACTOME_APC_CDC20_MEDIATED_DEGRADATION_OF_NEK2A		21	-0.3101277	-0.8391481	0.7309645	1.0	1.0	6914	tags=48%, list=41%, signal=81%
REACTOME_GPVI_MEDIATED_ACTIVATION_CASCADE	REACTOME_GPVI_MEDIATED_ACTIVATION_CASCADE		31	-0.28349286	-0.8385704	0.7473364	1.0	1.0	2875	tags=16%, list=17%, signal=19%
PID_NEPHRIN_NEPH1_PATHWAY	PID_NEPHRIN_NEPH1_PATHWAY		31	-0.28341076	-0.83704185	0.7454844	1.0	1.0	2831	tags=19%, list=17%, signal=23%
PID_WNT_SIGNALING_PATHWAY	PID_WNT_SIGNALING_PATHWAY		28	-0.29574567	-0.8364057	0.7072758	1.0	1.0	3086	tags=36%, list=18%, signal=44%
REACTOME_KERATAN_SULFATE_KERATIN_METABOLISM	REACTOME_KERATAN_SULFATE_KERATIN_METABOLISM		26	-0.2942056	-0.8355959	0.697479	1.0	1.0	6004	tags=62%, list=36%, signal=96%
REACTOME_HS_GAG_BIOSYNTHESIS	REACTOME_HS_GAG_BIOSYNTHESIS		30	-0.27965933	-0.830834	0.7521222	1.0	1.0	2211	tags=20%, list=13%, signal=23%
KEGG_NITROGEN_METABOLISM	KEGG_NITROGEN_METABOLISM		22	-0.3054576	-0.8305185	0.7185315	1.0	1.0	3107	tags=27%, list=19%, signal=33%
PID_ILK_PATHWAY	PID_ILK_PATHWAY		45	-0.26311025	-0.8300176	0.74647886	1.0	1.0	2398	tags=16%, list=14%, signal=18%
REACTOME_DNA_STRAND_ELONGATION	REACTOME_DNA_STRAND_ELONGATION		30	-0.28593743	-0.8298707	0.74308944	1.0	1.0	4267	tags=47%, list=25%, signal=63%
REACTOME_SYNTHESIS_OF_PC	REACTOME_SYNTHESIS_OF_PC		17	-0.32986224	-0.82847816	0.7025641	1.0	1.0	949	tags=18%, list=6%, signal=19%
KEGG_ARRHYTHMOGENIC_RIGHT_VENTRICULAR_CARDIOMYOPATHY_ARVC	KEGG_ARRHYTHMOGENIC_RIGHT_VENTRICULAR_CARDIOMYOPATHY_ARVC		73	-0.2439119	-0.8277446	0.7692308	1.0	1.0	4669	tags=38%, list=28%, signal=53%
KEGG_OOCYTE_MEIOSIS	KEGG_OOCYTE_MEIOSIS		107	-0.22439204	-0.8252478	0.8552036	1.0	1.0	3852	tags=20%, list=23%, signal=25%
REACTOME_NCAM1_INTERACTIONS	REACTOME_NCAM1_INTERACTIONS		38	-0.268673	-0.82430476	0.7735247	1.0	1.0	3314	tags=29%, list=20%, signal=36%
PID_RHOA_PATHWAY	PID_RHOA_PATHWAY		45	-0.26374304	-0.82373726	0.7674051	1.0	1.0	2506	tags=16%, list=15%, signal=18%
PID_HIF1A_PATHWAY	PID_HIF1A_PATHWAY		19	-0.31277898	-0.8214506	0.6994992	1.0	1.0	6364	tags=42%, list=38%, signal=68%
KEGG_GLYCOSPHINGOLIPID_BIOSYNTHESIS_LACTO_AND_NEOLACTO_SERIES	KEGG_GLYCOSPHINGOLIPID_BIOSYNTHESIS_LACTO_AND_NEOLACTO_SERIES		22	-0.30253237	-0.81996346	0.7300509	1.0	1.0	2631	tags=32%, list=16%, signal=38%
PID_CERAMIDE_PATHWAY	PID_CERAMIDE_PATHWAY		47	-0.25740275	-0.81980586	0.79349595	1.0	1.0	1476	tags=9%, list=9%, signal=9%
PID_ECADHERIN_NASCENT_AJ_PATHWAY	PID_ECADHERIN_NASCENT_AJ_PATHWAY		39	-0.26458898	-0.8130002	0.79541737	1.0	1.0	3040	tags=18%, list=18%, signal=22%
KEGG_CYSTEINE_AND_METHIONINE_METABOLISM	KEGG_CYSTEINE_AND_METHIONINE_METABOLISM		30	-0.28519565	-0.812545	0.7569444	1.0	1.0	2035	tags=17%, list=12%, signal=19%
KEGG_PROGESTERONE_MEDIATED_OOCYTE_MATURATION	KEGG_PROGESTERONE_MEDIATED_OOCYTE_MATURATION		83	-0.23023191	-0.8109605	0.82414305	1.0	1.0	2594	tags=13%, list=15%, signal=16%
PID_BMP_PATHWAY	PID_BMP_PATHWAY		42	-0.259889	-0.8099008	0.7936772	1.0	1.0	1858	tags=17%, list=11%, signal=19%
BIOCARTA_MAL_PATHWAY	BIOCARTA_MAL_PATHWAY		19	-0.3081535	-0.8095655	0.7661431	1.0	1.0	934	tags=5%, list=6%, signal=6%
KEGG_EPITHELIAL_CELL_SIGNALING_IN_HELICOBACTER_PYLORI_INFECTION	KEGG_EPITHELIAL_CELL_SIGNALING_IN_HELICOBACTER_PYLORI_INFECTION		65	-0.2356534	-0.8051498	0.8338558	1.0	1.0	4319	tags=26%, list=26%, signal=35%
KEGG_ALZHEIMERS_DISEASE	KEGG_ALZHEIMERS_DISEASE		153	-0.2097732	-0.8047247	0.9057143	1.0	1.0	1761	tags=8%, list=11%, signal=9%
REACTOME_MEMBRANE_TRAFFICKING	REACTOME_MEMBRANE_TRAFFICKING		117	-0.21735214	-0.80195415	0.8946565	1.0	1.0	2934	tags=13%, list=18%, signal=15%
REACTOME_SIGNALING_BY_ROBO_RECEPTOR	REACTOME_SIGNALING_BY_ROBO_RECEPTOR		29	-0.27376118	-0.7996091	0.8032	1.0	1.0	3089	tags=17%, list=18%, signal=21%
BIOCARTA_CASPASE_PATHWAY	BIOCARTA_CASPASE_PATHWAY		22	-0.2957159	-0.7947811	0.79641694	1.0	1.0	5022	tags=36%, list=30%, signal=52%
REACTOME_REGULATION_OF_GLUCOKINASE_BY_GLUCOKINASE_REGULATORY_PROTEIN	REACTOME_REGULATION_OF_GLUCOKINASE_BY_GLUCOKINASE_REGULATORY_PROTEIN		25	-0.2841654	-0.7919043	0.76134455	1.0	1.0	6489	tags=40%, list=39%, signal=65%
BIOCARTA_MTOR_PATHWAY	BIOCARTA_MTOR_PATHWAY		23	-0.28603026	-0.79090023	0.76537216	1.0	1.0	11968	tags=100%, list=71%, signal=350%
REACTOME_PPARA_ACTIVATES_GENE_EXPRESSION	REACTOME_PPARA_ACTIVATES_GENE_EXPRESSION		100	-0.22002898	-0.7887568	0.8767123	1.0	1.0	3255	tags=17%, list=19%, signal=21%
PID_P75_NTR_PATHWAY	PID_P75_NTR_PATHWAY		69	-0.22744942	-0.78187287	0.8738462	1.0	1.0	1300	tags=9%, list=8%, signal=9%
KEGG_VIBRIO_CHOLERAE_INFECTION	KEGG_VIBRIO_CHOLERAE_INFECTION		51	-0.24015714	-0.77810705	0.85667753	1.0	1.0	5222	tags=37%, list=31%, signal=54%
REACTOME_METABOLISM_OF_NUCLEOTIDES	REACTOME_METABOLISM_OF_NUCLEOTIDES		68	-0.22765993	-0.77783304	0.8687023	1.0	1.0	2405	tags=13%, list=14%, signal=15%
KEGG_CELL_CYCLE	KEGG_CELL_CYCLE		123	-0.20798889	-0.7770874	0.93670887	1.0	1.0	4133	tags=24%, list=25%, signal=32%
BIOCARTA_FAS_PATHWAY	BIOCARTA_FAS_PATHWAY		29	-0.26878017	-0.77659494	0.8177172	1.0	1.0	2577	tags=17%, list=15%, signal=20%
BIOCARTA_FCER1_PATHWAY	BIOCARTA_FCER1_PATHWAY		38	-0.25635716	-0.7740753	0.81937605	1.0	1.0	2875	tags=13%, list=17%, signal=16%
REACTOME_SMOOTH_MUSCLE_CONTRACTION	REACTOME_SMOOTH_MUSCLE_CONTRACTION		22	-0.28490147	-0.77003264	0.8214286	1.0	1.0	2255	tags=18%, list=13%, signal=21%
PID_HNF3B_PATHWAY	PID_HNF3B_PATHWAY		45	-0.2416093	-0.769734	0.85714287	1.0	1.0	3517	tags=24%, list=21%, signal=31%
PID_THROMBIN_PAR1_PATHWAY	PID_THROMBIN_PAR1_PATHWAY		43	-0.24628526	-0.7681876	0.8726655	1.0	1.0	2490	tags=16%, list=15%, signal=19%
PID_CDC42_PATHWAY	PID_CDC42_PATHWAY		70	-0.2239181	-0.76780903	0.89692307	1.0	1.0	1692	tags=9%, list=10%, signal=9%
REACTOME_LYSOSOME_VESICLE_BIOGENESIS	REACTOME_LYSOSOME_VESICLE_BIOGENESIS		21	-0.28306526	-0.7670936	0.79588336	1.0	1.0	1888	tags=10%, list=11%, signal=11%
REACTOME_ACTIVATED_NOTCH1_TRANSMITS_SIGNAL_TO_THE_NUCLEUS	REACTOME_ACTIVATED_NOTCH1_TRANSMITS_SIGNAL_TO_THE_NUCLEUS		25	-0.26949757	-0.7630147	0.8330404	1.0	1.0	3037	tags=20%, list=18%, signal=24%
BIOCARTA_CTLA4_PATHWAY	BIOCARTA_CTLA4_PATHWAY		17	-0.29534918	-0.7625212	0.7948718	1.0	1.0	3182	tags=29%, list=19%, signal=36%
KEGG_PENTOSE_PHOSPHATE_PATHWAY	KEGG_PENTOSE_PHOSPHATE_PATHWAY		26	-0.27119833	-0.7621091	0.8241379	1.0	1.0	4657	tags=31%, list=28%, signal=43%
REACTOME_NCAM_SIGNALING_FOR_NEURITE_OUT_GROWTH	REACTOME_NCAM_SIGNALING_FOR_NEURITE_OUT_GROWTH		63	-0.22924875	-0.7621007	0.8904538	1.0	1.0	3314	tags=21%, list=20%, signal=26%
KEGG_TYPE_II_DIABETES_MELLITUS	KEGG_TYPE_II_DIABETES_MELLITUS		46	-0.23954536	-0.7616279	0.86789554	1.0	1.0	3383	tags=24%, list=20%, signal=30%
REACTOME_PYRUVATE_METABOLISM	REACTOME_PYRUVATE_METABOLISM		18	-0.29232943	-0.7611278	0.8003442	1.0	1.0	6099	tags=56%, list=36%, signal=87%
PID_PTP1B_PATHWAY	PID_PTP1B_PATHWAY		51	-0.23360464	-0.7595376	0.8859375	1.0	1.0	3044	tags=16%, list=18%, signal=19%
PID_MYC_PATHWAY	PID_MYC_PATHWAY		25	-0.27556425	-0.7594396	0.8250825	1.0	1.0	400	tags=4%, list=2%, signal=4%
REACTOME_STEROID_HORMONES	REACTOME_STEROID_HORMONES		24	-0.28218952	-0.7594236	0.8181818	1.0	1.0	3480	tags=33%, list=21%, signal=42%
REACTOME_METABOLISM_OF_AMINO_ACIDS_AND_DERIVATIVES	REACTOME_METABOLISM_OF_AMINO_ACIDS_AND_DERIVATIVES		189	-0.19558649	-0.7593273	0.9723757	1.0	1.0	1483	tags=8%, list=9%, signal=9%
PID_CMYB_PATHWAY	PID_CMYB_PATHWAY		83	-0.21660668	-0.7567421	0.9278034	1.0	1.0	2846	tags=13%, list=17%, signal=16%
PID_HNF3A_PATHWAY	PID_HNF3A_PATHWAY		39	-0.24739344	-0.75565284	0.872814	1.0	1.0	2187	tags=15%, list=13%, signal=18%
REACTOME_EXTENSION_OF_TELOMERES	REACTOME_EXTENSION_OF_TELOMERES		27	-0.2617587	-0.7555653	0.84927064	1.0	1.0	5271	tags=48%, list=31%, signal=70%
REACTOME_DIABETES_PATHWAYS	REACTOME_DIABETES_PATHWAYS		120	-0.20185609	-0.75023574	0.9613181	1.0	1.0	3744	tags=18%, list=22%, signal=22%
REACTOME_REGULATION_OF_GENE_EXPRESSION_IN_BETA_CELLS	REACTOME_REGULATION_OF_GENE_EXPRESSION_IN_BETA_CELLS		19	-0.28002894	-0.74738157	0.8324958	1.0	1.0	3383	tags=32%, list=20%, signal=40%
BIOCARTA_CELLCYCLE_PATHWAY	BIOCARTA_CELLCYCLE_PATHWAY		23	-0.27109385	-0.744946	0.8338983	1.0	1.0	2317	tags=17%, list=14%, signal=20%
KEGG_MTOR_SIGNALING_PATHWAY	KEGG_MTOR_SIGNALING_PATHWAY		52	-0.22730103	-0.74439424	0.9193038	1.0	1.0	2755	tags=12%, list=16%, signal=14%
REACTOME_M_G1_TRANSITION	REACTOME_M_G1_TRANSITION		77	-0.21344174	-0.74300146	0.93019724	1.0	1.0	4133	tags=21%, list=25%, signal=27%
ST_T_CELL_SIGNAL_TRANSDUCTION	ST_T_CELL_SIGNAL_TRANSDUCTION		45	-0.2363092	-0.74085104	0.9073482	1.0	1.0	3521	tags=18%, list=21%, signal=22%
PID_INSULIN_PATHWAY	PID_INSULIN_PATHWAY		45	-0.23228024	-0.7408352	0.9104478	1.0	1.0	3400	tags=16%, list=20%, signal=19%
REACTOME_GLYCOSAMINOGLYCAN_METABOLISM	REACTOME_GLYCOSAMINOGLYCAN_METABOLISM		103	-0.20285377	-0.73787796	0.95658916	1.0	1.0	5237	tags=45%, list=31%, signal=65%
PID_RET_PATHWAY	PID_RET_PATHWAY		39	-0.23671812	-0.7362651	0.8949097	1.0	1.0	3101	tags=15%, list=19%, signal=19%
PID_INTEGRIN5_PATHWAY	PID_INTEGRIN5_PATHWAY		17	-0.28394037	-0.7309131	0.85223365	1.0	1.0	4100	tags=35%, list=24%, signal=47%
REACTOME_PLATELET_AGGREGATION_PLUG_FORMATION	REACTOME_PLATELET_AGGREGATION_PLUG_FORMATION		35	-0.24276803	-0.7284283	0.900813	1.0	1.0	781	tags=6%, list=5%, signal=6%
PID_ANGIOPOIETIN_RECEPTOR_PATHWAY	PID_ANGIOPOIETIN_RECEPTOR_PATHWAY		50	-0.22697955	-0.72396207	0.8890601	1.0	1.0	1587	tags=8%, list=9%, signal=9%
KEGG_DNA_REPLICATION	KEGG_DNA_REPLICATION		35	-0.23643027	-0.7233165	0.91442156	1.0	1.0	4267	tags=37%, list=25%, signal=50%
BIOCARTA_TOB1_PATHWAY	BIOCARTA_TOB1_PATHWAY		19	-0.27536896	-0.7226057	0.8708054	1.0	1.0	3405	tags=32%, list=20%, signal=40%
REACTOME_REGULATION_OF_HYPOXIA_INDUCIBLE_FACTOR_HIF_BY_OXYGEN	REACTOME_REGULATION_OF_HYPOXIA_INDUCIBLE_FACTOR_HIF_BY_OXYGEN		23	-0.268972	-0.71978563	0.8457539	1.0	1.0	3673	tags=13%, list=22%, signal=17%
BIOCARTA_EDG1_PATHWAY	BIOCARTA_EDG1_PATHWAY		27	-0.24828675	-0.7195573	0.8743633	1.0	1.0	4634	tags=26%, list=28%, signal=36%
REACTOME_GLUCOSE_METABOLISM	REACTOME_GLUCOSE_METABOLISM		61	-0.2157891	-0.71823597	0.9154705	1.0	1.0	2864	tags=16%, list=17%, signal=20%
BIOCARTA_TH1TH2_PATHWAY	BIOCARTA_TH1TH2_PATHWAY		17	-0.2810192	-0.7178623	0.8469055	1.0	1.0	3405	tags=29%, list=20%, signal=37%
REACTOME_A_TETRASACCHARIDE_LINKER_SEQUENCE_IS_REQUIRED_FOR_GAG_SYNTHESIS	REACTOME_A_TETRASACCHARIDE_LINKER_SEQUENCE_IS_REQUIRED_FOR_GAG_SYNTHESIS		25	-0.25770634	-0.7159214	0.8733108	1.0	1.0	2549	tags=24%, list=15%, signal=28%
KEGG_GNRH_SIGNALING_PATHWAY	KEGG_GNRH_SIGNALING_PATHWAY		96	-0.19913577	-0.71542096	0.96938777	1.0	1.0	3663	tags=21%, list=22%, signal=27%
KEGG_PROXIMAL_TUBULE_BICARBONATE_RECLAMATION	KEGG_PROXIMAL_TUBULE_BICARBONATE_RECLAMATION		22	-0.2588618	-0.70684487	0.8773424	1.0	1.0	3075	tags=27%, list=18%, signal=33%
PID_FAK_PATHWAY	PID_FAK_PATHWAY		58	-0.21501642	-0.70614076	0.94258374	1.0	1.0	2398	tags=7%, list=14%, signal=8%
SA_PTEN_PATHWAY	SA_PTEN_PATHWAY		17	-0.27111435	-0.70612895	0.8867925	1.0	1.0	6851	tags=53%, list=41%, signal=89%
REACTOME_PYRIMIDINE_METABOLISM	REACTOME_PYRIMIDINE_METABOLISM		22	-0.25671476	-0.7048606	0.8743633	1.0	1.0	2853	tags=23%, list=17%, signal=27%
PID_NCADHERIN_PATHWAY	PID_NCADHERIN_PATHWAY		33	-0.23594846	-0.7033001	0.9148936	1.0	1.0	3040	tags=18%, list=18%, signal=22%
KEGG_BUTANOATE_METABOLISM	KEGG_BUTANOATE_METABOLISM		31	-0.23636921	-0.70191896	0.9138756	1.0	1.0	1494	tags=13%, list=9%, signal=14%
KEGG_HISTIDINE_METABOLISM	KEGG_HISTIDINE_METABOLISM		27	-0.24051638	-0.699844	0.90301	1.0	1.0	3318	tags=22%, list=20%, signal=28%
REACTOME_INTRINSIC_PATHWAY_FOR_APOPTOSIS	REACTOME_INTRINSIC_PATHWAY_FOR_APOPTOSIS		29	-0.24504659	-0.69930065	0.90459967	1.0	1.0	6471	tags=38%, list=39%, signal=62%
REACTOME_SIGNALING_BY_ERBB4	REACTOME_SIGNALING_BY_ERBB4		85	-0.19864467	-0.69784933	0.9652568	1.0	1.0	882	tags=6%, list=5%, signal=6%
REACTOME_ASSEMBLY_OF_THE_PRE_REPLICATIVE_COMPLEX	REACTOME_ASSEMBLY_OF_THE_PRE_REPLICATIVE_COMPLEX		63	-0.20791382	-0.69766533	0.9601911	1.0	1.0	4088	tags=17%, list=24%, signal=23%
PID_ATM_PATHWAY	PID_ATM_PATHWAY		34	-0.23636833	-0.69595265	0.92449665	1.0	1.0	4717	tags=29%, list=28%, signal=41%
KEGG_RIBOFLAVIN_METABOLISM	KEGG_RIBOFLAVIN_METABOLISM		15	-0.27371243	-0.6876279	0.8761062	1.0	1.0	2193	tags=27%, list=13%, signal=31%
BIOCARTA_RELA_PATHWAY	BIOCARTA_RELA_PATHWAY		16	-0.27811062	-0.68556225	0.8896435	1.0	1.0	1175	tags=6%, list=7%, signal=7%
REACTOME_NOD1_2_SIGNALING_PATHWAY	REACTOME_NOD1_2_SIGNALING_PATHWAY		29	-0.23598494	-0.6837875	0.92833877	1.0	1.0	73	tags=3%, list=0%, signal=3%
REACTOME_NUCLEOTIDE_BINDING_DOMAIN_LEUCINE_RICH_REPEAT_CONTAINING_RECEPTOR_NLR_SIGNALING_PATHWAYS	REACTOME_NUCLEOTIDE_BINDING_DOMAIN_LEUCINE_RICH_REPEAT_CONTAINING_RECEPTOR_NLR_SIGNALING_PATHWAYS		44	-0.21866783	-0.68186206	0.96091205	1.0	1.0	529	tags=5%, list=3%, signal=5%
BIOCARTA_WNT_PATHWAY	BIOCARTA_WNT_PATHWAY		26	-0.24180374	-0.6812972	0.9155405	1.0	1.0	3040	tags=12%, list=18%, signal=14%
PID_SYNDECAN_2_PATHWAY	PID_SYNDECAN_2_PATHWAY		32	-0.22919205	-0.67995834	0.94548553	1.0	1.0	2712	tags=19%, list=16%, signal=22%
KEGG_SMALL_CELL_LUNG_CANCER	KEGG_SMALL_CELL_LUNG_CANCER		82	-0.1942672	-0.67667735	0.9920886	1.0	1.0	3227	tags=16%, list=19%, signal=20%
REACTOME_OXYGEN_DEPENDENT_PROLINE_HYDROXYLATION_OF_HYPOXIA_INDUCIBLE_FACTOR_ALPHA	REACTOME_OXYGEN_DEPENDENT_PROLINE_HYDROXYLATION_OF_HYPOXIA_INDUCIBLE_FACTOR_ALPHA		16	-0.2703155	-0.6765192	0.89081454	1.0	1.0	12229	tags=100%, list=73%, signal=370%
KEGG_PURINE_METABOLISM	KEGG_PURINE_METABOLISM		152	-0.17732793	-0.67613155	0.9957806	1.0	1.0	2191	tags=13%, list=13%, signal=14%
ST_GA12_PATHWAY	ST_GA12_PATHWAY		23	-0.2424384	-0.67458916	0.9256757	1.0	1.0	3678	tags=30%, list=22%, signal=39%
PID_MAPK_TRK_PATHWAY	PID_MAPK_TRK_PATHWAY		34	-0.22441714	-0.6730145	0.9335605	1.0	1.0	3025	tags=15%, list=18%, signal=18%
PID_ALPHA_SYNUCLEIN_PATHWAY	PID_ALPHA_SYNUCLEIN_PATHWAY		33	-0.22935197	-0.6714238	0.9484375	1.0	1.0	3044	tags=15%, list=18%, signal=18%
REACTOME_MITOTIC_G1_G1_S_PHASES	REACTOME_MITOTIC_G1_G1_S_PHASES		128	-0.1812454	-0.6712141	0.9940916	1.0	1.0	4133	tags=20%, list=25%, signal=27%
REACTOME_G1_S_TRANSITION	REACTOME_G1_S_TRANSITION		104	-0.18472278	-0.6688594	0.99251497	1.0	1.0	4133	tags=20%, list=25%, signal=27%
BIOCARTA_ATRBRCA_PATHWAY	BIOCARTA_ATRBRCA_PATHWAY		20	-0.24904993	-0.6685299	0.93043476	1.0	1.0	4603	tags=35%, list=27%, signal=48%
REACTOME_BASE_EXCISION_REPAIR	REACTOME_BASE_EXCISION_REPAIR		19	-0.25486368	-0.66804844	0.9108911	1.0	1.0	5271	tags=47%, list=31%, signal=69%
PID_TELOMERASE_PATHWAY	PID_TELOMERASE_PATHWAY		68	-0.19518077	-0.66760796	0.98784196	1.0	1.0	1692	tags=9%, list=10%, signal=10%
REACTOME_ANTIGEN_PRESENTATION_FOLDING_ASSEMBLY_AND_PEPTIDE_LOADING_OF_CLASS_I_MHC	REACTOME_ANTIGEN_PRESENTATION_FOLDING_ASSEMBLY_AND_PEPTIDE_LOADING_OF_CLASS_I_MHC		15	-0.2702396	-0.66688794	0.91212654	1.0	1.0	12230	tags=100%, list=73%, signal=370%
REACTOME_PYRUVATE_METABOLISM_AND_CITRIC_ACID_TCA_CYCLE	REACTOME_PYRUVATE_METABOLISM_AND_CITRIC_ACID_TCA_CYCLE		40	-0.21512747	-0.66041553	0.960443	1.0	1.0	4820	tags=30%, list=29%, signal=42%
PID_AR_TF_PATHWAY	PID_AR_TF_PATHWAY		50	-0.2049113	-0.6592347	0.96984124	1.0	1.0	286	tags=4%, list=2%, signal=4%
PID_MYC_ACTIV_PATHWAY	PID_MYC_ACTIV_PATHWAY		78	-0.1918356	-0.6587841	0.98042166	1.0	1.0	2633	tags=10%, list=16%, signal=12%
REACTOME_GABA_SYNTHESIS_RELEASE_REUPTAKE_AND_DEGRADATION	REACTOME_GABA_SYNTHESIS_RELEASE_REUPTAKE_AND_DEGRADATION		16	-0.2541556	-0.65109724	0.9246575	1.0	1.0	5854	tags=50%, list=35%, signal=77%
PID_FANCONI_PATHWAY	PID_FANCONI_PATHWAY		44	-0.2000949	-0.6383535	0.96803653	1.0	1.0	4717	tags=32%, list=28%, signal=44%
PID_AR_NONGENOMIC_PATHWAY	PID_AR_NONGENOMIC_PATHWAY		31	-0.2194052	-0.6352911	0.9641694	1.0	1.0	93	tags=3%, list=1%, signal=3%
BIOCARTA_PDGF_PATHWAY	BIOCARTA_PDGF_PATHWAY		32	-0.21201992	-0.63522565	0.94863015	1.0	1.0	1713	tags=9%, list=10%, signal=10%
REACTOME_KERATAN_SULFATE_BIOSYNTHESIS	REACTOME_KERATAN_SULFATE_BIOSYNTHESIS		23	-0.23250134	-0.63428724	0.9478261	1.0	1.0	6004	tags=57%, list=36%, signal=88%
BIOCARTA_MITOCHONDRIA_PATHWAY	BIOCARTA_MITOCHONDRIA_PATHWAY		21	-0.23448184	-0.63272446	0.9543919	1.0	1.0	5212	tags=33%, list=31%, signal=48%
REACTOME_RESOLUTION_OF_AP_SITES_VIA_THE_MULTIPLE_NUCLEOTIDE_PATCH_REPLACEMENT_PATHWAY	REACTOME_RESOLUTION_OF_AP_SITES_VIA_THE_MULTIPLE_NUCLEOTIDE_PATCH_REPLACEMENT_PATHWAY		17	-0.2475369	-0.6326374	0.930192	1.0	1.0	3597	tags=29%, list=21%, signal=37%
KEGG_FRUCTOSE_AND_MANNOSE_METABOLISM	KEGG_FRUCTOSE_AND_MANNOSE_METABOLISM		33	-0.21110065	-0.6299563	0.97767144	1.0	1.0	4875	tags=33%, list=29%, signal=47%
PID_SMAD2_3NUCLEAR_PATHWAY	PID_SMAD2_3NUCLEAR_PATHWAY		81	-0.17820135	-0.6292192	0.99192244	1.0	1.0	4156	tags=21%, list=25%, signal=28%
REACTOME_INHIBITION_OF_THE_PROTEOLYTIC_ACTIVITY_OF_APC_C_REQUIRED_FOR_THE_ONSET_OF_ANAPHASE_BY_MITOTIC_SPINDLE_CHECKPOINT_COMPONENTS	REACTOME_INHIBITION_OF_THE_PROTEOLYTIC_ACTIVITY_OF_APC_C_REQUIRED_FOR_THE_ONSET_OF_ANAPHASE_BY_MITOTIC_SPINDLE_CHECKPOINT_COMPONENTS		18	-0.24001507	-0.6244316	0.94210523	1.0	1.0	7472	tags=56%, list=45%, signal=100%
REACTOME_MEIOTIC_RECOMBINATION	REACTOME_MEIOTIC_RECOMBINATION		31	-0.21263877	-0.62347955	0.9769737	1.0	1.0	3919	tags=26%, list=23%, signal=34%
BIOCARTA_IL7_PATHWAY	BIOCARTA_IL7_PATHWAY		16	-0.24681525	-0.6227322	0.96198344	1.0	1.0	540	tags=6%, list=3%, signal=6%
REACTOME_TRANSCRIPTIONAL_REGULATION_OF_WHITE_ADIPOCYTE_DIFFERENTIATION	REACTOME_TRANSCRIPTIONAL_REGULATION_OF_WHITE_ADIPOCYTE_DIFFERENTIATION		70	-0.18160954	-0.62123364	0.9951691	1.0	1.0	2835	tags=13%, list=17%, signal=15%
REACTOME_TRANSCRIPTIONAL_ACTIVITY_OF_SMAD2_SMAD3_SMAD4_HETEROTRIMER	REACTOME_TRANSCRIPTIONAL_ACTIVITY_OF_SMAD2_SMAD3_SMAD4_HETEROTRIMER		36	-0.20510055	-0.61839545	0.9710392	1.0	1.0	1644	tags=8%, list=10%, signal=9%
PID_ERBB2_ERBB3_PATHWAY	PID_ERBB2_ERBB3_PATHWAY		44	-0.19372976	-0.6103551	0.99169433	1.0	1.0	1692	tags=9%, list=10%, signal=10%
PID_GLYPICAN_1PATHWAY	PID_GLYPICAN_1PATHWAY		26	-0.21515232	-0.60991216	0.95840555	1.0	1.0	3044	tags=15%, list=18%, signal=19%
BIOCARTA_ERK_PATHWAY	BIOCARTA_ERK_PATHWAY		28	-0.20905453	-0.6068865	0.98101264	1.0	1.0	3693	tags=14%, list=22%, signal=18%
PID_BARD1_PATHWAY	PID_BARD1_PATHWAY		29	-0.21263848	-0.6060387	0.97868854	1.0	1.0	5790	tags=41%, list=35%, signal=63%
BIOCARTA_NDKDYNAMIN_PATHWAY	BIOCARTA_NDKDYNAMIN_PATHWAY		18	-0.2313852	-0.60543793	0.9582609	1.0	1.0	12881	tags=100%, list=77%, signal=432%
REACTOME_ANTIVIRAL_MECHANISM_BY_IFN_STIMULATED_GENES	REACTOME_ANTIVIRAL_MECHANISM_BY_IFN_STIMULATED_GENES		58	-0.18120629	-0.6030094	0.9969183	1.0	1.0	12077	tags=97%, list=72%, signal=345%
KEGG_LYSINE_DEGRADATION	KEGG_LYSINE_DEGRADATION		42	-0.19246694	-0.59533167	0.9833055	1.0	1.0	1494	tags=7%, list=9%, signal=8%
REACTOME_ENERGY_DEPENDENT_REGULATION_OF_MTOR_BY_LKB1_AMPK	REACTOME_ENERGY_DEPENDENT_REGULATION_OF_MTOR_BY_LKB1_AMPK		17	-0.23449156	-0.59162384	0.9636678	1.0	1.0	2662	tags=12%, list=16%, signal=14%
PID_IL2_STAT5_PATHWAY	PID_IL2_STAT5_PATHWAY		29	-0.20493783	-0.58859116	0.98657715	1.0	1.0	3924	tags=28%, list=23%, signal=36%
REACTOME_NEPHRIN_INTERACTIONS	REACTOME_NEPHRIN_INTERACTIONS		19	-0.22630979	-0.58739626	0.95320624	1.0	1.0	5986	tags=47%, list=36%, signal=74%
ST_DIFFERENTIATION_PATHWAY_IN_PC12_CELLS	ST_DIFFERENTIATION_PATHWAY_IN_PC12_CELLS		42	-0.18508849	-0.58735436	0.9950331	1.0	1.0	2370	tags=10%, list=14%, signal=11%
REACTOME_SIGNALLING_TO_RAS	REACTOME_SIGNALLING_TO_RAS		27	-0.20845672	-0.5848003	0.9784053	1.0	1.0	2313	tags=11%, list=14%, signal=13%
REACTOME_RORA_ACTIVATES_CIRCADIAN_EXPRESSION	REACTOME_RORA_ACTIVATES_CIRCADIAN_EXPRESSION		23	-0.21542794	-0.5812826	0.9731993	1.0	1.0	4788	tags=26%, list=29%, signal=36%
REACTOME_INFLAMMASOMES	REACTOME_INFLAMMASOMES		16	-0.22863863	-0.5811984	0.96712804	1.0	1.0	529	tags=6%, list=3%, signal=6%
BIOCARTA_PTDINS_PATHWAY	BIOCARTA_PTDINS_PATHWAY		23	-0.20925245	-0.5771071	0.97482014	1.0	1.0	1847	tags=9%, list=11%, signal=10%
PID_IL1_PATHWAY	PID_IL1_PATHWAY		34	-0.19497532	-0.57482016	0.9832776	1.0	1.0	2289	tags=12%, list=14%, signal=14%
REACTOME_FANCONI_ANEMIA_PATHWAY	REACTOME_FANCONI_ANEMIA_PATHWAY		19	-0.21827175	-0.5644676	0.97153026	1.0	1.0	4603	tags=32%, list=27%, signal=43%
REACTOME_BOTULINUM_NEUROTOXICITY	REACTOME_BOTULINUM_NEUROTOXICITY		17	-0.22281352	-0.5641994	0.9770318	1.0	1.0	2931	tags=18%, list=17%, signal=21%
KEGG_RIG_I_LIKE_RECEPTOR_SIGNALING_PATHWAY	KEGG_RIG_I_LIKE_RECEPTOR_SIGNALING_PATHWAY		54	-0.16849534	-0.54805034	1.0	1.0	1.0	1175	tags=4%, list=7%, signal=4%
KEGG_OXIDATIVE_PHOSPHORYLATION	KEGG_OXIDATIVE_PHOSPHORYLATION		113	-0.14542313	-0.53483516	1.0	1.0	1.0	2552	tags=8%, list=15%, signal=9%
REACTOME_SIGNALLING_TO_ERKS	REACTOME_SIGNALLING_TO_ERKS		36	-0.17262186	-0.5311644	0.99029124	1.0	1.0	2939	tags=11%, list=18%, signal=13%
REACTOME_PEROXISOMAL_LIPID_METABOLISM	REACTOME_PEROXISOMAL_LIPID_METABOLISM		20	-0.19778395	-0.53007525	0.9852459	1.0	1.0	397	tags=5%, list=2%, signal=5%
SIG_BCR_SIGNALING_PATHWAY	SIG_BCR_SIGNALING_PATHWAY		46	-0.16898806	-0.52833265	0.99836063	1.0	1.0	2875	tags=11%, list=17%, signal=13%
REACTOME_PERK_REGULATED_GENE_EXPRESSION	REACTOME_PERK_REGULATED_GENE_EXPRESSION		25	-0.18819872	-0.5212847	0.9983051	1.0	1.0	13605	tags=100%, list=81%, signal=532%
PID_CIRCADIAN_PATHWAY	PID_CIRCADIAN_PATHWAY		15	-0.20814674	-0.5197109	0.97931033	1.0	1.0	748	tags=7%, list=4%, signal=7%
PID_FAS_PATHWAY	PID_FAS_PATHWAY		37	-0.17077552	-0.51805776	0.99833333	1.0	1.0	4313	tags=22%, list=26%, signal=29%
KEGG_PANCREATIC_CANCER	KEGG_PANCREATIC_CANCER		70	-0.15044886	-0.5166616	1.0	1.0	1.0	2845	tags=11%, list=17%, signal=14%
BIOCARTA_CERAMIDE_PATHWAY	BIOCARTA_CERAMIDE_PATHWAY		22	-0.19240884	-0.5135625	0.99156827	1.0	1.0	13534	tags=100%, list=81%, signal=520%
REACTOME_CELL_CYCLE_CHECKPOINTS	REACTOME_CELL_CYCLE_CHECKPOINTS		110	-0.14111726	-0.51232195	1.0	1.0	1.0	5231	tags=26%, list=31%, signal=38%
REACTOME_ACTIVATION_OF_GENES_BY_ATF4	REACTOME_ACTIVATION_OF_GENES_BY_ATF4		22	-0.18816498	-0.51166254	0.9949495	1.0	1.0	13605	tags=100%, list=81%, signal=532%
BIOCARTA_PML_PATHWAY	BIOCARTA_PML_PATHWAY		17	-0.19601147	-0.5090088	0.98618305	1.0	1.0	3924	tags=18%, list=23%, signal=23%
REACTOME_DEADENYLATION_OF_MRNA	REACTOME_DEADENYLATION_OF_MRNA		18	-0.19505198	-0.5078722	0.9882155	1.0	1.0	13489	tags=100%, list=81%, signal=513%
REACTOME_GLYCOLYSIS	REACTOME_GLYCOLYSIS		26	-0.17567608	-0.50340223	0.9929947	1.0	1.0	5419	tags=35%, list=32%, signal=51%
KEGG_BASE_EXCISION_REPAIR	KEGG_BASE_EXCISION_REPAIR		33	-0.16848081	-0.49867997	1.0	1.0	1.0	5757	tags=36%, list=34%, signal=55%
PID_ARF_3PATHWAY	PID_ARF_3PATHWAY		19	-0.19090043	-0.49529445	0.99497485	1.0	1.0	5257	tags=21%, list=31%, signal=31%
REACTOME_TRAF6_MEDIATED_NFKB_ACTIVATION	REACTOME_TRAF6_MEDIATED_NFKB_ACTIVATION		19	-0.19189626	-0.49348107	0.98988193	1.0	1.0	13542	tags=100%, list=81%, signal=521%
BIOCARTA_HIVNEF_PATHWAY	BIOCARTA_HIVNEF_PATHWAY		57	-0.1467174	-0.49255276	1.0	1.0	1.0	2577	tags=11%, list=15%, signal=12%
REACTOME_RIP_MEDIATED_NFKB_ACTIVATION_VIA_DAI	REACTOME_RIP_MEDIATED_NFKB_ACTIVATION_VIA_DAI		16	-0.19186185	-0.486295	0.9982301	1.0	1.0	13542	tags=100%, list=81%, signal=521%
REACTOME_BIOSYNTHESIS_OF_THE_N_GLYCAN_PRECURSOR_DOLICHOL_LIPID_LINKED_OLIGOSACCHARIDE_LLO_AND_TRANSFER_TO_A_NASCENT_PROTEIN	REACTOME_BIOSYNTHESIS_OF_THE_N_GLYCAN_PRECURSOR_DOLICHOL_LIPID_LINKED_OLIGOSACCHARIDE_LLO_AND_TRANSFER_TO_A_NASCENT_PROTEIN		25	-0.1730695	-0.48519042	0.99662733	1.0	1.0	5065	tags=24%, list=30%, signal=34%
BIOCARTA_DEATH_PATHWAY	BIOCARTA_DEATH_PATHWAY		29	-0.16691595	-0.48107594	0.9966997	1.0	1.0	4669	tags=24%, list=28%, signal=33%
ST_GAQ_PATHWAY	ST_GAQ_PATHWAY		27	-0.1668506	-0.475503	0.9967159	1.0	1.0	4259	tags=22%, list=25%, signal=30%
REACTOME_PKB_MEDIATED_EVENTS	REACTOME_PKB_MEDIATED_EVENTS		28	-0.16156544	-0.4606656	1.0	1.0	1.0	2662	tags=7%, list=16%, signal=8%
REACTOME_ACTIVATED_AMPK_STIMULATES_FATTY_ACID_OXIDATION_IN_MUSCLE	REACTOME_ACTIVATED_AMPK_STIMULATES_FATTY_ACID_OXIDATION_IN_MUSCLE		18	-0.17121959	-0.4425095	0.9982487	1.0	1.0	969	tags=6%, list=6%, signal=6%
REACTOME_TRANS_GOLGI_NETWORK_VESICLE_BUDDING	REACTOME_TRANS_GOLGI_NETWORK_VESICLE_BUDDING		54	-0.124973945	-0.4077488	1.0	1.0	1.0	1888	tags=6%, list=11%, signal=6%
BIOCARTA_RAS_PATHWAY	BIOCARTA_RAS_PATHWAY		23	-0.14670685	-0.40769666	1.0	1.0	1.0	6490	tags=43%, list=39%, signal=71%
PID_SMAD2_3PATHWAY	PID_SMAD2_3PATHWAY		17	-0.14889689	-0.3828363	1.0	1.0	1.0	1644	tags=6%, list=10%, signal=7%
REACTOME_CTLA4_INHIBITORY_SIGNALING	REACTOME_CTLA4_INHIBITORY_SIGNALING		21	-0.13634175	-0.36873987	1.0	0.9999383	1.0	6081	tags=29%, list=36%, signal=45%
