# Supplementary material for: Structure-function analysis of purified proanthocyanidins reveals a role for polymer size in suppressing inflammatory responses
Source: Commun Biol. 2021 Jul 21;4:896. doi: 10.1038/s42003-021-02408-3 (PMC8295316; doi:10.1038/s42003-021-02408-3)
Supplement: Supplementary file 4 — Supplementary Data 1 [file 42003_2021_2408_MOESM4_ESM.zip › GSEA - regulated pathways in macrophages/upregulated by Low PAC compared to control.xls]

NAME	GS<br> follow link to MSigDB	GS DETAILS	SIZE	ES	NES	NOM p-val	FDR q-val	FWER p-val	RANK AT MAX	LEADING EDGE
PID_REG_GR_PATHWAY	PID_REG_GR_PATHWAY	Details ...	80	-0.52542335	-1.7193607	0.0	1.0	0.724	2149	tags=21%, list=13%, signal=24%
REACTOME_INTRINSIC_PATHWAY	REACTOME_INTRINSIC_PATHWAY	Details ...	15	-0.6812596	-1.610907	0.013435701	1.0	0.99	1319	tags=33%, list=8%, signal=36%
PID_ATF2_PATHWAY	PID_ATF2_PATHWAY	Details ...	57	-0.49582335	-1.5323433	0.012797075	1.0	1.0	1256	tags=18%, list=7%, signal=19%
BIOCARTA_IL1R_PATHWAY	BIOCARTA_IL1R_PATHWAY	Details ...	32	-0.5439148	-1.5268006	0.020332716	1.0	1.0	3265	tags=34%, list=19%, signal=43%
SA_CASPASE_CASCADE	SA_CASPASE_CASCADE	Details ...	18	-0.6210151	-1.5216715	0.035315987	1.0	1.0	2592	tags=22%, list=15%, signal=26%
PID_INTEGRIN_A4B1_PATHWAY	PID_INTEGRIN_A4B1_PATHWAY	Details ...	33	-0.55373305	-1.514451	0.016791046	1.0	1.0	1924	tags=18%, list=11%, signal=21%
PID_IL6_7_PATHWAY	PID_IL6_7_PATHWAY	Details ...	47	-0.4996998	-1.5072887	0.009107468	1.0	1.0	3890	tags=32%, list=23%, signal=41%
REACTOME_OLFACTORY_SIGNALING_PATHWAY	REACTOME_OLFACTORY_SIGNALING_PATHWAY	Details ...	170	-0.4183526	-1.5058573	0.0	1.0	1.0	3249	tags=46%, list=19%, signal=56%
PID_UPA_UPAR_PATHWAY	PID_UPA_UPAR_PATHWAY	Details ...	40	-0.5112768	-1.4988725	0.031657357	1.0	1.0	2308	tags=30%, list=14%, signal=35%
REACTOME_CTNNB1_PHOSPHORYLATION_CASCADE	REACTOME_CTNNB1_PHOSPHORYLATION_CASCADE	Details ...	15	-0.6463763	-1.4977552	0.03731343	1.0	1.0	2097	tags=20%, list=13%, signal=23%
KEGG_NICOTINATE_AND_NICOTINAMIDE_METABOLISM	KEGG_NICOTINATE_AND_NICOTINAMIDE_METABOLISM	Details ...	22	-0.59145004	-1.4973274	0.034749035	1.0	1.0	3513	tags=50%, list=21%, signal=63%
PID_ANTHRAX_PATHWAY	PID_ANTHRAX_PATHWAY	Details ...	17	-0.61880624	-1.4839069	0.041431263	1.0	1.0	2745	tags=35%, list=16%, signal=42%
BIOCARTA_ERYTH_PATHWAY	BIOCARTA_ERYTH_PATHWAY	Details ...	15	-0.64704114	-1.4829755	0.037109375	1.0	1.0	1336	tags=27%, list=8%, signal=29%
REACTOME_PROTEIN_FOLDING	REACTOME_PROTEIN_FOLDING	Details ...	48	-0.4848377	-1.4778557	0.031481482	1.0	1.0	4141	tags=29%, list=25%, signal=39%
KEGG_FATTY_ACID_METABOLISM	KEGG_FATTY_ACID_METABOLISM	Details ...	36	-0.51840717	-1.469919	0.040229887	1.0	1.0	3472	tags=31%, list=21%, signal=38%
KEGG_PATHOGENIC_ESCHERICHIA_COLI_INFECTION	KEGG_PATHOGENIC_ESCHERICHIA_COLI_INFECTION	Details ...	51	-0.476864	-1.4672729	0.017307693	1.0	1.0	1406	tags=14%, list=8%, signal=15%
REACTOME_INTERFERON_GAMMA_SIGNALING	REACTOME_INTERFERON_GAMMA_SIGNALING	Details ...	41	-0.49981222	-1.4627693	0.03717472	1.0	1.0	4509	tags=39%, list=27%, signal=53%
BIOCARTA_P38MAPK_PATHWAY	BIOCARTA_P38MAPK_PATHWAY	Details ...	38	-0.500933	-1.448381	0.03508772	1.0	1.0	2446	tags=16%, list=15%, signal=18%
KEGG_OLFACTORY_TRANSDUCTION	KEGG_OLFACTORY_TRANSDUCTION	Details ...	221	-0.39072952	-1.4462174	0.0	1.0	1.0	3249	tags=42%, list=19%, signal=52%
KEGG_HISTIDINE_METABOLISM	KEGG_HISTIDINE_METABOLISM	Details ...	27	-0.5419393	-1.4400351	0.05065666	1.0	1.0	3472	tags=41%, list=21%, signal=51%
PID_PI3K_PLC_TRK_PATHWAY	PID_PI3K_PLC_TRK_PATHWAY		36	-0.5016904	-1.4327575	0.050092764	1.0	1.0	2432	tags=22%, list=15%, signal=26%
PID_ECADHERIN_NASCENT_AJ_PATHWAY	PID_ECADHERIN_NASCENT_AJ_PATHWAY		39	-0.4915132	-1.4295342	0.0433145	1.0	1.0	3117	tags=21%, list=19%, signal=25%
REACTOME_INFLAMMASOMES	REACTOME_INFLAMMASOMES		16	-0.60315645	-1.4258878	0.06692161	1.0	1.0	5022	tags=44%, list=30%, signal=62%
REACTOME_G_ALPHA_Q_SIGNALLING_EVENTS	REACTOME_G_ALPHA_Q_SIGNALLING_EVENTS		167	-0.39076868	-1.4188584	0.008503402	1.0	1.0	2114	tags=26%, list=13%, signal=30%
REACTOME_FORMATION_OF_TUBULIN_FOLDING_INTERMEDIATES_BY_CCT_TRIC	REACTOME_FORMATION_OF_TUBULIN_FOLDING_INTERMEDIATES_BY_CCT_TRIC		18	-0.5860984	-1.4154508	0.058935363	1.0	1.0	4141	tags=39%, list=25%, signal=52%
BIOCARTA_HSP27_PATHWAY	BIOCARTA_HSP27_PATHWAY		15	-0.5911221	-1.4091367	0.0873606	1.0	1.0	2745	tags=27%, list=16%, signal=32%
REACTOME_NUCLEOTIDE_BINDING_DOMAIN_LEUCINE_RICH_REPEAT_CONTAINING_RECEPTOR_NLR_SIGNALING_PATHWAYS	REACTOME_NUCLEOTIDE_BINDING_DOMAIN_LEUCINE_RICH_REPEAT_CONTAINING_RECEPTOR_NLR_SIGNALING_PATHWAYS		44	-0.4728305	-1.3970265	0.04537205	1.0	1.0	3991	tags=34%, list=24%, signal=45%
PID_AMB2_NEUTROPHILS_PATHWAY	PID_AMB2_NEUTROPHILS_PATHWAY		39	-0.48867768	-1.3964357	0.048732944	1.0	1.0	1382	tags=21%, list=8%, signal=22%
REACTOME_NETRIN1_SIGNALING	REACTOME_NETRIN1_SIGNALING		37	-0.48427188	-1.3948952	0.056776557	1.0	1.0	2145	tags=27%, list=13%, signal=31%
BIOCARTA_MTA3_PATHWAY	BIOCARTA_MTA3_PATHWAY		16	-0.59286755	-1.3936837	0.09764919	1.0	1.0	2216	tags=31%, list=13%, signal=36%
PID_BETA_CATENIN_DEG_PATHWAY	PID_BETA_CATENIN_DEG_PATHWAY		18	-0.56750154	-1.3859924	0.09489051	1.0	1.0	969	tags=17%, list=6%, signal=18%
REACTOME_AMINE_COMPOUND_SLC_TRANSPORTERS	REACTOME_AMINE_COMPOUND_SLC_TRANSPORTERS		27	-0.5262474	-1.383382	0.07692308	1.0	1.0	2945	tags=52%, list=18%, signal=63%
REACTOME_REGULATION_OF_INSULIN_SECRETION_BY_GLUCAGON_LIKE_PEPTIDE1	REACTOME_REGULATION_OF_INSULIN_SECRETION_BY_GLUCAGON_LIKE_PEPTIDE1		41	-0.47772866	-1.3816563	0.04570384	1.0	1.0	2546	tags=24%, list=15%, signal=29%
REACTOME_GASTRIN_CREB_SIGNALLING_PATHWAY_VIA_PKC_AND_MAPK	REACTOME_GASTRIN_CREB_SIGNALLING_PATHWAY_VIA_PKC_AND_MAPK		188	-0.38383874	-1.3795217	0.010256411	1.0	1.0	2114	tags=24%, list=13%, signal=27%
REACTOME_REGULATION_OF_INSULIN_SECRETION	REACTOME_REGULATION_OF_INSULIN_SECRETION		87	-0.40955213	-1.3776159	0.038596492	1.0	1.0	2898	tags=25%, list=17%, signal=30%
KEGG_NOD_LIKE_RECEPTOR_SIGNALING_PATHWAY	KEGG_NOD_LIKE_RECEPTOR_SIGNALING_PATHWAY		53	-0.45454976	-1.375727	0.05253623	1.0	1.0	2745	tags=23%, list=16%, signal=27%
REACTOME_O_LINKED_GLYCOSYLATION_OF_MUCINS	REACTOME_O_LINKED_GLYCOSYLATION_OF_MUCINS		45	-0.4584859	-1.3751787	0.06440072	1.0	1.0	2559	tags=36%, list=15%, signal=42%
PID_A6B1_A6B4_INTEGRIN_PATHWAY	PID_A6B1_A6B4_INTEGRIN_PATHWAY		45	-0.46444586	-1.3748418	0.06137184	1.0	1.0	2414	tags=20%, list=14%, signal=23%
BIOCARTA_NKCELLS_PATHWAY	BIOCARTA_NKCELLS_PATHWAY		18	-0.56137884	-1.3662105	0.10019268	1.0	1.0	1927	tags=17%, list=12%, signal=19%
REACTOME_ZINC_TRANSPORTERS	REACTOME_ZINC_TRANSPORTERS		15	-0.59083897	-1.3641151	0.11389961	1.0	1.0	3313	tags=40%, list=20%, signal=50%
NABA_ECM_AFFILIATED	NABA_ECM_AFFILIATED		131	-0.39210978	-1.3585384	0.019366197	1.0	1.0	3078	tags=34%, list=18%, signal=42%
KEGG_PANCREATIC_CANCER	KEGG_PANCREATIC_CANCER		70	-0.42341143	-1.3525621	0.039106146	1.0	1.0	2887	tags=17%, list=17%, signal=21%
REACTOME_INCRETIN_SYNTHESIS_SECRETION_AND_INACTIVATION	REACTOME_INCRETIN_SYNTHESIS_SECRETION_AND_INACTIVATION		20	-0.53452814	-1.3511442	0.078393884	1.0	1.0	2898	tags=35%, list=17%, signal=42%
REACTOME_PREFOLDIN_MEDIATED_TRANSFER_OF_SUBSTRATE_TO_CCT_TRIC	REACTOME_PREFOLDIN_MEDIATED_TRANSFER_OF_SUBSTRATE_TO_CCT_TRIC		24	-0.52503717	-1.3476516	0.10465116	1.0	1.0	4141	tags=29%, list=25%, signal=39%
REACTOME_AMINE_LIGAND_BINDING_RECEPTORS	REACTOME_AMINE_LIGAND_BINDING_RECEPTORS		36	-0.47416335	-1.3473672	0.068716094	1.0	1.0	2852	tags=50%, list=17%, signal=60%
KEGG_HYPERTROPHIC_CARDIOMYOPATHY_HCM	KEGG_HYPERTROPHIC_CARDIOMYOPATHY_HCM		82	-0.41278973	-1.3448315	0.055172414	1.0	1.0	1664	tags=18%, list=10%, signal=20%
BIOCARTA_INFLAM_PATHWAY	BIOCARTA_INFLAM_PATHWAY		25	-0.51798505	-1.3424418	0.0952381	1.0	1.0	1336	tags=24%, list=8%, signal=26%
PID_S1P_S1P3_PATHWAY	PID_S1P_S1P3_PATHWAY		29	-0.49392578	-1.3358781	0.08872458	1.0	1.0	2856	tags=28%, list=17%, signal=33%
BIOCARTA_IL10_PATHWAY	BIOCARTA_IL10_PATHWAY		17	-0.5497747	-1.3347543	0.11174242	1.0	1.0	4335	tags=41%, list=26%, signal=55%
REACTOME_TERMINATION_OF_O_GLYCAN_BIOSYNTHESIS	REACTOME_TERMINATION_OF_O_GLYCAN_BIOSYNTHESIS		16	-0.5688608	-1.3342276	0.11192661	1.0	1.0	1845	tags=44%, list=11%, signal=49%
REACTOME_SIGNAL_AMPLIFICATION	REACTOME_SIGNAL_AMPLIFICATION		31	-0.4804739	-1.3332057	0.09751434	1.0	1.0	2546	tags=29%, list=15%, signal=34%
REACTOME_AMINO_ACID_SYNTHESIS_AND_INTERCONVERSION_TRANSAMINATION	REACTOME_AMINO_ACID_SYNTHESIS_AND_INTERCONVERSION_TRANSAMINATION		16	-0.5634219	-1.3291184	0.10669078	1.0	1.0	191	tags=6%, list=1%, signal=6%
REACTOME_NA_CL_DEPENDENT_NEUROTRANSMITTER_TRANSPORTERS	REACTOME_NA_CL_DEPENDENT_NEUROTRANSMITTER_TRANSPORTERS		17	-0.55728596	-1.3281585	0.12429378	1.0	1.0	2789	tags=47%, list=17%, signal=56%
REACTOME_MYOGENESIS	REACTOME_MYOGENESIS		25	-0.5088464	-1.3269682	0.10650887	1.0	1.0	2629	tags=28%, list=16%, signal=33%
REACTOME_ACTIVATION_OF_KAINATE_RECEPTORS_UPON_GLUTAMATE_BINDING	REACTOME_ACTIVATION_OF_KAINATE_RECEPTORS_UPON_GLUTAMATE_BINDING		31	-0.4789396	-1.3260506	0.08349515	1.0	1.0	3051	tags=32%, list=18%, signal=39%
REACTOME_AMINO_ACID_AND_OLIGOPEPTIDE_SLC_TRANSPORTERS	REACTOME_AMINO_ACID_AND_OLIGOPEPTIDE_SLC_TRANSPORTERS		49	-0.4391374	-1.3246474	0.072897196	1.0	1.0	2789	tags=31%, list=17%, signal=37%
PID_LYSOPHOSPHOLIPID_PATHWAY	PID_LYSOPHOSPHOLIPID_PATHWAY		65	-0.41340816	-1.3170431	0.07865169	1.0	1.0	1900	tags=15%, list=11%, signal=17%
REACTOME_NEUROTRANSMITTER_RELEASE_CYCLE	REACTOME_NEUROTRANSMITTER_RELEASE_CYCLE		33	-0.47012916	-1.3137374	0.11089109	1.0	1.0	2668	tags=33%, list=16%, signal=40%
KEGG_METABOLISM_OF_XENOBIOTICS_BY_CYTOCHROME_P450	KEGG_METABOLISM_OF_XENOBIOTICS_BY_CYTOCHROME_P450		25	-0.50352883	-1.3066835	0.12014788	1.0	1.0	2302	tags=36%, list=14%, signal=42%
KEGG_BLADDER_CANCER	KEGG_BLADDER_CANCER		40	-0.4476145	-1.3048205	0.09416196	1.0	1.0	3620	tags=28%, list=22%, signal=35%
REACTOME_POST_CHAPERONIN_TUBULIN_FOLDING_PATHWAY	REACTOME_POST_CHAPERONIN_TUBULIN_FOLDING_PATHWAY		16	-0.5529404	-1.3030711	0.13662238	1.0	1.0	4141	tags=44%, list=25%, signal=58%
KEGG_GRAFT_VERSUS_HOST_DISEASE	KEGG_GRAFT_VERSUS_HOST_DISEASE		19	-0.52128285	-1.2982984	0.14849624	1.0	1.0	2745	tags=42%, list=16%, signal=50%
REACTOME_CLASS_A1_RHODOPSIN_LIKE_RECEPTORS	REACTOME_CLASS_A1_RHODOPSIN_LIKE_RECEPTORS		254	-0.34660625	-1.2961568	0.017152658	1.0	1.0	2021	tags=27%, list=12%, signal=30%
BIOCARTA_TOB1_PATHWAY	BIOCARTA_TOB1_PATHWAY		19	-0.5128517	-1.2952675	0.14203455	1.0	1.0	2294	tags=26%, list=14%, signal=30%
REACTOME_FORMATION_OF_FIBRIN_CLOT_CLOTTING_CASCADE	REACTOME_FORMATION_OF_FIBRIN_CLOT_CLOTTING_CASCADE		28	-0.47294307	-1.2946093	0.1299639	1.0	1.0	1640	tags=32%, list=10%, signal=36%
REACTOME_TRANSPORT_OF_GLUCOSE_AND_OTHER_SUGARS_BILE_SALTS_AND_ORGANIC_ACIDS_METAL_IONS_AND_AMINE_COMPOUNDS	REACTOME_TRANSPORT_OF_GLUCOSE_AND_OTHER_SUGARS_BILE_SALTS_AND_ORGANIC_ACIDS_METAL_IONS_AND_AMINE_COMPOUNDS		84	-0.39454725	-1.2940778	0.06457242	1.0	1.0	3751	tags=45%, list=22%, signal=58%
BIOCARTA_SPRY_PATHWAY	BIOCARTA_SPRY_PATHWAY		17	-0.53398997	-1.2913314	0.13549618	1.0	1.0	3624	tags=35%, list=22%, signal=45%
BIOCARTA_CTCF_PATHWAY	BIOCARTA_CTCF_PATHWAY		23	-0.5034714	-1.290141	0.15175097	1.0	1.0	1336	tags=13%, list=8%, signal=14%
REACTOME_SYNTHESIS_SECRETION_AND_INACTIVATION_OF_GLP1	REACTOME_SYNTHESIS_SECRETION_AND_INACTIVATION_OF_GLP1		17	-0.528943	-1.2834493	0.15789473	1.0	1.0	2898	tags=35%, list=17%, signal=43%
REACTOME_ASSOCIATION_OF_TRIC_CCT_WITH_TARGET_PROTEINS_DURING_BIOSYNTHESIS	REACTOME_ASSOCIATION_OF_TRIC_CCT_WITH_TARGET_PROTEINS_DURING_BIOSYNTHESIS		25	-0.4852634	-1.278388	0.13221602	1.0	1.0	4072	tags=28%, list=24%, signal=37%
REACTOME_GLUCAGON_TYPE_LIGAND_RECEPTORS	REACTOME_GLUCAGON_TYPE_LIGAND_RECEPTORS		33	-0.46255437	-1.2731146	0.12903225	1.0	1.0	2861	tags=42%, list=17%, signal=51%
REACTOME_G_PROTEIN_ACTIVATION	REACTOME_G_PROTEIN_ACTIVATION		27	-0.4796545	-1.2683611	0.16428572	1.0	1.0	2856	tags=37%, list=17%, signal=45%
REACTOME_GPCR_LIGAND_BINDING	REACTOME_GPCR_LIGAND_BINDING		351	-0.32698867	-1.2675374	0.015128593	1.0	1.0	2114	tags=27%, list=13%, signal=30%
KEGG_CYTOSOLIC_DNA_SENSING_PATHWAY	KEGG_CYTOSOLIC_DNA_SENSING_PATHWAY		40	-0.44438094	-1.26634	0.1290909	1.0	1.0	4816	tags=43%, list=29%, signal=60%
REACTOME_GLUCAGON_SIGNALING_IN_METABOLIC_REGULATION	REACTOME_GLUCAGON_SIGNALING_IN_METABOLIC_REGULATION		32	-0.45673355	-1.2645917	0.1376673	1.0	1.0	1389	tags=19%, list=8%, signal=20%
BIOCARTA_MAPK_PATHWAY	BIOCARTA_MAPK_PATHWAY		85	-0.38615555	-1.2640816	0.108256884	1.0	1.0	2707	tags=12%, list=16%, signal=14%
PID_RHOA_PATHWAY	PID_RHOA_PATHWAY		45	-0.42964864	-1.2634943	0.14258912	1.0	1.0	4545	tags=29%, list=27%, signal=40%
KEGG_APOPTOSIS	KEGG_APOPTOSIS		80	-0.38724077	-1.2613132	0.10396975	1.0	1.0	4586	tags=34%, list=27%, signal=46%
KEGG_GLYCOSPHINGOLIPID_BIOSYNTHESIS_LACTO_AND_NEOLACTO_SERIES	KEGG_GLYCOSPHINGOLIPID_BIOSYNTHESIS_LACTO_AND_NEOLACTO_SERIES		22	-0.4937522	-1.2590661	0.16194332	1.0	1.0	851	tags=18%, list=5%, signal=19%
REACTOME_SLC_MEDIATED_TRANSMEMBRANE_TRANSPORT	REACTOME_SLC_MEDIATED_TRANSMEMBRANE_TRANSPORT		228	-0.33835113	-1.2574445	0.03264605	1.0	1.0	3751	tags=33%, list=22%, signal=42%
PID_ALPHA_SYNUCLEIN_PATHWAY	PID_ALPHA_SYNUCLEIN_PATHWAY		33	-0.4469936	-1.2574081	0.14711359	1.0	1.0	1883	tags=18%, list=11%, signal=20%
REACTOME_RAP1_SIGNALLING	REACTOME_RAP1_SIGNALLING		15	-0.54805887	-1.2562059	0.18164794	1.0	1.0	2542	tags=27%, list=15%, signal=31%
KEGG_PPAR_SIGNALING_PATHWAY	KEGG_PPAR_SIGNALING_PATHWAY		66	-0.39991722	-1.2560942	0.10830325	1.0	1.0	3217	tags=30%, list=19%, signal=37%
KEGG_CARDIAC_MUSCLE_CONTRACTION	KEGG_CARDIAC_MUSCLE_CONTRACTION		72	-0.38932717	-1.2535692	0.10387324	1.0	1.0	1664	tags=17%, list=10%, signal=18%
KEGG_NEUROACTIVE_LIGAND_RECEPTOR_INTERACTION	KEGG_NEUROACTIVE_LIGAND_RECEPTOR_INTERACTION		255	-0.33111534	-1.2512866	0.036507938	1.0	1.0	2865	tags=35%, list=17%, signal=41%
BIOCARTA_MCALPAIN_PATHWAY	BIOCARTA_MCALPAIN_PATHWAY		23	-0.48279178	-1.2454908	0.14591439	1.0	1.0	5496	tags=48%, list=33%, signal=71%
REACTOME_KINESINS	REACTOME_KINESINS		23	-0.48035005	-1.2450236	0.1510129	1.0	1.0	121	tags=9%, list=1%, signal=9%
PID_TXA2PATHWAY	PID_TXA2PATHWAY		57	-0.40376484	-1.2423131	0.14018692	1.0	1.0	1924	tags=19%, list=11%, signal=22%
BIOCARTA_CASPASE_PATHWAY	BIOCARTA_CASPASE_PATHWAY		22	-0.47603837	-1.2399615	0.17958412	1.0	1.0	3204	tags=23%, list=19%, signal=28%
PID_NETRIN_PATHWAY	PID_NETRIN_PATHWAY		31	-0.44084528	-1.2316164	0.1654275	1.0	1.0	1961	tags=19%, list=12%, signal=22%
REACTOME_SPHINGOLIPID_DE_NOVO_BIOSYNTHESIS	REACTOME_SPHINGOLIPID_DE_NOVO_BIOSYNTHESIS		30	-0.45312032	-1.2295189	0.17948718	1.0	1.0	2845	tags=27%, list=17%, signal=32%
BIOCARTA_FAS_PATHWAY	BIOCARTA_FAS_PATHWAY		29	-0.44383413	-1.2238327	0.16789667	1.0	1.0	2592	tags=14%, list=15%, signal=16%
PID_IL3_PATHWAY	PID_IL3_PATHWAY		26	-0.45893604	-1.222559	0.19349006	1.0	1.0	3675	tags=31%, list=22%, signal=39%
PID_INTEGRIN_CS_PATHWAY	PID_INTEGRIN_CS_PATHWAY		25	-0.4609283	-1.2224048	0.17904761	1.0	1.0	3894	tags=28%, list=23%, signal=36%
REACTOME_PLATELET_AGGREGATION_PLUG_FORMATION	REACTOME_PLATELET_AGGREGATION_PLUG_FORMATION		35	-0.4331687	-1.2200475	0.15717092	1.0	1.0	2679	tags=26%, list=16%, signal=31%
KEGG_ARGININE_AND_PROLINE_METABOLISM	KEGG_ARGININE_AND_PROLINE_METABOLISM		49	-0.40911457	-1.2169701	0.14629629	1.0	1.0	1370	tags=12%, list=8%, signal=13%
KEGG_NATURAL_KILLER_CELL_MEDIATED_CYTOTOXICITY	KEGG_NATURAL_KILLER_CELL_MEDIATED_CYTOTOXICITY		91	-0.3569992	-1.2129796	0.13237925	1.0	1.0	4057	tags=29%, list=24%, signal=37%
NABA_SECRETED_FACTORS	NABA_SECRETED_FACTORS		284	-0.3183727	-1.2116263	0.0660066	1.0	1.0	2651	tags=31%, list=16%, signal=36%
BIOCARTA_IL6_PATHWAY	BIOCARTA_IL6_PATHWAY		21	-0.48162943	-1.2116137	0.19314079	1.0	1.0	62	tags=5%, list=0%, signal=5%
REACTOME_YAP1_AND_WWTR1_TAZ_STIMULATED_GENE_EXPRESSION	REACTOME_YAP1_AND_WWTR1_TAZ_STIMULATED_GENE_EXPRESSION		23	-0.46833825	-1.2109575	0.20309478	1.0	1.0	1563	tags=22%, list=9%, signal=24%
PID_NOTCH_PATHWAY	PID_NOTCH_PATHWAY		57	-0.39668506	-1.2090086	0.15921289	1.0	1.0	1992	tags=16%, list=12%, signal=18%
REACTOME_SULFUR_AMINO_ACID_METABOLISM	REACTOME_SULFUR_AMINO_ACID_METABOLISM		24	-0.46633816	-1.2077355	0.19890511	1.0	1.0	4607	tags=38%, list=28%, signal=52%
REACTOME_TRANSPORT_OF_INORGANIC_CATIONS_ANIONS_AND_AMINO_ACIDS_OLIGOPEPTIDES	REACTOME_TRANSPORT_OF_INORGANIC_CATIONS_ANIONS_AND_AMINO_ACIDS_OLIGOPEPTIDES		90	-0.36170056	-1.2024006	0.13357401	1.0	1.0	3718	tags=33%, list=22%, signal=43%
KEGG_CYSTEINE_AND_METHIONINE_METABOLISM	KEGG_CYSTEINE_AND_METHIONINE_METABOLISM		30	-0.43333867	-1.2019763	0.18249534	1.0	1.0	2407	tags=20%, list=14%, signal=23%
REACTOME_TIE2_SIGNALING	REACTOME_TIE2_SIGNALING		17	-0.49433446	-1.20167	0.23207547	1.0	1.0	664	tags=12%, list=4%, signal=12%
PID_S1P_META_PATHWAY	PID_S1P_META_PATHWAY		21	-0.4816147	-1.2013956	0.21714285	1.0	1.0	3579	tags=38%, list=21%, signal=48%
REACTOME_THROMBOXANE_SIGNALLING_THROUGH_TP_RECEPTOR	REACTOME_THROMBOXANE_SIGNALLING_THROUGH_TP_RECEPTOR		23	-0.46263734	-1.2007602	0.18808194	1.0	1.0	2546	tags=30%, list=15%, signal=36%
REACTOME_TRANSMEMBRANE_TRANSPORT_OF_SMALL_MOLECULES	REACTOME_TRANSMEMBRANE_TRANSPORT_OF_SMALL_MOLECULES		391	-0.30611804	-1.1983747	0.04784689	1.0	1.0	2868	tags=23%, list=17%, signal=27%
PID_TAP63_PATHWAY	PID_TAP63_PATHWAY		52	-0.3901388	-1.1939936	0.16179001	1.0	1.0	4096	tags=35%, list=24%, signal=46%
REACTOME_INTEGRATION_OF_ENERGY_METABOLISM	REACTOME_INTEGRATION_OF_ENERGY_METABOLISM		114	-0.34601855	-1.1939925	0.12611012	1.0	1.0	2898	tags=21%, list=17%, signal=25%
PID_FAS_PATHWAY	PID_FAS_PATHWAY		37	-0.4176378	-1.1880522	0.19615385	1.0	1.0	2446	tags=19%, list=15%, signal=22%
PID_CD8_TCR_DOWNSTREAM_PATHWAY	PID_CD8_TCR_DOWNSTREAM_PATHWAY		52	-0.3849736	-1.1852704	0.18181819	1.0	1.0	3731	tags=27%, list=22%, signal=35%
REACTOME_SYNTHESIS_OF_GLYCOSYLPHOSPHATIDYLINOSITOL_GPI	REACTOME_SYNTHESIS_OF_GLYCOSYLPHOSPHATIDYLINOSITOL_GPI		17	-0.47692788	-1.176525	0.26741996	1.0	1.0	5164	tags=47%, list=31%, signal=68%
BIOCARTA_NKT_PATHWAY	BIOCARTA_NKT_PATHWAY		29	-0.43029925	-1.1755196	0.2010772	1.0	1.0	2878	tags=34%, list=17%, signal=42%
PID_SYNDECAN_3_PATHWAY	PID_SYNDECAN_3_PATHWAY		16	-0.49635336	-1.172388	0.24767226	1.0	1.0	1726	tags=19%, list=10%, signal=21%
PID_ERBB1_INTERNALIZATION_PATHWAY	PID_ERBB1_INTERNALIZATION_PATHWAY		41	-0.40444955	-1.1714033	0.22942206	1.0	1.0	1914	tags=15%, list=11%, signal=16%
REACTOME_NCAM_SIGNALING_FOR_NEURITE_OUT_GROWTH	REACTOME_NCAM_SIGNALING_FOR_NEURITE_OUT_GROWTH		63	-0.3653461	-1.1667048	0.17032968	1.0	1.0	2742	tags=29%, list=16%, signal=34%
PID_HIV_NEF_PATHWAY	PID_HIV_NEF_PATHWAY		35	-0.41528568	-1.1660594	0.21268657	1.0	1.0	4544	tags=40%, list=27%, signal=55%
REACTOME_COMPLEMENT_CASCADE	REACTOME_COMPLEMENT_CASCADE		24	-0.44930154	-1.1659924	0.24035087	1.0	1.0	3481	tags=54%, list=21%, signal=68%
KEGG_COLORECTAL_CANCER	KEGG_COLORECTAL_CANCER		61	-0.37235087	-1.1619072	0.2109929	1.0	1.0	3358	tags=15%, list=20%, signal=18%
PID_SHP2_PATHWAY	PID_SHP2_PATHWAY		57	-0.37394118	-1.1615095	0.20490368	1.0	1.0	1900	tags=19%, list=11%, signal=22%
REACTOME_ADP_SIGNALLING_THROUGH_P2RY1	REACTOME_ADP_SIGNALLING_THROUGH_P2RY1		25	-0.4493785	-1.1602317	0.23529412	1.0	1.0	2546	tags=28%, list=15%, signal=33%
REACTOME_METABOLISM_OF_AMINO_ACIDS_AND_DERIVATIVES	REACTOME_METABOLISM_OF_AMINO_ACIDS_AND_DERIVATIVES		189	-0.31753457	-1.1601905	0.11190053	1.0	1.0	2600	tags=16%, list=16%, signal=19%
ST_MYOCYTE_AD_PATHWAY	ST_MYOCYTE_AD_PATHWAY		27	-0.42997423	-1.159335	0.2472119	1.0	1.0	2468	tags=26%, list=15%, signal=30%
PID_INTEGRIN2_PATHWAY	PID_INTEGRIN2_PATHWAY		27	-0.4295469	-1.1583363	0.25291827	1.0	1.0	1924	tags=30%, list=11%, signal=33%
REACTOME_METAL_ION_SLC_TRANSPORTERS	REACTOME_METAL_ION_SLC_TRANSPORTERS		22	-0.45887598	-1.1577213	0.2534113	1.0	1.0	2537	tags=27%, list=15%, signal=32%
KEGG_COMPLEMENT_AND_COAGULATION_CASCADES	KEGG_COMPLEMENT_AND_COAGULATION_CASCADES		63	-0.36445796	-1.1534976	0.21611722	1.0	1.0	3481	tags=40%, list=21%, signal=50%
KEGG_AXON_GUIDANCE	KEGG_AXON_GUIDANCE		126	-0.32807982	-1.1473825	0.17615658	1.0	1.0	2392	tags=23%, list=14%, signal=27%
REACTOME_G_ALPHA_S_SIGNALLING_EVENTS	REACTOME_G_ALPHA_S_SIGNALLING_EVENTS		117	-0.33249635	-1.1449639	0.17975567	1.0	1.0	2546	tags=31%, list=15%, signal=36%
REACTOME_INTEGRIN_ALPHAIIB_BETA3_SIGNALING	REACTOME_INTEGRIN_ALPHAIIB_BETA3_SIGNALING		27	-0.42196298	-1.1412277	0.24907748	1.0	1.0	2542	tags=22%, list=15%, signal=26%
REACTOME_INHIBITION_OF_INSULIN_SECRETION_BY_ADRENALINE_NORADRENALINE	REACTOME_INHIBITION_OF_INSULIN_SECRETION_BY_ADRENALINE_NORADRENALINE		25	-0.43544728	-1.1407897	0.2693727	1.0	1.0	2856	tags=32%, list=17%, signal=39%
REACTOME_AMINO_ACID_TRANSPORT_ACROSS_THE_PLASMA_MEMBRANE	REACTOME_AMINO_ACID_TRANSPORT_ACROSS_THE_PLASMA_MEMBRANE		31	-0.41649935	-1.1398313	0.24184261	1.0	1.0	3666	tags=39%, list=22%, signal=49%
REACTOME_REGULATION_OF_ORNITHINE_DECARBOXYLASE_ODC	REACTOME_REGULATION_OF_ORNITHINE_DECARBOXYLASE_ODC		48	-0.37925306	-1.134619	0.26070765	1.0	1.0	1207	tags=4%, list=7%, signal=4%
ST_WNT_CA2_CYCLIC_GMP_PATHWAY	ST_WNT_CA2_CYCLIC_GMP_PATHWAY		20	-0.45624694	-1.1320004	0.26857144	1.0	1.0	1961	tags=25%, list=12%, signal=28%
SA_PTEN_PATHWAY	SA_PTEN_PATHWAY		17	-0.47670928	-1.1317703	0.28462997	1.0	1.0	2247	tags=18%, list=13%, signal=20%
BIOCARTA_PTEN_PATHWAY	BIOCARTA_PTEN_PATHWAY		18	-0.4669049	-1.1291976	0.28626692	1.0	1.0	333	tags=6%, list=2%, signal=6%
REACTOME_AQUAPORIN_MEDIATED_TRANSPORT	REACTOME_AQUAPORIN_MEDIATED_TRANSPORT		48	-0.375599	-1.1286862	0.26454034	1.0	1.0	2546	tags=25%, list=15%, signal=29%
KEGG_GLYCOSAMINOGLYCAN_BIOSYNTHESIS_HEPARAN_SULFATE	KEGG_GLYCOSAMINOGLYCAN_BIOSYNTHESIS_HEPARAN_SULFATE		26	-0.42499468	-1.1267282	0.28785047	1.0	1.0	1171	tags=12%, list=7%, signal=12%
REACTOME_CITRIC_ACID_CYCLE_TCA_CYCLE	REACTOME_CITRIC_ACID_CYCLE_TCA_CYCLE		19	-0.4518238	-1.125789	0.3088512	1.0	1.0	7676	tags=63%, list=46%, signal=116%
BIOCARTA_TID_PATHWAY	BIOCARTA_TID_PATHWAY		19	-0.45675397	-1.1242778	0.30228138	1.0	1.0	920	tags=16%, list=5%, signal=17%
REACTOME_ADP_SIGNALLING_THROUGH_P2RY12	REACTOME_ADP_SIGNALLING_THROUGH_P2RY12		21	-0.44151846	-1.1189106	0.31144464	1.0	1.0	2546	tags=29%, list=15%, signal=34%
PID_S1P_S1P1_PATHWAY	PID_S1P_S1P1_PATHWAY		21	-0.43211746	-1.1114002	0.31103075	1.0	1.0	2856	tags=24%, list=17%, signal=29%
REACTOME_NOD1_2_SIGNALING_PATHWAY	REACTOME_NOD1_2_SIGNALING_PATHWAY		29	-0.41262072	-1.1089135	0.28956833	1.0	1.0	4946	tags=45%, list=30%, signal=63%
PID_FRA_PATHWAY	PID_FRA_PATHWAY		36	-0.3921639	-1.1059	0.30499077	1.0	1.0	3063	tags=31%, list=18%, signal=37%
PID_ERBB_NETWORK_PATHWAY	PID_ERBB_NETWORK_PATHWAY		15	-0.47241864	-1.1043301	0.34816247	1.0	1.0	2416	tags=33%, list=14%, signal=39%
BIOCARTA_IGF1MTOR_PATHWAY	BIOCARTA_IGF1MTOR_PATHWAY		20	-0.43582618	-1.1030568	0.31548756	1.0	1.0	333	tags=5%, list=2%, signal=5%
BIOCARTA_NTHI_PATHWAY	BIOCARTA_NTHI_PATHWAY		23	-0.415621	-1.1019275	0.33752245	1.0	1.0	3532	tags=26%, list=21%, signal=33%
BIOCARTA_MTOR_PATHWAY	BIOCARTA_MTOR_PATHWAY		23	-0.41882676	-1.0980417	0.31322956	1.0	1.0	3397	tags=13%, list=20%, signal=16%
PID_PI3KCI_PATHWAY	PID_PI3KCI_PATHWAY		49	-0.36498955	-1.0974756	0.28856623	1.0	1.0	2910	tags=16%, list=17%, signal=20%
REACTOME_CELL_JUNCTION_ORGANIZATION	REACTOME_CELL_JUNCTION_ORGANIZATION		75	-0.33986047	-1.0961099	0.278481	1.0	1.0	1515	tags=17%, list=9%, signal=19%
PID_CDC42_PATHWAY	PID_CDC42_PATHWAY		70	-0.34435964	-1.0940232	0.28832117	1.0	1.0	3420	tags=17%, list=20%, signal=21%
KEGG_DILATED_CARDIOMYOPATHY	KEGG_DILATED_CARDIOMYOPATHY		88	-0.3328262	-1.0939239	0.28465804	1.0	1.0	3420	tags=28%, list=20%, signal=36%
KEGG_CYTOKINE_CYTOKINE_RECEPTOR_INTERACTION	KEGG_CYTOKINE_CYTOKINE_RECEPTOR_INTERACTION		216	-0.29394132	-1.0917039	0.23639455	1.0	1.0	2304	tags=24%, list=14%, signal=27%
KEGG_DRUG_METABOLISM_CYTOCHROME_P450	KEGG_DRUG_METABOLISM_CYTOCHROME_P450		28	-0.40895143	-1.0908316	0.3351852	1.0	1.0	3505	tags=46%, list=21%, signal=59%
KEGG_CELL_ADHESION_MOLECULES_CAMS	KEGG_CELL_ADHESION_MOLECULES_CAMS		111	-0.31467485	-1.0846219	0.28446773	1.0	1.0	2718	tags=26%, list=16%, signal=31%
PID_FGF_PATHWAY	PID_FGF_PATHWAY		55	-0.35319322	-1.084542	0.30017453	1.0	1.0	2621	tags=27%, list=16%, signal=32%
REACTOME_THROMBIN_SIGNALLING_THROUGH_PROTEINASE_ACTIVATED_RECEPTORS_PARS	REACTOME_THROMBIN_SIGNALLING_THROUGH_PROTEINASE_ACTIVATED_RECEPTORS_PARS		32	-0.39136776	-1.0832078	0.32562277	1.0	1.0	2546	tags=25%, list=15%, signal=29%
REACTOME_ACTIVATED_TAK1_MEDIATES_P38_MAPK_ACTIVATION	REACTOME_ACTIVATED_TAK1_MEDIATES_P38_MAPK_ACTIVATION		17	-0.451077	-1.0798465	0.36037737	1.0	1.0	3803	tags=29%, list=23%, signal=38%
KEGG_LEISHMANIA_INFECTION	KEGG_LEISHMANIA_INFECTION		57	-0.34953693	-1.0786682	0.33873874	1.0	1.0	1336	tags=11%, list=8%, signal=11%
REACTOME_CELL_CELL_COMMUNICATION	REACTOME_CELL_CELL_COMMUNICATION		113	-0.31553724	-1.076933	0.2770035	1.0	1.0	1515	tags=15%, list=9%, signal=16%
BIOCARTA_CYTOKINE_PATHWAY	BIOCARTA_CYTOKINE_PATHWAY		19	-0.430328	-1.0767227	0.34615386	1.0	1.0	2745	tags=26%, list=16%, signal=31%
KEGG_ARACHIDONIC_ACID_METABOLISM	KEGG_ARACHIDONIC_ACID_METABOLISM		45	-0.36415234	-1.0764778	0.32007232	1.0	1.0	3347	tags=33%, list=20%, signal=42%
REACTOME_HEMOSTASIS	REACTOME_HEMOSTASIS		412	-0.27350053	-1.0737991	0.228125	1.0	1.0	2615	tags=16%, list=16%, signal=19%
BIOCARTA_EIF4_PATHWAY	BIOCARTA_EIF4_PATHWAY		24	-0.40724176	-1.0722754	0.336	1.0	1.0	3397	tags=17%, list=20%, signal=21%
BIOCARTA_STATHMIN_PATHWAY	BIOCARTA_STATHMIN_PATHWAY		18	-0.43936905	-1.072056	0.3564728	1.0	1.0	5496	tags=56%, list=33%, signal=83%
KEGG_GAP_JUNCTION	KEGG_GAP_JUNCTION		84	-0.32429653	-1.070603	0.32085562	1.0	1.0	2975	tags=21%, list=18%, signal=26%
REACTOME_POST_TRANSLATIONAL_MODIFICATION_SYNTHESIS_OF_GPI_ANCHORED_PROTEINS	REACTOME_POST_TRANSLATIONAL_MODIFICATION_SYNTHESIS_OF_GPI_ANCHORED_PROTEINS		25	-0.40765208	-1.0692354	0.3716475	1.0	1.0	5894	tags=52%, list=35%, signal=80%
REACTOME_HS_GAG_BIOSYNTHESIS	REACTOME_HS_GAG_BIOSYNTHESIS		30	-0.40142778	-1.0689433	0.34339622	1.0	1.0	1031	tags=17%, list=6%, signal=18%
KEGG_MAPK_SIGNALING_PATHWAY	KEGG_MAPK_SIGNALING_PATHWAY		259	-0.28265637	-1.0683105	0.2749591	1.0	1.0	3109	tags=22%, list=19%, signal=26%
BIOCARTA_MPR_PATHWAY	BIOCARTA_MPR_PATHWAY		33	-0.3895074	-1.0678322	0.3376147	1.0	1.0	2006	tags=12%, list=12%, signal=14%
KEGG_T_CELL_RECEPTOR_SIGNALING_PATHWAY	KEGG_T_CELL_RECEPTOR_SIGNALING_PATHWAY		107	-0.31239483	-1.0672199	0.31663686	1.0	1.0	2887	tags=21%, list=17%, signal=25%
REACTOME_KERATAN_SULFATE_KERATIN_METABOLISM	REACTOME_KERATAN_SULFATE_KERATIN_METABOLISM		26	-0.4040468	-1.06555	0.35978836	1.0	1.0	2436	tags=23%, list=15%, signal=27%
REACTOME_3_UTR_MEDIATED_TRANSLATIONAL_REGULATION	REACTOME_3_UTR_MEDIATED_TRANSLATIONAL_REGULATION		98	-0.31511948	-1.0623549	0.33568904	1.0	1.0	11505	tags=100%, list=69%, signal=317%
REACTOME_KERATAN_SULFATE_BIOSYNTHESIS	REACTOME_KERATAN_SULFATE_BIOSYNTHESIS		23	-0.4135115	-1.060963	0.3651376	1.0	1.0	2436	tags=26%, list=15%, signal=30%
REACTOME_G0_AND_EARLY_G1	REACTOME_G0_AND_EARLY_G1		23	-0.41177693	-1.0583237	0.37007874	1.0	1.0	6330	tags=52%, list=38%, signal=84%
NABA_ECM_GLYCOPROTEINS	NABA_ECM_GLYCOPROTEINS		185	-0.29174352	-1.0567952	0.3070326	1.0	1.0	2602	tags=27%, list=16%, signal=32%
PID_IL4_2PATHWAY	PID_IL4_2PATHWAY		61	-0.33808532	-1.0566032	0.35174954	1.0	1.0	2841	tags=20%, list=17%, signal=24%
KEGG_HEMATOPOIETIC_CELL_LINEAGE	KEGG_HEMATOPOIETIC_CELL_LINEAGE		75	-0.32675654	-1.0564909	0.35198557	1.0	1.0	3452	tags=36%, list=21%, signal=45%
REACTOME_G_ALPHA_I_SIGNALLING_EVENTS	REACTOME_G_ALPHA_I_SIGNALLING_EVENTS		167	-0.29200938	-1.0545657	0.3105802	1.0	1.0	2914	tags=29%, list=17%, signal=34%
PID_S1P_S1P2_PATHWAY	PID_S1P_S1P2_PATHWAY		24	-0.40390047	-1.0543914	0.37453184	1.0	1.0	2856	tags=21%, list=17%, signal=25%
PID_AP1_PATHWAY	PID_AP1_PATHWAY		68	-0.33163837	-1.0538039	0.35140187	1.0	1.0	3631	tags=35%, list=22%, signal=45%
KEGG_ENDOMETRIAL_CANCER	KEGG_ENDOMETRIAL_CANCER		52	-0.34243587	-1.0516118	0.36298934	1.0	1.0	3491	tags=19%, list=21%, signal=24%
BIOCARTA_ERK_PATHWAY	BIOCARTA_ERK_PATHWAY		28	-0.39082137	-1.0501901	0.3960217	1.0	1.0	1216	tags=11%, list=7%, signal=12%
REACTOME_PROSTACYCLIN_SIGNALLING_THROUGH_PROSTACYCLIN_RECEPTOR	REACTOME_PROSTACYCLIN_SIGNALLING_THROUGH_PROSTACYCLIN_RECEPTOR		19	-0.42019132	-1.0450486	0.36832413	1.0	1.0	2546	tags=26%, list=15%, signal=31%
REACTOME_CLASS_B_2_SECRETIN_FAMILY_RECEPTORS	REACTOME_CLASS_B_2_SECRETIN_FAMILY_RECEPTORS		83	-0.3165951	-1.04461	0.36314848	1.0	1.0	2223	tags=30%, list=13%, signal=35%
PID_TGFBR_PATHWAY	PID_TGFBR_PATHWAY		55	-0.33756384	-1.0428185	0.36412078	1.0	1.0	1961	tags=11%, list=12%, signal=12%
REACTOME_SIGNALLING_TO_RAS	REACTOME_SIGNALLING_TO_RAS		27	-0.38964283	-1.0426106	0.3837429	1.0	1.0	2629	tags=19%, list=16%, signal=22%
PID_GLYPICAN_1PATHWAY	PID_GLYPICAN_1PATHWAY		26	-0.39492205	-1.0369308	0.4036036	1.0	1.0	1336	tags=19%, list=8%, signal=21%
REACTOME_GABA_SYNTHESIS_RELEASE_REUPTAKE_AND_DEGRADATION	REACTOME_GABA_SYNTHESIS_RELEASE_REUPTAKE_AND_DEGRADATION		16	-0.43262735	-1.0363758	0.41187385	1.0	1.0	3650	tags=38%, list=22%, signal=48%
REACTOME_PLATELET_ACTIVATION_SIGNALING_AND_AGGREGATION	REACTOME_PLATELET_ACTIVATION_SIGNALING_AND_AGGREGATION		194	-0.28055254	-1.0362779	0.34013605	1.0	1.0	2679	tags=16%, list=16%, signal=19%
REACTOME_PEPTIDE_CHAIN_ELONGATION	REACTOME_PEPTIDE_CHAIN_ELONGATION		78	-0.31990004	-1.0353837	0.38309354	1.0	1.0	10919	tags=99%, list=65%, signal=282%
REACTOME_ION_TRANSPORT_BY_P_TYPE_ATPASES	REACTOME_ION_TRANSPORT_BY_P_TYPE_ATPASES		33	-0.3770511	-1.0347805	0.39130434	1.0	1.0	2208	tags=18%, list=13%, signal=21%
ST_T_CELL_SIGNAL_TRANSDUCTION	ST_T_CELL_SIGNAL_TRANSDUCTION		45	-0.351815	-1.0346828	0.4183124	1.0	1.0	2644	tags=22%, list=16%, signal=26%
BIOCARTA_INTRINSIC_PATHWAY	BIOCARTA_INTRINSIC_PATHWAY		22	-0.40635306	-1.0342088	0.41219962	1.0	1.0	1319	tags=23%, list=8%, signal=25%
BIOCARTA_IGF1R_PATHWAY	BIOCARTA_IGF1R_PATHWAY		22	-0.4014134	-1.0339924	0.39562625	1.0	1.0	1165	tags=9%, list=7%, signal=10%
BIOCARTA_TGFB_PATHWAY	BIOCARTA_TGFB_PATHWAY		19	-0.41966423	-1.0298121	0.42694497	1.0	1.0	1336	tags=16%, list=8%, signal=17%
BIOCARTA_G1_PATHWAY	BIOCARTA_G1_PATHWAY		28	-0.37549448	-1.029806	0.38697317	1.0	1.0	5196	tags=36%, list=31%, signal=52%
BIOCARTA_ATM_PATHWAY	BIOCARTA_ATM_PATHWAY		20	-0.41311735	-1.0292009	0.41489363	1.0	1.0	5548	tags=45%, list=33%, signal=67%
BIOCARTA_STRESS_PATHWAY	BIOCARTA_STRESS_PATHWAY		25	-0.3934141	-1.0290076	0.3960217	1.0	1.0	4544	tags=40%, list=27%, signal=55%
KEGG_RIBOSOME	KEGG_RIBOSOME		81	-0.31473815	-1.0283031	0.42549372	1.0	1.0	11506	tags=100%, list=69%, signal=318%
PID_EPHRINB_REV_PATHWAY	PID_EPHRINB_REV_PATHWAY		30	-0.3744126	-1.0277938	0.432282	1.0	1.0	2392	tags=27%, list=14%, signal=31%
REACTOME_RESPONSE_TO_ELEVATED_PLATELET_CYTOSOLIC_CA2_	REACTOME_RESPONSE_TO_ELEVATED_PLATELET_CYTOSOLIC_CA2_		79	-0.31601864	-1.0262676	0.41558442	1.0	1.0	2308	tags=16%, list=14%, signal=19%
REACTOME_SIGNALING_BY_WNT	REACTOME_SIGNALING_BY_WNT		62	-0.32910645	-1.0252032	0.41489363	1.0	1.0	2097	tags=5%, list=13%, signal=6%
KEGG_THYROID_CANCER	KEGG_THYROID_CANCER		29	-0.37559372	-1.025191	0.41558442	1.0	1.0	1304	tags=10%, list=8%, signal=11%
REACTOME_CHEMOKINE_RECEPTORS_BIND_CHEMOKINES	REACTOME_CHEMOKINE_RECEPTORS_BIND_CHEMOKINES		40	-0.35401642	-1.0241008	0.41798943	1.0	1.0	1984	tags=30%, list=12%, signal=34%
PID_NEPHRIN_NEPH1_PATHWAY	PID_NEPHRIN_NEPH1_PATHWAY		31	-0.36986616	-1.0236001	0.40834847	1.0	1.0	1914	tags=19%, list=11%, signal=22%
KEGG_SPHINGOLIPID_METABOLISM	KEGG_SPHINGOLIPID_METABOLISM		38	-0.35714713	-1.0215995	0.43809524	1.0	1.0	3637	tags=32%, list=22%, signal=40%
REACTOME_ENDOSOMAL_SORTING_COMPLEX_REQUIRED_FOR_TRANSPORT_ESCRT	REACTOME_ENDOSOMAL_SORTING_COMPLEX_REQUIRED_FOR_TRANSPORT_ESCRT		25	-0.38209346	-1.0205408	0.43897995	1.0	1.0	5857	tags=44%, list=35%, signal=68%
REACTOME_TRANSMISSION_ACROSS_CHEMICAL_SYNAPSES	REACTOME_TRANSMISSION_ACROSS_CHEMICAL_SYNAPSES		181	-0.27950427	-1.0201862	0.40268457	1.0	1.0	2754	tags=23%, list=16%, signal=27%
ST_GA13_PATHWAY	ST_GA13_PATHWAY		34	-0.36555356	-1.0175877	0.42350745	1.0	1.0	4544	tags=21%, list=27%, signal=28%
BIOCARTA_HER2_PATHWAY	BIOCARTA_HER2_PATHWAY		22	-0.4017814	-1.0144659	0.44402984	1.0	1.0	62	tags=5%, list=0%, signal=5%
KEGG_SELENOAMINO_ACID_METABOLISM	KEGG_SELENOAMINO_ACID_METABOLISM		25	-0.39110282	-1.0133914	0.4184261	1.0	1.0	3454	tags=28%, list=21%, signal=35%
KEGG_ALLOGRAFT_REJECTION	KEGG_ALLOGRAFT_REJECTION		21	-0.4009271	-1.0123419	0.43495145	1.0	1.0	2745	tags=33%, list=16%, signal=40%
PID_INTEGRIN_A9B1_PATHWAY	PID_INTEGRIN_A9B1_PATHWAY		25	-0.38509536	-1.0104933	0.4450262	1.0	1.0	1924	tags=24%, list=11%, signal=27%
REACTOME_APOPTOSIS	REACTOME_APOPTOSIS		138	-0.29066885	-1.0091435	0.43972835	1.0	1.0	2843	tags=12%, list=17%, signal=15%
PID_GMCSF_PATHWAY	PID_GMCSF_PATHWAY		36	-0.35479718	-1.0070041	0.42010772	1.0	1.0	4391	tags=25%, list=26%, signal=34%
KEGG_TIGHT_JUNCTION	KEGG_TIGHT_JUNCTION		129	-0.2888947	-1.0062803	0.44117647	1.0	1.0	2843	tags=22%, list=17%, signal=27%
BIOCARTA_CDC42RAC_PATHWAY	BIOCARTA_CDC42RAC_PATHWAY		16	-0.4215801	-1.0060766	0.45075756	1.0	1.0	1200	tags=6%, list=7%, signal=7%
ST_TUMOR_NECROSIS_FACTOR_PATHWAY	ST_TUMOR_NECROSIS_FACTOR_PATHWAY		29	-0.37143114	-1.006062	0.4391635	1.0	1.0	5088	tags=38%, list=30%, signal=54%
REACTOME_ACTIVATION_OF_THE_MRNA_UPON_BINDING_OF_THE_CAP_BINDING_COMPLEX_AND_EIFS_AND_SUBSEQUENT_BINDING_TO_43S	REACTOME_ACTIVATION_OF_THE_MRNA_UPON_BINDING_OF_THE_CAP_BINDING_COMPLEX_AND_EIFS_AND_SUBSEQUENT_BINDING_TO_43S		54	-0.32608694	-1.0053109	0.4310019	1.0	1.0	11308	tags=100%, list=68%, signal=307%
KEGG_CALCIUM_SIGNALING_PATHWAY	KEGG_CALCIUM_SIGNALING_PATHWAY		173	-0.27900118	-1.0046525	0.45454547	1.0	1.0	1987	tags=20%, list=12%, signal=22%
REACTOME_GRB2_EVENTS_IN_ERBB2_SIGNALING	REACTOME_GRB2_EVENTS_IN_ERBB2_SIGNALING		22	-0.40373254	-1.0041927	0.45436892	1.0	1.0	2416	tags=18%, list=14%, signal=21%
REACTOME_AXON_GUIDANCE	REACTOME_AXON_GUIDANCE		236	-0.26772532	-0.9988872	0.45304778	1.0	1.0	2786	tags=19%, list=17%, signal=23%
REACTOME_ADHERENS_JUNCTIONS_INTERACTIONS	REACTOME_ADHERENS_JUNCTIONS_INTERACTIONS		26	-0.37086585	-0.9983402	0.46014494	1.0	1.0	1515	tags=23%, list=9%, signal=25%
REACTOME_IMMUNOREGULATORY_INTERACTIONS_BETWEEN_A_LYMPHOID_AND_A_NON_LYMPHOID_CELL	REACTOME_IMMUNOREGULATORY_INTERACTIONS_BETWEEN_A_LYMPHOID_AND_A_NON_LYMPHOID_CELL		36	-0.34902516	-0.9975794	0.42011833	1.0	1.0	2345	tags=31%, list=14%, signal=35%
KEGG_OXIDATIVE_PHOSPHORYLATION	KEGG_OXIDATIVE_PHOSPHORYLATION		113	-0.2882072	-0.99705607	0.46166667	1.0	1.0	7453	tags=58%, list=44%, signal=105%
REACTOME_ARMS_MEDIATED_ACTIVATION	REACTOME_ARMS_MEDIATED_ACTIVATION		17	-0.40749845	-0.9964958	0.4563107	1.0	1.0	562	tags=6%, list=3%, signal=6%
BIOCARTA_DEATH_PATHWAY	BIOCARTA_DEATH_PATHWAY		29	-0.37018242	-0.99553436	0.4731978	1.0	1.0	4946	tags=31%, list=30%, signal=44%
PID_IL27_PATHWAY	PID_IL27_PATHWAY		26	-0.37456432	-0.9944402	0.4547135	1.0	1.0	1011	tags=12%, list=6%, signal=12%
KEGG_TRYPTOPHAN_METABOLISM	KEGG_TRYPTOPHAN_METABOLISM		38	-0.3459802	-0.9931737	0.47534516	1.0	1.0	2600	tags=26%, list=16%, signal=31%
REACTOME_SEMAPHORIN_INTERACTIONS	REACTOME_SEMAPHORIN_INTERACTIONS		63	-0.3182552	-0.99030447	0.45797598	1.0	1.0	2350	tags=17%, list=14%, signal=20%
REACTOME_FACTORS_INVOLVED_IN_MEGAKARYOCYTE_DEVELOPMENT_AND_PLATELET_PRODUCTION	REACTOME_FACTORS_INVOLVED_IN_MEGAKARYOCYTE_DEVELOPMENT_AND_PLATELET_PRODUCTION		96	-0.292519	-0.9882766	0.47058824	1.0	1.0	2565	tags=15%, list=15%, signal=17%
PID_P38_ALPHA_BETA_PATHWAY	PID_P38_ALPHA_BETA_PATHWAY		31	-0.35745165	-0.98662466	0.49036777	1.0	1.0	1256	tags=13%, list=7%, signal=14%
REACTOME_G_BETA_GAMMA_SIGNALLING_THROUGH_PI3KGAMMA	REACTOME_G_BETA_GAMMA_SIGNALLING_THROUGH_PI3KGAMMA		25	-0.3821531	-0.98636943	0.47173488	1.0	1.0	2887	tags=24%, list=17%, signal=29%
REACTOME_GROWTH_HORMONE_RECEPTOR_SIGNALING	REACTOME_GROWTH_HORMONE_RECEPTOR_SIGNALING		22	-0.38188332	-0.9854958	0.46011132	1.0	1.0	2812	tags=27%, list=17%, signal=33%
BIOCARTA_PML_PATHWAY	BIOCARTA_PML_PATHWAY		17	-0.40860757	-0.98455906	0.49239543	1.0	1.0	4586	tags=41%, list=27%, signal=57%
REACTOME_SIGNALLING_TO_P38_VIA_RIT_AND_RIN	REACTOME_SIGNALLING_TO_P38_VIA_RIT_AND_RIN		15	-0.4209357	-0.9842876	0.5180266	1.0	1.0	562	tags=7%, list=3%, signal=7%
KEGG_P53_SIGNALING_PATHWAY	KEGG_P53_SIGNALING_PATHWAY		63	-0.309194	-0.98344964	0.47416973	1.0	1.0	429	tags=5%, list=3%, signal=5%
PID_IL12_2PATHWAY	PID_IL12_2PATHWAY		60	-0.31806213	-0.98283356	0.48798522	1.0	1.0	3782	tags=28%, list=23%, signal=36%
REACTOME_G_BETA_GAMMA_SIGNALLING_THROUGH_PLC_BETA	REACTOME_G_BETA_GAMMA_SIGNALLING_THROUGH_PLC_BETA		20	-0.3920528	-0.9821907	0.4732965	1.0	1.0	2546	tags=25%, list=15%, signal=29%
PID_SYNDECAN_4_PATHWAY	PID_SYNDECAN_4_PATHWAY		32	-0.35101798	-0.98142016	0.46226415	1.0	1.0	2308	tags=22%, list=14%, signal=25%
PID_RAS_PATHWAY	PID_RAS_PATHWAY		28	-0.35716003	-0.98006743	0.49335864	1.0	1.0	1981	tags=18%, list=12%, signal=20%
SIG_CD40PATHWAYMAP	SIG_CD40PATHWAYMAP		32	-0.35612258	-0.979254	0.49725777	1.0	1.0	4544	tags=41%, list=27%, signal=56%
PID_P38_MK2_PATHWAY	PID_P38_MK2_PATHWAY		21	-0.38944802	-0.9792115	0.50570345	1.0	1.0	2519	tags=14%, list=15%, signal=17%
BIOCARTA_ERK5_PATHWAY	BIOCARTA_ERK5_PATHWAY		17	-0.40839687	-0.97656935	0.50095236	1.0	1.0	562	tags=6%, list=3%, signal=6%
KEGG_ADIPOCYTOKINE_SIGNALING_PATHWAY	KEGG_ADIPOCYTOKINE_SIGNALING_PATHWAY		67	-0.3083216	-0.9762862	0.48181817	1.0	1.0	4557	tags=31%, list=27%, signal=43%
REACTOME_G_ALPHA1213_SIGNALLING_EVENTS	REACTOME_G_ALPHA1213_SIGNALLING_EVENTS		72	-0.30581766	-0.9758783	0.50428814	1.0	1.0	1389	tags=11%, list=8%, signal=12%
PID_INTEGRIN3_PATHWAY	PID_INTEGRIN3_PATHWAY		42	-0.3411801	-0.9754487	0.47802198	1.0	1.0	2815	tags=26%, list=17%, signal=31%
REACTOME_BOTULINUM_NEUROTOXICITY	REACTOME_BOTULINUM_NEUROTOXICITY		17	-0.40043813	-0.97352594	0.48066297	1.0	1.0	5487	tags=47%, list=33%, signal=70%
PID_ERBB1_RECEPTOR_PROXIMAL_PATHWAY	PID_ERBB1_RECEPTOR_PROXIMAL_PATHWAY		35	-0.34569195	-0.97095853	0.5204461	1.0	1.0	1914	tags=14%, list=11%, signal=16%
REACTOME_TRANSPORT_OF_VITAMINS_NUCLEOSIDES_AND_RELATED_MOLECULES	REACTOME_TRANSPORT_OF_VITAMINS_NUCLEOSIDES_AND_RELATED_MOLECULES		29	-0.35785455	-0.9698994	0.4905303	1.0	1.0	2560	tags=24%, list=15%, signal=28%
PID_INTEGRIN5_PATHWAY	PID_INTEGRIN5_PATHWAY		17	-0.40245456	-0.96945	0.51816446	1.0	1.0	2718	tags=24%, list=16%, signal=28%
BIOCARTA_NDKDYNAMIN_PATHWAY	BIOCARTA_NDKDYNAMIN_PATHWAY		18	-0.38981977	-0.96892613	0.5135135	1.0	1.0	203	tags=6%, list=1%, signal=6%
KEGG_GLYCOSYLPHOSPHATIDYLINOSITOL_GPI_ANCHOR_BIOSYNTHESIS	KEGG_GLYCOSYLPHOSPHATIDYLINOSITOL_GPI_ANCHOR_BIOSYNTHESIS		24	-0.3686089	-0.96813184	0.5009242	1.0	1.0	5444	tags=54%, list=32%, signal=80%
REACTOME_DEGRADATION_OF_THE_EXTRACELLULAR_MATRIX	REACTOME_DEGRADATION_OF_THE_EXTRACELLULAR_MATRIX		22	-0.37828052	-0.96710634	0.48659003	1.0	1.0	1552	tags=32%, list=9%, signal=35%
PID_CASPASE_PATHWAY	PID_CASPASE_PATHWAY		50	-0.3168561	-0.96619713	0.5117967	1.0	1.0	4649	tags=26%, list=28%, signal=36%
ST_FAS_SIGNALING_PATHWAY	ST_FAS_SIGNALING_PATHWAY		62	-0.30974367	-0.9655398	0.5314286	1.0	1.0	2644	tags=16%, list=16%, signal=19%
KEGG_INTESTINAL_IMMUNE_NETWORK_FOR_IGA_PRODUCTION	KEGG_INTESTINAL_IMMUNE_NETWORK_FOR_IGA_PRODUCTION		37	-0.34303963	-0.96526515	0.49910873	1.0	1.0	2707	tags=27%, list=16%, signal=32%
KEGG_GLUTATHIONE_METABOLISM	KEGG_GLUTATHIONE_METABOLISM		40	-0.33752966	-0.96525097	0.5174954	1.0	1.0	1801	tags=15%, list=11%, signal=17%
KEGG_LEUKOCYTE_TRANSENDOTHELIAL_MIGRATION	KEGG_LEUKOCYTE_TRANSENDOTHELIAL_MIGRATION		114	-0.2821197	-0.96506983	0.52238804	1.0	1.0	3117	tags=22%, list=19%, signal=27%
SA_TRKA_RECEPTOR	SA_TRKA_RECEPTOR		17	-0.38905048	-0.963509	0.51984876	1.0	1.0	1914	tags=12%, list=11%, signal=13%
REACTOME_REGULATION_OF_INSULIN_LIKE_GROWTH_FACTOR_IGF_ACTIVITY_BY_INSULIN_LIKE_GROWTH_FACTOR_BINDING_PROTEINS_IGFBPS	REACTOME_REGULATION_OF_INSULIN_LIKE_GROWTH_FACTOR_IGF_ACTIVITY_BY_INSULIN_LIKE_GROWTH_FACTOR_BINDING_PROTEINS_IGFBPS		15	-0.40875763	-0.9605653	0.527027	1.0	1.0	3063	tags=33%, list=18%, signal=41%
REACTOME_E2F_MEDIATED_REGULATION_OF_DNA_REPLICATION	REACTOME_E2F_MEDIATED_REGULATION_OF_DNA_REPLICATION		32	-0.3462448	-0.95998716	0.5261194	1.0	1.0	6330	tags=50%, list=38%, signal=80%
PID_IL1_PATHWAY	PID_IL1_PATHWAY		34	-0.34234726	-0.95892376	0.5326087	1.0	1.0	5376	tags=44%, list=32%, signal=65%
PID_MAPK_TRK_PATHWAY	PID_MAPK_TRK_PATHWAY		34	-0.34044623	-0.9587081	0.5	1.0	1.0	2446	tags=12%, list=15%, signal=14%
KEGG_WNT_SIGNALING_PATHWAY	KEGG_WNT_SIGNALING_PATHWAY		146	-0.27095905	-0.9579374	0.5416667	1.0	1.0	2109	tags=12%, list=13%, signal=14%
PID_AVB3_INTEGRIN_PATHWAY	PID_AVB3_INTEGRIN_PATHWAY		74	-0.30050904	-0.9567455	0.5670841	1.0	1.0	2742	tags=20%, list=16%, signal=24%
REACTOME_ACTIVATED_NOTCH1_TRANSMITS_SIGNAL_TO_THE_NUCLEUS	REACTOME_ACTIVATED_NOTCH1_TRANSMITS_SIGNAL_TO_THE_NUCLEUS		25	-0.3573984	-0.9544745	0.5229358	1.0	1.0	4514	tags=32%, list=27%, signal=44%
REACTOME_INTRINSIC_PATHWAY_FOR_APOPTOSIS	REACTOME_INTRINSIC_PATHWAY_FOR_APOPTOSIS		29	-0.3522093	-0.95422536	0.5321429	1.0	1.0	31	tags=3%, list=0%, signal=3%
REACTOME_SIGNALING_BY_FGFR1_MUTANTS	REACTOME_SIGNALING_BY_FGFR1_MUTANTS		29	-0.3503296	-0.9525695	0.5275735	1.0	1.0	2017	tags=21%, list=12%, signal=23%
PID_P38_MKK3_6PATHWAY	PID_P38_MKK3_6PATHWAY		26	-0.36069918	-0.9522443	0.53119093	1.0	1.0	3002	tags=15%, list=18%, signal=19%
BIOCARTA_PPARA_PATHWAY	BIOCARTA_PPARA_PATHWAY		56	-0.30747393	-0.9521467	0.55595666	1.0	1.0	3786	tags=23%, list=23%, signal=30%
REACTOME_ACTIVATED_AMPK_STIMULATES_FATTY_ACID_OXIDATION_IN_MUSCLE	REACTOME_ACTIVATED_AMPK_STIMULATES_FATTY_ACID_OXIDATION_IN_MUSCLE		18	-0.39028737	-0.9519968	0.5229358	1.0	1.0	4557	tags=39%, list=27%, signal=53%
PID_PTP1B_PATHWAY	PID_PTP1B_PATHWAY		51	-0.31589964	-0.9519053	0.544964	1.0	1.0	1965	tags=16%, list=12%, signal=18%
KEGG_VEGF_SIGNALING_PATHWAY	KEGG_VEGF_SIGNALING_PATHWAY		73	-0.29459387	-0.9507605	0.55307263	1.0	1.0	2921	tags=21%, list=17%, signal=25%
PID_TNF_PATHWAY	PID_TNF_PATHWAY		46	-0.31687954	-0.9488405	0.53831416	1.0	1.0	3052	tags=17%, list=18%, signal=21%
REACTOME_DEVELOPMENTAL_BIOLOGY	REACTOME_DEVELOPMENTAL_BIOLOGY		374	-0.24257518	-0.9466388	0.65686274	1.0	1.0	2818	tags=17%, list=17%, signal=20%
ST_GAQ_PATHWAY	ST_GAQ_PATHWAY		27	-0.3468826	-0.94604254	0.5190114	1.0	1.0	5726	tags=41%, list=34%, signal=62%
BIOCARTA_EDG1_PATHWAY	BIOCARTA_EDG1_PATHWAY		27	-0.35226458	-0.9400203	0.5380435	1.0	1.0	2815	tags=22%, list=17%, signal=27%
KEGG_CHEMOKINE_SIGNALING_PATHWAY	KEGG_CHEMOKINE_SIGNALING_PATHWAY		164	-0.26006302	-0.93721527	0.60923624	1.0	1.0	1984	tags=13%, list=12%, signal=15%
REACTOME_SYNTHESIS_OF_PC	REACTOME_SYNTHESIS_OF_PC		17	-0.39569893	-0.9371343	0.54942966	1.0	1.0	2945	tags=29%, list=18%, signal=36%
KEGG_TOLL_LIKE_RECEPTOR_SIGNALING_PATHWAY	KEGG_TOLL_LIKE_RECEPTOR_SIGNALING_PATHWAY		88	-0.28321847	-0.9361959	0.6086956	1.0	1.0	2887	tags=18%, list=17%, signal=22%
KEGG_ANTIGEN_PROCESSING_AND_PRESENTATION	KEGG_ANTIGEN_PROCESSING_AND_PRESENTATION		44	-0.31891185	-0.93602526	0.59489053	1.0	1.0	2186	tags=11%, list=13%, signal=13%
PID_CXCR4_PATHWAY	PID_CXCR4_PATHWAY		99	-0.2756289	-0.9357811	0.61946905	1.0	1.0	1368	tags=9%, list=8%, signal=10%
ST_GA12_PATHWAY	ST_GA12_PATHWAY		23	-0.35655132	-0.93575144	0.5459364	1.0	1.0	2392	tags=17%, list=14%, signal=20%
KEGG_ARRHYTHMOGENIC_RIGHT_VENTRICULAR_CARDIOMYOPATHY_ARVC	KEGG_ARRHYTHMOGENIC_RIGHT_VENTRICULAR_CARDIOMYOPATHY_ARVC		73	-0.29227978	-0.9342336	0.5913978	1.0	1.0	3412	tags=26%, list=20%, signal=33%
REACTOME_CELL_CELL_JUNCTION_ORGANIZATION	REACTOME_CELL_CELL_JUNCTION_ORGANIZATION		55	-0.3072674	-0.93367916	0.56809336	1.0	1.0	2503	tags=24%, list=15%, signal=28%
ST_DIFFERENTIATION_PATHWAY_IN_PC12_CELLS	ST_DIFFERENTIATION_PATHWAY_IN_PC12_CELLS		42	-0.31587222	-0.9327939	0.5403377	1.0	1.0	2432	tags=17%, list=15%, signal=19%
REACTOME_G_PROTEIN_BETA_GAMMA_SIGNALLING	REACTOME_G_PROTEIN_BETA_GAMMA_SIGNALLING		28	-0.3495262	-0.93268055	0.5706215	1.0	1.0	2887	tags=21%, list=17%, signal=26%
WNT_SIGNALING	WNT_SIGNALING		88	-0.2819072	-0.93255264	0.5904059	1.0	1.0	1576	tags=15%, list=9%, signal=16%
PID_CERAMIDE_PATHWAY	PID_CERAMIDE_PATHWAY		47	-0.31186712	-0.93022645	0.5597826	1.0	1.0	5454	tags=36%, list=33%, signal=53%
REACTOME_NITRIC_OXIDE_STIMULATES_GUANYLATE_CYCLASE	REACTOME_NITRIC_OXIDE_STIMULATES_GUANYLATE_CYCLASE		25	-0.35341024	-0.93009585	0.5755814	1.0	1.0	2466	tags=32%, list=15%, signal=37%
REACTOME_NCAM1_INTERACTIONS	REACTOME_NCAM1_INTERACTIONS		38	-0.32263026	-0.9292953	0.57342654	1.0	1.0	2742	tags=34%, list=16%, signal=41%
KEGG_PATHWAYS_IN_CANCER	KEGG_PATHWAYS_IN_CANCER		320	-0.24389277	-0.92830825	0.7093023	1.0	1.0	2309	tags=14%, list=14%, signal=16%
KEGG_GNRH_SIGNALING_PATHWAY	KEGG_GNRH_SIGNALING_PATHWAY		96	-0.2744386	-0.92658067	0.6425993	1.0	1.0	3491	tags=22%, list=21%, signal=27%
REACTOME_SIGNALING_BY_FGFR_MUTANTS	REACTOME_SIGNALING_BY_FGFR_MUTANTS		43	-0.31335706	-0.92523396	0.58906525	1.0	1.0	2017	tags=21%, list=12%, signal=24%
REACTOME_NUCLEAR_RECEPTOR_TRANSCRIPTION_PATHWAY	REACTOME_NUCLEAR_RECEPTOR_TRANSCRIPTION_PATHWAY		47	-0.3096087	-0.924397	0.57462686	1.0	1.0	2216	tags=21%, list=13%, signal=24%
REACTOME_PROLONGED_ERK_ACTIVATION_EVENTS	REACTOME_PROLONGED_ERK_ACTIVATION_EVENTS		19	-0.37371746	-0.92404515	0.5763359	1.0	1.0	562	tags=5%, list=3%, signal=5%
BIOCARTA_TNFR2_PATHWAY	BIOCARTA_TNFR2_PATHWAY		18	-0.38377154	-0.9240194	0.58365756	1.0	1.0	3803	tags=33%, list=23%, signal=43%
REACTOME_NUCLEAR_SIGNALING_BY_ERBB4	REACTOME_NUCLEAR_SIGNALING_BY_ERBB4		36	-0.3261745	-0.92370665	0.5627306	1.0	1.0	2812	tags=25%, list=17%, signal=30%
REACTOME_DARPP_32_EVENTS	REACTOME_DARPP_32_EVENTS		23	-0.353686	-0.9233682	0.5833333	1.0	1.0	87	tags=4%, list=1%, signal=4%
REACTOME_INNATE_IMMUNE_SYSTEM	REACTOME_INNATE_IMMUNE_SYSTEM		217	-0.24873978	-0.9216735	0.6849315	1.0	1.0	3481	tags=19%, list=21%, signal=24%
REACTOME_ACTIVATION_OF_ATR_IN_RESPONSE_TO_REPLICATION_STRESS	REACTOME_ACTIVATION_OF_ATR_IN_RESPONSE_TO_REPLICATION_STRESS		34	-0.32918996	-0.9214233	0.57789856	1.0	1.0	6617	tags=56%, list=39%, signal=92%
REACTOME_SYNTHESIS_AND_INTERCONVERSION_OF_NUCLEOTIDE_DI_AND_TRIPHOSPHATES	REACTOME_SYNTHESIS_AND_INTERCONVERSION_OF_NUCLEOTIDE_DI_AND_TRIPHOSPHATES		17	-0.3770035	-0.9204793	0.5604396	1.0	1.0	1689	tags=12%, list=10%, signal=13%
PID_P73PATHWAY	PID_P73PATHWAY		75	-0.28452772	-0.91276056	0.61870503	1.0	1.0	3383	tags=20%, list=20%, signal=25%
REACTOME_INHIBITION_OF_VOLTAGE_GATED_CA2_CHANNELS_VIA_GBETA_GAMMA_SUBUNITS	REACTOME_INHIBITION_OF_VOLTAGE_GATED_CA2_CHANNELS_VIA_GBETA_GAMMA_SUBUNITS		25	-0.34655762	-0.91174775	0.6272401	1.0	1.0	2468	tags=24%, list=15%, signal=28%
BIOCARTA_HIVNEF_PATHWAY	BIOCARTA_HIVNEF_PATHWAY		57	-0.2930214	-0.9101079	0.60186917	1.0	1.0	4544	tags=26%, list=27%, signal=36%
KEGG_RENAL_CELL_CARCINOMA	KEGG_RENAL_CELL_CARCINOMA		70	-0.28440896	-0.90873504	0.649635	1.0	1.0	2176	tags=11%, list=13%, signal=13%
BIOCARTA_BAD_PATHWAY	BIOCARTA_BAD_PATHWAY		25	-0.3485983	-0.90817237	0.59586465	1.0	1.0	1060	tags=8%, list=6%, signal=9%
PID_SYNDECAN_2_PATHWAY	PID_SYNDECAN_2_PATHWAY		32	-0.32473177	-0.90737265	0.6069364	1.0	1.0	1216	tags=9%, list=7%, signal=10%
PID_ECADHERIN_KERATINOCYTE_PATHWAY	PID_ECADHERIN_KERATINOCYTE_PATHWAY		20	-0.3636141	-0.9057795	0.6050096	1.0	1.0	1304	tags=10%, list=8%, signal=11%
REACTOME_INWARDLY_RECTIFYING_K_CHANNELS	REACTOME_INWARDLY_RECTIFYING_K_CHANNELS		31	-0.32543182	-0.9030159	0.6234004	1.0	1.0	2468	tags=23%, list=15%, signal=26%
REACTOME_EGFR_DOWNREGULATION	REACTOME_EGFR_DOWNREGULATION		24	-0.34430182	-0.90264773	0.61247635	1.0	1.0	5532	tags=33%, list=33%, signal=50%
REACTOME_SIGNALLING_TO_ERKS	REACTOME_SIGNALLING_TO_ERKS		36	-0.3227341	-0.9020931	0.6458716	1.0	1.0	2629	tags=14%, list=16%, signal=16%
REACTOME_P130CAS_LINKAGE_TO_MAPK_SIGNALING_FOR_INTEGRINS	REACTOME_P130CAS_LINKAGE_TO_MAPK_SIGNALING_FOR_INTEGRINS		15	-0.3814365	-0.9020262	0.5984849	1.0	1.0	1965	tags=20%, list=12%, signal=23%
REACTOME_GLYCOSAMINOGLYCAN_METABOLISM	REACTOME_GLYCOSAMINOGLYCAN_METABOLISM		103	-0.268483	-0.90110046	0.6772983	1.0	1.0	1586	tags=12%, list=9%, signal=13%
REACTOME_IRON_UPTAKE_AND_TRANSPORT	REACTOME_IRON_UPTAKE_AND_TRANSPORT		35	-0.3173535	-0.89739126	0.6101695	1.0	1.0	4073	tags=31%, list=24%, signal=41%
PID_FCER1_PATHWAY	PID_FCER1_PATHWAY		60	-0.2860139	-0.89696175	0.64176244	1.0	1.0	4673	tags=27%, list=28%, signal=37%
PID_RHODOPSIN_PATHWAY	PID_RHODOPSIN_PATHWAY		23	-0.34542143	-0.89430934	0.6259259	1.0	1.0	2546	tags=30%, list=15%, signal=36%
PID_TCR_CALCIUM_PATHWAY	PID_TCR_CALCIUM_PATHWAY		28	-0.3314278	-0.89409745	0.6208897	1.0	1.0	3147	tags=21%, list=19%, signal=26%
KEGG_TASTE_TRANSDUCTION	KEGG_TASTE_TRANSDUCTION		37	-0.31385145	-0.8936171	0.6448598	1.0	1.0	2462	tags=30%, list=15%, signal=35%
REACTOME_BILE_ACID_AND_BILE_SALT_METABOLISM	REACTOME_BILE_ACID_AND_BILE_SALT_METABOLISM		24	-0.344617	-0.8934127	0.6240458	1.0	1.0	3039	tags=33%, list=18%, signal=41%
KEGG_BASAL_TRANSCRIPTION_FACTORS	KEGG_BASAL_TRANSCRIPTION_FACTORS		33	-0.32001904	-0.88855565	0.6294227	1.0	1.0	1225	tags=9%, list=7%, signal=10%
REACTOME_PLATELET_HOMEOSTASIS	REACTOME_PLATELET_HOMEOSTASIS		76	-0.2766523	-0.8885265	0.7356747	1.0	1.0	2546	tags=18%, list=15%, signal=22%
KEGG_PRIMARY_IMMUNODEFICIENCY	KEGG_PRIMARY_IMMUNODEFICIENCY		32	-0.32266855	-0.8869317	0.64416057	1.0	1.0	2186	tags=28%, list=13%, signal=32%
REACTOME_ACTIVATED_POINT_MUTANTS_OF_FGFR2	REACTOME_ACTIVATED_POINT_MUTANTS_OF_FGFR2		16	-0.37925646	-0.8868395	0.6484375	1.0	1.0	2017	tags=38%, list=12%, signal=43%
REACTOME_REGULATION_OF_GENE_EXPRESSION_IN_BETA_CELLS	REACTOME_REGULATION_OF_GENE_EXPRESSION_IN_BETA_CELLS		19	-0.3625069	-0.8865918	0.6475096	1.0	1.0	1359	tags=16%, list=8%, signal=17%
KEGG_RETINOL_METABOLISM	KEGG_RETINOL_METABOLISM		26	-0.33166036	-0.88631064	0.6223022	1.0	1.0	1735	tags=23%, list=10%, signal=26%
REACTOME_PKB_MEDIATED_EVENTS	REACTOME_PKB_MEDIATED_EVENTS		28	-0.33117273	-0.88511115	0.6586621	1.0	1.0	5381	tags=36%, list=32%, signal=53%
BIOCARTA_EIF_PATHWAY	BIOCARTA_EIF_PATHWAY		16	-0.37075764	-0.884082	0.61100566	1.0	1.0	10548	tags=100%, list=63%, signal=270%
REACTOME_NEGATIVE_REGULATION_OF_FGFR_SIGNALING	REACTOME_NEGATIVE_REGULATION_OF_FGFR_SIGNALING		36	-0.31114447	-0.882614	0.6915078	1.0	1.0	2017	tags=22%, list=12%, signal=25%
KEGG_CHRONIC_MYELOID_LEUKEMIA	KEGG_CHRONIC_MYELOID_LEUKEMIA		73	-0.27482235	-0.8798585	0.6987522	1.0	1.0	4586	tags=23%, list=27%, signal=32%
REACTOME_G1_S_SPECIFIC_TRANSCRIPTION	REACTOME_G1_S_SPECIFIC_TRANSCRIPTION		17	-0.36062136	-0.8777089	0.6143667	1.0	1.0	6330	tags=53%, list=38%, signal=85%
ST_G_ALPHA_S_PATHWAY	ST_G_ALPHA_S_PATHWAY		15	-0.37233195	-0.877637	0.6354962	1.0	1.0	2542	tags=20%, list=15%, signal=24%
BIOCARTA_CHREBP2_PATHWAY	BIOCARTA_CHREBP2_PATHWAY		40	-0.30441207	-0.87694544	0.640884	1.0	1.0	2097	tags=8%, list=13%, signal=9%
KEGG_TYROSINE_METABOLISM	KEGG_TYROSINE_METABOLISM		34	-0.31506225	-0.8766974	0.6610487	1.0	1.0	3348	tags=29%, list=20%, signal=37%
PID_P38_ALPHA_BETA_DOWNSTREAM_PATHWAY	PID_P38_ALPHA_BETA_DOWNSTREAM_PATHWAY		37	-0.308395	-0.8742425	0.6877256	1.0	1.0	4888	tags=32%, list=29%, signal=46%
REACTOME_G_ALPHA_Z_SIGNALLING_EVENTS	REACTOME_G_ALPHA_Z_SIGNALLING_EVENTS		44	-0.29308513	-0.8719045	0.7044146	1.0	1.0	2679	tags=23%, list=16%, signal=27%
PID_AURORA_B_PATHWAY	PID_AURORA_B_PATHWAY		39	-0.30734652	-0.8714505	0.68233085	1.0	1.0	718	tags=5%, list=4%, signal=5%
PID_LKB1_PATHWAY	PID_LKB1_PATHWAY		45	-0.29691076	-0.870683	0.6849558	1.0	1.0	4586	tags=31%, list=27%, signal=43%
PID_ERBB1_DOWNSTREAM_PATHWAY	PID_ERBB1_DOWNSTREAM_PATHWAY		105	-0.25711077	-0.8694571	0.759058	1.0	1.0	3117	tags=12%, list=19%, signal=15%
REACTOME_REGULATION_OF_WATER_BALANCE_BY_RENAL_AQUAPORINS	REACTOME_REGULATION_OF_WATER_BALANCE_BY_RENAL_AQUAPORINS		42	-0.302702	-0.86906606	0.7054545	1.0	1.0	2865	tags=21%, list=17%, signal=26%
REACTOME_ANTIGEN_ACTIVATES_B_CELL_RECEPTOR_LEADING_TO_GENERATION_OF_SECOND_MESSENGERS	REACTOME_ANTIGEN_ACTIVATES_B_CELL_RECEPTOR_LEADING_TO_GENERATION_OF_SECOND_MESSENGERS		29	-0.31636664	-0.8684148	0.7030075	1.0	1.0	1914	tags=10%, list=11%, signal=12%
REACTOME_CYTOKINE_SIGNALING_IN_IMMUNE_SYSTEM	REACTOME_CYTOKINE_SIGNALING_IN_IMMUNE_SYSTEM		219	-0.23448904	-0.8680041	0.8581688	1.0	1.0	3803	tags=19%, list=23%, signal=24%
PID_HEDGEHOG_2PATHWAY	PID_HEDGEHOG_2PATHWAY		22	-0.33499265	-0.86547047	0.6780303	1.0	1.0	2034	tags=18%, list=12%, signal=21%
ST_INTEGRIN_SIGNALING_PATHWAY	ST_INTEGRIN_SIGNALING_PATHWAY		80	-0.26597238	-0.863711	0.7452007	1.0	1.0	3491	tags=14%, list=21%, signal=17%
PID_NFKAPPAB_CANONICAL_PATHWAY	PID_NFKAPPAB_CANONICAL_PATHWAY		23	-0.333816	-0.86368144	0.6855576	1.0	1.0	4764	tags=35%, list=28%, signal=49%
REACTOME_GRB2_SOS_PROVIDES_LINKAGE_TO_MAPK_SIGNALING_FOR_INTERGRINS_	REACTOME_GRB2_SOS_PROVIDES_LINKAGE_TO_MAPK_SIGNALING_FOR_INTERGRINS_		15	-0.37262174	-0.86239856	0.6501976	1.0	1.0	1965	tags=20%, list=12%, signal=23%
REACTOME_APOPTOTIC_EXECUTION_PHASE	REACTOME_APOPTOTIC_EXECUTION_PHASE		50	-0.2842074	-0.86199564	0.6863905	1.0	1.0	2843	tags=18%, list=17%, signal=22%
REACTOME_RESPIRATORY_ELECTRON_TRANSPORT	REACTOME_RESPIRATORY_ELECTRON_TRANSPORT		62	-0.2778184	-0.8615317	0.7209302	1.0	1.0	7668	tags=61%, list=46%, signal=113%
KEGG_DORSO_VENTRAL_AXIS_FORMATION	KEGG_DORSO_VENTRAL_AXIS_FORMATION		22	-0.33394268	-0.8613288	0.66015625	1.0	1.0	3631	tags=41%, list=22%, signal=52%
REACTOME_SIGNALING_BY_CONSTITUTIVELY_ACTIVE_EGFR	REACTOME_SIGNALING_BY_CONSTITUTIVELY_ACTIVE_EGFR		17	-0.35799924	-0.86079395	0.6666667	1.0	1.0	1900	tags=12%, list=11%, signal=13%
PID_INTEGRIN1_PATHWAY	PID_INTEGRIN1_PATHWAY		65	-0.27261117	-0.8603412	0.7513612	1.0	1.0	1924	tags=15%, list=11%, signal=17%
PID_NFKAPPAB_ATYPICAL_PATHWAY	PID_NFKAPPAB_ATYPICAL_PATHWAY		17	-0.34964713	-0.8554879	0.6634981	1.0	1.0	1216	tags=12%, list=7%, signal=13%
REACTOME_MITOTIC_G2_G2_M_PHASES	REACTOME_MITOTIC_G2_G2_M_PHASES		77	-0.26372823	-0.8552899	0.7580071	1.0	1.0	6007	tags=38%, list=36%, signal=58%
REACTOME_BIOSYNTHESIS_OF_THE_N_GLYCAN_PRECURSOR_DOLICHOL_LIPID_LINKED_OLIGOSACCHARIDE_LLO_AND_TRANSFER_TO_A_NASCENT_PROTEIN	REACTOME_BIOSYNTHESIS_OF_THE_N_GLYCAN_PRECURSOR_DOLICHOL_LIPID_LINKED_OLIGOSACCHARIDE_LLO_AND_TRANSFER_TO_A_NASCENT_PROTEIN		25	-0.32816398	-0.85475004	0.6946565	1.0	1.0	6672	tags=56%, list=40%, signal=93%
REACTOME_SIGNALING_BY_NOTCH1	REACTOME_SIGNALING_BY_NOTCH1		66	-0.26751864	-0.851504	0.7598499	1.0	1.0	4238	tags=24%, list=25%, signal=32%
KEGG_PRION_DISEASES	KEGG_PRION_DISEASES		33	-0.3064187	-0.8506094	0.73454547	1.0	1.0	2937	tags=24%, list=18%, signal=29%
BIOCARTA_NFAT_PATHWAY	BIOCARTA_NFAT_PATHWAY		51	-0.27618265	-0.85043776	0.7589286	1.0	1.0	1613	tags=10%, list=10%, signal=11%
PID_IL23_PATHWAY	PID_IL23_PATHWAY		36	-0.29539746	-0.8488114	0.7135325	1.0	1.0	1513	tags=14%, list=9%, signal=15%
BIOCARTA_CELLCYCLE_PATHWAY	BIOCARTA_CELLCYCLE_PATHWAY		23	-0.32571974	-0.84778637	0.6976744	1.0	1.0	6984	tags=52%, list=42%, signal=89%
KEGG_JAK_STAT_SIGNALING_PATHWAY	KEGG_JAK_STAT_SIGNALING_PATHWAY		131	-0.24384488	-0.8476772	0.8280142	1.0	1.0	3675	tags=26%, list=22%, signal=33%
REACTOME_APOPTOTIC_CLEAVAGE_OF_CELLULAR_PROTEINS	REACTOME_APOPTOTIC_CLEAVAGE_OF_CELLULAR_PROTEINS		36	-0.29856932	-0.8473381	0.7309833	1.0	1.0	2843	tags=19%, list=17%, signal=23%
REACTOME_INTEGRIN_CELL_SURFACE_INTERACTIONS	REACTOME_INTEGRIN_CELL_SURFACE_INTERACTIONS		77	-0.25952232	-0.84447247	0.7818182	1.0	1.0	2742	tags=19%, list=16%, signal=23%
KEGG_O_GLYCAN_BIOSYNTHESIS	KEGG_O_GLYCAN_BIOSYNTHESIS		25	-0.31918022	-0.8440348	0.73840445	1.0	1.0	2559	tags=28%, list=15%, signal=33%
BIOCARTA_NO2IL12_PATHWAY	BIOCARTA_NO2IL12_PATHWAY		17	-0.34777486	-0.8437793	0.7007435	1.0	1.0	1048	tags=18%, list=6%, signal=19%
REACTOME_INTERFERON_ALPHA_BETA_SIGNALING	REACTOME_INTERFERON_ALPHA_BETA_SIGNALING		38	-0.29566142	-0.84321797	0.72161174	1.0	1.0	5750	tags=42%, list=34%, signal=64%
PID_INSULIN_GLUCOSE_PATHWAY	PID_INSULIN_GLUCOSE_PATHWAY		25	-0.31537864	-0.84186196	0.7282609	1.0	1.0	2328	tags=16%, list=14%, signal=19%
PID_CD40_PATHWAY	PID_CD40_PATHWAY		29	-0.3111892	-0.8386064	0.7356322	1.0	1.0	3358	tags=24%, list=20%, signal=30%
BIOCARTA_ALK_PATHWAY	BIOCARTA_ALK_PATHWAY		37	-0.29044443	-0.8383188	0.7450271	1.0	1.0	2290	tags=19%, list=14%, signal=22%
PID_TCPTP_PATHWAY	PID_TCPTP_PATHWAY		41	-0.287453	-0.8380428	0.75327104	1.0	1.0	1914	tags=15%, list=11%, signal=16%
REACTOME_OPIOID_SIGNALLING	REACTOME_OPIOID_SIGNALLING		76	-0.2558197	-0.83427453	0.8154982	1.0	1.0	2546	tags=14%, list=15%, signal=17%
KEGG_ALZHEIMERS_DISEASE	KEGG_ALZHEIMERS_DISEASE		153	-0.23438118	-0.8342448	0.9005146	1.0	1.0	3841	tags=16%, list=23%, signal=20%
PID_ER_NONGENOMIC_PATHWAY	PID_ER_NONGENOMIC_PATHWAY		41	-0.2853055	-0.8342384	0.7490775	1.0	1.0	2216	tags=15%, list=13%, signal=17%
BIOCARTA_CREB_PATHWAY	BIOCARTA_CREB_PATHWAY		26	-0.31240055	-0.8320263	0.7542533	1.0	1.0	87	tags=4%, list=1%, signal=4%
REACTOME_TRANSLATION	REACTOME_TRANSLATION		138	-0.23516311	-0.82896006	0.8992933	1.0	1.0	12846	tags=100%, list=77%, signal=425%
REACTOME_RESOLUTION_OF_AP_SITES_VIA_THE_MULTIPLE_NUCLEOTIDE_PATCH_REPLACEMENT_PATHWAY	REACTOME_RESOLUTION_OF_AP_SITES_VIA_THE_MULTIPLE_NUCLEOTIDE_PATCH_REPLACEMENT_PATHWAY		17	-0.33686376	-0.82789373	0.7039848	1.0	1.0	6178	tags=53%, list=37%, signal=84%
KEGG_BIOSYNTHESIS_OF_UNSATURATED_FATTY_ACIDS	KEGG_BIOSYNTHESIS_OF_UNSATURATED_FATTY_ACIDS		19	-0.3327505	-0.8278546	0.7176685	1.0	1.0	935	tags=11%, list=6%, signal=11%
KEGG_TGF_BETA_SIGNALING_PATHWAY	KEGG_TGF_BETA_SIGNALING_PATHWAY		85	-0.2520219	-0.8274321	0.8315972	1.0	1.0	2838	tags=21%, list=17%, signal=25%
PID_RB_1PATHWAY	PID_RB_1PATHWAY		63	-0.2637526	-0.8263272	0.79746836	1.0	1.0	1764	tags=8%, list=11%, signal=9%
PID_NCADHERIN_PATHWAY	PID_NCADHERIN_PATHWAY		33	-0.2976064	-0.8262912	0.7536232	1.0	1.0	4615	tags=24%, list=28%, signal=33%
REACTOME_RESPIRATORY_ELECTRON_TRANSPORT_ATP_SYNTHESIS_BY_CHEMIOSMOTIC_COUPLING_AND_HEAT_PRODUCTION_BY_UNCOUPLING_PROTEINS_	REACTOME_RESPIRATORY_ELECTRON_TRANSPORT_ATP_SYNTHESIS_BY_CHEMIOSMOTIC_COUPLING_AND_HEAT_PRODUCTION_BY_UNCOUPLING_PROTEINS_		78	-0.25430486	-0.82484466	0.8392555	1.0	1.0	7453	tags=54%, list=44%, signal=97%
REACTOME_RECRUITMENT_OF_MITOTIC_CENTROSOME_PROTEINS_AND_COMPLEXES	REACTOME_RECRUITMENT_OF_MITOTIC_CENTROSOME_PROTEINS_AND_COMPLEXES		62	-0.26195386	-0.8225162	0.8168224	1.0	1.0	5319	tags=31%, list=32%, signal=45%
BIOCARTA_GPCR_PATHWAY	BIOCARTA_GPCR_PATHWAY		33	-0.2973484	-0.8207916	0.7839851	1.0	1.0	1030	tags=6%, list=6%, signal=6%
PID_EPHA_FWDPATHWAY	PID_EPHA_FWDPATHWAY		34	-0.29431787	-0.8198221	0.7522442	1.0	1.0	3354	tags=29%, list=20%, signal=37%
REACTOME_PYRUVATE_METABOLISM_AND_CITRIC_ACID_TCA_CYCLE	REACTOME_PYRUVATE_METABOLISM_AND_CITRIC_ACID_TCA_CYCLE		40	-0.2812035	-0.81812996	0.78	1.0	1.0	1925	tags=8%, list=11%, signal=8%
REACTOME_CYCLIN_A_B1_ASSOCIATED_EVENTS_DURING_G2_M_TRANSITION	REACTOME_CYCLIN_A_B1_ASSOCIATED_EVENTS_DURING_G2_M_TRANSITION		15	-0.34983405	-0.8181016	0.7104762	1.0	1.0	5319	tags=33%, list=32%, signal=49%
REACTOME_FGFR_LIGAND_BINDING_AND_ACTIVATION	REACTOME_FGFR_LIGAND_BINDING_AND_ACTIVATION		22	-0.3182825	-0.81790054	0.740038	1.0	1.0	2017	tags=32%, list=12%, signal=36%
REACTOME_SHC_MEDIATED_CASCADE	REACTOME_SHC_MEDIATED_CASCADE		28	-0.30742443	-0.8175688	0.7854546	1.0	1.0	2017	tags=25%, list=12%, signal=28%
REACTOME_SRP_DEPENDENT_COTRANSLATIONAL_PROTEIN_TARGETING_TO_MEMBRANE	REACTOME_SRP_DEPENDENT_COTRANSLATIONAL_PROTEIN_TARGETING_TO_MEMBRANE		101	-0.2452105	-0.8172982	0.8803419	1.0	1.0	12670	tags=100%, list=76%, signal=408%
BIOCARTA_P53HYPOXIA_PATHWAY	BIOCARTA_P53HYPOXIA_PATHWAY		22	-0.32044125	-0.8163133	0.7220149	1.0	1.0	293	tags=5%, list=2%, signal=5%
KEGG_AUTOIMMUNE_THYROID_DISEASE	KEGG_AUTOIMMUNE_THYROID_DISEASE		23	-0.3155928	-0.816249	0.740668	1.0	1.0	2526	tags=26%, list=15%, signal=31%
REACTOME_INTERFERON_SIGNALING	REACTOME_INTERFERON_SIGNALING		113	-0.23625337	-0.81543887	0.8811189	1.0	1.0	3514	tags=16%, list=21%, signal=20%
PID_AJDISS_2PATHWAY	PID_AJDISS_2PATHWAY		48	-0.27265298	-0.8151431	0.8151571	1.0	1.0	1663	tags=13%, list=10%, signal=14%
KEGG_NOTCH_SIGNALING_PATHWAY	KEGG_NOTCH_SIGNALING_PATHWAY		46	-0.27450296	-0.8135366	0.8138196	1.0	1.0	3769	tags=26%, list=22%, signal=34%
REACTOME_CDT1_ASSOCIATION_WITH_THE_CDC6_ORC_ORIGIN_COMPLEX	REACTOME_CDT1_ASSOCIATION_WITH_THE_CDC6_ORC_ORIGIN_COMPLEX		54	-0.26488203	-0.81311643	0.83022386	1.0	1.0	12330	tags=100%, list=74%, signal=378%
REACTOME_TIGHT_JUNCTION_INTERACTIONS	REACTOME_TIGHT_JUNCTION_INTERACTIONS		29	-0.302159	-0.8127976	0.7982301	1.0	1.0	2503	tags=24%, list=15%, signal=28%
PID_TRAIL_PATHWAY	PID_TRAIL_PATHWAY		23	-0.30987293	-0.8124788	0.74217314	1.0	1.0	2270	tags=13%, list=14%, signal=15%
REACTOME_IL1_SIGNALING	REACTOME_IL1_SIGNALING		38	-0.28556547	-0.81000054	0.78507996	1.0	1.0	5376	tags=42%, list=32%, signal=62%
REACTOME_SIGNAL_TRANSDUCTION_BY_L1	REACTOME_SIGNAL_TRANSDUCTION_BY_L1		34	-0.28619152	-0.8089894	0.8183453	1.0	1.0	3929	tags=21%, list=23%, signal=27%
BIOCARTA_NFKB_PATHWAY	BIOCARTA_NFKB_PATHWAY		23	-0.31177938	-0.80691606	0.7682243	1.0	1.0	4544	tags=35%, list=27%, signal=48%
PID_AR_TF_PATHWAY	PID_AR_TF_PATHWAY		50	-0.26588497	-0.8052821	0.81751823	1.0	1.0	3053	tags=16%, list=18%, signal=20%
KEGG_NEUROTROPHIN_SIGNALING_PATHWAY	KEGG_NEUROTROPHIN_SIGNALING_PATHWAY		125	-0.22859879	-0.8034571	0.916221	1.0	1.0	1961	tags=10%, list=12%, signal=11%
KEGG_PROXIMAL_TUBULE_BICARBONATE_RECLAMATION	KEGG_PROXIMAL_TUBULE_BICARBONATE_RECLAMATION		22	-0.3132317	-0.8018051	0.765233	1.0	1.0	5009	tags=45%, list=30%, signal=65%
KEGG_ENDOCYTOSIS	KEGG_ENDOCYTOSIS		168	-0.2209129	-0.80131334	0.9599303	1.0	1.0	2293	tags=11%, list=14%, signal=13%
REACTOME_TCA_CYCLE_AND_RESPIRATORY_ELECTRON_TRANSPORT	REACTOME_TCA_CYCLE_AND_RESPIRATORY_ELECTRON_TRANSPORT		114	-0.23368385	-0.80099434	0.9284437	1.0	1.0	7676	tags=57%, list=46%, signal=105%
ST_B_CELL_ANTIGEN_RECEPTOR	ST_B_CELL_ANTIGEN_RECEPTOR		38	-0.28320605	-0.8008053	0.7932961	1.0	1.0	2644	tags=16%, list=16%, signal=19%
REACTOME_PYRUVATE_METABOLISM	REACTOME_PYRUVATE_METABOLISM		18	-0.32310674	-0.80074024	0.7514451	1.0	1.0	1925	tags=11%, list=11%, signal=13%
ST_ADRENERGIC	ST_ADRENERGIC		33	-0.28772995	-0.8002758	0.7817164	1.0	1.0	2468	tags=18%, list=15%, signal=21%
REACTOME_SCF_BETA_TRCP_MEDIATED_DEGRADATION_OF_EMI1	REACTOME_SCF_BETA_TRCP_MEDIATED_DEGRADATION_OF_EMI1		49	-0.26480272	-0.80009955	0.8336252	1.0	1.0	12330	tags=100%, list=74%, signal=378%
ST_INTERLEUKIN_4_PATHWAY	ST_INTERLEUKIN_4_PATHWAY		23	-0.31173807	-0.7999105	0.78252786	1.0	1.0	3491	tags=17%, list=21%, signal=22%
REACTOME_FRS2_MEDIATED_CASCADE	REACTOME_FRS2_MEDIATED_CASCADE		36	-0.2834682	-0.7991594	0.8508287	1.0	1.0	2017	tags=19%, list=12%, signal=22%
KEGG_SMALL_CELL_LUNG_CANCER	KEGG_SMALL_CELL_LUNG_CANCER		82	-0.24667807	-0.798586	0.879562	1.0	1.0	3524	tags=20%, list=21%, signal=25%
REACTOME_GENERIC_TRANSCRIPTION_PATHWAY	REACTOME_GENERIC_TRANSCRIPTION_PATHWAY		187	-0.21734995	-0.79858077	0.96637166	1.0	1.0	3697	tags=23%, list=22%, signal=29%
REACTOME_ENERGY_DEPENDENT_REGULATION_OF_MTOR_BY_LKB1_AMPK	REACTOME_ENERGY_DEPENDENT_REGULATION_OF_MTOR_BY_LKB1_AMPK		17	-0.33050188	-0.79646474	0.7609108	1.0	1.0	3893	tags=29%, list=23%, signal=38%
REACTOME_MAP_KINASE_ACTIVATION_IN_TLR_CASCADE	REACTOME_MAP_KINASE_ACTIVATION_IN_TLR_CASCADE		49	-0.26710606	-0.795408	0.8495238	1.0	1.0	5376	tags=29%, list=32%, signal=42%
REACTOME_UNFOLDED_PROTEIN_RESPONSE	REACTOME_UNFOLDED_PROTEIN_RESPONSE		71	-0.24704328	-0.7952365	0.886121	1.0	1.0	4834	tags=23%, list=29%, signal=32%
REACTOME_STRIATED_MUSCLE_CONTRACTION	REACTOME_STRIATED_MUSCLE_CONTRACTION		27	-0.29980594	-0.79507065	0.80492425	1.0	1.0	1893	tags=19%, list=11%, signal=21%
REACTOME_JNK_C_JUN_KINASES_PHOSPHORYLATION_AND_ACTIVATION_MEDIATED_BY_ACTIVATED_HUMAN_TAK1	REACTOME_JNK_C_JUN_KINASES_PHOSPHORYLATION_AND_ACTIVATION_MEDIATED_BY_ACTIVATED_HUMAN_TAK1		16	-0.3366427	-0.7943566	0.7869159	1.0	1.0	5376	tags=38%, list=32%, signal=55%
REACTOME_PURINE_METABOLISM	REACTOME_PURINE_METABOLISM		33	-0.28344122	-0.7942005	0.81914896	1.0	1.0	6183	tags=33%, list=37%, signal=53%
KEGG_GLYCOLYSIS_GLUCONEOGENESIS	KEGG_GLYCOLYSIS_GLUCONEOGENESIS		54	-0.25940123	-0.79072297	0.8579137	1.0	1.0	4012	tags=26%, list=24%, signal=34%
REACTOME_CDK_MEDIATED_PHOSPHORYLATION_AND_REMOVAL_OF_CDC6	REACTOME_CDK_MEDIATED_PHOSPHORYLATION_AND_REMOVAL_OF_CDC6		46	-0.26475516	-0.79059416	0.83870965	1.0	1.0	12330	tags=100%, list=74%, signal=378%
REACTOME_SPHINGOLIPID_METABOLISM	REACTOME_SPHINGOLIPID_METABOLISM		61	-0.2496563	-0.789856	0.86121	1.0	1.0	2845	tags=20%, list=17%, signal=24%
KEGG_STEROID_HORMONE_BIOSYNTHESIS	KEGG_STEROID_HORMONE_BIOSYNTHESIS		24	-0.30280972	-0.78915745	0.8087121	1.0	1.0	669	tags=13%, list=4%, signal=13%
REACTOME_DESTABILIZATION_OF_MRNA_BY_AUF1_HNRNP_D0	REACTOME_DESTABILIZATION_OF_MRNA_BY_AUF1_HNRNP_D0		50	-0.26481858	-0.7878551	0.8548387	1.0	1.0	12330	tags=100%, list=74%, signal=378%
PID_BETA_CATENIN_NUC_PATHWAY	PID_BETA_CATENIN_NUC_PATHWAY		78	-0.24154855	-0.78730965	0.90213525	1.0	1.0	1368	tags=10%, list=8%, signal=11%
SA_B_CELL_RECEPTOR_COMPLEXES	SA_B_CELL_RECEPTOR_COMPLEXES		24	-0.29690808	-0.78606683	0.7935368	1.0	1.0	5878	tags=38%, list=35%, signal=58%
PID_AR_NONGENOMIC_PATHWAY	PID_AR_NONGENOMIC_PATHWAY		31	-0.28504914	-0.7840385	0.8136531	1.0	1.0	1693	tags=13%, list=10%, signal=14%
REACTOME_SIGNALING_BY_NOTCH	REACTOME_SIGNALING_BY_NOTCH		94	-0.23530605	-0.7834121	0.92086333	1.0	1.0	5127	tags=29%, list=31%, signal=41%
REACTOME_ADAPTIVE_IMMUNE_SYSTEM	REACTOME_ADAPTIVE_IMMUNE_SYSTEM		471	-0.19657451	-0.7831484	1.0	1.0	1.0	2626	tags=10%, list=16%, signal=11%
REACTOME_GLYCOLYSIS	REACTOME_GLYCOLYSIS		26	-0.29554448	-0.7825137	0.8243243	1.0	1.0	208	tags=4%, list=1%, signal=4%
REACTOME_TRIF_MEDIATED_TLR3_SIGNALING	REACTOME_TRIF_MEDIATED_TLR3_SIGNALING		70	-0.24421082	-0.78196305	0.8920863	1.0	1.0	6135	tags=37%, list=37%, signal=58%
BIOCARTA_GATA3_PATHWAY	BIOCARTA_GATA3_PATHWAY		15	-0.33890784	-0.78151774	0.76666665	1.0	1.0	2149	tags=20%, list=13%, signal=23%
BIOCARTA_CK1_PATHWAY	BIOCARTA_CK1_PATHWAY		16	-0.323259	-0.7808626	0.7777778	1.0	1.0	87	tags=6%, list=1%, signal=6%
PID_IGF1_PATHWAY	PID_IGF1_PATHWAY		30	-0.28503683	-0.77960956	0.8227612	1.0	1.0	1165	tags=7%, list=7%, signal=7%
PID_HIF2PATHWAY	PID_HIF2PATHWAY		34	-0.2740444	-0.7795302	0.83870965	1.0	1.0	2077	tags=12%, list=12%, signal=13%
KEGG_CITRATE_CYCLE_TCA_CYCLE	KEGG_CITRATE_CYCLE_TCA_CYCLE		30	-0.28442377	-0.77887076	0.8141264	1.0	1.0	7676	tags=57%, list=46%, signal=104%
PID_BARD1_PATHWAY	PID_BARD1_PATHWAY		29	-0.2838583	-0.7786129	0.80078125	1.0	1.0	5748	tags=41%, list=34%, signal=63%
REACTOME_DIABETES_PATHWAYS	REACTOME_DIABETES_PATHWAYS		120	-0.22715874	-0.7774836	0.94655174	1.0	1.0	3063	tags=15%, list=18%, signal=18%
REACTOME_MYD88_MAL_CASCADE_INITIATED_ON_PLASMA_MEMBRANE	REACTOME_MYD88_MAL_CASCADE_INITIATED_ON_PLASMA_MEMBRANE		78	-0.24016841	-0.776048	0.9	1.0	1.0	5726	tags=32%, list=34%, signal=48%
BIOCARTA_VIP_PATHWAY	BIOCARTA_VIP_PATHWAY		25	-0.29824343	-0.77588373	0.82912624	1.0	1.0	87	tags=4%, list=1%, signal=4%
REACTOME_ACTIVATED_TLR4_SIGNALLING	REACTOME_ACTIVATED_TLR4_SIGNALLING		88	-0.2327766	-0.77578175	0.91858405	1.0	1.0	5726	tags=32%, list=34%, signal=48%
REACTOME_ER_PHAGOSOME_PATHWAY	REACTOME_ER_PHAGOSOME_PATHWAY		53	-0.2517516	-0.7721312	0.8861646	1.0	1.0	12549	tags=100%, list=75%, signal=397%
REACTOME_ACTIVATION_OF_CHAPERONE_GENES_BY_XBP1S	REACTOME_ACTIVATION_OF_CHAPERONE_GENES_BY_XBP1S		42	-0.2622976	-0.7715992	0.8485401	1.0	1.0	4834	tags=24%, list=29%, signal=33%
BIOCARTA_SHH_PATHWAY	BIOCARTA_SHH_PATHWAY		15	-0.32313868	-0.77029526	0.79183674	1.0	1.0	87	tags=7%, list=1%, signal=7%
KEGG_PROPANOATE_METABOLISM	KEGG_PROPANOATE_METABOLISM		30	-0.28121516	-0.769411	0.8357934	1.0	1.0	3472	tags=30%, list=21%, signal=38%
REACTOME_BASE_EXCISION_REPAIR	REACTOME_BASE_EXCISION_REPAIR		19	-0.30983454	-0.76925313	0.79696393	1.0	1.0	6178	tags=53%, list=37%, signal=83%
BIOCARTA_GSK3_PATHWAY	BIOCARTA_GSK3_PATHWAY		27	-0.29017955	-0.76855654	0.83639705	1.0	1.0	3315	tags=19%, list=20%, signal=23%
REACTOME_ACTIVATION_OF_GENES_BY_ATF4	REACTOME_ACTIVATION_OF_GENES_BY_ATF4		22	-0.2983536	-0.7671495	0.82194614	1.0	1.0	2460	tags=14%, list=15%, signal=16%
BIOCARTA_IL3_PATHWAY	BIOCARTA_IL3_PATHWAY		15	-0.32351106	-0.7669393	0.77256316	1.0	1.0	5878	tags=40%, list=35%, signal=62%
KEGG_AMINO_SUGAR_AND_NUCLEOTIDE_SUGAR_METABOLISM	KEGG_AMINO_SUGAR_AND_NUCLEOTIDE_SUGAR_METABOLISM		44	-0.25651488	-0.7662606	0.88640594	1.0	1.0	6086	tags=43%, list=36%, signal=68%
BIOCARTA_IL2RB_PATHWAY	BIOCARTA_IL2RB_PATHWAY		37	-0.26409516	-0.7659174	0.8690909	1.0	1.0	3358	tags=16%, list=20%, signal=20%
REACTOME_METABOLISM_OF_PROTEINS	REACTOME_METABOLISM_OF_PROTEINS		394	-0.19575898	-0.76579493	1.0	1.0	1.0	2165	tags=7%, list=13%, signal=7%
BIOCARTA_COMP_PATHWAY	BIOCARTA_COMP_PATHWAY		17	-0.31911442	-0.7656531	0.7981132	1.0	1.0	3481	tags=47%, list=21%, signal=59%
REACTOME_G2_M_CHECKPOINTS	REACTOME_G2_M_CHECKPOINTS		40	-0.2617911	-0.76384246	0.89365673	1.0	1.0	6617	tags=50%, list=39%, signal=82%
BIOCARTA_UCALPAIN_PATHWAY	BIOCARTA_UCALPAIN_PATHWAY		17	-0.3190927	-0.76329416	0.80943394	1.0	1.0	3432	tags=29%, list=20%, signal=37%
PID_FOXM1_PATHWAY	PID_FOXM1_PATHWAY		39	-0.26458472	-0.7621112	0.870229	1.0	1.0	5927	tags=41%, list=35%, signal=63%
PID_AVB3_OPN_PATHWAY	PID_AVB3_OPN_PATHWAY		31	-0.28157884	-0.76081055	0.86471665	1.0	1.0	4651	tags=23%, list=28%, signal=31%
KEGG_FC_EPSILON_RI_SIGNALING_PATHWAY	KEGG_FC_EPSILON_RI_SIGNALING_PATHWAY		77	-0.23266679	-0.7581108	0.93333334	1.0	1.0	3991	tags=26%, list=24%, signal=34%
KEGG_ALANINE_ASPARTATE_AND_GLUTAMATE_METABOLISM	KEGG_ALANINE_ASPARTATE_AND_GLUTAMATE_METABOLISM		30	-0.28045604	-0.7526469	0.86413044	1.0	1.0	273	tags=7%, list=2%, signal=7%
REACTOME_POST_TRANSLATIONAL_PROTEIN_MODIFICATION	REACTOME_POST_TRANSLATIONAL_PROTEIN_MODIFICATION		164	-0.20957386	-0.75156593	0.98450947	1.0	1.0	2165	tags=11%, list=13%, signal=12%
REACTOME_GENERATION_OF_SECOND_MESSENGER_MOLECULES	REACTOME_GENERATION_OF_SECOND_MESSENGER_MOLECULES		20	-0.3029574	-0.75058836	0.8318099	1.0	1.0	2060	tags=20%, list=12%, signal=23%
PID_MET_PATHWAY	PID_MET_PATHWAY		80	-0.2291973	-0.74876237	0.9431616	1.0	1.0	4615	tags=24%, list=28%, signal=33%
KEGG_PENTOSE_PHOSPHATE_PATHWAY	KEGG_PENTOSE_PHOSPHATE_PATHWAY		26	-0.28352895	-0.74841464	0.8512241	1.0	1.0	1621	tags=12%, list=10%, signal=13%
BIOCARTA_RELA_PATHWAY	BIOCARTA_RELA_PATHWAY		16	-0.30862525	-0.7479442	0.8309091	1.0	1.0	4544	tags=31%, list=27%, signal=43%
REACTOME_NFKB_AND_MAP_KINASES_ACTIVATION_MEDIATED_BY_TLR4_SIGNALING_REPERTOIRE	REACTOME_NFKB_AND_MAP_KINASES_ACTIVATION_MEDIATED_BY_TLR4_SIGNALING_REPERTOIRE		68	-0.23471883	-0.74517626	0.9255121	1.0	1.0	6135	tags=35%, list=37%, signal=55%
KEGG_RNA_DEGRADATION	KEGG_RNA_DEGRADATION		55	-0.24489853	-0.74517554	0.92896175	1.0	1.0	891	tags=4%, list=5%, signal=4%
BIOCARTA_CCR5_PATHWAY	BIOCARTA_CCR5_PATHWAY		17	-0.309853	-0.7441291	0.81835204	1.0	1.0	1718	tags=18%, list=10%, signal=20%
REACTOME_ACTIVATION_OF_THE_PRE_REPLICATIVE_COMPLEX	REACTOME_ACTIVATION_OF_THE_PRE_REPLICATIVE_COMPLEX		29	-0.27301314	-0.7410339	0.8886861	1.0	1.0	6143	tags=45%, list=37%, signal=71%
KEGG_PURINE_METABOLISM	KEGG_PURINE_METABOLISM		152	-0.20575804	-0.73910093	0.99463326	1.0	1.0	4201	tags=22%, list=25%, signal=29%
REACTOME_METABOLISM_OF_CARBOHYDRATES	REACTOME_METABOLISM_OF_CARBOHYDRATES		220	-0.20088747	-0.73892754	1.0	1.0	1.0	1586	tags=7%, list=9%, signal=8%
REACTOME_PI_3K_CASCADE	REACTOME_PI_3K_CASCADE		54	-0.24219921	-0.7369493	0.94234234	1.0	1.0	2017	tags=15%, list=12%, signal=17%
BIOCARTA_TPO_PATHWAY	BIOCARTA_TPO_PATHWAY		24	-0.2781228	-0.73460615	0.8980322	1.0	1.0	511	tags=4%, list=3%, signal=4%
REACTOME_LYSOSOME_VESICLE_BIOGENESIS	REACTOME_LYSOSOME_VESICLE_BIOGENESIS		21	-0.28945845	-0.73394275	0.8603774	1.0	1.0	7111	tags=48%, list=42%, signal=83%
REACTOME_PI3K_EVENTS_IN_ERBB2_SIGNALING	REACTOME_PI3K_EVENTS_IN_ERBB2_SIGNALING		42	-0.25174084	-0.7338311	0.91926605	1.0	1.0	4728	tags=26%, list=28%, signal=36%
BIOCARTA_GH_PATHWAY	BIOCARTA_GH_PATHWAY		28	-0.26914	-0.7326452	0.88145316	1.0	1.0	2812	tags=21%, list=17%, signal=26%
REACTOME_VIF_MEDIATED_DEGRADATION_OF_APOBEC3G	REACTOME_VIF_MEDIATED_DEGRADATION_OF_APOBEC3G		48	-0.24317528	-0.73229754	0.9186691	1.0	1.0	12691	tags=100%, list=76%, signal=411%
REACTOME_PERK_REGULATED_GENE_EXPRESSION	REACTOME_PERK_REGULATED_GENE_EXPRESSION		25	-0.280808	-0.7309524	0.8675373	1.0	1.0	2460	tags=12%, list=15%, signal=14%
PID_NFAT_TFPATHWAY	PID_NFAT_TFPATHWAY		45	-0.2525573	-0.7299556	0.9214559	1.0	1.0	3463	tags=24%, list=21%, signal=31%
REACTOME_MITOCHONDRIAL_TRNA_AMINOACYLATION	REACTOME_MITOCHONDRIAL_TRNA_AMINOACYLATION		21	-0.28713363	-0.72807884	0.8715596	1.0	1.0	6344	tags=57%, list=38%, signal=92%
BIOCARTA_PTDINS_PATHWAY	BIOCARTA_PTDINS_PATHWAY		23	-0.28060982	-0.72541934	0.88309354	1.0	1.0	331	tags=4%, list=2%, signal=4%
REACTOME_EXTENSION_OF_TELOMERES	REACTOME_EXTENSION_OF_TELOMERES		27	-0.26901343	-0.7253879	0.8833333	1.0	1.0	6617	tags=56%, list=39%, signal=92%
REACTOME_SHC1_EVENTS_IN_ERBB4_SIGNALING	REACTOME_SHC1_EVENTS_IN_ERBB4_SIGNALING		20	-0.28706905	-0.72446495	0.88095236	1.0	1.0	441	tags=5%, list=3%, signal=5%
PID_ARF6_DOWNSTREAM_PATHWAY	PID_ARF6_DOWNSTREAM_PATHWAY		15	-0.29855075	-0.7200301	0.8693182	1.0	1.0	1069	tags=7%, list=6%, signal=7%
KEGG_PEROXISOME	KEGG_PEROXISOME		78	-0.21912393	-0.7191301	0.9716312	1.0	1.0	2230	tags=12%, list=13%, signal=13%
KEGG_PARKINSONS_DISEASE	KEGG_PARKINSONS_DISEASE		109	-0.2085267	-0.71809405	0.9904762	1.0	1.0	1205	tags=5%, list=7%, signal=5%
KEGG_FC_GAMMA_R_MEDIATED_PHAGOCYTOSIS	KEGG_FC_GAMMA_R_MEDIATED_PHAGOCYTOSIS		90	-0.21750742	-0.71761185	0.98734176	1.0	1.0	203	tags=3%, list=1%, signal=3%
REACTOME_CYTOSOLIC_TRNA_AMINOACYLATION	REACTOME_CYTOSOLIC_TRNA_AMINOACYLATION		23	-0.2754498	-0.71387327	0.8752399	1.0	1.0	12145	tags=100%, list=72%, signal=363%
KEGG_DNA_REPLICATION	KEGG_DNA_REPLICATION		35	-0.25409508	-0.71105206	0.90076333	1.0	1.0	7437	tags=63%, list=44%, signal=113%
REACTOME_MITOTIC_G1_G1_S_PHASES	REACTOME_MITOTIC_G1_G1_S_PHASES		128	-0.20573786	-0.7103494	0.99281865	1.0	1.0	7024	tags=40%, list=42%, signal=68%
REACTOME_PKA_MEDIATED_PHOSPHORYLATION_OF_CREB	REACTOME_PKA_MEDIATED_PHOSPHORYLATION_OF_CREB		16	-0.29533353	-0.7081003	0.85880077	1.0	1.0	87	tags=6%, list=1%, signal=6%
REACTOME_TRANSPORT_OF_MATURE_MRNA_DERIVED_FROM_AN_INTRONLESS_TRANSCRIPT	REACTOME_TRANSPORT_OF_MATURE_MRNA_DERIVED_FROM_AN_INTRONLESS_TRANSCRIPT		30	-0.25505322	-0.7042765	0.9142857	1.0	1.0	12488	tags=100%, list=75%, signal=392%
BIOCARTA_MAL_PATHWAY	BIOCARTA_MAL_PATHWAY		19	-0.28837317	-0.70365846	0.9009524	1.0	1.0	2344	tags=11%, list=14%, signal=12%
REACTOME_ERK_MAPK_TARGETS	REACTOME_ERK_MAPK_TARGETS		21	-0.2775794	-0.70165837	0.88847584	1.0	1.0	5038	tags=24%, list=30%, signal=34%
KEGG_GLIOMA	KEGG_GLIOMA		64	-0.22274424	-0.7005825	0.9684015	1.0	1.0	5509	tags=34%, list=33%, signal=51%
PID_INSULIN_PATHWAY	PID_INSULIN_PATHWAY		45	-0.23568696	-0.69623035	0.95627373	1.0	1.0	1464	tags=9%, list=9%, signal=10%
PID_PRL_SIGNALING_EVENTS_PATHWAY	PID_PRL_SIGNALING_EVENTS_PATHWAY		22	-0.2733353	-0.6957935	0.9137615	1.0	1.0	2432	tags=9%, list=15%, signal=11%
KEGG_SNARE_INTERACTIONS_IN_VESICULAR_TRANSPORT	KEGG_SNARE_INTERACTIONS_IN_VESICULAR_TRANSPORT		35	-0.24219516	-0.69486165	0.93345326	1.0	1.0	5487	tags=37%, list=33%, signal=55%
REACTOME_INTERACTIONS_OF_VPR_WITH_HOST_CELLULAR_PROTEINS	REACTOME_INTERACTIONS_OF_VPR_WITH_HOST_CELLULAR_PROTEINS		29	-0.25503796	-0.69424814	0.936803	1.0	1.0	12488	tags=100%, list=75%, signal=392%
BIOCARTA_PGC1A_PATHWAY	BIOCARTA_PGC1A_PATHWAY		22	-0.2713455	-0.6922055	0.91320753	1.0	1.0	4666	tags=27%, list=28%, signal=38%
REACTOME_TAK1_ACTIVATES_NFKB_BY_PHOSPHORYLATION_AND_ACTIVATION_OF_IKKS_COMPLEX	REACTOME_TAK1_ACTIVATES_NFKB_BY_PHOSPHORYLATION_AND_ACTIVATION_OF_IKKS_COMPLEX		21	-0.27872056	-0.69100463	0.90448344	1.0	1.0	5726	tags=43%, list=34%, signal=65%
REACTOME_NGF_SIGNALLING_VIA_TRKA_FROM_THE_PLASMA_MEMBRANE	REACTOME_NGF_SIGNALLING_VIA_TRKA_FROM_THE_PLASMA_MEMBRANE		133	-0.19612442	-0.69090533	0.9982669	1.0	1.0	2629	tags=10%, list=16%, signal=12%
PID_HIF1_TFPATHWAY	PID_HIF1_TFPATHWAY		65	-0.21597086	-0.68865764	0.97316635	1.0	1.0	2440	tags=12%, list=15%, signal=14%
REACTOME_S_PHASE	REACTOME_S_PHASE		106	-0.20221074	-0.68827945	0.9929701	1.0	1.0	13387	tags=100%, list=80%, signal=495%
REACTOME_TRAF6_MEDIATED_NFKB_ACTIVATION	REACTOME_TRAF6_MEDIATED_NFKB_ACTIVATION		19	-0.2753743	-0.68683064	0.9011194	1.0	1.0	5088	tags=42%, list=30%, signal=60%
BIOCARTA_LAIR_PATHWAY	BIOCARTA_LAIR_PATHWAY		16	-0.2879295	-0.6853984	0.900369	1.0	1.0	3514	tags=31%, list=21%, signal=40%
REACTOME_DESTABILIZATION_OF_MRNA_BY_KSRP	REACTOME_DESTABILIZATION_OF_MRNA_BY_KSRP		16	-0.2880439	-0.68437886	0.90625	1.0	1.0	4711	tags=25%, list=28%, signal=35%
BIOCARTA_AGR_PATHWAY	BIOCARTA_AGR_PATHWAY		35	-0.240851	-0.68363404	0.94274807	1.0	1.0	1216	tags=9%, list=7%, signal=9%
KEGG_B_CELL_RECEPTOR_SIGNALING_PATHWAY	KEGG_B_CELL_RECEPTOR_SIGNALING_PATHWAY		72	-0.2133165	-0.6831464	0.98415494	1.0	1.0	3117	tags=14%, list=19%, signal=17%
REACTOME_TRANSPORT_OF_RIBONUCLEOPROTEINS_INTO_THE_HOST_NUCLEUS	REACTOME_TRANSPORT_OF_RIBONUCLEOPROTEINS_INTO_THE_HOST_NUCLEUS		25	-0.254977	-0.6827049	0.9457944	1.0	1.0	12488	tags=100%, list=75%, signal=392%
REACTOME_G1_S_TRANSITION	REACTOME_G1_S_TRANSITION		104	-0.20218645	-0.6818688	0.9946714	1.0	1.0	13387	tags=100%, list=80%, signal=495%
REACTOME_INFLUENZA_LIFE_CYCLE	REACTOME_INFLUENZA_LIFE_CYCLE		126	-0.19505593	-0.6802153	0.9981785	1.0	1.0	13510	tags=100%, list=81%, signal=513%
KEGG_CELL_CYCLE	KEGG_CELL_CYCLE		123	-0.1962439	-0.6788478	0.9982818	1.0	1.0	5377	tags=24%, list=32%, signal=34%
REACTOME_PRE_NOTCH_PROCESSING_IN_GOLGI	REACTOME_PRE_NOTCH_PROCESSING_IN_GOLGI		16	-0.28790143	-0.6778547	0.88582677	1.0	1.0	6124	tags=44%, list=37%, signal=69%
REACTOME_ORC1_REMOVAL_FROM_CHROMATIN	REACTOME_ORC1_REMOVAL_FROM_CHROMATIN		65	-0.21214326	-0.67667013	0.98727274	1.0	1.0	12330	tags=98%, list=74%, signal=372%
REACTOME_ANTIGEN_PROCESSING_CROSS_PRESENTATION	REACTOME_ANTIGEN_PROCESSING_CROSS_PRESENTATION		66	-0.21299292	-0.6762594	0.97879857	1.0	1.0	13199	tags=100%, list=79%, signal=470%
REACTOME_NONSENSE_MEDIATED_DECAY_ENHANCED_BY_THE_EXON_JUNCTION_COMPLEX	REACTOME_NONSENSE_MEDIATED_DECAY_ENHANCED_BY_THE_EXON_JUNCTION_COMPLEX		99	-0.19954363	-0.67354673	0.9964602	1.0	1.0	13430	tags=100%, list=80%, signal=501%
REACTOME_NEP_NS2_INTERACTS_WITH_THE_CELLULAR_EXPORT_MACHINERY	REACTOME_NEP_NS2_INTERACTS_WITH_THE_CELLULAR_EXPORT_MACHINERY		25	-0.254977	-0.6706059	0.93153155	1.0	1.0	12488	tags=100%, list=75%, signal=392%
REACTOME_MITOCHONDRIAL_PROTEIN_IMPORT	REACTOME_MITOCHONDRIAL_PROTEIN_IMPORT		47	-0.2285481	-0.67027843	0.96350366	1.0	1.0	6871	tags=47%, list=41%, signal=79%
PID_WNT_CANONICAL_PATHWAY	PID_WNT_CANONICAL_PATHWAY		20	-0.26583493	-0.66715866	0.91821563	1.0	1.0	513	tags=5%, list=3%, signal=5%
REACTOME_GAB1_SIGNALOSOME	REACTOME_GAB1_SIGNALOSOME		36	-0.23487292	-0.6671085	0.9721707	1.0	1.0	5381	tags=28%, list=32%, signal=41%
SIG_INSULIN_RECEPTOR_PATHWAY_IN_CARDIAC_MYOCYTES	SIG_INSULIN_RECEPTOR_PATHWAY_IN_CARDIAC_MYOCYTES		50	-0.2197703	-0.66690606	0.980427	1.0	1.0	3491	tags=16%, list=21%, signal=20%
REACTOME_SYNTHESIS_OF_DNA	REACTOME_SYNTHESIS_OF_DNA		90	-0.20201656	-0.6628573	0.99631673	1.0	1.0	13387	tags=100%, list=80%, signal=495%
REACTOME_SIGNALING_BY_FGFR	REACTOME_SIGNALING_BY_FGFR		107	-0.1938384	-0.66164786	1.0	1.0	1.0	2017	tags=9%, list=12%, signal=11%
REACTOME_TRNA_AMINOACYLATION	REACTOME_TRNA_AMINOACYLATION		41	-0.22737853	-0.6613747	0.97407407	1.0	1.0	6482	tags=39%, list=39%, signal=63%
REACTOME_SHC1_EVENTS_IN_EGFR_SIGNALING	REACTOME_SHC1_EVENTS_IN_EGFR_SIGNALING		15	-0.28612944	-0.66097754	0.912963	1.0	1.0	1663	tags=7%, list=10%, signal=7%
REACTOME_LOSS_OF_NLP_FROM_MITOTIC_CENTROSOMES	REACTOME_LOSS_OF_NLP_FROM_MITOTIC_CENTROSOMES		55	-0.21329612	-0.6578045	0.98395723	1.0	1.0	5157	tags=27%, list=31%, signal=39%
REACTOME_ASSEMBLY_OF_THE_PRE_REPLICATIVE_COMPLEX	REACTOME_ASSEMBLY_OF_THE_PRE_REPLICATIVE_COMPLEX		63	-0.2080013	-0.6565034	0.97951585	1.0	1.0	12330	tags=98%, list=74%, signal=371%
REACTOME_SIGNALING_BY_FGFR_IN_DISEASE	REACTOME_SIGNALING_BY_FGFR_IN_DISEASE		121	-0.19020543	-0.65491873	0.9982699	1.0	1.0	2017	tags=9%, list=12%, signal=10%
KEGG_RIG_I_LIKE_RECEPTOR_SIGNALING_PATHWAY	KEGG_RIG_I_LIKE_RECEPTOR_SIGNALING_PATHWAY		54	-0.21278222	-0.6542176	0.98874295	1.0	1.0	4544	tags=28%, list=27%, signal=38%
REACTOME_RECYCLING_PATHWAY_OF_L1	REACTOME_RECYCLING_PATHWAY_OF_L1		25	-0.24401574	-0.65273035	0.96031743	1.0	1.0	1438	tags=8%, list=9%, signal=9%
KEGG_ERBB_SIGNALING_PATHWAY	KEGG_ERBB_SIGNALING_PATHWAY		87	-0.19802496	-0.65214705	0.99450547	1.0	1.0	4728	tags=26%, list=28%, signal=37%
REACTOME_INFLUENZA_VIRAL_RNA_TRANSCRIPTION_AND_REPLICATION	REACTOME_INFLUENZA_VIRAL_RNA_TRANSCRIPTION_AND_REPLICATION		94	-0.19468123	-0.65197253	0.99638337	1.0	1.0	13510	tags=100%, list=81%, signal=514%
REACTOME_TELOMERE_MAINTENANCE	REACTOME_TELOMERE_MAINTENANCE		37	-0.22826244	-0.6518431	0.9767442	1.0	1.0	6023	tags=38%, list=36%, signal=59%
KEGG_MISMATCH_REPAIR	KEGG_MISMATCH_REPAIR		22	-0.25600895	-0.65087795	0.94716984	1.0	1.0	6617	tags=50%, list=39%, signal=83%
REACTOME_CROSS_PRESENTATION_OF_SOLUBLE_EXOGENOUS_ANTIGENS_ENDOSOMES	REACTOME_CROSS_PRESENTATION_OF_SOLUBLE_EXOGENOUS_ANTIGENS_ENDOSOMES		46	-0.21800551	-0.64864135	0.98141265	1.0	1.0	13111	tags=100%, list=78%, signal=459%
PID_IL12_STAT4_PATHWAY	PID_IL12_STAT4_PATHWAY		31	-0.237048	-0.6485154	0.96590906	1.0	1.0	3715	tags=26%, list=22%, signal=33%
BIOCARTA_ECM_PATHWAY	BIOCARTA_ECM_PATHWAY		23	-0.24905618	-0.6462315	0.95	1.0	1.0	3420	tags=13%, list=20%, signal=16%
KEGG_NON_SMALL_CELL_LUNG_CANCER	KEGG_NON_SMALL_CELL_LUNG_CANCER		54	-0.21253511	-0.64523745	0.9857651	1.0	1.0	2887	tags=13%, list=17%, signal=16%
REACTOME_CYCLIN_E_ASSOCIATED_EVENTS_DURING_G1_S_TRANSITION_	REACTOME_CYCLIN_E_ASSOCIATED_EVENTS_DURING_G1_S_TRANSITION_		62	-0.20533253	-0.6436077	0.9907749	1.0	1.0	13326	tags=100%, list=80%, signal=487%
PID_THROMBIN_PAR4_PATHWAY	PID_THROMBIN_PAR4_PATHWAY		15	-0.28008643	-0.64128447	0.9278752	1.0	1.0	1637	tags=13%, list=10%, signal=15%
REACTOME_SIGNALING_BY_ILS	REACTOME_SIGNALING_BY_ILS		104	-0.18646628	-0.6396786	0.99819493	1.0	1.0	3803	tags=17%, list=23%, signal=22%
KEGG_PORPHYRIN_AND_CHLOROPHYLL_METABOLISM	KEGG_PORPHYRIN_AND_CHLOROPHYLL_METABOLISM		24	-0.24344301	-0.6384481	0.95628417	1.0	1.0	5457	tags=42%, list=33%, signal=62%
PID_PLK1_PATHWAY	PID_PLK1_PATHWAY		44	-0.21549682	-0.6374924	0.9856557	1.0	1.0	4826	tags=20%, list=29%, signal=29%
REACTOME_IL_RECEPTOR_SHC_SIGNALING	REACTOME_IL_RECEPTOR_SHC_SIGNALING		26	-0.23589446	-0.6348395	0.9551657	1.0	1.0	4254	tags=27%, list=25%, signal=36%
BIOCARTA_AKT_PATHWAY	BIOCARTA_AKT_PATHWAY		22	-0.24521483	-0.6336269	0.9509434	1.0	1.0	4544	tags=23%, list=27%, signal=31%
REACTOME_PI3K_AKT_ACTIVATION	REACTOME_PI3K_AKT_ACTIVATION		36	-0.2254316	-0.63111824	0.9800399	1.0	1.0	3909	tags=17%, list=23%, signal=22%
ST_G_ALPHA_I_PATHWAY	ST_G_ALPHA_I_PATHWAY		34	-0.2271656	-0.630686	0.9767442	1.0	1.0	2468	tags=15%, list=15%, signal=17%
PID_IL2_PI3K_PATHWAY	PID_IL2_PI3K_PATHWAY		33	-0.23037376	-0.63005865	0.97962964	1.0	1.0	3924	tags=21%, list=23%, signal=28%
REACTOME_SIGNALING_BY_TGF_BETA_RECEPTOR_COMPLEX	REACTOME_SIGNALING_BY_TGF_BETA_RECEPTOR_COMPLEX		60	-0.20473392	-0.62763405	0.992278	1.0	1.0	1963	tags=8%, list=12%, signal=9%
REACTOME_TRANSFERRIN_ENDOCYTOSIS_AND_RECYCLING	REACTOME_TRANSFERRIN_ENDOCYTOSIS_AND_RECYCLING		24	-0.24432774	-0.6218893	0.95057034	1.0	1.0	6286	tags=54%, list=38%, signal=87%
REACTOME_SCFSKP2_MEDIATED_DEGRADATION_OF_P27_P21	REACTOME_SCFSKP2_MEDIATED_DEGRADATION_OF_P27_P21		53	-0.20522188	-0.621714	0.9895288	1.0	1.0	13326	tags=100%, list=80%, signal=487%
PID_FANCONI_PATHWAY	PID_FANCONI_PATHWAY		44	-0.20992875	-0.6213131	0.98320895	1.0	1.0	5748	tags=39%, list=34%, signal=59%
ST_PHOSPHOINOSITIDE_3_KINASE_PATHWAY	ST_PHOSPHOINOSITIDE_3_KINASE_PATHWAY		37	-0.21617837	-0.6196255	0.98123825	1.0	1.0	3697	tags=16%, list=22%, signal=21%
REACTOME_NUCLEOTIDE_EXCISION_REPAIR	REACTOME_NUCLEOTIDE_EXCISION_REPAIR		47	-0.20454954	-0.6184721	0.99647886	1.0	1.0	13336	tags=100%, list=80%, signal=489%
KEGG_LYSINE_DEGRADATION	KEGG_LYSINE_DEGRADATION		42	-0.21155138	-0.61817116	0.985348	1.0	1.0	2941	tags=14%, list=18%, signal=17%
REACTOME_REGULATION_OF_APOPTOSIS	REACTOME_REGULATION_OF_APOPTOSIS		55	-0.2013014	-0.617853	0.99286985	1.0	1.0	12330	tags=98%, list=74%, signal=371%
KEGG_PROGESTERONE_MEDIATED_OOCYTE_MATURATION	KEGG_PROGESTERONE_MEDIATED_OOCYTE_MATURATION		83	-0.18734474	-0.6162559	0.9982759	1.0	1.0	3238	tags=16%, list=19%, signal=19%
SIG_PIP3_SIGNALING_IN_CARDIAC_MYOCTES	SIG_PIP3_SIGNALING_IN_CARDIAC_MYOCTES		66	-0.19397645	-0.61505705	0.9982301	1.0	1.0	3491	tags=18%, list=21%, signal=23%
BIOCARTA_ARAP_PATHWAY	BIOCARTA_ARAP_PATHWAY		17	-0.2493212	-0.614662	0.9407266	1.0	1.0	4044	tags=24%, list=24%, signal=31%
REACTOME_DESTABILIZATION_OF_MRNA_BY_TRISTETRAPROLIN_TTP	REACTOME_DESTABILIZATION_OF_MRNA_BY_TRISTETRAPROLIN_TTP		16	-0.2510826	-0.6145293	0.9583333	1.0	1.0	4711	tags=25%, list=28%, signal=35%
REACTOME_NOTCH1_INTRACELLULAR_DOMAIN_REGULATES_TRANSCRIPTION	REACTOME_NOTCH1_INTRACELLULAR_DOMAIN_REGULATES_TRANSCRIPTION		43	-0.20825043	-0.6143844	0.9859895	1.0	1.0	3668	tags=19%, list=22%, signal=24%
KEGG_NUCLEOTIDE_EXCISION_REPAIR	KEGG_NUCLEOTIDE_EXCISION_REPAIR		42	-0.21071215	-0.61346805	0.98651254	1.0	1.0	13232	tags=100%, list=79%, signal=475%
REACTOME_DNA_STRAND_ELONGATION	REACTOME_DNA_STRAND_ELONGATION		30	-0.22387904	-0.6126795	0.97913045	1.0	1.0	7437	tags=63%, list=44%, signal=114%
REACTOME_PPARA_ACTIVATES_GENE_EXPRESSION	REACTOME_PPARA_ACTIVATES_GENE_EXPRESSION		100	-0.17875719	-0.61039066	1.0	1.0	1.0	4195	tags=21%, list=25%, signal=28%
REACTOME_MHC_CLASS_II_ANTIGEN_PRESENTATION	REACTOME_MHC_CLASS_II_ANTIGEN_PRESENTATION		80	-0.1885222	-0.61032414	1.0	1.0	1.0	281	tags=3%, list=2%, signal=3%
REACTOME_SIGNALING_BY_ERBB4	REACTOME_SIGNALING_BY_ERBB4		85	-0.184316	-0.6098935	1.0	1.0	1.0	3053	tags=13%, list=18%, signal=16%
REACTOME_REGULATION_OF_MRNA_STABILITY_BY_PROTEINS_THAT_BIND_AU_RICH_ELEMENTS	REACTOME_REGULATION_OF_MRNA_STABILITY_BY_PROTEINS_THAT_BIND_AU_RICH_ELEMENTS		79	-0.18622924	-0.6088648	0.99820787	1.0	1.0	13648	tags=100%, list=81%, signal=537%
PID_ARF_3PATHWAY	PID_ARF_3PATHWAY		19	-0.24305265	-0.6088344	0.95953757	1.0	1.0	12686	tags=100%, list=76%, signal=412%
PID_AURORA_A_PATHWAY	PID_AURORA_A_PATHWAY		30	-0.22316037	-0.60526675	0.9814471	1.0	1.0	4985	tags=33%, list=30%, signal=47%
REACTOME_TRANSCRIPTION_COUPLED_NER_TC_NER	REACTOME_TRANSCRIPTION_COUPLED_NER_TC_NER		42	-0.20448834	-0.6004015	0.9944954	1.0	1.0	13336	tags=100%, list=80%, signal=489%
PID_TCR_PATHWAY	PID_TCR_PATHWAY		64	-0.18755874	-0.5967777	1.0	1.0	1.0	4031	tags=25%, list=24%, signal=33%
REACTOME_TOLL_RECEPTOR_CASCADES	REACTOME_TOLL_RECEPTOR_CASCADES		108	-0.17533836	-0.59478366	1.0	1.0	1.0	5604	tags=27%, list=33%, signal=40%
BIOCARTA_WNT_PATHWAY	BIOCARTA_WNT_PATHWAY		26	-0.22734948	-0.5945589	0.99102336	1.0	1.0	1576	tags=8%, list=9%, signal=8%
REACTOME_METABOLISM_OF_VITAMINS_AND_COFACTORS	REACTOME_METABOLISM_OF_VITAMINS_AND_COFACTORS		49	-0.20050578	-0.5943405	0.99635035	1.0	1.0	4257	tags=24%, list=25%, signal=33%
BIOCARTA_SPPA_PATHWAY	BIOCARTA_SPPA_PATHWAY		21	-0.23548748	-0.5913704	0.9654577	1.0	1.0	3791	tags=24%, list=23%, signal=31%
KEGG_PROTEASOME	KEGG_PROTEASOME		44	-0.19893666	-0.5887045	0.98876405	1.0	1.0	920	tags=2%, list=5%, signal=2%
REACTOME_TRAF6_MEDIATED_IRF7_ACTIVATION	REACTOME_TRAF6_MEDIATED_IRF7_ACTIVATION		18	-0.23593307	-0.58868515	0.978022	1.0	1.0	4842	tags=33%, list=29%, signal=47%
BIOCARTA_HCMV_PATHWAY	BIOCARTA_HCMV_PATHWAY		17	-0.24242605	-0.58309895	0.9665428	1.0	1.0	12696	tags=100%, list=76%, signal=413%
SIG_IL4RECEPTOR_IN_B_LYPHOCYTES	SIG_IL4RECEPTOR_IN_B_LYPHOCYTES		26	-0.22211136	-0.5788218	0.9867675	1.0	1.0	3491	tags=15%, list=21%, signal=19%
PID_ATR_PATHWAY	PID_ATR_PATHWAY		38	-0.20099816	-0.57439727	0.99446493	1.0	1.0	6617	tags=45%, list=39%, signal=74%
REACTOME_SMAD2_SMAD3_SMAD4_HETEROTRIMER_REGULATES_TRANSCRIPTION	REACTOME_SMAD2_SMAD3_SMAD4_HETEROTRIMER_REGULATES_TRANSCRIPTION		25	-0.21916966	-0.57409567	0.98259187	1.0	1.0	5532	tags=36%, list=33%, signal=54%
REACTOME_GLOBAL_GENOMIC_NER_GG_NER	REACTOME_GLOBAL_GENOMIC_NER_GG_NER		31	-0.21057352	-0.5737547	0.99245286	1.0	1.0	13232	tags=100%, list=79%, signal=475%
BIOCARTA_RAS_PATHWAY	BIOCARTA_RAS_PATHWAY		23	-0.21901827	-0.5705849	0.9842829	1.0	1.0	2841	tags=9%, list=17%, signal=10%
PID_SMAD2_3NUCLEAR_PATHWAY	PID_SMAD2_3NUCLEAR_PATHWAY		81	-0.17355841	-0.56714016	1.0	1.0	1.0	2427	tags=11%, list=14%, signal=13%
PID_EPHA2_FWD_PATHWAY	PID_EPHA2_FWD_PATHWAY		19	-0.22588348	-0.5648349	0.98207885	1.0	1.0	3117	tags=16%, list=19%, signal=19%
PID_SMAD2_3PATHWAY	PID_SMAD2_3PATHWAY		17	-0.22569466	-0.5617306	0.9809524	1.0	1.0	12976	tags=100%, list=77%, signal=443%
PID_PI3KCI_AKT_PATHWAY	PID_PI3KCI_AKT_PATHWAY		35	-0.19522956	-0.55867565	0.9908592	1.0	1.0	3053	tags=11%, list=18%, signal=14%
REACTOME_DOWNREGULATION_OF_SMAD2_3_SMAD4_TRANSCRIPTIONAL_ACTIVITY	REACTOME_DOWNREGULATION_OF_SMAD2_3_SMAD4_TRANSCRIPTIONAL_ACTIVITY		19	-0.22572163	-0.55857354	0.98050684	1.0	1.0	12976	tags=100%, list=77%, signal=443%
PID_HDAC_CLASSI_PATHWAY	PID_HDAC_CLASSI_PATHWAY		65	-0.17778215	-0.55685276	1.0	1.0	1.0	4597	tags=25%, list=27%, signal=34%
REACTOME_SIGNALING_BY_ERBB2	REACTOME_SIGNALING_BY_ERBB2		96	-0.16595885	-0.5560651	1.0	1.0	1.0	3238	tags=11%, list=19%, signal=14%
REACTOME_ANTIGEN_PRESENTATION_FOLDING_ASSEMBLY_AND_PEPTIDE_LOADING_OF_CLASS_I_MHC	REACTOME_ANTIGEN_PRESENTATION_FOLDING_ASSEMBLY_AND_PEPTIDE_LOADING_OF_CLASS_I_MHC		15	-0.23480912	-0.5537097	0.9740519	1.0	1.0	12823	tags=100%, list=77%, signal=426%
KEGG_BASE_EXCISION_REPAIR	KEGG_BASE_EXCISION_REPAIR		33	-0.19659382	-0.5511767	0.9963437	1.0	1.0	5588	tags=39%, list=33%, signal=59%
KEGG_MTOR_SIGNALING_PATHWAY	KEGG_MTOR_SIGNALING_PATHWAY		52	-0.18006358	-0.5488835	1.0	1.0	1.0	3929	tags=19%, list=23%, signal=25%
KEGG_LYSOSOME	KEGG_LYSOSOME		113	-0.16019426	-0.54628724	1.0	1.0	1.0	4365	tags=18%, list=26%, signal=24%
BIOCARTA_41BB_PATHWAY	BIOCARTA_41BB_PATHWAY		17	-0.2272257	-0.5446292	0.975052	1.0	1.0	920	tags=6%, list=5%, signal=6%
PID_ATM_PATHWAY	PID_ATM_PATHWAY		34	-0.19428161	-0.5444604	0.9963235	1.0	1.0	13505	tags=100%, list=81%, signal=515%
BIOCARTA_ARF_PATHWAY	BIOCARTA_ARF_PATHWAY		17	-0.22218446	-0.5398737	0.97579145	1.0	1.0	5196	tags=35%, list=31%, signal=51%
SIG_CHEMOTAXIS	SIG_CHEMOTAXIS		45	-0.17963576	-0.53440785	0.9944341	1.0	1.0	2887	tags=11%, list=17%, signal=13%
BIOCARTA_CDMAC_PATHWAY	BIOCARTA_CDMAC_PATHWAY		16	-0.22364604	-0.52971685	0.97705543	1.0	1.0	5878	tags=50%, list=35%, signal=77%
BIOCARTA_G2_PATHWAY	BIOCARTA_G2_PATHWAY		24	-0.2013876	-0.5281841	0.9885714	1.0	1.0	5319	tags=33%, list=32%, signal=49%
BIOCARTA_IGF1_PATHWAY	BIOCARTA_IGF1_PATHWAY		21	-0.21357097	-0.5278972	0.983842	1.0	1.0	1165	tags=5%, list=7%, signal=5%
REACTOME_IL_3_5_AND_GM_CSF_SIGNALING	REACTOME_IL_3_5_AND_GM_CSF_SIGNALING		42	-0.18030971	-0.52181464	1.0	1.0	1.0	3675	tags=17%, list=22%, signal=21%
PID_HDAC_CLASSII_PATHWAY	PID_HDAC_CLASSII_PATHWAY		34	-0.18500781	-0.52031904	0.9980732	1.0	1.0	3032	tags=12%, list=18%, signal=14%
REACTOME_FORMATION_OF_INCISION_COMPLEX_IN_GG_NER	REACTOME_FORMATION_OF_INCISION_COMPLEX_IN_GG_NER		19	-0.21042252	-0.51969874	0.9842209	1.0	1.0	13232	tags=100%, list=79%, signal=475%
PID_IFNG_PATHWAY	PID_IFNG_PATHWAY		40	-0.17691582	-0.5128714	1.0	1.0	1.0	4801	tags=28%, list=29%, signal=38%
PID_ILK_PATHWAY	PID_ILK_PATHWAY		45	-0.17263173	-0.5107506	0.9980545	1.0	1.0	2770	tags=9%, list=17%, signal=11%
REACTOME_FANCONI_ANEMIA_PATHWAY	REACTOME_FANCONI_ANEMIA_PATHWAY		19	-0.20317854	-0.50582016	0.99248123	1.0	1.0	5748	tags=47%, list=34%, signal=72%
PID_E2F_PATHWAY	PID_E2F_PATHWAY		73	-0.15409966	-0.50127685	1.0	1.0	1.0	5196	tags=29%, list=31%, signal=42%
REACTOME_METABOLISM_OF_MRNA	REACTOME_METABOLISM_OF_MRNA		199	-0.13552709	-0.49916878	1.0	1.0	1.0	13648	tags=99%, list=81%, signal=531%
REACTOME_PIP3_ACTIVATES_AKT_SIGNALING	REACTOME_PIP3_ACTIVATES_AKT_SIGNALING		27	-0.18756352	-0.49466705	0.9942085	1.0	1.0	13616	tags=100%, list=81%, signal=533%
ST_JNK_MAPK_PATHWAY	ST_JNK_MAPK_PATHWAY		39	-0.16995426	-0.49442804	1.0	1.0	1.0	1900	tags=8%, list=11%, signal=9%
BIOCARTA_PYK2_PATHWAY	BIOCARTA_PYK2_PATHWAY		28	-0.18425304	-0.49147004	1.0	1.0	1.0	1216	tags=4%, list=7%, signal=4%
REACTOME_DNA_REPAIR	REACTOME_DNA_REPAIR		101	-0.1421609	-0.48527342	1.0	1.0	1.0	6273	tags=37%, list=37%, signal=58%
BIOCARTA_GLEEVEC_PATHWAY	BIOCARTA_GLEEVEC_PATHWAY		23	-0.18751869	-0.48395446	0.9981884	1.0	1.0	13616	tags=100%, list=81%, signal=533%
REACTOME_MAPK_TARGETS_NUCLEAR_EVENTS_MEDIATED_BY_MAP_KINASES	REACTOME_MAPK_TARGETS_NUCLEAR_EVENTS_MEDIATED_BY_MAP_KINASES		30	-0.17691384	-0.4818191	1.0	1.0	1.0	6135	tags=30%, list=37%, signal=47%
REACTOME_SIGNALING_BY_THE_B_CELL_RECEPTOR_BCR	REACTOME_SIGNALING_BY_THE_B_CELL_RECEPTOR_BCR		121	-0.14081752	-0.48175058	1.0	1.0	1.0	1914	tags=4%, list=11%, signal=5%
BIOCARTA_CERAMIDE_PATHWAY	BIOCARTA_CERAMIDE_PATHWAY		22	-0.18750748	-0.47886437	1.0	1.0	1.0	13616	tags=100%, list=81%, signal=533%
REACTOME_NUCLEAR_EVENTS_KINASE_AND_TRANSCRIPTION_FACTOR_ACTIVATION	REACTOME_NUCLEAR_EVENTS_KINASE_AND_TRANSCRIPTION_FACTOR_ACTIVATION		24	-0.18498291	-0.4763225	0.99624765	1.0	1.0	5038	tags=21%, list=30%, signal=30%
PID_MTOR_4PATHWAY	PID_MTOR_4PATHWAY		69	-0.1461817	-0.47156143	1.0	1.0	1.0	1464	tags=4%, list=9%, signal=5%
BIOCARTA_TFF_PATHWAY	BIOCARTA_TFF_PATHWAY		21	-0.18749626	-0.4714592	0.996063	1.0	1.0	13616	tags=100%, list=81%, signal=534%
REACTOME_CELL_CYCLE_MITOTIC	REACTOME_CELL_CYCLE_MITOTIC		302	-0.122714005	-0.46990454	1.0	1.0	1.0	6292	tags=31%, list=38%, signal=48%
PID_MYC_ACTIV_PATHWAY	PID_MYC_ACTIV_PATHWAY		78	-0.14449726	-0.4691799	1.0	1.0	1.0	5927	tags=26%, list=35%, signal=39%
REACTOME_METABOLISM_OF_RNA	REACTOME_METABOLISM_OF_RNA		239	-0.123846956	-0.46789423	1.0	1.0	1.0	13648	tags=99%, list=81%, signal=528%
REACTOME_ACTIVATION_OF_NF_KAPPAB_IN_B_CELLS	REACTOME_ACTIVATION_OF_NF_KAPPAB_IN_B_CELLS		61	-0.14814256	-0.4658402	1.0	1.0	1.0	12649	tags=98%, list=76%, signal=400%
BIOCARTA_ATRBRCA_PATHWAY	BIOCARTA_ATRBRCA_PATHWAY		20	-0.18354978	-0.46108922	0.9921722	1.0	1.0	5748	tags=40%, list=34%, signal=61%
REACTOME_TRAF6_MEDIATED_INDUCTION_OF_NFKB_AND_MAP_KINASES_UPON_TLR7_8_OR_9_ACTIVATION	REACTOME_TRAF6_MEDIATED_INDUCTION_OF_NFKB_AND_MAP_KINASES_UPON_TLR7_8_OR_9_ACTIVATION		72	-0.14193587	-0.45565975	1.0	1.0	1.0	6135	tags=31%, list=37%, signal=48%
PID_FAK_PATHWAY	PID_FAK_PATHWAY		58	-0.14550525	-0.45392323	1.0	1.0	1.0	4615	tags=19%, list=28%, signal=26%
REACTOME_DOWNSTREAM_SIGNALING_EVENTS_OF_B_CELL_RECEPTOR_BCR	REACTOME_DOWNSTREAM_SIGNALING_EVENTS_OF_B_CELL_RECEPTOR_BCR		92	-0.13368104	-0.44723278	1.0	1.0	1.0	13616	tags=99%, list=81%, signal=525%
REACTOME_PRE_NOTCH_TRANSCRIPTION_AND_TRANSLATION	REACTOME_PRE_NOTCH_TRANSCRIPTION_AND_TRANSLATION		22	-0.1764755	-0.44683874	1.0	1.0	1.0	4586	tags=27%, list=27%, signal=38%
KEGG_AMINOACYL_TRNA_BIOSYNTHESIS	KEGG_AMINOACYL_TRNA_BIOSYNTHESIS		40	-0.15260126	-0.44287613	1.0	1.0	1.0	6482	tags=35%, list=39%, signal=57%
REACTOME_CLASS_I_MHC_MEDIATED_ANTIGEN_PROCESSING_PRESENTATION	REACTOME_CLASS_I_MHC_MEDIATED_ANTIGEN_PROCESSING_PRESENTATION		227	-0.11797893	-0.44168085	1.0	1.0	1.0	2626	tags=6%, list=16%, signal=7%
REACTOME_PI3K_EVENTS_IN_ERBB4_SIGNALING	REACTOME_PI3K_EVENTS_IN_ERBB4_SIGNALING		36	-0.15606913	-0.43718362	0.9980952	1.0	1.0	4542	tags=19%, list=27%, signal=27%
REACTOME_SIGNALING_BY_EGFR_IN_CANCER	REACTOME_SIGNALING_BY_EGFR_IN_CANCER		104	-0.12701468	-0.43266037	1.0	1.0	1.0	1900	tags=5%, list=11%, signal=5%
BIOCARTA_FMLP_PATHWAY	BIOCARTA_FMLP_PATHWAY		34	-0.15404302	-0.43132463	1.0	1.0	1.0	641	tags=3%, list=4%, signal=3%
REACTOME_TRANS_GOLGI_NETWORK_VESICLE_BUDDING	REACTOME_TRANS_GOLGI_NETWORK_VESICLE_BUDDING		54	-0.13956174	-0.42585254	1.0	1.0	1.0	7112	tags=44%, list=42%, signal=77%
REACTOME_PRE_NOTCH_EXPRESSION_AND_PROCESSING	REACTOME_PRE_NOTCH_EXPRESSION_AND_PROCESSING		37	-0.15091859	-0.42275152	1.0	1.0	1.0	6124	tags=38%, list=37%, signal=60%
REACTOME_CELL_CYCLE	REACTOME_CELL_CYCLE		354	-0.108648464	-0.42087293	1.0	1.0	1.0	6143	tags=29%, list=37%, signal=45%
KEGG_HOMOLOGOUS_RECOMBINATION	KEGG_HOMOLOGOUS_RECOMBINATION		26	-0.15189677	-0.4083581	1.0	1.0	1.0	6107	tags=35%, list=36%, signal=54%
PID_TELOMERASE_PATHWAY	PID_TELOMERASE_PATHWAY		68	-0.12775628	-0.40617803	1.0	1.0	1.0	5548	tags=24%, list=33%, signal=35%
KEGG_ACUTE_MYELOID_LEUKEMIA	KEGG_ACUTE_MYELOID_LEUKEMIA		57	-0.12166279	-0.37858978	1.0	1.0	1.0	3803	tags=16%, list=23%, signal=20%
BIOCARTA_PDGF_PATHWAY	BIOCARTA_PDGF_PATHWAY		32	-0.13318415	-0.37226182	1.0	1.0	1.0	1200	tags=3%, list=7%, signal=3%
KEGG_N_GLYCAN_BIOSYNTHESIS	KEGG_N_GLYCAN_BIOSYNTHESIS		42	-0.12658274	-0.3712299	1.0	1.0	1.0	6017	tags=31%, list=36%, signal=48%
PID_AR_PATHWAY	PID_AR_PATHWAY		58	-0.120683305	-0.37029302	1.0	1.0	1.0	4834	tags=21%, list=29%, signal=29%
REACTOME_HIV_LIFE_CYCLE	REACTOME_HIV_LIFE_CYCLE		106	-0.10646061	-0.3626709	1.0	1.0	1.0	13613	tags=98%, list=81%, signal=520%
REACTOME_GOLGI_ASSOCIATED_VESICLE_BIOGENESIS	REACTOME_GOLGI_ASSOCIATED_VESICLE_BIOGENESIS		48	-0.11755071	-0.35187152	1.0	1.0	1.0	7112	tags=42%, list=42%, signal=72%
BIOCARTA_EGF_PATHWAY	BIOCARTA_EGF_PATHWAY		31	-0.10585491	-0.28728092	1.0	1.0	1.0	14983	tags=100%, list=89%, signal=945%
REACTOME_HIV_INFECTION	REACTOME_HIV_INFECTION		181	-0.06576587	-0.23766562	1.0	1.0	1.0	14151	tags=99%, list=84%, signal=630%
