# Supplementary material for: Structure-function analysis of purified proanthocyanidins reveals a role for polymer size in suppressing inflammatory responses
Source: Commun Biol. 2021 Jul 21;4:896. doi: 10.1038/s42003-021-02408-3 (PMC8295316; doi:10.1038/s42003-021-02408-3)
Supplement: Supplementary file 4 — Supplementary Data 1 [file 42003_2021_2408_MOESM4_ESM.zip › GSEA - regulated pathways in macrophages/upregulated by Low PAC compared to LPS.xls]

NAME	GS<br> follow link to MSigDB	GS DETAILS	SIZE	ES	NES	NOM p-val	FDR q-val	FWER p-val	RANK AT MAX	LEADING EDGE
REACTOME_TRANSFERRIN_ENDOCYTOSIS_AND_RECYCLING	REACTOME_TRANSFERRIN_ENDOCYTOSIS_AND_RECYCLING	Details ...	24	-0.7104902	-1.8812732	0.0018382353	0.09648484	0.104	163	tags=17%, list=1%, signal=17%
REACTOME_CHYLOMICRON_MEDIATED_LIPID_TRANSPORT	REACTOME_CHYLOMICRON_MEDIATED_LIPID_TRANSPORT	Details ...	15	-0.7202289	-1.7280988	0.0037453184	0.49784964	0.691	2681	tags=33%, list=16%, signal=40%
PID_NETRIN_PATHWAY	PID_NETRIN_PATHWAY	Details ...	31	-0.60887474	-1.662018	0.0033333334	0.7842891	0.928	1423	tags=13%, list=8%, signal=14%
REACTOME_IRON_UPTAKE_AND_TRANSPORT	REACTOME_IRON_UPTAKE_AND_TRANSPORT	Details ...	35	-0.5962146	-1.6556457	0.0051282053	0.62982535	0.937	163	tags=14%, list=1%, signal=14%
REACTOME_INSULIN_SYNTHESIS_AND_PROCESSING	REACTOME_INSULIN_SYNTHESIS_AND_PROCESSING	Details ...	19	-0.66535133	-1.6435479	0.014652015	0.57773113	0.95	1910	tags=26%, list=11%, signal=30%
BIOCARTA_PITX2_PATHWAY	BIOCARTA_PITX2_PATHWAY	Details ...	15	-0.70556396	-1.6412677	0.013133208	0.49555254	0.956	140	tags=13%, list=1%, signal=13%
REACTOME_NETRIN1_SIGNALING	REACTOME_NETRIN1_SIGNALING	Details ...	37	-0.55226827	-1.5838856	0.0103270225	0.795469	0.998	1660	tags=22%, list=10%, signal=24%
PID_FGF_PATHWAY	PID_FGF_PATHWAY	Details ...	55	-0.5208973	-1.583598	0.008474576	0.69726324	0.998	2024	tags=24%, list=12%, signal=27%
REACTOME_LIPOPROTEIN_METABOLISM	REACTOME_LIPOPROTEIN_METABOLISM	Details ...	25	-0.6027751	-1.5818495	0.014285714	0.6316174	0.998	1741	tags=24%, list=10%, signal=27%
REACTOME_G_ALPHA_Q_SIGNALLING_EVENTS	REACTOME_G_ALPHA_Q_SIGNALLING_EVENTS	Details ...	167	-0.43003404	-1.5395219	0.0	0.8636755	1.0	2248	tags=29%, list=13%, signal=33%
REACTOME_REGULATION_OF_SIGNALING_BY_CBL	REACTOME_REGULATION_OF_SIGNALING_BY_CBL	Details ...	18	-0.60360044	-1.5350347	0.03809524	0.8196536	1.0	25	tags=6%, list=0%, signal=6%
REACTOME_SHC_MEDIATED_CASCADE	REACTOME_SHC_MEDIATED_CASCADE	Details ...	28	-0.56203514	-1.5292603	0.019366197	0.79269487	1.0	2024	tags=32%, list=12%, signal=36%
REACTOME_HS_GAG_DEGRADATION	REACTOME_HS_GAG_DEGRADATION	Details ...	19	-0.61925036	-1.520481	0.020332716	0.79328334	1.0	3384	tags=47%, list=20%, signal=59%
PID_BETA_CATENIN_DEG_PATHWAY	PID_BETA_CATENIN_DEG_PATHWAY	Details ...	18	-0.61331743	-1.5150114	0.030035336	0.7735603	1.0	1067	tags=17%, list=6%, signal=18%
REACTOME_GASTRIN_CREB_SIGNALLING_PATHWAY_VIA_PKC_AND_MAPK	REACTOME_GASTRIN_CREB_SIGNALLING_PATHWAY_VIA_PKC_AND_MAPK	Details ...	188	-0.41404852	-1.5093182	0.0016	0.75806326	1.0	2248	tags=26%, list=13%, signal=29%
BIOCARTA_CXCR4_PATHWAY	BIOCARTA_CXCR4_PATHWAY	Details ...	23	-0.5833595	-1.5061123	0.040139616	0.7321925	1.0	1918	tags=17%, list=11%, signal=20%
BIOCARTA_PTEN_PATHWAY	BIOCARTA_PTEN_PATHWAY	Details ...	18	-0.6052787	-1.4890548	0.037037037	0.7979996	1.0	446	tags=11%, list=3%, signal=11%
REACTOME_LATENT_INFECTION_OF_HOMO_SAPIENS_WITH_MYCOBACTERIUM_TUBERCULOSIS	REACTOME_LATENT_INFECTION_OF_HOMO_SAPIENS_WITH_MYCOBACTERIUM_TUBERCULOSIS	Details ...	30	-0.53915524	-1.4860965	0.040816326	0.77220726	1.0	314	tags=13%, list=2%, signal=14%
REACTOME_FGFR_LIGAND_BINDING_AND_ACTIVATION	REACTOME_FGFR_LIGAND_BINDING_AND_ACTIVATION	Details ...	22	-0.58486867	-1.4825323	0.028218694	0.7527413	1.0	2024	tags=41%, list=12%, signal=46%
REACTOME_INSULIN_RECEPTOR_RECYCLING	REACTOME_INSULIN_RECEPTOR_RECYCLING	Details ...	22	-0.5871688	-1.4815444	0.04206501	0.7213528	1.0	2856	tags=27%, list=17%, signal=33%
REACTOME_INTRINSIC_PATHWAY_FOR_APOPTOSIS	REACTOME_INTRINSIC_PATHWAY_FOR_APOPTOSIS		29	-0.54240125	-1.4775939	0.030150754	0.71007556	1.0	3359	tags=28%, list=20%, signal=34%
REACTOME_AMYLOIDS	REACTOME_AMYLOIDS		27	-0.54571193	-1.4736543	0.037243947	0.70141906	1.0	1741	tags=26%, list=10%, signal=29%
REACTOME_NEGATIVE_REGULATION_OF_FGFR_SIGNALING	REACTOME_NEGATIVE_REGULATION_OF_FGFR_SIGNALING		36	-0.51919144	-1.4610142	0.03119584	0.74447566	1.0	2024	tags=25%, list=12%, signal=28%
KEGG_SPHINGOLIPID_METABOLISM	KEGG_SPHINGOLIPID_METABOLISM		38	-0.5137955	-1.4603001	0.04863813	0.7170955	1.0	3992	tags=47%, list=24%, signal=62%
REACTOME_FRS2_MEDIATED_CASCADE	REACTOME_FRS2_MEDIATED_CASCADE		36	-0.50980437	-1.4459649	0.04805915	0.77119523	1.0	2024	tags=25%, list=12%, signal=28%
KEGG_GLYCOSAMINOGLYCAN_DEGRADATION	KEGG_GLYCOSAMINOGLYCAN_DEGRADATION		17	-0.59903044	-1.4448501	0.06642729	0.7477424	1.0	3125	tags=41%, list=19%, signal=51%
REACTOME_VOLTAGE_GATED_POTASSIUM_CHANNELS	REACTOME_VOLTAGE_GATED_POTASSIUM_CHANNELS		43	-0.48653346	-1.4443516	0.035714287	0.7234943	1.0	3405	tags=49%, list=20%, signal=61%
KEGG_THYROID_CANCER	KEGG_THYROID_CANCER		29	-0.52469695	-1.4241809	0.04255319	0.81452024	1.0	758	tags=14%, list=5%, signal=14%
KEGG_HISTIDINE_METABOLISM	KEGG_HISTIDINE_METABOLISM		27	-0.5297065	-1.4236424	0.039855074	0.7896363	1.0	3306	tags=37%, list=20%, signal=46%
SA_TRKA_RECEPTOR	SA_TRKA_RECEPTOR		17	-0.58821374	-1.4228721	0.050816696	0.76816887	1.0	1255	tags=12%, list=7%, signal=13%
REACTOME_CGMP_EFFECTS	REACTOME_CGMP_EFFECTS		19	-0.57464397	-1.4184954	0.055655297	0.7669196	1.0	2379	tags=42%, list=14%, signal=49%
REACTOME_TERMINATION_OF_O_GLYCAN_BIOSYNTHESIS	REACTOME_TERMINATION_OF_O_GLYCAN_BIOSYNTHESIS		16	-0.59655905	-1.4178734	0.061594203	0.74673325	1.0	3571	tags=50%, list=21%, signal=63%
REACTOME_EFFECTS_OF_PIP2_HYDROLYSIS	REACTOME_EFFECTS_OF_PIP2_HYDROLYSIS		22	-0.5536603	-1.4132363	0.051785715	0.750218	1.0	975	tags=23%, list=6%, signal=24%
BIOCARTA_GSK3_PATHWAY	BIOCARTA_GSK3_PATHWAY		27	-0.52725583	-1.4071603	0.06908463	0.76148236	1.0	140	tags=7%, list=1%, signal=7%
REACTOME_THROMBIN_SIGNALLING_THROUGH_PROTEINASE_ACTIVATED_RECEPTORS_PARS	REACTOME_THROMBIN_SIGNALLING_THROUGH_PROTEINASE_ACTIVATED_RECEPTORS_PARS		32	-0.5112588	-1.407086	0.04280822	0.74013036	1.0	712	tags=16%, list=4%, signal=16%
PID_P38_ALPHA_BETA_PATHWAY	PID_P38_ALPHA_BETA_PATHWAY		31	-0.5179352	-1.4064509	0.062615104	0.7226302	1.0	2575	tags=13%, list=15%, signal=15%
BIOCARTA_MTA3_PATHWAY	BIOCARTA_MTA3_PATHWAY		16	-0.60614985	-1.4029751	0.08239701	0.7208766	1.0	2995	tags=25%, list=18%, signal=30%
BIOCARTA_CCR5_PATHWAY	BIOCARTA_CCR5_PATHWAY		17	-0.5858519	-1.4026304	0.087114334	0.70368	1.0	1918	tags=18%, list=11%, signal=20%
REACTOME_PHASE1_FUNCTIONALIZATION_OF_COMPOUNDS	REACTOME_PHASE1_FUNCTIONALIZATION_OF_COMPOUNDS		42	-0.4752663	-1.3985827	0.041736227	0.70628273	1.0	2463	tags=36%, list=15%, signal=42%
REACTOME_PEPTIDE_LIGAND_BINDING_RECEPTORS	REACTOME_PEPTIDE_LIGAND_BINDING_RECEPTORS		152	-0.39364067	-1.3938773	0.018720748	0.7127442	1.0	2596	tags=32%, list=15%, signal=38%
REACTOME_SIGNALLING_TO_P38_VIA_RIT_AND_RIN	REACTOME_SIGNALLING_TO_P38_VIA_RIT_AND_RIN		15	-0.6092558	-1.3937358	0.09906542	0.6961673	1.0	1255	tags=13%, list=7%, signal=14%
REACTOME_G1_S_SPECIFIC_TRANSCRIPTION	REACTOME_G1_S_SPECIFIC_TRANSCRIPTION		17	-0.5653707	-1.3837805	0.08318264	0.7294308	1.0	4643	tags=65%, list=28%, signal=89%
PID_ECADHERIN_KERATINOCYTE_PATHWAY	PID_ECADHERIN_KERATINOCYTE_PATHWAY		20	-0.54763037	-1.3831207	0.07760141	0.7159325	1.0	439	tags=10%, list=3%, signal=10%
REACTOME_NEUROTRANSMITTER_RELEASE_CYCLE	REACTOME_NEUROTRANSMITTER_RELEASE_CYCLE		33	-0.49546647	-1.3794394	0.078947365	0.71905684	1.0	1910	tags=24%, list=11%, signal=27%
REACTOME_LIPID_DIGESTION_MOBILIZATION_AND_TRANSPORT	REACTOME_LIPID_DIGESTION_MOBILIZATION_AND_TRANSPORT		41	-0.4719146	-1.3731527	0.052083332	0.7353484	1.0	1086	tags=17%, list=6%, signal=18%
PID_WNT_NONCANONICAL_PATHWAY	PID_WNT_NONCANONICAL_PATHWAY		32	-0.48953533	-1.3684757	0.08635578	0.7427682	1.0	1186	tags=16%, list=7%, signal=17%
PID_ERBB2_ERBB3_PATHWAY	PID_ERBB2_ERBB3_PATHWAY		44	-0.46038148	-1.3631332	0.06007067	0.75454795	1.0	1150	tags=11%, list=7%, signal=12%
PID_AVB3_OPN_PATHWAY	PID_AVB3_OPN_PATHWAY		31	-0.48962224	-1.3562284	0.06737588	0.7757579	1.0	2286	tags=13%, list=14%, signal=15%
REACTOME_ARMS_MEDIATED_ACTIVATION	REACTOME_ARMS_MEDIATED_ACTIVATION		17	-0.54907393	-1.3554921	0.10412926	0.76372313	1.0	1255	tags=12%, list=7%, signal=13%
PID_THROMBIN_PAR4_PATHWAY	PID_THROMBIN_PAR4_PATHWAY		15	-0.59423995	-1.3491431	0.09403255	0.78149617	1.0	515	tags=13%, list=3%, signal=14%
REACTOME_CLASS_B_2_SECRETIN_FAMILY_RECEPTORS	REACTOME_CLASS_B_2_SECRETIN_FAMILY_RECEPTORS		83	-0.41254473	-1.3485968	0.03958692	0.7687354	1.0	2757	tags=36%, list=16%, signal=43%
REACTOME_GPCR_LIGAND_BINDING	REACTOME_GPCR_LIGAND_BINDING		351	-0.3513288	-1.347009	0.007142857	0.76179266	1.0	2824	tags=32%, list=17%, signal=37%
BIOCARTA_PYK2_PATHWAY	BIOCARTA_PYK2_PATHWAY		28	-0.49175504	-1.3464578	0.08450704	0.7501803	1.0	1504	tags=7%, list=9%, signal=8%
REACTOME_POTASSIUM_CHANNELS	REACTOME_POTASSIUM_CHANNELS		97	-0.40027592	-1.3441921	0.03	0.74782383	1.0	2058	tags=28%, list=12%, signal=32%
REACTOME_TRANSPORT_OF_GLUCOSE_AND_OTHER_SUGARS_BILE_SALTS_AND_ORGANIC_ACIDS_METAL_IONS_AND_AMINE_COMPOUNDS	REACTOME_TRANSPORT_OF_GLUCOSE_AND_OTHER_SUGARS_BILE_SALTS_AND_ORGANIC_ACIDS_METAL_IONS_AND_AMINE_COMPOUNDS		84	-0.41115543	-1.3434747	0.03685092	0.7383035	1.0	3213	tags=36%, list=19%, signal=44%
REACTOME_PLATELET_SENSITIZATION_BY_LDL	REACTOME_PLATELET_SENSITIZATION_BY_LDL		16	-0.56719404	-1.3431422	0.1163227	0.7267184	1.0	157	tags=6%, list=1%, signal=6%
KEGG_VIBRIO_CHOLERAE_INFECTION	KEGG_VIBRIO_CHOLERAE_INFECTION		51	-0.44300926	-1.3410324	0.07103825	0.7240598	1.0	622	tags=10%, list=4%, signal=10%
KEGG_ENDOMETRIAL_CANCER	KEGG_ENDOMETRIAL_CANCER		52	-0.44053414	-1.3379331	0.07214765	0.726361	1.0	1067	tags=12%, list=6%, signal=12%
REACTOME_G_ALPHA_S_SIGNALLING_EVENTS	REACTOME_G_ALPHA_S_SIGNALLING_EVENTS		117	-0.38893035	-1.3368855	0.037216827	0.71880126	1.0	2544	tags=30%, list=15%, signal=35%
REACTOME_NITRIC_OXIDE_STIMULATES_GUANYLATE_CYCLASE	REACTOME_NITRIC_OXIDE_STIMULATES_GUANYLATE_CYCLASE		25	-0.5024052	-1.3355733	0.10163339	0.7129061	1.0	2379	tags=40%, list=14%, signal=47%
REACTOME_GLUCAGON_SIGNALING_IN_METABOLIC_REGULATION	REACTOME_GLUCAGON_SIGNALING_IN_METABOLIC_REGULATION		32	-0.4846669	-1.332209	0.09293681	0.7165479	1.0	1411	tags=22%, list=8%, signal=24%
KEGG_MELANOGENESIS	KEGG_MELANOGENESIS		97	-0.39566395	-1.3310659	0.040816326	0.70996124	1.0	2757	tags=27%, list=16%, signal=32%
KEGG_TASTE_TRANSDUCTION	KEGG_TASTE_TRANSDUCTION		37	-0.47148338	-1.3224548	0.09632224	0.73855877	1.0	2258	tags=27%, list=13%, signal=31%
REACTOME_REGULATION_OF_GENE_EXPRESSION_IN_BETA_CELLS	REACTOME_REGULATION_OF_GENE_EXPRESSION_IN_BETA_CELLS		19	-0.5249378	-1.3221864	0.09039548	0.72843087	1.0	3069	tags=47%, list=18%, signal=58%
REACTOME_THROMBOXANE_SIGNALLING_THROUGH_TP_RECEPTOR	REACTOME_THROMBOXANE_SIGNALLING_THROUGH_TP_RECEPTOR		23	-0.50837016	-1.3204839	0.11070111	0.7251288	1.0	712	tags=17%, list=4%, signal=18%
PID_PRL_SIGNALING_EVENTS_PATHWAY	PID_PRL_SIGNALING_EVENTS_PATHWAY		22	-0.5238857	-1.3188717	0.088541664	0.7219982	1.0	2198	tags=9%, list=13%, signal=10%
KEGG_NEUROACTIVE_LIGAND_RECEPTOR_INTERACTION	KEGG_NEUROACTIVE_LIGAND_RECEPTOR_INTERACTION		255	-0.3521865	-1.3141906	0.014173228	0.7331111	1.0	2092	tags=26%, list=12%, signal=30%
KEGG_PRIMARY_IMMUNODEFICIENCY	KEGG_PRIMARY_IMMUNODEFICIENCY		32	-0.4714956	-1.3139869	0.0856102	0.7232493	1.0	1586	tags=22%, list=9%, signal=24%
REACTOME_REGULATION_OF_WATER_BALANCE_BY_RENAL_AQUAPORINS	REACTOME_REGULATION_OF_WATER_BALANCE_BY_RENAL_AQUAPORINS		42	-0.45661938	-1.3120977	0.09929078	0.72163683	1.0	1411	tags=21%, list=8%, signal=23%
PID_S1P_S1P3_PATHWAY	PID_S1P_S1P3_PATHWAY		29	-0.48003092	-1.3101419	0.123239435	0.7207712	1.0	2092	tags=21%, list=12%, signal=24%
REACTOME_CYTOCHROME_P450_ARRANGED_BY_SUBSTRATE_TYPE	REACTOME_CYTOCHROME_P450_ARRANGED_BY_SUBSTRATE_TYPE		27	-0.49271792	-1.309311	0.123809524	0.7143603	1.0	3523	tags=52%, list=21%, signal=66%
BIOCARTA_ACTINY_PATHWAY	BIOCARTA_ACTINY_PATHWAY		20	-0.5282478	-1.3088965	0.13732395	0.7061293	1.0	299	tags=10%, list=2%, signal=10%
ST_WNT_BETA_CATENIN_PATHWAY	ST_WNT_BETA_CATENIN_PATHWAY		34	-0.46781024	-1.3088554	0.1101083	0.69657886	1.0	1487	tags=15%, list=9%, signal=16%
KEGG_GLYCEROLIPID_METABOLISM	KEGG_GLYCEROLIPID_METABOLISM		46	-0.437611	-1.3046243	0.10243055	0.70658004	1.0	3252	tags=33%, list=19%, signal=40%
PID_SYNDECAN_2_PATHWAY	PID_SYNDECAN_2_PATHWAY		32	-0.46449947	-1.3029468	0.119584054	0.7048006	1.0	1177	tags=13%, list=7%, signal=13%
REACTOME_CTLA4_INHIBITORY_SIGNALING	REACTOME_CTLA4_INHIBITORY_SIGNALING		21	-0.52448124	-1.3010976	0.11028037	0.7038039	1.0	25	tags=5%, list=0%, signal=5%
REACTOME_HS_GAG_BIOSYNTHESIS	REACTOME_HS_GAG_BIOSYNTHESIS		30	-0.47549292	-1.3006383	0.10554562	0.69690055	1.0	3384	tags=37%, list=20%, signal=46%
BIOCARTA_HSP27_PATHWAY	BIOCARTA_HSP27_PATHWAY		15	-0.5477113	-1.2993246	0.14018692	0.6937815	1.0	3359	tags=33%, list=20%, signal=42%
BIOCARTA_WNT_PATHWAY	BIOCARTA_WNT_PATHWAY		26	-0.4953611	-1.2991277	0.10535714	0.68584627	1.0	1396	tags=12%, list=8%, signal=13%
REACTOME_CLASS_A1_RHODOPSIN_LIKE_RECEPTORS	REACTOME_CLASS_A1_RHODOPSIN_LIKE_RECEPTORS		254	-0.34628025	-1.2942251	0.00927357	0.69788295	1.0	2596	tags=30%, list=15%, signal=34%
REACTOME_ADP_SIGNALLING_THROUGH_P2RY1	REACTOME_ADP_SIGNALLING_THROUGH_P2RY1		25	-0.49456885	-1.2902766	0.12456141	0.7063739	1.0	712	tags=16%, list=4%, signal=17%
REACTOME_PROLONGED_ERK_ACTIVATION_EVENTS	REACTOME_PROLONGED_ERK_ACTIVATION_EVENTS		19	-0.532171	-1.289025	0.14656772	0.7032278	1.0	1255	tags=11%, list=7%, signal=11%
KEGG_PROXIMAL_TUBULE_BICARBONATE_RECLAMATION	KEGG_PROXIMAL_TUBULE_BICARBONATE_RECLAMATION		22	-0.5074845	-1.2889001	0.14028777	0.6952728	1.0	3366	tags=36%, list=20%, signal=45%
REACTOME_ADHERENS_JUNCTIONS_INTERACTIONS	REACTOME_ADHERENS_JUNCTIONS_INTERACTIONS		26	-0.4887816	-1.2875437	0.12142857	0.6929711	1.0	2363	tags=27%, list=14%, signal=31%
NABA_ECM_REGULATORS	NABA_ECM_REGULATORS		207	-0.3525214	-1.2861441	0.041538462	0.69029623	1.0	3186	tags=33%, list=19%, signal=40%
REACTOME_PLATELET_HOMEOSTASIS	REACTOME_PLATELET_HOMEOSTASIS		76	-0.39337748	-1.2820647	0.097222224	0.699392	1.0	2379	tags=21%, list=14%, signal=24%
REACTOME_SYNTHESIS_OF_BILE_ACIDS_AND_BILE_SALTS	REACTOME_SYNTHESIS_OF_BILE_ACIDS_AND_BILE_SALTS		18	-0.515598	-1.2630503	0.16970803	0.77371496	1.0	3352	tags=50%, list=20%, signal=62%
PID_PI3KCI_PATHWAY	PID_PI3KCI_PATHWAY		49	-0.42205426	-1.2620225	0.13481228	0.7693453	1.0	2350	tags=10%, list=14%, signal=12%
REACTOME_SLC_MEDIATED_TRANSMEMBRANE_TRANSPORT	REACTOME_SLC_MEDIATED_TRANSMEMBRANE_TRANSPORT		228	-0.3408187	-1.2593791	0.04761905	0.77269816	1.0	3307	tags=28%, list=20%, signal=34%
PID_AMB2_NEUTROPHILS_PATHWAY	PID_AMB2_NEUTROPHILS_PATHWAY		39	-0.43581197	-1.2559307	0.13184932	0.7800202	1.0	3154	tags=23%, list=19%, signal=28%
REACTOME_RAP1_SIGNALLING	REACTOME_RAP1_SIGNALLING		15	-0.5306329	-1.2514144	0.18348624	0.7918656	1.0	3538	tags=33%, list=21%, signal=42%
BIOCARTA_ACH_PATHWAY	BIOCARTA_ACH_PATHWAY		16	-0.533028	-1.2511626	0.16360295	0.7843107	1.0	1621	tags=19%, list=10%, signal=21%
PID_TOLL_ENDOGENOUS_PATHWAY	PID_TOLL_ENDOGENOUS_PATHWAY		23	-0.47811583	-1.2483474	0.1827112	0.7881449	1.0	2038	tags=13%, list=12%, signal=15%
PID_GLYPICAN_1PATHWAY	PID_GLYPICAN_1PATHWAY		26	-0.47404975	-1.2483408	0.15508021	0.7798074	1.0	2350	tags=23%, list=14%, signal=27%
WNT_SIGNALING	WNT_SIGNALING		88	-0.3736061	-1.2458102	0.09427609	0.7829608	1.0	2851	tags=23%, list=17%, signal=27%
REACTOME_NEURONAL_SYSTEM	REACTOME_NEURONAL_SYSTEM		271	-0.33027628	-1.2454059	0.041731067	0.77657974	1.0	1963	tags=21%, list=12%, signal=23%
REACTOME_G_PROTEIN_ACTIVATION	REACTOME_G_PROTEIN_ACTIVATION		27	-0.46220532	-1.2421983	0.16906475	0.7834141	1.0	1343	tags=19%, list=8%, signal=20%
KEGG_BASAL_CELL_CARCINOMA	KEGG_BASAL_CELL_CARCINOMA		55	-0.4046943	-1.2368706	0.1142355	0.7986853	1.0	2865	tags=36%, list=17%, signal=44%
REACTOME_SIGNAL_AMPLIFICATION	REACTOME_SIGNAL_AMPLIFICATION		31	-0.4530345	-1.235739	0.17435898	0.7958653	1.0	712	tags=13%, list=4%, signal=13%
PID_A6B1_A6B4_INTEGRIN_PATHWAY	PID_A6B1_A6B4_INTEGRIN_PATHWAY		45	-0.41508147	-1.2354536	0.15602838	0.7890683	1.0	1926	tags=20%, list=11%, signal=23%
PID_SYNDECAN_4_PATHWAY	PID_SYNDECAN_4_PATHWAY		32	-0.43886867	-1.2345607	0.17565218	0.7852843	1.0	1918	tags=22%, list=11%, signal=25%
REACTOME_ACTIVATION_OF_BH3_ONLY_PROTEINS	REACTOME_ACTIVATION_OF_BH3_ONLY_PROTEINS		16	-0.5272968	-1.2336564	0.1928934	0.7813659	1.0	3127	tags=31%, list=19%, signal=38%
KEGG_RIBOFLAVIN_METABOLISM	KEGG_RIBOFLAVIN_METABOLISM		15	-0.5212391	-1.2325006	0.18843284	0.7787196	1.0	1905	tags=27%, list=11%, signal=30%
REACTOME_G_BETA_GAMMA_SIGNALLING_THROUGH_PI3KGAMMA	REACTOME_G_BETA_GAMMA_SIGNALLING_THROUGH_PI3KGAMMA		25	-0.47297606	-1.2319167	0.16784452	0.77375007	1.0	712	tags=12%, list=4%, signal=13%
KEGG_PRIMARY_BILE_ACID_BIOSYNTHESIS	KEGG_PRIMARY_BILE_ACID_BIOSYNTHESIS		15	-0.53415996	-1.2249839	0.19186047	0.797012	1.0	3352	tags=60%, list=20%, signal=75%
REACTOME_HEPARAN_SULFATE_HEPARIN_HS_GAG_METABOLISM	REACTOME_HEPARAN_SULFATE_HEPARIN_HS_GAG_METABOLISM		50	-0.40296277	-1.2235142	0.15932204	0.7959746	1.0	3384	tags=34%, list=20%, signal=42%
REACTOME_SHC_RELATED_EVENTS	REACTOME_SHC_RELATED_EVENTS		17	-0.5156935	-1.2228404	0.22896282	0.79151136	1.0	3395	tags=24%, list=20%, signal=29%
REACTOME_SIGNALING_BY_INSULIN_RECEPTOR	REACTOME_SIGNALING_BY_INSULIN_RECEPTOR		104	-0.35823032	-1.2127862	0.120338984	0.82912505	1.0	2024	tags=14%, list=12%, signal=16%
SA_CASPASE_CASCADE	SA_CASPASE_CASCADE		18	-0.49964234	-1.2080203	0.22654867	0.843252	1.0	3359	tags=28%, list=20%, signal=35%
REACTOME_O_LINKED_GLYCOSYLATION_OF_MUCINS	REACTOME_O_LINKED_GLYCOSYLATION_OF_MUCINS		45	-0.4072142	-1.204536	0.17039587	0.8516716	1.0	2192	tags=20%, list=13%, signal=23%
KEGG_METABOLISM_OF_XENOBIOTICS_BY_CYTOCHROME_P450	KEGG_METABOLISM_OF_XENOBIOTICS_BY_CYTOCHROME_P450		25	-0.4577446	-1.2044648	0.19858156	0.8443963	1.0	3532	tags=40%, list=21%, signal=51%
BIOCARTA_ERK5_PATHWAY	BIOCARTA_ERK5_PATHWAY		17	-0.4966159	-1.2022508	0.21778585	0.8462756	1.0	286	tags=6%, list=2%, signal=6%
REACTOME_TIE2_SIGNALING	REACTOME_TIE2_SIGNALING		17	-0.5024411	-1.1998373	0.21223709	0.8498369	1.0	2904	tags=29%, list=17%, signal=36%
REACTOME_CHEMOKINE_RECEPTORS_BIND_CHEMOKINES	REACTOME_CHEMOKINE_RECEPTORS_BIND_CHEMOKINES		40	-0.41319588	-1.1996236	0.18620689	0.84340304	1.0	3711	tags=38%, list=22%, signal=48%
REACTOME_CELL_CELL_COMMUNICATION	REACTOME_CELL_CELL_COMMUNICATION		113	-0.34640753	-1.1950135	0.12580645	0.85741204	1.0	1926	tags=16%, list=11%, signal=18%
KEGG_OLFACTORY_TRANSDUCTION	KEGG_OLFACTORY_TRANSDUCTION		221	-0.32299575	-1.1923537	0.079563186	0.86277497	1.0	2504	tags=30%, list=15%, signal=35%
KEGG_LYSINE_DEGRADATION	KEGG_LYSINE_DEGRADATION		42	-0.40670896	-1.1911178	0.19072165	0.8612879	1.0	1197	tags=12%, list=7%, signal=13%
KEGG_VASOPRESSIN_REGULATED_WATER_REABSORPTION	KEGG_VASOPRESSIN_REGULATED_WATER_REABSORPTION		43	-0.40345404	-1.189609	0.20826162	0.8608402	1.0	3127	tags=23%, list=19%, signal=29%
REACTOME_SIGNALING_BY_BMP	REACTOME_SIGNALING_BY_BMP		22	-0.46821913	-1.1890373	0.20467836	0.8559229	1.0	4105	tags=36%, list=25%, signal=48%
REACTOME_PROSTACYCLIN_SIGNALLING_THROUGH_PROSTACYCLIN_RECEPTOR	REACTOME_PROSTACYCLIN_SIGNALLING_THROUGH_PROSTACYCLIN_RECEPTOR		19	-0.48678058	-1.1858453	0.23465703	0.8634749	1.0	712	tags=16%, list=4%, signal=16%
REACTOME_PLATELET_ACTIVATION_SIGNALING_AND_AGGREGATION	REACTOME_PLATELET_ACTIVATION_SIGNALING_AND_AGGREGATION		194	-0.3251314	-1.1855799	0.094135806	0.85743856	1.0	2070	tags=12%, list=12%, signal=14%
NABA_ECM_AFFILIATED	NABA_ECM_AFFILIATED		131	-0.34230536	-1.1846739	0.12539683	0.8545953	1.0	3571	tags=32%, list=21%, signal=40%
REACTOME_GLUCAGON_TYPE_LIGAND_RECEPTORS	REACTOME_GLUCAGON_TYPE_LIGAND_RECEPTORS		33	-0.4215627	-1.1842501	0.21081081	0.84955823	1.0	1983	tags=27%, list=12%, signal=31%
PID_FAK_PATHWAY	PID_FAK_PATHWAY		58	-0.37990645	-1.1832349	0.16639742	0.84728396	1.0	1682	tags=7%, list=10%, signal=8%
REACTOME_OLFACTORY_SIGNALING_PATHWAY	REACTOME_OLFACTORY_SIGNALING_PATHWAY		170	-0.32666707	-1.1830585	0.103896104	0.84137225	1.0	2475	tags=32%, list=15%, signal=37%
PID_NCADHERIN_PATHWAY	PID_NCADHERIN_PATHWAY		33	-0.41730127	-1.1824162	0.20702402	0.8375376	1.0	2775	tags=18%, list=17%, signal=22%
NABA_CORE_MATRISOME	NABA_CORE_MATRISOME		263	-0.31493303	-1.1767076	0.091310754	0.85648155	1.0	2895	tags=32%, list=17%, signal=38%
REACTOME_SPHINGOLIPID_METABOLISM	REACTOME_SPHINGOLIPID_METABOLISM		61	-0.3736967	-1.176475	0.19250426	0.85074145	1.0	4069	tags=36%, list=24%, signal=47%
KEGG_AMINO_SUGAR_AND_NUCLEOTIDE_SUGAR_METABOLISM	KEGG_AMINO_SUGAR_AND_NUCLEOTIDE_SUGAR_METABOLISM		44	-0.39472058	-1.1681565	0.21895425	0.88141775	1.0	4293	tags=32%, list=26%, signal=43%
REACTOME_G_PROTEIN_BETA_GAMMA_SIGNALLING	REACTOME_G_PROTEIN_BETA_GAMMA_SIGNALLING		28	-0.43310365	-1.166566	0.23948811	0.8817373	1.0	712	tags=11%, list=4%, signal=11%
REACTOME_TRANSMEMBRANE_TRANSPORT_OF_SMALL_MOLECULES	REACTOME_TRANSMEMBRANE_TRANSPORT_OF_SMALL_MOLECULES		391	-0.3010571	-1.1664821	0.07972028	0.87524575	1.0	3225	tags=24%, list=19%, signal=29%
REACTOME_GAP_JUNCTION_ASSEMBLY	REACTOME_GAP_JUNCTION_ASSEMBLY		16	-0.4866257	-1.1656713	0.2580071	0.8722018	1.0	2884	tags=50%, list=17%, signal=60%
BIOCARTA_P53_PATHWAY	BIOCARTA_P53_PATHWAY		16	-0.4920325	-1.1640229	0.27255985	0.8729817	1.0	3230	tags=31%, list=19%, signal=39%
KEGG_AUTOIMMUNE_THYROID_DISEASE	KEGG_AUTOIMMUNE_THYROID_DISEASE		23	-0.4439279	-1.1614466	0.2518797	0.87801504	1.0	1204	tags=26%, list=7%, signal=28%
REACTOME_SYNTHESIS_AND_INTERCONVERSION_OF_NUCLEOTIDE_DI_AND_TRIPHOSPHATES	REACTOME_SYNTHESIS_AND_INTERCONVERSION_OF_NUCLEOTIDE_DI_AND_TRIPHOSPHATES		17	-0.48437172	-1.1614022	0.26846847	0.87173617	1.0	2165	tags=18%, list=13%, signal=20%
PID_IL27_PATHWAY	PID_IL27_PATHWAY		26	-0.44078156	-1.1605217	0.24691358	0.8693735	1.0	1951	tags=15%, list=12%, signal=17%
REACTOME_INCRETIN_SYNTHESIS_SECRETION_AND_INACTIVATION	REACTOME_INCRETIN_SYNTHESIS_SECRETION_AND_INACTIVATION		20	-0.46912697	-1.157578	0.25535715	0.8760761	1.0	1623	tags=30%, list=10%, signal=33%
PID_ARF6_TRAFFICKING_PATHWAY	PID_ARF6_TRAFFICKING_PATHWAY		48	-0.3872837	-1.1557368	0.21247892	0.8779183	1.0	2972	tags=23%, list=18%, signal=28%
PID_S1P_META_PATHWAY	PID_S1P_META_PATHWAY		21	-0.4557326	-1.1537431	0.26062846	0.88062763	1.0	2092	tags=24%, list=12%, signal=27%
REACTOME_REGULATION_OF_BETA_CELL_DEVELOPMENT	REACTOME_REGULATION_OF_BETA_CELL_DEVELOPMENT		29	-0.42725992	-1.1518092	0.25228518	0.8829666	1.0	3069	tags=45%, list=18%, signal=55%
KEGG_CYSTEINE_AND_METHIONINE_METABOLISM	KEGG_CYSTEINE_AND_METHIONINE_METABOLISM		30	-0.42672426	-1.1497011	0.2460733	0.88588065	1.0	5051	tags=50%, list=30%, signal=71%
REACTOME_GAP_JUNCTION_TRAFFICKING	REACTOME_GAP_JUNCTION_TRAFFICKING		24	-0.4442253	-1.148897	0.2599278	0.8831299	1.0	2884	tags=38%, list=17%, signal=45%
NABA_SECRETED_FACTORS	NABA_SECRETED_FACTORS		284	-0.30560094	-1.1474369	0.12556732	0.88299674	1.0	1931	tags=23%, list=12%, signal=26%
KEGG_OTHER_GLYCAN_DEGRADATION	KEGG_OTHER_GLYCAN_DEGRADATION		15	-0.4916663	-1.1469619	0.26568267	0.8789346	1.0	28	tags=7%, list=0%, signal=7%
BIOCARTA_ERK_PATHWAY	BIOCARTA_ERK_PATHWAY		28	-0.41839334	-1.1463246	0.24190801	0.87560904	1.0	4014	tags=32%, list=24%, signal=42%
NABA_ECM_GLYCOPROTEINS	NABA_ECM_GLYCOPROTEINS		185	-0.31420606	-1.1442966	0.14779875	0.87840796	1.0	2101	tags=26%, list=13%, signal=29%
KEGG_PROSTATE_CANCER	KEGG_PROSTATE_CANCER		88	-0.34765977	-1.1441754	0.20230263	0.87298614	1.0	2704	tags=18%, list=16%, signal=22%
PID_ILK_PATHWAY	PID_ILK_PATHWAY		45	-0.3914832	-1.1437725	0.24	0.8686779	1.0	2154	tags=13%, list=13%, signal=15%
REACTOME_SPHINGOLIPID_DE_NOVO_BIOSYNTHESIS	REACTOME_SPHINGOLIPID_DE_NOVO_BIOSYNTHESIS		30	-0.41794097	-1.1435461	0.2606383	0.8638694	1.0	1948	tags=20%, list=12%, signal=23%
NABA_PROTEOGLYCANS	NABA_PROTEOGLYCANS		35	-0.40157712	-1.1430448	0.2268761	0.8600833	1.0	2410	tags=40%, list=14%, signal=47%
KEGG_PATHWAYS_IN_CANCER	KEGG_PATHWAYS_IN_CANCER		320	-0.29895166	-1.1411049	0.12125535	0.86273324	1.0	3121	tags=21%, list=19%, signal=26%
REACTOME_CD28_CO_STIMULATION	REACTOME_CD28_CO_STIMULATION		31	-0.41341528	-1.1401495	0.26631394	0.86093426	1.0	25	tags=3%, list=0%, signal=3%
REACTOME_ACTIVATION_OF_NMDA_RECEPTOR_UPON_GLUTAMATE_BINDING_AND_POSTSYNAPTIC_EVENTS	REACTOME_ACTIVATION_OF_NMDA_RECEPTOR_UPON_GLUTAMATE_BINDING_AND_POSTSYNAPTIC_EVENTS		36	-0.40281096	-1.1388608	0.23979592	0.86093	1.0	1868	tags=19%, list=11%, signal=22%
KEGG_PURINE_METABOLISM	KEGG_PURINE_METABOLISM		152	-0.31853747	-1.1337072	0.1728	0.87719905	1.0	2689	tags=18%, list=16%, signal=22%
KEGG_WNT_SIGNALING_PATHWAY	KEGG_WNT_SIGNALING_PATHWAY		146	-0.32002932	-1.1311139	0.1918429	0.8825447	1.0	2851	tags=18%, list=17%, signal=22%
REACTOME_AQUAPORIN_MEDIATED_TRANSPORT	REACTOME_AQUAPORIN_MEDIATED_TRANSPORT		48	-0.38106844	-1.1301948	0.27022377	0.8808238	1.0	1411	tags=19%, list=8%, signal=20%
REACTOME_PHOSPHOLIPASE_C_MEDIATED_CASCADE	REACTOME_PHOSPHOLIPASE_C_MEDIATED_CASCADE		52	-0.3678892	-1.1293954	0.26288658	0.87829465	1.0	2024	tags=21%, list=12%, signal=24%
PID_HIF1_TFPATHWAY	PID_HIF1_TFPATHWAY		65	-0.35322323	-1.1292266	0.23190789	0.87341726	1.0	4494	tags=35%, list=27%, signal=48%
REACTOME_ADP_SIGNALLING_THROUGH_P2RY12	REACTOME_ADP_SIGNALLING_THROUGH_P2RY12		21	-0.44856578	-1.1242949	0.29963234	0.8885593	1.0	712	tags=14%, list=4%, signal=15%
REACTOME_G_BETA_GAMMA_SIGNALLING_THROUGH_PLC_BETA	REACTOME_G_BETA_GAMMA_SIGNALLING_THROUGH_PLC_BETA		20	-0.44715878	-1.119632	0.30518234	0.90294904	1.0	712	tags=15%, list=4%, signal=16%
PID_E2F_PATHWAY	PID_E2F_PATHWAY		73	-0.34860682	-1.1182	0.23701298	0.90356684	1.0	3247	tags=23%, list=19%, signal=29%
PID_CDC42_PATHWAY	PID_CDC42_PATHWAY		70	-0.3461566	-1.1101342	0.27363184	0.93286973	1.0	71	tags=6%, list=0%, signal=6%
KEGG_CHEMOKINE_SIGNALING_PATHWAY	KEGG_CHEMOKINE_SIGNALING_PATHWAY		164	-0.3093367	-1.1098017	0.19905956	0.9285443	1.0	2345	tags=15%, list=14%, signal=17%
REACTOME_SIGNALLING_TO_RAS	REACTOME_SIGNALLING_TO_RAS		27	-0.41068205	-1.108762	0.29965156	0.92742336	1.0	1626	tags=11%, list=10%, signal=12%
KEGG_VASCULAR_SMOOTH_MUSCLE_CONTRACTION	KEGG_VASCULAR_SMOOTH_MUSCLE_CONTRACTION		109	-0.32550862	-1.108392	0.24482758	0.92339176	1.0	2558	tags=18%, list=15%, signal=22%
REACTOME_HEMOSTASIS	REACTOME_HEMOSTASIS		412	-0.28474388	-1.1077231	0.16395864	0.92074704	1.0	2436	tags=15%, list=15%, signal=17%
PID_ATR_PATHWAY	PID_ATR_PATHWAY		38	-0.3822571	-1.1028092	0.30276817	0.9365774	1.0	4801	tags=42%, list=29%, signal=59%
BIOCARTA_TGFB_PATHWAY	BIOCARTA_TGFB_PATHWAY		19	-0.45100528	-1.1021819	0.3099099	0.9336216	1.0	3080	tags=21%, list=18%, signal=26%
KEGG_O_GLYCAN_BIOSYNTHESIS	KEGG_O_GLYCAN_BIOSYNTHESIS		25	-0.4188458	-1.1016005	0.3143872	0.93062794	1.0	2005	tags=20%, list=12%, signal=23%
REACTOME_GABA_SYNTHESIS_RELEASE_REUPTAKE_AND_DEGRADATION	REACTOME_GABA_SYNTHESIS_RELEASE_REUPTAKE_AND_DEGRADATION		16	-0.4581848	-1.0976938	0.32897195	0.9421287	1.0	1910	tags=19%, list=11%, signal=21%
ST_G_ALPHA_S_PATHWAY	ST_G_ALPHA_S_PATHWAY		15	-0.46530715	-1.093488	0.3469751	0.95498645	1.0	2428	tags=13%, list=14%, signal=16%
REACTOME_SYNTHESIS_SECRETION_AND_INACTIVATION_OF_GLP1	REACTOME_SYNTHESIS_SECRETION_AND_INACTIVATION_OF_GLP1		17	-0.46309793	-1.0929841	0.32789856	0.95164245	1.0	1623	tags=29%, list=10%, signal=33%
REACTOME_CELL_JUNCTION_ORGANIZATION	REACTOME_CELL_JUNCTION_ORGANIZATION		75	-0.3414956	-1.0885665	0.2835821	0.96522963	1.0	1926	tags=19%, list=11%, signal=21%
BIOCARTA_CK1_PATHWAY	BIOCARTA_CK1_PATHWAY		16	-0.46000832	-1.0879805	0.35359117	0.96230793	1.0	48	tags=6%, list=0%, signal=6%
REACTOME_SMOOTH_MUSCLE_CONTRACTION	REACTOME_SMOOTH_MUSCLE_CONTRACTION		22	-0.42614874	-1.0850754	0.3363472	0.9697261	1.0	3173	tags=23%, list=19%, signal=28%
PID_ALPHA_SYNUCLEIN_PATHWAY	PID_ALPHA_SYNUCLEIN_PATHWAY		33	-0.38539058	-1.0833017	0.32072073	0.9720285	1.0	2894	tags=18%, list=17%, signal=22%
PID_ENDOTHELIN_PATHWAY	PID_ENDOTHELIN_PATHWAY		63	-0.34351555	-1.0824538	0.30323678	0.9701159	1.0	1622	tags=14%, list=10%, signal=16%
REACTOME_PI3K_CASCADE	REACTOME_PI3K_CASCADE		68	-0.33881488	-1.0819083	0.2859649	0.96706456	1.0	2597	tags=19%, list=16%, signal=23%
REACTOME_CELL_CELL_JUNCTION_ORGANIZATION	REACTOME_CELL_CELL_JUNCTION_ORGANIZATION		55	-0.35519892	-1.0814253	0.30369127	0.96375746	1.0	1771	tags=20%, list=11%, signal=22%
BIOCARTA_CHEMICAL_PATHWAY	BIOCARTA_CHEMICAL_PATHWAY		22	-0.42674783	-1.0785427	0.33017078	0.9707346	1.0	3359	tags=27%, list=20%, signal=34%
KEGG_MELANOMA	KEGG_MELANOMA		71	-0.33347595	-1.0741155	0.32387313	0.98422796	1.0	1887	tags=17%, list=11%, signal=19%
REACTOME_A_TETRASACCHARIDE_LINKER_SEQUENCE_IS_REQUIRED_FOR_GAG_SYNTHESIS	REACTOME_A_TETRASACCHARIDE_LINKER_SEQUENCE_IS_REQUIRED_FOR_GAG_SYNTHESIS		25	-0.41037044	-1.0719553	0.33333334	0.9880262	1.0	1916	tags=24%, list=11%, signal=27%
REACTOME_REGULATION_OF_KIT_SIGNALING	REACTOME_REGULATION_OF_KIT_SIGNALING		16	-0.45607716	-1.0715941	0.3851718	0.98425275	1.0	25	tags=6%, list=0%, signal=6%
KEGG_LEUKOCYTE_TRANSENDOTHELIAL_MIGRATION	KEGG_LEUKOCYTE_TRANSENDOTHELIAL_MIGRATION		114	-0.313508	-1.0701141	0.3136289	0.98504376	1.0	2755	tags=17%, list=16%, signal=20%
KEGG_TYPE_I_DIABETES_MELLITUS	KEGG_TYPE_I_DIABETES_MELLITUS		27	-0.40913054	-1.068112	0.36860672	0.98828083	1.0	1781	tags=22%, list=11%, signal=25%
KEGG_ASTHMA	KEGG_ASTHMA		19	-0.43564203	-1.066595	0.35	0.9897377	1.0	736	tags=26%, list=4%, signal=27%
REACTOME_INTEGRATION_OF_ENERGY_METABOLISM	REACTOME_INTEGRATION_OF_ENERGY_METABOLISM		114	-0.3105367	-1.064951	0.31698775	0.99155354	1.0	1623	tags=15%, list=10%, signal=16%
REACTOME_SIGNALING_BY_FGFR_MUTANTS	REACTOME_SIGNALING_BY_FGFR_MUTANTS		43	-0.36350545	-1.064704	0.34892085	0.98728627	1.0	2024	tags=16%, list=12%, signal=18%
REACTOME_G_ALPHA_Z_SIGNALLING_EVENTS	REACTOME_G_ALPHA_Z_SIGNALLING_EVENTS		44	-0.36184296	-1.0607235	0.37478107	0.99960726	1.0	1504	tags=16%, list=9%, signal=17%
REACTOME_TRAFFICKING_OF_GLUR2_CONTAINING_AMPA_RECEPTORS	REACTOME_TRAFFICKING_OF_GLUR2_CONTAINING_AMPA_RECEPTORS		15	-0.45606965	-1.0587566	0.3740458	1.0	1.0	1504	tags=20%, list=9%, signal=22%
REACTOME_UNBLOCKING_OF_NMDA_RECEPTOR_GLUTAMATE_BINDING_AND_ACTIVATION	REACTOME_UNBLOCKING_OF_NMDA_RECEPTOR_GLUTAMATE_BINDING_AND_ACTIVATION		15	-0.45193395	-1.0580913	0.40036902	1.0	1.0	1401	tags=27%, list=8%, signal=29%
REACTOME_SYNTHESIS_SECRETION_AND_DEACYLATION_OF_GHRELIN	REACTOME_SYNTHESIS_SECRETION_AND_DEACYLATION_OF_GHRELIN		15	-0.4570713	-1.0580643	0.37847868	0.9954041	1.0	2967	tags=33%, list=18%, signal=40%
PID_INSULIN_GLUCOSE_PATHWAY	PID_INSULIN_GLUCOSE_PATHWAY		25	-0.39778364	-1.0548377	0.38404453	1.0	1.0	2576	tags=16%, list=15%, signal=19%
KEGG_NON_SMALL_CELL_LUNG_CANCER	KEGG_NON_SMALL_CELL_LUNG_CANCER		54	-0.3451501	-1.0532578	0.34170854	1.0	1.0	3906	tags=24%, list=23%, signal=31%
REACTOME_GLUCOSE_TRANSPORT	REACTOME_GLUCOSE_TRANSPORT		36	-0.36694646	-1.0525439	0.36021507	1.0	1.0	3713	tags=22%, list=22%, signal=28%
PID_MET_PATHWAY	PID_MET_PATHWAY		80	-0.32131705	-1.0523094	0.3253833	0.9998056	1.0	1249	tags=6%, list=7%, signal=7%
PID_HEDGEHOG_GLI_PATHWAY	PID_HEDGEHOG_GLI_PATHWAY		48	-0.352916	-1.0469024	0.38989168	1.0	1.0	946	tags=8%, list=6%, signal=9%
KEGG_HEDGEHOG_SIGNALING_PATHWAY	KEGG_HEDGEHOG_SIGNALING_PATHWAY		54	-0.34003666	-1.0451226	0.37478107	1.0	1.0	4150	tags=48%, list=25%, signal=64%
REACTOME_GLYCOSAMINOGLYCAN_METABOLISM	REACTOME_GLYCOSAMINOGLYCAN_METABOLISM		103	-0.30778167	-1.0408217	0.38683787	1.0	1.0	2216	tags=18%, list=13%, signal=21%
REACTOME_TRANSMISSION_ACROSS_CHEMICAL_SYNAPSES	REACTOME_TRANSMISSION_ACROSS_CHEMICAL_SYNAPSES		181	-0.2856507	-1.0369637	0.36858475	1.0	1.0	1963	tags=18%, list=12%, signal=20%
PID_EPHRINB_REV_PATHWAY	PID_EPHRINB_REV_PATHWAY		30	-0.38261458	-1.0362598	0.39184397	1.0	1.0	2350	tags=23%, list=14%, signal=27%
REACTOME_PI_3K_CASCADE	REACTOME_PI_3K_CASCADE		54	-0.33679008	-1.0317105	0.3934142	1.0	1.0	2024	tags=17%, list=12%, signal=19%
REACTOME_DEVELOPMENTAL_BIOLOGY	REACTOME_DEVELOPMENTAL_BIOLOGY		374	-0.26728845	-1.0303597	0.36123347	1.0	1.0	2034	tags=13%, list=12%, signal=15%
PID_FCER1_PATHWAY	PID_FCER1_PATHWAY		60	-0.33174795	-1.0303457	0.3852459	1.0	1.0	5236	tags=30%, list=31%, signal=43%
REACTOME_AMINO_ACID_AND_OLIGOPEPTIDE_SLC_TRANSPORTERS	REACTOME_AMINO_ACID_AND_OLIGOPEPTIDE_SLC_TRANSPORTERS		49	-0.34505743	-1.0269351	0.40625	1.0	1.0	3553	tags=27%, list=21%, signal=34%
REACTOME_GLYCOGEN_BREAKDOWN_GLYCOGENOLYSIS	REACTOME_GLYCOGEN_BREAKDOWN_GLYCOGENOLYSIS		15	-0.4366077	-1.0252728	0.42857143	1.0	1.0	4293	tags=33%, list=26%, signal=45%
KEGG_RETINOL_METABOLISM	KEGG_RETINOL_METABOLISM		26	-0.38546517	-1.0241808	0.41986063	1.0	1.0	3252	tags=38%, list=19%, signal=48%
PID_BETA_CATENIN_NUC_PATHWAY	PID_BETA_CATENIN_NUC_PATHWAY		78	-0.31760645	-1.0240284	0.42207792	1.0	1.0	1830	tags=12%, list=11%, signal=13%
KEGG_ADHERENS_JUNCTION	KEGG_ADHERENS_JUNCTION		73	-0.31996286	-1.0219817	0.3979933	1.0	1.0	2418	tags=15%, list=14%, signal=18%
KEGG_ALANINE_ASPARTATE_AND_GLUTAMATE_METABOLISM	KEGG_ALANINE_ASPARTATE_AND_GLUTAMATE_METABOLISM		30	-0.37020257	-1.0207049	0.43418804	1.0	1.0	3094	tags=23%, list=18%, signal=29%
KEGG_COMPLEMENT_AND_COAGULATION_CASCADES	KEGG_COMPLEMENT_AND_COAGULATION_CASCADES		63	-0.32809508	-1.0191464	0.4179357	1.0	1.0	2070	tags=22%, list=12%, signal=25%
REACTOME_BILE_ACID_AND_BILE_SALT_METABOLISM	REACTOME_BILE_ACID_AND_BILE_SALT_METABOLISM		24	-0.39764148	-1.017592	0.42732048	1.0	1.0	3498	tags=46%, list=21%, signal=58%
PID_WNT_SIGNALING_PATHWAY	PID_WNT_SIGNALING_PATHWAY		28	-0.37768215	-1.0157139	0.42105263	1.0	1.0	1396	tags=21%, list=8%, signal=23%
PID_NOTCH_PATHWAY	PID_NOTCH_PATHWAY		57	-0.33082822	-1.0133164	0.42930153	1.0	1.0	1365	tags=11%, list=8%, signal=11%
REACTOME_AMINE_DERIVED_HORMONES	REACTOME_AMINE_DERIVED_HORMONES		15	-0.43602005	-1.01325	0.44834307	1.0	1.0	1954	tags=47%, list=12%, signal=53%
REACTOME_MUSCLE_CONTRACTION	REACTOME_MUSCLE_CONTRACTION		45	-0.34333572	-1.0131899	0.43137255	1.0	1.0	2160	tags=24%, list=13%, signal=28%
PID_THROMBIN_PAR1_PATHWAY	PID_THROMBIN_PAR1_PATHWAY		43	-0.34584153	-1.0123928	0.42782608	1.0	1.0	1648	tags=12%, list=10%, signal=13%
BIOCARTA_PML_PATHWAY	BIOCARTA_PML_PATHWAY		17	-0.41014117	-1.0089605	0.42293233	1.0	1.0	3760	tags=24%, list=22%, signal=30%
REACTOME_BIOLOGICAL_OXIDATIONS	REACTOME_BIOLOGICAL_OXIDATIONS		81	-0.31068328	-1.0078216	0.44349316	1.0	1.0	3532	tags=32%, list=21%, signal=40%
PID_ER_NONGENOMIC_PATHWAY	PID_ER_NONGENOMIC_PATHWAY		41	-0.34918368	-1.0055653	0.45185184	1.0	1.0	532	tags=7%, list=3%, signal=8%
REACTOME_POST_NMDA_RECEPTOR_ACTIVATION_EVENTS	REACTOME_POST_NMDA_RECEPTOR_ACTIVATION_EVENTS		32	-0.36668828	-1.0048019	0.42602494	1.0	1.0	1868	tags=16%, list=11%, signal=18%
REACTOME_PHOSPHOLIPID_METABOLISM	REACTOME_PHOSPHOLIPID_METABOLISM		184	-0.27638012	-1.0032493	0.44496125	1.0	1.0	3493	tags=21%, list=21%, signal=26%
BIOCARTA_COMP_PATHWAY	BIOCARTA_COMP_PATHWAY		17	-0.41532522	-1.0016491	0.46557972	1.0	1.0	1219	tags=18%, list=7%, signal=19%
REACTOME_REGULATION_OF_GLUCOKINASE_BY_GLUCOKINASE_REGULATORY_PROTEIN	REACTOME_REGULATION_OF_GLUCOKINASE_BY_GLUCOKINASE_REGULATORY_PROTEIN		25	-0.37753442	-1.000489	0.4586207	1.0	1.0	52	tags=4%, list=0%, signal=4%
KEGG_TIGHT_JUNCTION	KEGG_TIGHT_JUNCTION		129	-0.28560504	-0.99902236	0.44827586	1.0	1.0	1771	tags=12%, list=11%, signal=14%
KEGG_AMYOTROPHIC_LATERAL_SCLEROSIS_ALS	KEGG_AMYOTROPHIC_LATERAL_SCLEROSIS_ALS		52	-0.32994244	-0.9966901	0.4856631	1.0	1.0	3508	tags=25%, list=21%, signal=32%
REACTOME_METABOLISM_OF_AMINO_ACIDS_AND_DERIVATIVES	REACTOME_METABOLISM_OF_AMINO_ACIDS_AND_DERIVATIVES		189	-0.27384448	-0.99403775	0.45846644	1.0	1.0	2355	tags=14%, list=14%, signal=16%
REACTOME_INSULIN_RECEPTOR_SIGNALLING_CASCADE	REACTOME_INSULIN_RECEPTOR_SIGNALLING_CASCADE		84	-0.30284083	-0.9929775	0.48136142	1.0	1.0	2597	tags=17%, list=16%, signal=20%
KEGG_STARCH_AND_SUCROSE_METABOLISM	KEGG_STARCH_AND_SUCROSE_METABOLISM		29	-0.36707038	-0.9887358	0.46488294	1.0	1.0	2313	tags=24%, list=14%, signal=28%
KEGG_CELL_ADHESION_MOLECULES_CAMS	KEGG_CELL_ADHESION_MOLECULES_CAMS		111	-0.28801692	-0.9879587	0.4640523	1.0	1.0	1854	tags=17%, list=11%, signal=19%
PID_AR_TF_PATHWAY	PID_AR_TF_PATHWAY		50	-0.32580504	-0.98713195	0.46258503	1.0	1.0	5138	tags=36%, list=31%, signal=52%
PID_HNF3B_PATHWAY	PID_HNF3B_PATHWAY		45	-0.33247593	-0.9866691	0.48217317	1.0	1.0	2497	tags=22%, list=15%, signal=26%
REACTOME_TRANSPORT_OF_VITAMINS_NUCLEOSIDES_AND_RELATED_MOLECULES	REACTOME_TRANSPORT_OF_VITAMINS_NUCLEOSIDES_AND_RELATED_MOLECULES		29	-0.363758	-0.983732	0.4691589	1.0	1.0	635	tags=17%, list=4%, signal=18%
KEGG_DRUG_METABOLISM_CYTOCHROME_P450	KEGG_DRUG_METABOLISM_CYTOCHROME_P450		28	-0.37088314	-0.9830818	0.50711745	1.0	1.0	3532	tags=36%, list=21%, signal=45%
ST_WNT_CA2_CYCLIC_GMP_PATHWAY	ST_WNT_CA2_CYCLIC_GMP_PATHWAY		20	-0.3920823	-0.98265517	0.47387388	1.0	1.0	1061	tags=15%, list=6%, signal=16%
REACTOME_REGULATION_OF_INSULIN_SECRETION	REACTOME_REGULATION_OF_INSULIN_SECRETION		87	-0.2995524	-0.9823341	0.48287112	1.0	1.0	1910	tags=16%, list=11%, signal=18%
KEGG_REGULATION_OF_ACTIN_CYTOSKELETON	KEGG_REGULATION_OF_ACTIN_CYTOSKELETON		209	-0.26780197	-0.98058355	0.51397514	1.0	1.0	3096	tags=18%, list=18%, signal=22%
KEGG_BLADDER_CANCER	KEGG_BLADDER_CANCER		40	-0.3405047	-0.9799649	0.48073393	1.0	1.0	646	tags=10%, list=4%, signal=10%
KEGG_GLUTATHIONE_METABOLISM	KEGG_GLUTATHIONE_METABOLISM		40	-0.33637574	-0.97606117	0.5101289	1.0	1.0	3532	tags=23%, list=21%, signal=28%
PID_FRA_PATHWAY	PID_FRA_PATHWAY		36	-0.34787595	-0.97589517	0.49272728	1.0	1.0	1802	tags=19%, list=11%, signal=22%
KEGG_INTESTINAL_IMMUNE_NETWORK_FOR_IGA_PRODUCTION	KEGG_INTESTINAL_IMMUNE_NETWORK_FOR_IGA_PRODUCTION		37	-0.34178776	-0.9749617	0.4777975	1.0	1.0	3012	tags=30%, list=18%, signal=36%
BIOCARTA_PPARA_PATHWAY	BIOCARTA_PPARA_PATHWAY		56	-0.31491268	-0.9743191	0.5016835	1.0	1.0	2207	tags=11%, list=13%, signal=12%
REACTOME_ACTIVATED_POINT_MUTANTS_OF_FGFR2	REACTOME_ACTIVATED_POINT_MUTANTS_OF_FGFR2		16	-0.4083576	-0.9738182	0.5162455	1.0	1.0	1887	tags=25%, list=11%, signal=28%
REACTOME_GLYCOSPHINGOLIPID_METABOLISM	REACTOME_GLYCOSPHINGOLIPID_METABOLISM		31	-0.35487342	-0.9725317	0.49625468	1.0	1.0	4069	tags=39%, list=24%, signal=51%
PID_HNF3A_PATHWAY	PID_HNF3A_PATHWAY		39	-0.3419219	-0.97109145	0.5168739	1.0	1.0	1400	tags=13%, list=8%, signal=14%
KEGG_BETA_ALANINE_METABOLISM	KEGG_BETA_ALANINE_METABOLISM		22	-0.37871495	-0.9702143	0.4955277	1.0	1.0	3060	tags=23%, list=18%, signal=28%
REACTOME_GLYCEROPHOSPHOLIPID_BIOSYNTHESIS	REACTOME_GLYCEROPHOSPHOLIPID_BIOSYNTHESIS		79	-0.2953775	-0.96999776	0.51342285	1.0	1.0	3692	tags=27%, list=22%, signal=34%
REACTOME_CREB_PHOSPHORYLATION_THROUGH_THE_ACTIVATION_OF_CAMKII	REACTOME_CREB_PHOSPHORYLATION_THROUGH_THE_ACTIVATION_OF_CAMKII		15	-0.4106153	-0.9696588	0.4990758	1.0	1.0	729	tags=13%, list=4%, signal=14%
PID_RHODOPSIN_PATHWAY	PID_RHODOPSIN_PATHWAY		23	-0.3695866	-0.9679652	0.49367088	1.0	1.0	2047	tags=30%, list=12%, signal=35%
BIOCARTA_EDG1_PATHWAY	BIOCARTA_EDG1_PATHWAY		27	-0.3612628	-0.96603775	0.5055147	1.0	1.0	2264	tags=19%, list=14%, signal=21%
REACTOME_CHONDROITIN_SULFATE_DERMATAN_SULFATE_METABOLISM	REACTOME_CHONDROITIN_SULFATE_DERMATAN_SULFATE_METABOLISM		46	-0.3232808	-0.9641941	0.5272109	1.0	1.0	2114	tags=20%, list=13%, signal=22%
REACTOME_SIGNALLING_TO_ERKS	REACTOME_SIGNALLING_TO_ERKS		36	-0.34124172	-0.9633026	0.5247525	1.0	1.0	1626	tags=8%, list=10%, signal=9%
REACTOME_NEF_MEDIATES_DOWN_MODULATION_OF_CELL_SURFACE_RECEPTORS_BY_RECRUITING_THEM_TO_CLATHRIN_ADAPTERS	REACTOME_NEF_MEDIATES_DOWN_MODULATION_OF_CELL_SURFACE_RECEPTORS_BY_RECRUITING_THEM_TO_CLATHRIN_ADAPTERS		19	-0.39147213	-0.96242946	0.50091743	1.0	1.0	5794	tags=47%, list=35%, signal=72%
REACTOME_AMINE_LIGAND_BINDING_RECEPTORS	REACTOME_AMINE_LIGAND_BINDING_RECEPTORS		36	-0.34182143	-0.9619355	0.52879584	1.0	1.0	2037	tags=31%, list=12%, signal=35%
REACTOME_SEMAPHORIN_INTERACTIONS	REACTOME_SEMAPHORIN_INTERACTIONS		63	-0.30777022	-0.959513	0.53264606	1.0	1.0	1617	tags=11%, list=10%, signal=12%
KEGG_PROPANOATE_METABOLISM	KEGG_PROPANOATE_METABOLISM		30	-0.3441829	-0.9587785	0.5225694	1.0	1.0	3844	tags=27%, list=23%, signal=35%
KEGG_CALCIUM_SIGNALING_PATHWAY	KEGG_CALCIUM_SIGNALING_PATHWAY		173	-0.26797885	-0.9581856	0.5501567	1.0	1.0	2805	tags=21%, list=17%, signal=25%
REACTOME_ACTIVATION_OF_KAINATE_RECEPTORS_UPON_GLUTAMATE_BINDING	REACTOME_ACTIVATION_OF_KAINATE_RECEPTORS_UPON_GLUTAMATE_BINDING		31	-0.35365555	-0.9564041	0.52238804	1.0	1.0	3762	tags=32%, list=22%, signal=42%
REACTOME_APOPTOSIS	REACTOME_APOPTOSIS		138	-0.27032736	-0.95083296	0.57886434	1.0	1.0	446	tags=4%, list=3%, signal=4%
REACTOME_EXTENSION_OF_TELOMERES	REACTOME_EXTENSION_OF_TELOMERES		27	-0.3526254	-0.9475683	0.543672	1.0	1.0	3314	tags=30%, list=20%, signal=37%
KEGG_LONG_TERM_POTENTIATION	KEGG_LONG_TERM_POTENTIATION		67	-0.29559642	-0.94722587	0.5373913	1.0	1.0	4037	tags=22%, list=24%, signal=29%
KEGG_GLYCOSAMINOGLYCAN_BIOSYNTHESIS_HEPARAN_SULFATE	KEGG_GLYCOSAMINOGLYCAN_BIOSYNTHESIS_HEPARAN_SULFATE		26	-0.3526086	-0.9428939	0.5506993	1.0	1.0	3407	tags=27%, list=20%, signal=34%
REACTOME_AXON_GUIDANCE	REACTOME_AXON_GUIDANCE		236	-0.25203148	-0.9421311	0.6286595	1.0	1.0	1929	tags=12%, list=12%, signal=13%
PID_P38_MK2_PATHWAY	PID_P38_MK2_PATHWAY		21	-0.37119558	-0.93914336	0.5652174	1.0	1.0	1422	tags=10%, list=8%, signal=10%
REACTOME_SIGNALING_BY_NODAL	REACTOME_SIGNALING_BY_NODAL		17	-0.39719558	-0.93581444	0.5461121	1.0	1.0	1936	tags=35%, list=12%, signal=40%
BIOCARTA_ARAP_PATHWAY	BIOCARTA_ARAP_PATHWAY		17	-0.3892641	-0.93522096	0.55535716	1.0	1.0	5796	tags=41%, list=35%, signal=63%
KEGG_MISMATCH_REPAIR	KEGG_MISMATCH_REPAIR		22	-0.36326447	-0.9300224	0.55172414	1.0	1.0	3314	tags=27%, list=20%, signal=34%
REACTOME_ACTIVATED_NOTCH1_TRANSMITS_SIGNAL_TO_THE_NUCLEUS	REACTOME_ACTIVATED_NOTCH1_TRANSMITS_SIGNAL_TO_THE_NUCLEUS		25	-0.360648	-0.92974454	0.5841393	1.0	1.0	496	tags=8%, list=3%, signal=8%
REACTOME_METAL_ION_SLC_TRANSPORTERS	REACTOME_METAL_ION_SLC_TRANSPORTERS		22	-0.367388	-0.9294818	0.5641509	1.0	1.0	1585	tags=14%, list=9%, signal=15%
PID_AJDISS_2PATHWAY	PID_AJDISS_2PATHWAY		48	-0.3062331	-0.9225774	0.5849673	1.0	1.0	584	tags=6%, list=3%, signal=6%
REACTOME_NEUROTRANSMITTER_RECEPTOR_BINDING_AND_DOWNSTREAM_TRANSMISSION_IN_THE_POSTSYNAPTIC_CELL	REACTOME_NEUROTRANSMITTER_RECEPTOR_BINDING_AND_DOWNSTREAM_TRANSMISSION_IN_THE_POSTSYNAPTIC_CELL		133	-0.2650764	-0.9221322	0.63022506	1.0	1.0	1963	tags=17%, list=12%, signal=19%
REACTOME_REGULATION_OF_INSULIN_SECRETION_BY_GLUCAGON_LIKE_PEPTIDE1	REACTOME_REGULATION_OF_INSULIN_SECRETION_BY_GLUCAGON_LIKE_PEPTIDE1		41	-0.31816688	-0.9207198	0.5993031	1.0	1.0	1230	tags=12%, list=7%, signal=13%
KEGG_STEROID_HORMONE_BIOSYNTHESIS	KEGG_STEROID_HORMONE_BIOSYNTHESIS		24	-0.35091132	-0.9189832	0.5796064	1.0	1.0	2254	tags=29%, list=13%, signal=34%
REACTOME_POST_TRANSLATIONAL_PROTEIN_MODIFICATION	REACTOME_POST_TRANSLATIONAL_PROTEIN_MODIFICATION		164	-0.25556183	-0.9189075	0.68167204	1.0	1.0	2208	tags=11%, list=13%, signal=13%
REACTOME_METABOLISM_OF_CARBOHYDRATES	REACTOME_METABOLISM_OF_CARBOHYDRATES		220	-0.24758995	-0.91694856	0.6978852	1.0	1.0	2650	tags=15%, list=16%, signal=18%
PID_UPA_UPAR_PATHWAY	PID_UPA_UPAR_PATHWAY		40	-0.31697845	-0.91679955	0.60555553	1.0	1.0	2975	tags=23%, list=18%, signal=27%
KEGG_MATURITY_ONSET_DIABETES_OF_THE_YOUNG	KEGG_MATURITY_ONSET_DIABETES_OF_THE_YOUNG		24	-0.35054505	-0.913738	0.6097561	1.0	1.0	2706	tags=42%, list=16%, signal=50%
REACTOME_AMINE_COMPOUND_SLC_TRANSPORTERS	REACTOME_AMINE_COMPOUND_SLC_TRANSPORTERS		27	-0.3409723	-0.9097845	0.5940246	1.0	1.0	1642	tags=22%, list=10%, signal=25%
PID_RAC1_PATHWAY	PID_RAC1_PATHWAY		54	-0.2977146	-0.9084734	0.62786597	1.0	1.0	2126	tags=9%, list=13%, signal=11%
KEGG_HOMOLOGOUS_RECOMBINATION	KEGG_HOMOLOGOUS_RECOMBINATION		26	-0.33851475	-0.9077128	0.6032028	1.0	1.0	3835	tags=27%, list=23%, signal=35%
REACTOME_GENERIC_TRANSCRIPTION_PATHWAY	REACTOME_GENERIC_TRANSCRIPTION_PATHWAY		187	-0.24891509	-0.9062942	0.7380952	1.0	1.0	3344	tags=21%, list=20%, signal=26%
KEGG_TYROSINE_METABOLISM	KEGG_TYROSINE_METABOLISM		34	-0.32490557	-0.9046317	0.6134752	1.0	1.0	2411	tags=26%, list=14%, signal=31%
REACTOME_INWARDLY_RECTIFYING_K_CHANNELS	REACTOME_INWARDLY_RECTIFYING_K_CHANNELS		31	-0.32643074	-0.903037	0.5960145	1.0	1.0	1227	tags=16%, list=7%, signal=17%
KEGG_GRAFT_VERSUS_HOST_DISEASE	KEGG_GRAFT_VERSUS_HOST_DISEASE		19	-0.36505458	-0.90159667	0.58208954	1.0	1.0	446	tags=16%, list=3%, signal=16%
KEGG_EPITHELIAL_CELL_SIGNALING_IN_HELICOBACTER_PYLORI_INFECTION	KEGG_EPITHELIAL_CELL_SIGNALING_IN_HELICOBACTER_PYLORI_INFECTION		65	-0.28734165	-0.9015078	0.655574	1.0	1.0	163	tags=5%, list=1%, signal=5%
BIOCARTA_TEL_PATHWAY	BIOCARTA_TEL_PATHWAY		18	-0.3645623	-0.89621556	0.62123895	1.0	1.0	121	tags=6%, list=1%, signal=6%
ST_GA12_PATHWAY	ST_GA12_PATHWAY		23	-0.34236544	-0.89214796	0.6549296	1.0	1.0	9	tags=4%, list=0%, signal=4%
REACTOME_SULFUR_AMINO_ACID_METABOLISM	REACTOME_SULFUR_AMINO_ACID_METABOLISM		24	-0.34204867	-0.891981	0.6236559	1.0	1.0	5051	tags=42%, list=30%, signal=60%
KEGG_HEMATOPOIETIC_CELL_LINEAGE	KEGG_HEMATOPOIETIC_CELL_LINEAGE		75	-0.277077	-0.8829718	0.70617694	1.0	1.0	2066	tags=20%, list=12%, signal=23%
REACTOME_DOWNREGULATION_OF_TGF_BETA_RECEPTOR_SIGNALING	REACTOME_DOWNREGULATION_OF_TGF_BETA_RECEPTOR_SIGNALING		21	-0.34492937	-0.88154566	0.6494465	1.0	1.0	3080	tags=14%, list=18%, signal=17%
REACTOME_RAS_ACTIVATION_UOPN_CA2_INFUX_THROUGH_NMDA_RECEPTOR	REACTOME_RAS_ACTIVATION_UOPN_CA2_INFUX_THROUGH_NMDA_RECEPTOR		16	-0.37399763	-0.88095903	0.60980034	1.0	1.0	729	tags=13%, list=4%, signal=13%
BIOCARTA_CDC42RAC_PATHWAY	BIOCARTA_CDC42RAC_PATHWAY		16	-0.3666348	-0.88027894	0.61161524	1.0	1.0	10617	tags=100%, list=63%, signal=273%
PID_AR_PATHWAY	PID_AR_PATHWAY		58	-0.2880186	-0.8791409	0.6989247	1.0	1.0	2408	tags=14%, list=14%, signal=16%
REACTOME_E2F_MEDIATED_REGULATION_OF_DNA_REPLICATION	REACTOME_E2F_MEDIATED_REGULATION_OF_DNA_REPLICATION		32	-0.31992564	-0.8780958	0.67562723	1.0	1.0	4643	tags=34%, list=28%, signal=47%
PID_PS1_PATHWAY	PID_PS1_PATHWAY		46	-0.2933784	-0.8754334	0.68717045	1.0	1.0	1832	tags=9%, list=11%, signal=10%
REACTOME_METABOLISM_OF_LIPIDS_AND_LIPOPROTEINS	REACTOME_METABOLISM_OF_LIPIDS_AND_LIPOPROTEINS		441	-0.22363417	-0.87339073	0.9058663	1.0	1.0	2426	tags=13%, list=14%, signal=14%
BIOCARTA_FAS_PATHWAY	BIOCARTA_FAS_PATHWAY		29	-0.3228255	-0.8721057	0.67518246	1.0	1.0	4494	tags=24%, list=27%, signal=33%
PID_P38_ALPHA_BETA_DOWNSTREAM_PATHWAY	PID_P38_ALPHA_BETA_DOWNSTREAM_PATHWAY		37	-0.298527	-0.87067384	0.659612	1.0	1.0	1058	tags=5%, list=6%, signal=6%
REACTOME_SEMA4D_INDUCED_CELL_MIGRATION_AND_GROWTH_CONE_COLLAPSE	REACTOME_SEMA4D_INDUCED_CELL_MIGRATION_AND_GROWTH_CONE_COLLAPSE		24	-0.3325889	-0.8703756	0.6819013	1.0	1.0	646	tags=8%, list=4%, signal=9%
KEGG_P53_SIGNALING_PATHWAY	KEGG_P53_SIGNALING_PATHWAY		63	-0.27806154	-0.8684559	0.7314974	1.0	1.0	3359	tags=17%, list=20%, signal=22%
PID_MYC_REPRESS_PATHWAY	PID_MYC_REPRESS_PATHWAY		61	-0.27927148	-0.86775184	0.7283737	1.0	1.0	3247	tags=18%, list=19%, signal=22%
REACTOME_OPIOID_SIGNALLING	REACTOME_OPIOID_SIGNALLING		76	-0.2644521	-0.8676214	0.7486819	1.0	1.0	1411	tags=9%, list=8%, signal=10%
REACTOME_PYRUVATE_METABOLISM	REACTOME_PYRUVATE_METABOLISM		18	-0.36069953	-0.86661774	0.64849627	1.0	1.0	969	tags=11%, list=6%, signal=12%
REACTOME_TRAFFICKING_OF_AMPA_RECEPTORS	REACTOME_TRAFFICKING_OF_AMPA_RECEPTORS		27	-0.33011472	-0.86385006	0.6977612	1.0	1.0	1701	tags=15%, list=10%, signal=16%
PID_HIV_NEF_PATHWAY	PID_HIV_NEF_PATHWAY		35	-0.30459478	-0.8631296	0.7046729	1.0	1.0	3661	tags=23%, list=22%, signal=29%
REACTOME_THE_ROLE_OF_NEF_IN_HIV1_REPLICATION_AND_DISEASE_PATHOGENESIS	REACTOME_THE_ROLE_OF_NEF_IN_HIV1_REPLICATION_AND_DISEASE_PATHOGENESIS		25	-0.32456064	-0.86236835	0.6900369	1.0	1.0	7110	tags=60%, list=42%, signal=104%
BIOCARTA_DEATH_PATHWAY	BIOCARTA_DEATH_PATHWAY		29	-0.32135725	-0.8619374	0.6902174	1.0	1.0	3535	tags=24%, list=21%, signal=31%
REACTOME_TELOMERE_MAINTENANCE	REACTOME_TELOMERE_MAINTENANCE		37	-0.3034425	-0.8609538	0.69464284	1.0	1.0	3473	tags=24%, list=21%, signal=31%
REACTOME_METABOLISM_OF_STEROID_HORMONES_AND_VITAMINS_A_AND_D	REACTOME_METABOLISM_OF_STEROID_HORMONES_AND_VITAMINS_A_AND_D		29	-0.31944326	-0.8606294	0.6928702	1.0	1.0	2003	tags=24%, list=12%, signal=27%
KEGG_PROTEIN_EXPORT	KEGG_PROTEIN_EXPORT		22	-0.34219965	-0.85903215	0.66729325	1.0	1.0	11028	tags=100%, list=66%, signal=292%
KEGG_GLYCOLYSIS_GLUCONEOGENESIS	KEGG_GLYCOLYSIS_GLUCONEOGENESIS		54	-0.28081992	-0.8584679	0.7281879	1.0	1.0	3844	tags=30%, list=23%, signal=38%
REACTOME_MYOGENESIS	REACTOME_MYOGENESIS		25	-0.32331333	-0.85844135	0.6516854	1.0	1.0	1751	tags=16%, list=10%, signal=18%
REACTOME_COSTIMULATION_BY_THE_CD28_FAMILY	REACTOME_COSTIMULATION_BY_THE_CD28_FAMILY		55	-0.28483376	-0.85824805	0.74397033	1.0	1.0	1000	tags=5%, list=6%, signal=6%
PID_PI3K_PLC_TRK_PATHWAY	PID_PI3K_PLC_TRK_PATHWAY		36	-0.30028695	-0.8581015	0.7005254	1.0	1.0	1255	tags=8%, list=7%, signal=9%
REACTOME_STRIATED_MUSCLE_CONTRACTION	REACTOME_STRIATED_MUSCLE_CONTRACTION		27	-0.3235746	-0.8557852	0.7077465	1.0	1.0	2063	tags=30%, list=12%, signal=34%
PID_PLK1_PATHWAY	PID_PLK1_PATHWAY		44	-0.28684467	-0.8554164	0.7449168	1.0	1.0	1528	tags=9%, list=9%, signal=10%
KEGG_RIBOSOME	KEGG_RIBOSOME		81	-0.2611121	-0.8542388	0.783737	1.0	1.0	12400	tags=100%, list=74%, signal=383%
REACTOME_INTERACTION_BETWEEN_L1_AND_ANKYRINS	REACTOME_INTERACTION_BETWEEN_L1_AND_ANKYRINS		21	-0.33497792	-0.8537122	0.68085104	1.0	1.0	4432	tags=43%, list=26%, signal=58%
REACTOME_BETA_DEFENSINS	REACTOME_BETA_DEFENSINS		21	-0.34059677	-0.85194016	0.68990827	1.0	1.0	2449	tags=24%, list=15%, signal=28%
KEGG_LYSOSOME	KEGG_LYSOSOME		113	-0.24757294	-0.8515206	0.7979452	1.0	1.0	4819	tags=34%, list=29%, signal=47%
PID_TRKR_PATHWAY	PID_TRKR_PATHWAY		62	-0.27375808	-0.85150707	0.76896554	1.0	1.0	1626	tags=10%, list=10%, signal=11%
KEGG_ALLOGRAFT_REJECTION	KEGG_ALLOGRAFT_REJECTION		21	-0.33733928	-0.8514836	0.70652175	1.0	1.0	446	tags=14%, list=3%, signal=15%
PID_CD8_TCR_PATHWAY	PID_CD8_TCR_PATHWAY		52	-0.28082657	-0.85036284	0.72600347	1.0	1.0	2784	tags=17%, list=17%, signal=21%
PID_S1P_S1P1_PATHWAY	PID_S1P_S1P1_PATHWAY		21	-0.33070996	-0.84975773	0.6818182	1.0	1.0	1878	tags=14%, list=11%, signal=16%
REACTOME_TRANSPORT_OF_INORGANIC_CATIONS_ANIONS_AND_AMINO_ACIDS_OLIGOPEPTIDES	REACTOME_TRANSPORT_OF_INORGANIC_CATIONS_ANIONS_AND_AMINO_ACIDS_OLIGOPEPTIDES		90	-0.25552127	-0.8486124	0.812398	1.0	1.0	3307	tags=26%, list=20%, signal=32%
REACTOME_RNA_POL_III_CHAIN_ELONGATION	REACTOME_RNA_POL_III_CHAIN_ELONGATION		17	-0.3433006	-0.8409657	0.710775	1.0	1.0	2399	tags=12%, list=14%, signal=14%
PID_PTP1B_PATHWAY	PID_PTP1B_PATHWAY		51	-0.27850044	-0.8401195	0.75342464	1.0	1.0	2418	tags=16%, list=14%, signal=18%
REACTOME_DIABETES_PATHWAYS	REACTOME_DIABETES_PATHWAYS		120	-0.24209787	-0.8391534	0.85374147	1.0	1.0	2975	tags=13%, list=18%, signal=15%
KEGG_SELENOAMINO_ACID_METABOLISM	KEGG_SELENOAMINO_ACID_METABOLISM		25	-0.32120705	-0.8377409	0.6972477	1.0	1.0	4220	tags=32%, list=25%, signal=43%
PID_TXA2PATHWAY	PID_TXA2PATHWAY		57	-0.27170998	-0.8366843	0.7770383	1.0	1.0	2350	tags=12%, list=14%, signal=14%
REACTOME_ACYL_CHAIN_REMODELLING_OF_PE	REACTOME_ACYL_CHAIN_REMODELLING_OF_PE		21	-0.3363881	-0.83500814	0.6716141	1.0	1.0	2284	tags=24%, list=14%, signal=28%
REACTOME_P130CAS_LINKAGE_TO_MAPK_SIGNALING_FOR_INTEGRINS	REACTOME_P130CAS_LINKAGE_TO_MAPK_SIGNALING_FOR_INTEGRINS		15	-0.35158375	-0.8349382	0.67832166	1.0	1.0	2070	tags=20%, list=12%, signal=23%
PID_NFKAPPAB_ATYPICAL_PATHWAY	PID_NFKAPPAB_ATYPICAL_PATHWAY		17	-0.34365168	-0.83400995	0.7001795	1.0	1.0	946	tags=6%, list=6%, signal=6%
PID_SYNDECAN_1_PATHWAY	PID_SYNDECAN_1_PATHWAY		46	-0.28051242	-0.8335595	0.78469753	1.0	1.0	3316	tags=28%, list=20%, signal=35%
BIOCARTA_CASPASE_PATHWAY	BIOCARTA_CASPASE_PATHWAY		22	-0.3261456	-0.83217007	0.735568	1.0	1.0	3359	tags=18%, list=20%, signal=23%
KEGG_GAP_JUNCTION	KEGG_GAP_JUNCTION		84	-0.25449505	-0.83179694	0.814876	1.0	1.0	2264	tags=14%, list=14%, signal=16%
KEGG_STEROID_BIOSYNTHESIS	KEGG_STEROID_BIOSYNTHESIS		15	-0.35447046	-0.8314991	0.74245113	1.0	1.0	355	tags=7%, list=2%, signal=7%
KEGG_B_CELL_RECEPTOR_SIGNALING_PATHWAY	KEGG_B_CELL_RECEPTOR_SIGNALING_PATHWAY		72	-0.25767082	-0.8305121	0.8189807	1.0	1.0	2391	tags=10%, list=14%, signal=11%
REACTOME_SIGNAL_TRANSDUCTION_BY_L1	REACTOME_SIGNAL_TRANSDUCTION_BY_L1		34	-0.2939408	-0.8297907	0.7557932	1.0	1.0	4727	tags=26%, list=28%, signal=37%
BIOCARTA_MCM_PATHWAY	BIOCARTA_MCM_PATHWAY		18	-0.33933035	-0.8287084	0.71619046	1.0	1.0	5446	tags=39%, list=33%, signal=58%
REACTOME_SMAD2_SMAD3_SMAD4_HETEROTRIMER_REGULATES_TRANSCRIPTION	REACTOME_SMAD2_SMAD3_SMAD4_HETEROTRIMER_REGULATES_TRANSCRIPTION		25	-0.3117781	-0.8286229	0.7317518	1.0	1.0	3344	tags=16%, list=20%, signal=20%
BIOCARTA_MITOCHONDRIA_PATHWAY	BIOCARTA_MITOCHONDRIA_PATHWAY		21	-0.32419294	-0.8271003	0.716141	1.0	1.0	3359	tags=24%, list=20%, signal=30%
KEGG_ARGININE_AND_PROLINE_METABOLISM	KEGG_ARGININE_AND_PROLINE_METABOLISM		49	-0.27461752	-0.82485974	0.8041958	1.0	1.0	3844	tags=29%, list=23%, signal=37%
KEGG_CITRATE_CYCLE_TCA_CYCLE	KEGG_CITRATE_CYCLE_TCA_CYCLE		30	-0.30133194	-0.8234075	0.756993	1.0	1.0	75	tags=3%, list=0%, signal=3%
ST_DIFFERENTIATION_PATHWAY_IN_PC12_CELLS	ST_DIFFERENTIATION_PATHWAY_IN_PC12_CELLS		42	-0.28176197	-0.8226643	0.777027	1.0	1.0	1422	tags=7%, list=8%, signal=8%
PID_HEDGEHOG_2PATHWAY	PID_HEDGEHOG_2PATHWAY		22	-0.31718403	-0.821549	0.7287823	1.0	1.0	1427	tags=18%, list=9%, signal=20%
KEGG_GLIOMA	KEGG_GLIOMA		64	-0.258367	-0.82116604	0.8229342	1.0	1.0	3395	tags=16%, list=20%, signal=20%
REACTOME_CREB_PHOSPHORYLATION_THROUGH_THE_ACTIVATION_OF_RAS	REACTOME_CREB_PHOSPHORYLATION_THROUGH_THE_ACTIVATION_OF_RAS		26	-0.31010056	-0.82108504	0.754159	1.0	1.0	3870	tags=23%, list=23%, signal=30%
REACTOME_SIGNALING_BY_FGFR	REACTOME_SIGNALING_BY_FGFR		107	-0.23836814	-0.8175632	0.89038783	1.0	1.0	2024	tags=11%, list=12%, signal=13%
PID_S1P_S1P2_PATHWAY	PID_S1P_S1P2_PATHWAY		24	-0.3069452	-0.8141214	0.75499094	1.0	1.0	532	tags=8%, list=3%, signal=9%
BIOCARTA_AT1R_PATHWAY	BIOCARTA_AT1R_PATHWAY		32	-0.2879245	-0.8081706	0.8010949	1.0	1.0	5784	tags=31%, list=35%, signal=48%
PID_TAP63_PATHWAY	PID_TAP63_PATHWAY		52	-0.2642182	-0.8066239	0.81270903	1.0	1.0	946	tags=6%, list=6%, signal=6%
BIOCARTA_EIF_PATHWAY	BIOCARTA_EIF_PATHWAY		16	-0.34452677	-0.80631167	0.7527675	1.0	1.0	10987	tags=100%, list=66%, signal=290%
PID_CD8_TCR_DOWNSTREAM_PATHWAY	PID_CD8_TCR_DOWNSTREAM_PATHWAY		52	-0.26472288	-0.80624914	0.8454861	1.0	1.0	1504	tags=12%, list=9%, signal=13%
PID_P53_DOWNSTREAM_PATHWAY	PID_P53_DOWNSTREAM_PATHWAY		126	-0.22853951	-0.80586725	0.9222798	1.0	1.0	3743	tags=21%, list=22%, signal=26%
REACTOME_G2_M_CHECKPOINTS	REACTOME_G2_M_CHECKPOINTS		40	-0.2747075	-0.80140233	0.8114187	1.0	1.0	4783	tags=40%, list=29%, signal=56%
BIOCARTA_ATM_PATHWAY	BIOCARTA_ATM_PATHWAY		20	-0.3178901	-0.798247	0.7685009	1.0	1.0	4801	tags=30%, list=29%, signal=42%
KEGG_OXIDATIVE_PHOSPHORYLATION	KEGG_OXIDATIVE_PHOSPHORYLATION		113	-0.23464757	-0.79773617	0.90759075	1.0	1.0	871	tags=4%, list=5%, signal=4%
PID_IL8_CXCR1_PATHWAY	PID_IL8_CXCR1_PATHWAY		27	-0.2965946	-0.79629815	0.7952468	1.0	1.0	2956	tags=15%, list=18%, signal=18%
ST_P38_MAPK_PATHWAY	ST_P38_MAPK_PATHWAY		36	-0.27829143	-0.7951983	0.81768954	1.0	1.0	5043	tags=28%, list=30%, signal=40%
REACTOME_COLLAGEN_FORMATION	REACTOME_COLLAGEN_FORMATION		53	-0.25856265	-0.7951948	0.8277027	1.0	1.0	1737	tags=15%, list=10%, signal=17%
REACTOME_ASPARAGINE_N_LINKED_GLYCOSYLATION	REACTOME_ASPARAGINE_N_LINKED_GLYCOSYLATION		76	-0.24337935	-0.7934946	0.8864775	1.0	1.0	1352	tags=7%, list=8%, signal=7%
PID_TCR_PATHWAY	PID_TCR_PATHWAY		64	-0.25515452	-0.7930751	0.8689655	1.0	1.0	2784	tags=14%, list=17%, signal=17%
KEGG_APOPTOSIS	KEGG_APOPTOSIS		80	-0.2403019	-0.79109794	0.89166665	1.0	1.0	3535	tags=19%, list=21%, signal=24%
REACTOME_NUCLEAR_RECEPTOR_TRANSCRIPTION_PATHWAY	REACTOME_NUCLEAR_RECEPTOR_TRANSCRIPTION_PATHWAY		47	-0.26364174	-0.79072416	0.83985764	1.0	1.0	3900	tags=36%, list=23%, signal=47%
ST_G_ALPHA_I_PATHWAY	ST_G_ALPHA_I_PATHWAY		34	-0.28167683	-0.7893788	0.8092692	1.0	1.0	48	tags=3%, list=0%, signal=3%
REACTOME_SYNTHESIS_OF_PC	REACTOME_SYNTHESIS_OF_PC		17	-0.32831874	-0.7890435	0.7760911	1.0	1.0	3469	tags=41%, list=21%, signal=52%
REACTOME_SIGNALING_BY_TGF_BETA_RECEPTOR_COMPLEX	REACTOME_SIGNALING_BY_TGF_BETA_RECEPTOR_COMPLEX		60	-0.25626013	-0.78897357	0.85738254	1.0	1.0	3649	tags=15%, list=22%, signal=19%
PID_FAS_PATHWAY	PID_FAS_PATHWAY		37	-0.2750726	-0.78740984	0.8303249	1.0	1.0	5912	tags=41%, list=35%, signal=63%
KEGG_ARACHIDONIC_ACID_METABOLISM	KEGG_ARACHIDONIC_ACID_METABOLISM		45	-0.26173246	-0.78177786	0.8596491	1.0	1.0	3523	tags=27%, list=21%, signal=34%
PID_ECADHERIN_NASCENT_AJ_PATHWAY	PID_ECADHERIN_NASCENT_AJ_PATHWAY		39	-0.2699475	-0.78054875	0.85405403	1.0	1.0	439	tags=5%, list=3%, signal=5%
BIOCARTA_CARDIACEGF_PATHWAY	BIOCARTA_CARDIACEGF_PATHWAY		18	-0.31652364	-0.7798499	0.7781753	1.0	1.0	4973	tags=44%, list=30%, signal=63%
REACTOME_BIOSYNTHESIS_OF_THE_N_GLYCAN_PRECURSOR_DOLICHOL_LIPID_LINKED_OLIGOSACCHARIDE_LLO_AND_TRANSFER_TO_A_NASCENT_PROTEIN	REACTOME_BIOSYNTHESIS_OF_THE_N_GLYCAN_PRECURSOR_DOLICHOL_LIPID_LINKED_OLIGOSACCHARIDE_LLO_AND_TRANSFER_TO_A_NASCENT_PROTEIN		25	-0.2935052	-0.7795579	0.8109641	1.0	1.0	6217	tags=52%, list=37%, signal=83%
PID_P75_NTR_PATHWAY	PID_P75_NTR_PATHWAY		69	-0.24518602	-0.7765282	0.90102386	1.0	1.0	2219	tags=12%, list=13%, signal=13%
KEGG_GLYCOSYLPHOSPHATIDYLINOSITOL_GPI_ANCHOR_BIOSYNTHESIS	KEGG_GLYCOSYLPHOSPHATIDYLINOSITOL_GPI_ANCHOR_BIOSYNTHESIS		24	-0.3008166	-0.77633274	0.82678574	1.0	1.0	5235	tags=38%, list=31%, signal=54%
REACTOME_GENERATION_OF_SECOND_MESSENGER_MOLECULES	REACTOME_GENERATION_OF_SECOND_MESSENGER_MOLECULES		20	-0.30646366	-0.7758532	0.8292683	1.0	1.0	1793	tags=20%, list=11%, signal=22%
REACTOME_PLATELET_AGGREGATION_PLUG_FORMATION	REACTOME_PLATELET_AGGREGATION_PLUG_FORMATION		35	-0.27459872	-0.7733529	0.856102	1.0	1.0	2428	tags=17%, list=14%, signal=20%
REACTOME_GPVI_MEDIATED_ACTIVATION_CASCADE	REACTOME_GPVI_MEDIATED_ACTIVATION_CASCADE		31	-0.27843678	-0.77020997	0.8581688	1.0	1.0	6666	tags=42%, list=40%, signal=70%
REACTOME_INTEGRIN_ALPHAIIB_BETA3_SIGNALING	REACTOME_INTEGRIN_ALPHAIIB_BETA3_SIGNALING		27	-0.2823968	-0.76951265	0.8136531	1.0	1.0	2428	tags=15%, list=14%, signal=17%
PID_ERBB4_PATHWAY	PID_ERBB4_PATHWAY		38	-0.2687819	-0.7665826	0.8694915	1.0	1.0	2782	tags=18%, list=17%, signal=22%
REACTOME_SEMA4D_IN_SEMAPHORIN_SIGNALING	REACTOME_SEMA4D_IN_SEMAPHORIN_SIGNALING		29	-0.28192455	-0.76634145	0.8457249	1.0	1.0	646	tags=7%, list=4%, signal=7%
REACTOME_ACTIVATED_AMPK_STIMULATES_FATTY_ACID_OXIDATION_IN_MUSCLE	REACTOME_ACTIVATED_AMPK_STIMULATES_FATTY_ACID_OXIDATION_IN_MUSCLE		18	-0.31335503	-0.7660109	0.80925924	1.0	1.0	5016	tags=39%, list=30%, signal=55%
KEGG_OOCYTE_MEIOSIS	KEGG_OOCYTE_MEIOSIS		107	-0.22381511	-0.76532805	0.95307446	1.0	1.0	3508	tags=17%, list=21%, signal=21%
NABA_COLLAGENS	NABA_COLLAGENS		43	-0.2601449	-0.758333	0.9084507	1.0	1.0	3316	tags=28%, list=20%, signal=35%
KEGG_SNARE_INTERACTIONS_IN_VESICULAR_TRANSPORT	KEGG_SNARE_INTERACTIONS_IN_VESICULAR_TRANSPORT		35	-0.27036875	-0.756818	0.84889644	1.0	1.0	4081	tags=23%, list=24%, signal=30%
PID_AVB3_INTEGRIN_PATHWAY	PID_AVB3_INTEGRIN_PATHWAY		74	-0.23341739	-0.75596595	0.9413793	1.0	1.0	4074	tags=24%, list=24%, signal=32%
KEGG_ACUTE_MYELOID_LEUKEMIA	KEGG_ACUTE_MYELOID_LEUKEMIA		57	-0.24390306	-0.75521183	0.9132653	1.0	1.0	439	tags=4%, list=3%, signal=4%
REACTOME_SHC_MEDIATED_SIGNALLING	REACTOME_SHC_MEDIATED_SIGNALLING		15	-0.32611668	-0.7541858	0.8469945	1.0	1.0	3395	tags=13%, list=20%, signal=17%
REACTOME_SIGNALING_BY_FGFR_IN_DISEASE	REACTOME_SIGNALING_BY_FGFR_IN_DISEASE		121	-0.21843722	-0.75212306	0.97068405	1.0	1.0	2024	tags=10%, list=12%, signal=11%
KEGG_MAPK_SIGNALING_PATHWAY	KEGG_MAPK_SIGNALING_PATHWAY		259	-0.19918054	-0.74829876	1.0	1.0	1.0	3547	tags=19%, list=21%, signal=23%
REACTOME_BRANCHED_CHAIN_AMINO_ACID_CATABOLISM	REACTOME_BRANCHED_CHAIN_AMINO_ACID_CATABOLISM		17	-0.31297863	-0.74715483	0.8282648	1.0	1.0	5050	tags=41%, list=30%, signal=59%
REACTOME_REGULATION_OF_APOPTOSIS	REACTOME_REGULATION_OF_APOPTOSIS		55	-0.24199463	-0.74649966	0.9288194	1.0	1.0	224	tags=2%, list=1%, signal=2%
REACTOME_TGF_BETA_RECEPTOR_SIGNALING_ACTIVATES_SMADS	REACTOME_TGF_BETA_RECEPTOR_SIGNALING_ACTIVATES_SMADS		24	-0.2817156	-0.7458009	0.8554007	1.0	1.0	3080	tags=13%, list=18%, signal=15%
KEGG_COLORECTAL_CANCER	KEGG_COLORECTAL_CANCER		61	-0.24077666	-0.74565417	0.9334471	1.0	1.0	2259	tags=10%, list=13%, signal=11%
PID_PDGFRB_PATHWAY	PID_PDGFRB_PATHWAY		129	-0.21495353	-0.74456316	0.98357964	1.0	1.0	2350	tags=8%, list=14%, signal=9%
PID_FANCONI_PATHWAY	PID_FANCONI_PATHWAY		44	-0.25110593	-0.7442641	0.89071035	1.0	1.0	3835	tags=32%, list=23%, signal=41%
BIOCARTA_CCR3_PATHWAY	BIOCARTA_CCR3_PATHWAY		22	-0.29167494	-0.74360496	0.85365856	1.0	1.0	3963	tags=27%, list=24%, signal=36%
KEGG_NOTCH_SIGNALING_PATHWAY	KEGG_NOTCH_SIGNALING_PATHWAY		46	-0.25170475	-0.7434417	0.90172416	1.0	1.0	1077	tags=9%, list=6%, signal=9%
KEGG_BUTANOATE_METABOLISM	KEGG_BUTANOATE_METABOLISM		31	-0.27408132	-0.7425502	0.8880995	1.0	1.0	3844	tags=26%, list=23%, signal=33%
PID_ECADHERIN_STABILIZATION_PATHWAY	PID_ECADHERIN_STABILIZATION_PATHWAY		42	-0.25286713	-0.74053717	0.91566265	1.0	1.0	2775	tags=17%, list=17%, signal=20%
KEGG_TYPE_II_DIABETES_MELLITUS	KEGG_TYPE_II_DIABETES_MELLITUS		46	-0.2514316	-0.74041486	0.91847825	1.0	1.0	2558	tags=17%, list=15%, signal=20%
KEGG_PROGESTERONE_MEDIATED_OOCYTE_MATURATION	KEGG_PROGESTERONE_MEDIATED_OOCYTE_MATURATION		83	-0.2270988	-0.7398208	0.943299	1.0	1.0	1868	tags=10%, list=11%, signal=11%
REACTOME_ANTIGEN_ACTIVATES_B_CELL_RECEPTOR_LEADING_TO_GENERATION_OF_SECOND_MESSENGERS	REACTOME_ANTIGEN_ACTIVATES_B_CELL_RECEPTOR_LEADING_TO_GENERATION_OF_SECOND_MESSENGERS		29	-0.2715147	-0.73918176	0.87725633	1.0	1.0	7013	tags=55%, list=42%, signal=95%
PID_ATM_PATHWAY	PID_ATM_PATHWAY		34	-0.26421067	-0.7381475	0.88927335	1.0	1.0	4801	tags=26%, list=29%, signal=37%
PID_CXCR4_PATHWAY	PID_CXCR4_PATHWAY		99	-0.21989416	-0.7332315	0.9678973	1.0	1.0	1000	tags=5%, list=6%, signal=5%
SIG_BCR_SIGNALING_PATHWAY	SIG_BCR_SIGNALING_PATHWAY		46	-0.24772415	-0.733177	0.92210144	1.0	1.0	2250	tags=7%, list=13%, signal=8%
PID_INTEGRIN_A9B1_PATHWAY	PID_INTEGRIN_A9B1_PATHWAY		25	-0.27598798	-0.7302145	0.85507244	1.0	1.0	71	tags=4%, list=0%, signal=4%
PID_EPHA2_FWD_PATHWAY	PID_EPHA2_FWD_PATHWAY		19	-0.29515254	-0.7295653	0.8821363	1.0	1.0	71	tags=5%, list=0%, signal=5%
PID_HDAC_CLASSI_PATHWAY	PID_HDAC_CLASSI_PATHWAY		65	-0.23292	-0.72608846	0.9543147	1.0	1.0	2857	tags=11%, list=17%, signal=13%
PID_CXCR3_PATHWAY	PID_CXCR3_PATHWAY		42	-0.2520397	-0.72554135	0.9156415	1.0	1.0	1489	tags=7%, list=9%, signal=8%
BIOCARTA_TCR_PATHWAY	BIOCARTA_TCR_PATHWAY		44	-0.242129	-0.72383916	0.9190141	1.0	1.0	1774	tags=9%, list=11%, signal=10%
KEGG_NATURAL_KILLER_CELL_MEDIATED_CYTOTOXICITY	KEGG_NATURAL_KILLER_CELL_MEDIATED_CYTOTOXICITY		91	-0.21832053	-0.7226576	0.9735537	1.0	1.0	2436	tags=12%, list=15%, signal=14%
REACTOME_GRB2_EVENTS_IN_ERBB2_SIGNALING	REACTOME_GRB2_EVENTS_IN_ERBB2_SIGNALING		22	-0.28246248	-0.720883	0.91709846	1.0	1.0	913	tags=9%, list=5%, signal=10%
KEGG_PATHOGENIC_ESCHERICHIA_COLI_INFECTION	KEGG_PATHOGENIC_ESCHERICHIA_COLI_INFECTION		51	-0.23832427	-0.7202145	0.9409722	1.0	1.0	3229	tags=10%, list=19%, signal=12%
PID_MYC_ACTIV_PATHWAY	PID_MYC_ACTIV_PATHWAY		78	-0.2195778	-0.7125537	0.9815436	1.0	1.0	233	tags=3%, list=1%, signal=3%
REACTOME_APOPTOTIC_CLEAVAGE_OF_CELLULAR_PROTEINS	REACTOME_APOPTOTIC_CLEAVAGE_OF_CELLULAR_PROTEINS		36	-0.2520152	-0.71165454	0.9165217	1.0	1.0	54	tags=3%, list=0%, signal=3%
KEGG_NEUROTROPHIN_SIGNALING_PATHWAY	KEGG_NEUROTROPHIN_SIGNALING_PATHWAY		125	-0.20068637	-0.7096967	0.9889937	1.0	1.0	2480	tags=10%, list=15%, signal=11%
PID_RB_1PATHWAY	PID_RB_1PATHWAY		63	-0.22419341	-0.7079691	0.95733786	1.0	1.0	4192	tags=19%, list=25%, signal=25%
REACTOME_SIGNALING_BY_NOTCH1	REACTOME_SIGNALING_BY_NOTCH1		66	-0.2228666	-0.70611656	0.97409326	1.0	1.0	496	tags=5%, list=3%, signal=5%
REACTOME_ERK_MAPK_TARGETS	REACTOME_ERK_MAPK_TARGETS		21	-0.28325126	-0.7060357	0.9028037	1.0	1.0	4740	tags=29%, list=28%, signal=40%
REACTOME_RECYCLING_PATHWAY_OF_L1	REACTOME_RECYCLING_PATHWAY_OF_L1		25	-0.26497662	-0.7019258	0.9192101	1.0	1.0	4432	tags=24%, list=26%, signal=33%
REACTOME_ACTIVATION_OF_ATR_IN_RESPONSE_TO_REPLICATION_STRESS	REACTOME_ACTIVATION_OF_ATR_IN_RESPONSE_TO_REPLICATION_STRESS		34	-0.25312603	-0.6996761	0.9428076	1.0	1.0	4783	tags=41%, list=29%, signal=58%
PID_NFKAPPAB_CANONICAL_PATHWAY	PID_NFKAPPAB_CANONICAL_PATHWAY		23	-0.27153414	-0.69843733	0.9050179	1.0	1.0	946	tags=4%, list=6%, signal=5%
REACTOME_TRANSCRIPTIONAL_REGULATION_OF_WHITE_ADIPOCYTE_DIFFERENTIATION	REACTOME_TRANSCRIPTIONAL_REGULATION_OF_WHITE_ADIPOCYTE_DIFFERENTIATION		70	-0.2169611	-0.6980473	0.98103446	1.0	1.0	2730	tags=10%, list=16%, signal=12%
BIOCARTA_NGF_PATHWAY	BIOCARTA_NGF_PATHWAY		18	-0.27829286	-0.6872029	0.9172794	1.0	1.0	1255	tags=6%, list=7%, signal=6%
REACTOME_ACTIVATION_OF_THE_PRE_REPLICATIVE_COMPLEX	REACTOME_ACTIVATION_OF_THE_PRE_REPLICATIVE_COMPLEX		29	-0.24821277	-0.68689215	0.9391144	1.0	1.0	3859	tags=31%, list=23%, signal=40%
REACTOME_ACYL_CHAIN_REMODELLING_OF_PC	REACTOME_ACYL_CHAIN_REMODELLING_OF_PC		22	-0.26583368	-0.68238914	0.9341637	1.0	1.0	2284	tags=18%, list=14%, signal=21%
BIOCARTA_MYOSIN_PATHWAY	BIOCARTA_MYOSIN_PATHWAY		31	-0.24478318	-0.68158823	0.9517241	1.0	1.0	3963	tags=35%, list=24%, signal=46%
BIOCARTA_PDGF_PATHWAY	BIOCARTA_PDGF_PATHWAY		32	-0.24487735	-0.68055856	0.95652175	1.0	1.0	4494	tags=16%, list=27%, signal=21%
PID_NECTIN_PATHWAY	PID_NECTIN_PATHWAY		29	-0.24797453	-0.6792388	0.9463668	1.0	1.0	54	tags=3%, list=0%, signal=3%
KEGG_LONG_TERM_DEPRESSION	KEGG_LONG_TERM_DEPRESSION		68	-0.2125189	-0.67911	0.98872787	1.0	1.0	2284	tags=13%, list=14%, signal=15%
REACTOME_METABOLISM_OF_NUCLEOTIDES	REACTOME_METABOLISM_OF_NUCLEOTIDES		68	-0.2127811	-0.67682517	0.9773096	1.0	1.0	3476	tags=15%, list=21%, signal=18%
PID_IL8_CXCR2_PATHWAY	PID_IL8_CXCR2_PATHWAY		32	-0.24618566	-0.67408615	0.93982303	1.0	1.0	2956	tags=13%, list=18%, signal=15%
REACTOME_PRE_NOTCH_PROCESSING_IN_GOLGI	REACTOME_PRE_NOTCH_PROCESSING_IN_GOLGI		16	-0.28119668	-0.67194754	0.91534394	1.0	1.0	5504	tags=44%, list=33%, signal=65%
REACTOME_ENERGY_DEPENDENT_REGULATION_OF_MTOR_BY_LKB1_AMPK	REACTOME_ENERGY_DEPENDENT_REGULATION_OF_MTOR_BY_LKB1_AMPK		17	-0.27865314	-0.6716248	0.93410856	1.0	1.0	5016	tags=35%, list=30%, signal=50%
REACTOME_SIGNALING_BY_FGFR1_MUTANTS	REACTOME_SIGNALING_BY_FGFR1_MUTANTS		29	-0.24845663	-0.66987073	0.9370629	1.0	1.0	1758	tags=10%, list=10%, signal=12%
REACTOME_METABOLISM_OF_PROTEINS	REACTOME_METABOLISM_OF_PROTEINS		394	-0.17187566	-0.66953117	1.0	1.0	1.0	2208	tags=6%, list=13%, signal=6%
REACTOME_ASSOCIATION_OF_TRIC_CCT_WITH_TARGET_PROTEINS_DURING_BIOSYNTHESIS	REACTOME_ASSOCIATION_OF_TRIC_CCT_WITH_TARGET_PROTEINS_DURING_BIOSYNTHESIS		25	-0.2570615	-0.66666317	0.9312839	1.0	1.0	2344	tags=12%, list=14%, signal=14%
BIOCARTA_FCER1_PATHWAY	BIOCARTA_FCER1_PATHWAY		38	-0.23084569	-0.66576254	0.9711191	1.0	1.0	5178	tags=21%, list=31%, signal=30%
PID_MAPK_TRK_PATHWAY	PID_MAPK_TRK_PATHWAY		34	-0.23340112	-0.66521907	0.97601473	1.0	1.0	12851	tags=100%, list=77%, signal=429%
BIOCARTA_IL7_PATHWAY	BIOCARTA_IL7_PATHWAY		16	-0.2816502	-0.66259956	0.8942308	1.0	1.0	2372	tags=13%, list=14%, signal=15%
KEGG_MTOR_SIGNALING_PATHWAY	KEGG_MTOR_SIGNALING_PATHWAY		52	-0.21900257	-0.6608801	0.9786856	1.0	1.0	1868	tags=6%, list=11%, signal=6%
BIOCARTA_NOS1_PATHWAY	BIOCARTA_NOS1_PATHWAY		20	-0.26476294	-0.6565445	0.9328358	1.0	1.0	1504	tags=10%, list=9%, signal=11%
BIOCARTA_IL6_PATHWAY	BIOCARTA_IL6_PATHWAY		21	-0.2561114	-0.65530604	0.93601465	1.0	1.0	12468	tags=100%, list=74%, signal=391%
PID_RAS_PATHWAY	PID_RAS_PATHWAY		28	-0.24218999	-0.6552267	0.96936935	1.0	1.0	3547	tags=18%, list=21%, signal=23%
REACTOME_NEPHRIN_INTERACTIONS	REACTOME_NEPHRIN_INTERACTIONS		19	-0.26178864	-0.6529672	0.94774777	1.0	1.0	1792	tags=11%, list=11%, signal=12%
ST_INTEGRIN_SIGNALING_PATHWAY	ST_INTEGRIN_SIGNALING_PATHWAY		80	-0.20140438	-0.65290755	0.9950083	1.0	1.0	2972	tags=13%, list=18%, signal=15%
PID_IL1_PATHWAY	PID_IL1_PATHWAY		34	-0.23519939	-0.6527311	0.9693141	1.0	1.0	5666	tags=32%, list=34%, signal=49%
REACTOME_ADAPTIVE_IMMUNE_SYSTEM	REACTOME_ADAPTIVE_IMMUNE_SYSTEM		471	-0.16688137	-0.6524258	1.0	1.0	1.0	1964	tags=6%, list=12%, signal=7%
PID_IL2_STAT5_PATHWAY	PID_IL2_STAT5_PATHWAY		29	-0.24038528	-0.65096813	0.9748654	1.0	1.0	4350	tags=31%, list=26%, signal=42%
REACTOME_MEMBRANE_TRAFFICKING	REACTOME_MEMBRANE_TRAFFICKING		117	-0.18790679	-0.6495521	1.0	1.0	1.0	2956	tags=9%, list=18%, signal=11%
BIOCARTA_ECM_PATHWAY	BIOCARTA_ECM_PATHWAY		23	-0.2496264	-0.64927834	0.96666664	1.0	1.0	12577	tags=100%, list=75%, signal=401%
REACTOME_PROTEOLYTIC_CLEAVAGE_OF_SNARE_COMPLEX_PROTEINS	REACTOME_PROTEOLYTIC_CLEAVAGE_OF_SNARE_COMPLEX_PROTEINS		15	-0.2740353	-0.64629066	0.9288321	1.0	1.0	4081	tags=27%, list=24%, signal=35%
KEGG_PANCREATIC_CANCER	KEGG_PANCREATIC_CANCER		70	-0.20061728	-0.6459932	0.99335545	1.0	1.0	2259	tags=9%, list=13%, signal=10%
PID_RHOA_REG_PATHWAY	PID_RHOA_REG_PATHWAY		45	-0.22025634	-0.6434365	0.98450947	1.0	1.0	2727	tags=18%, list=16%, signal=21%
REACTOME_AMINO_ACID_SYNTHESIS_AND_INTERCONVERSION_TRANSAMINATION	REACTOME_AMINO_ACID_SYNTHESIS_AND_INTERCONVERSION_TRANSAMINATION		16	-0.26798898	-0.64215237	0.93296087	1.0	1.0	1264	tags=6%, list=8%, signal=7%
KEGG_NICOTINATE_AND_NICOTINAMIDE_METABOLISM	KEGG_NICOTINATE_AND_NICOTINAMIDE_METABOLISM		22	-0.24700429	-0.63732827	0.94787645	1.0	1.0	1544	tags=9%, list=9%, signal=10%
REACTOME_ANTIGEN_PROCESSING_UBIQUITINATION_PROTEASOME_DEGRADATION	REACTOME_ANTIGEN_PROCESSING_UBIQUITINATION_PROTEASOME_DEGRADATION		196	-0.17356299	-0.6352126	1.0	1.0	1.0	3347	tags=9%, list=20%, signal=11%
REACTOME_DOWNREGULATION_OF_SMAD2_3_SMAD4_TRANSCRIPTIONAL_ACTIVITY	REACTOME_DOWNREGULATION_OF_SMAD2_3_SMAD4_TRANSCRIPTIONAL_ACTIVITY		19	-0.25697386	-0.6335289	0.961183	1.0	1.0	3649	tags=16%, list=22%, signal=20%
PID_LKB1_PATHWAY	PID_LKB1_PATHWAY		45	-0.21289946	-0.63345736	0.9892473	1.0	1.0	2188	tags=9%, list=13%, signal=10%
REACTOME_FORMATION_OF_TUBULIN_FOLDING_INTERMEDIATES_BY_CCT_TRIC	REACTOME_FORMATION_OF_TUBULIN_FOLDING_INTERMEDIATES_BY_CCT_TRIC		18	-0.25717747	-0.6323084	0.9259962	1.0	1.0	5888	tags=39%, list=35%, signal=60%
ST_ERK1_ERK2_MAPK_PATHWAY	ST_ERK1_ERK2_MAPK_PATHWAY		32	-0.22840771	-0.632022	0.96768403	1.0	1.0	3827	tags=19%, list=23%, signal=24%
BIOCARTA_PAR1_PATHWAY	BIOCARTA_PAR1_PATHWAY		37	-0.22127911	-0.6317528	0.9821747	1.0	1.0	3774	tags=27%, list=23%, signal=35%
REACTOME_LOSS_OF_NLP_FROM_MITOTIC_CENTROSOMES	REACTOME_LOSS_OF_NLP_FROM_MITOTIC_CENTROSOMES		55	-0.2075408	-0.631199	0.99119717	1.0	1.0	5534	tags=31%, list=33%, signal=46%
KEGG_DRUG_METABOLISM_OTHER_ENZYMES	KEGG_DRUG_METABOLISM_OTHER_ENZYMES		24	-0.24243115	-0.6279083	0.97321427	1.0	1.0	3446	tags=21%, list=21%, signal=26%
REACTOME_BOTULINUM_NEUROTOXICITY	REACTOME_BOTULINUM_NEUROTOXICITY		17	-0.25892702	-0.62485576	0.9563636	1.0	1.0	1910	tags=12%, list=11%, signal=13%
REACTOME_LAGGING_STRAND_SYNTHESIS	REACTOME_LAGGING_STRAND_SYNTHESIS		19	-0.25093043	-0.61941296	0.9546314	1.0	1.0	2433	tags=21%, list=15%, signal=25%
REACTOME_IL1_SIGNALING	REACTOME_IL1_SIGNALING		38	-0.21747269	-0.61888784	0.97985345	1.0	1.0	5729	tags=29%, list=34%, signal=44%
BIOCARTA_KERATINOCYTE_PATHWAY	BIOCARTA_KERATINOCYTE_PATHWAY		46	-0.20681688	-0.61658454	0.99116606	1.0	1.0	2250	tags=9%, list=13%, signal=10%
PID_BMP_PATHWAY	PID_BMP_PATHWAY		42	-0.21085976	-0.61263883	0.987931	1.0	1.0	3649	tags=21%, list=22%, signal=27%
REACTOME_NUCLEAR_EVENTS_KINASE_AND_TRANSCRIPTION_FACTOR_ACTIVATION	REACTOME_NUCLEAR_EVENTS_KINASE_AND_TRANSCRIPTION_FACTOR_ACTIVATION		24	-0.2332616	-0.60895157	0.98123825	1.0	1.0	12851	tags=100%, list=77%, signal=429%
REACTOME_TRANSCRIPTIONAL_ACTIVITY_OF_SMAD2_SMAD3_SMAD4_HETEROTRIMER	REACTOME_TRANSCRIPTIONAL_ACTIVITY_OF_SMAD2_SMAD3_SMAD4_HETEROTRIMER		36	-0.21404642	-0.60585946	0.994575	1.0	1.0	13175	tags=100%, list=79%, signal=467%
BIOCARTA_CALCINEURIN_PATHWAY	BIOCARTA_CALCINEURIN_PATHWAY		18	-0.24867785	-0.6052956	0.95135134	1.0	1.0	5680	tags=28%, list=34%, signal=42%
REACTOME_M_G1_TRANSITION	REACTOME_M_G1_TRANSITION		77	-0.18701287	-0.6046153	0.9983108	1.0	1.0	3859	tags=16%, list=23%, signal=20%
REACTOME_PROTEIN_FOLDING	REACTOME_PROTEIN_FOLDING		48	-0.19979505	-0.60349435	0.99134946	1.0	1.0	3233	tags=13%, list=19%, signal=15%
REACTOME_MITOTIC_G1_G1_S_PHASES	REACTOME_MITOTIC_G1_G1_S_PHASES		128	-0.17397565	-0.60234505	1.0	1.0	1.0	5024	tags=22%, list=30%, signal=31%
ST_T_CELL_SIGNAL_TRANSDUCTION	ST_T_CELL_SIGNAL_TRANSDUCTION		45	-0.2030926	-0.60059273	1.0	1.0	1.0	4399	tags=24%, list=26%, signal=33%
BIOCARTA_HIVNEF_PATHWAY	BIOCARTA_HIVNEF_PATHWAY		57	-0.19417654	-0.59824103	0.9964222	1.0	1.0	4208	tags=19%, list=25%, signal=26%
ST_MYOCYTE_AD_PATHWAY	ST_MYOCYTE_AD_PATHWAY		27	-0.2217036	-0.595292	0.97482014	1.0	1.0	4435	tags=33%, list=26%, signal=45%
PID_ANTHRAX_PATHWAY	PID_ANTHRAX_PATHWAY		17	-0.24753283	-0.5952375	0.9654545	1.0	1.0	2294	tags=12%, list=14%, signal=14%
BIOCARTA_HER2_PATHWAY	BIOCARTA_HER2_PATHWAY		22	-0.2308428	-0.5917999	0.9778598	1.0	1.0	12891	tags=100%, list=77%, signal=433%
REACTOME_PKB_MEDIATED_EVENTS	REACTOME_PKB_MEDIATED_EVENTS		28	-0.21598159	-0.5902175	0.99102336	1.0	1.0	5229	tags=29%, list=31%, signal=41%
REACTOME_DEADENYLATION_OF_MRNA	REACTOME_DEADENYLATION_OF_MRNA		18	-0.24345644	-0.5901418	0.969697	1.0	1.0	12679	tags=100%, list=76%, signal=411%
BIOCARTA_BIOPEPTIDES_PATHWAY	BIOCARTA_BIOPEPTIDES_PATHWAY		42	-0.2039017	-0.58997416	0.9929947	1.0	1.0	2480	tags=10%, list=15%, signal=11%
PID_ERBB1_DOWNSTREAM_PATHWAY	PID_ERBB1_DOWNSTREAM_PATHWAY		105	-0.17517139	-0.5897151	1.0	1.0	1.0	2157	tags=6%, list=13%, signal=7%
ST_ADRENERGIC	ST_ADRENERGIC		33	-0.21107942	-0.58854544	0.98579043	1.0	1.0	4937	tags=33%, list=29%, signal=47%
PID_HIF1A_PATHWAY	PID_HIF1A_PATHWAY		19	-0.24185741	-0.58844185	0.97583646	1.0	1.0	12706	tags=100%, list=76%, signal=414%
BIOCARTA_NTHI_PATHWAY	BIOCARTA_NTHI_PATHWAY		23	-0.22264875	-0.58395666	0.9886364	1.0	1.0	2259	tags=9%, list=13%, signal=10%
PID_FOXM1_PATHWAY	PID_FOXM1_PATHWAY		39	-0.20441829	-0.58334005	0.9947917	1.0	1.0	1231	tags=5%, list=7%, signal=6%
REACTOME_RNA_POL_III_TRANSCRIPTION_TERMINATION	REACTOME_RNA_POL_III_TRANSCRIPTION_TERMINATION		19	-0.23374277	-0.58321524	0.97597045	1.0	1.0	2399	tags=11%, list=14%, signal=12%
REACTOME_RNA_POL_III_TRANSCRIPTION_INITIATION_FROM_TYPE_2_PROMOTER	REACTOME_RNA_POL_III_TRANSCRIPTION_INITIATION_FROM_TYPE_2_PROMOTER		23	-0.2255508	-0.58175755	0.9837838	1.0	1.0	3484	tags=13%, list=21%, signal=16%
BIOCARTA_CELLCYCLE_PATHWAY	BIOCARTA_CELLCYCLE_PATHWAY		23	-0.2259883	-0.5803617	0.9906015	1.0	1.0	4643	tags=26%, list=28%, signal=36%
REACTOME_G1_PHASE	REACTOME_G1_PHASE		34	-0.20877099	-0.5795805	0.99649125	1.0	1.0	3247	tags=15%, list=19%, signal=18%
REACTOME_SCF_BETA_TRCP_MEDIATED_DEGRADATION_OF_EMI1	REACTOME_SCF_BETA_TRCP_MEDIATED_DEGRADATION_OF_EMI1		49	-0.19157983	-0.57258874	0.9965398	1.0	1.0	11891	tags=98%, list=71%, signal=337%
BIOCARTA_STRESS_PATHWAY	BIOCARTA_STRESS_PATHWAY		25	-0.21886769	-0.5725088	0.98336416	1.0	1.0	13092	tags=100%, list=78%, signal=457%
REACTOME_CLASS_I_MHC_MEDIATED_ANTIGEN_PROCESSING_PRESENTATION	REACTOME_CLASS_I_MHC_MEDIATED_ANTIGEN_PROCESSING_PRESENTATION		227	-0.1525351	-0.5685608	1.0	1.0	1.0	637	tags=2%, list=4%, signal=2%
KEGG_PENTOSE_PHOSPHATE_PATHWAY	KEGG_PENTOSE_PHOSPHATE_PATHWAY		26	-0.21387194	-0.56383884	0.99293286	1.0	1.0	4293	tags=23%, list=26%, signal=31%
PID_ARF_3PATHWAY	PID_ARF_3PATHWAY		19	-0.22912808	-0.5604903	0.98523986	1.0	1.0	12919	tags=100%, list=77%, signal=437%
REACTOME_CIRCADIAN_CLOCK	REACTOME_CIRCADIAN_CLOCK		50	-0.18759443	-0.5597474	1.0	1.0	1.0	4117	tags=18%, list=25%, signal=24%
SA_PTEN_PATHWAY	SA_PTEN_PATHWAY		17	-0.23363133	-0.55955684	0.97695035	1.0	1.0	2086	tags=6%, list=12%, signal=7%
REACTOME_ION_TRANSPORT_BY_P_TYPE_ATPASES	REACTOME_ION_TRANSPORT_BY_P_TYPE_ATPASES		33	-0.19827096	-0.5574617	1.0	1.0	1.0	4988	tags=39%, list=30%, signal=56%
PID_SMAD2_3PATHWAY	PID_SMAD2_3PATHWAY		17	-0.22617659	-0.55533344	0.97794116	1.0	1.0	2677	tags=12%, list=16%, signal=14%
REACTOME_ASSEMBLY_OF_THE_PRE_REPLICATIVE_COMPLEX	REACTOME_ASSEMBLY_OF_THE_PRE_REPLICATIVE_COMPLEX		63	-0.17813717	-0.5540932	1.0	1.0	1.0	3121	tags=10%, list=19%, signal=12%
PID_RAC1_REG_PATHWAY	PID_RAC1_REG_PATHWAY		36	-0.19409056	-0.5536828	0.9964539	1.0	1.0	3663	tags=17%, list=22%, signal=21%
BIOCARTA_TPO_PATHWAY	BIOCARTA_TPO_PATHWAY		24	-0.21716632	-0.55327654	0.987156	1.0	1.0	4732	tags=17%, list=28%, signal=23%
PID_RXR_VDR_PATHWAY	PID_RXR_VDR_PATHWAY		26	-0.20770732	-0.5530816	0.9880342	1.0	1.0	5377	tags=46%, list=32%, signal=68%
BIOCARTA_CDMAC_PATHWAY	BIOCARTA_CDMAC_PATHWAY		16	-0.23003745	-0.5487779	0.9839858	1.0	1.0	4973	tags=25%, list=30%, signal=36%
REACTOME_INFLAMMASOMES	REACTOME_INFLAMMASOMES		16	-0.22879045	-0.54740274	0.98455596	1.0	1.0	3348	tags=19%, list=20%, signal=23%
KEGG_VEGF_SIGNALING_PATHWAY	KEGG_VEGF_SIGNALING_PATHWAY		73	-0.17037268	-0.54393244	1.0	1.0	1.0	3947	tags=19%, list=24%, signal=25%
BIOCARTA_NFKB_PATHWAY	BIOCARTA_NFKB_PATHWAY		23	-0.2130701	-0.5437565	0.9910873	1.0	1.0	5666	tags=30%, list=34%, signal=46%
KEGG_GALACTOSE_METABOLISM	KEGG_GALACTOSE_METABOLISM		25	-0.20737079	-0.54138297	0.992674	1.0	1.0	3713	tags=24%, list=22%, signal=31%
REACTOME_SHC1_EVENTS_IN_ERBB4_SIGNALING	REACTOME_SHC1_EVENTS_IN_ERBB4_SIGNALING		20	-0.21600084	-0.5355844	0.9907749	1.0	1.0	3764	tags=15%, list=22%, signal=19%
REACTOME_G0_AND_EARLY_G1	REACTOME_G0_AND_EARLY_G1		23	-0.20390384	-0.53158355	0.98571426	1.0	1.0	4999	tags=30%, list=30%, signal=43%
REACTOME_RECRUITMENT_OF_MITOTIC_CENTROSOME_PROTEINS_AND_COMPLEXES	REACTOME_RECRUITMENT_OF_MITOTIC_CENTROSOME_PROTEINS_AND_COMPLEXES		62	-0.16932696	-0.5295906	1.0	1.0	1.0	5534	tags=31%, list=33%, signal=46%
REACTOME_G1_S_TRANSITION	REACTOME_G1_S_TRANSITION		104	-0.15587363	-0.5260763	1.0	1.0	1.0	4328	tags=16%, list=26%, signal=22%
REACTOME_POST_CHAPERONIN_TUBULIN_FOLDING_PATHWAY	REACTOME_POST_CHAPERONIN_TUBULIN_FOLDING_PATHWAY		16	-0.22308671	-0.52548575	0.9890311	1.0	1.0	5888	tags=38%, list=35%, signal=58%
BIOCARTA_RELA_PATHWAY	BIOCARTA_RELA_PATHWAY		16	-0.22030354	-0.5206009	0.98007244	1.0	1.0	13066	tags=100%, list=78%, signal=454%
REACTOME_RNA_POL_III_TRANSCRIPTION_INITIATION_FROM_TYPE_3_PROMOTER	REACTOME_RNA_POL_III_TRANSCRIPTION_INITIATION_FROM_TYPE_3_PROMOTER		26	-0.19312686	-0.5155205	0.9945652	1.0	1.0	2399	tags=8%, list=14%, signal=9%
BIOCARTA_BCR_PATHWAY	BIOCARTA_BCR_PATHWAY		34	-0.18155108	-0.51195014	0.99638337	1.0	1.0	5178	tags=24%, list=31%, signal=34%
REACTOME_ACTIVATION_OF_NF_KAPPAB_IN_B_CELLS	REACTOME_ACTIVATION_OF_NF_KAPPAB_IN_B_CELLS		61	-0.16230303	-0.50901496	1.0	1.0	1.0	14044	tags=100%, list=84%, signal=616%
PID_P73PATHWAY	PID_P73PATHWAY		75	-0.15740298	-0.5074108	1.0	1.0	1.0	5450	tags=31%, list=33%, signal=45%
KEGG_CHRONIC_MYELOID_LEUKEMIA	KEGG_CHRONIC_MYELOID_LEUKEMIA		73	-0.15663978	-0.5032462	1.0	1.0	1.0	3522	tags=12%, list=21%, signal=16%
BIOCARTA_TOLL_PATHWAY	BIOCARTA_TOLL_PATHWAY		36	-0.16777033	-0.47719216	1.0	1.0	1.0	5043	tags=25%, list=30%, signal=36%
REACTOME_CD28_DEPENDENT_PI3K_AKT_SIGNALING	REACTOME_CD28_DEPENDENT_PI3K_AKT_SIGNALING		21	-0.18307333	-0.46453065	0.9981516	1.0	1.0	13690	tags=100%, list=82%, signal=546%
BIOCARTA_ATRBRCA_PATHWAY	BIOCARTA_ATRBRCA_PATHWAY		20	-0.18504016	-0.4626009	1.0	1.0	1.0	3660	tags=25%, list=22%, signal=32%
REACTOME_MAP_KINASE_ACTIVATION_IN_TLR_CASCADE	REACTOME_MAP_KINASE_ACTIVATION_IN_TLR_CASCADE		49	-0.15105367	-0.45998588	1.0	1.0	1.0	5873	tags=33%, list=35%, signal=50%
REACTOME_ACTIVATED_TAK1_MEDIATES_P38_MAPK_ACTIVATION	REACTOME_ACTIVATED_TAK1_MEDIATES_P38_MAPK_ACTIVATION		17	-0.18733194	-0.45602673	0.996063	1.0	1.0	13618	tags=100%, list=81%, signal=534%
KEGG_ALZHEIMERS_DISEASE	KEGG_ALZHEIMERS_DISEASE		153	-0.12206358	-0.4315483	1.0	1.0	1.0	4477	tags=15%, list=27%, signal=20%
BIOCARTA_CERAMIDE_PATHWAY	BIOCARTA_CERAMIDE_PATHWAY		22	-0.16639706	-0.41748494	1.0	1.0	1.0	4208	tags=18%, list=25%, signal=24%
REACTOME_ACTIVATED_TLR4_SIGNALLING	REACTOME_ACTIVATED_TLR4_SIGNALLING		88	-0.12397818	-0.4051396	1.0	1.0	1.0	5873	tags=24%, list=35%, signal=37%
PID_ARF6_DOWNSTREAM_PATHWAY	PID_ARF6_DOWNSTREAM_PATHWAY		15	-0.16655353	-0.38892922	1.0	1.0	1.0	4729	tags=20%, list=28%, signal=28%
KEGG_VALINE_LEUCINE_AND_ISOLEUCINE_DEGRADATION	KEGG_VALINE_LEUCINE_AND_ISOLEUCINE_DEGRADATION		42	-0.13204171	-0.3861143	1.0	1.0	1.0	5050	tags=29%, list=30%, signal=41%
REACTOME_CELL_CYCLE_CHECKPOINTS	REACTOME_CELL_CYCLE_CHECKPOINTS		110	-0.10858314	-0.37198558	1.0	0.9999395	1.0	4967	tags=18%, list=30%, signal=26%
