# Supplementary material for: Structure-function analysis of purified proanthocyanidins reveals a role for polymer size in suppressing inflammatory responses
Source: Commun Biol. 2021 Jul 21;4:896. doi: 10.1038/s42003-021-02408-3 (PMC8295316; doi:10.1038/s42003-021-02408-3)
Supplement: Supplementary file 4 — Supplementary Data 1 [file 42003_2021_2408_MOESM4_ESM.zip › GSEA - regulated pathways in macrophages/upregulated by LPS compared to control.xls]

NAME	GS<br> follow link to MSigDB	GS DETAILS	SIZE	ES	NES	NOM p-val	FDR q-val	FWER p-val	RANK AT MAX	LEADING EDGE
KEGG_CYTOKINE_CYTOKINE_RECEPTOR_INTERACTION	KEGG_CYTOKINE_CYTOKINE_RECEPTOR_INTERACTION	Details ...	216	-0.6718541	-2.7192943	0.0	0.0	0.0	1533	tags=36%, list=9%, signal=39%
REACTOME_CYTOKINE_SIGNALING_IN_IMMUNE_SYSTEM	REACTOME_CYTOKINE_SIGNALING_IN_IMMUNE_SYSTEM	Details ...	219	-0.67344165	-2.710556	0.0	0.0	0.0	1455	tags=33%, list=9%, signal=36%
KEGG_JAK_STAT_SIGNALING_PATHWAY	KEGG_JAK_STAT_SIGNALING_PATHWAY	Details ...	131	-0.7046415	-2.669349	0.0	0.0	0.0	1553	tags=36%, list=9%, signal=39%
REACTOME_INTERFERON_ALPHA_BETA_SIGNALING	REACTOME_INTERFERON_ALPHA_BETA_SIGNALING	Details ...	38	-0.8519151	-2.63424	0.0	0.0	0.0	1106	tags=61%, list=7%, signal=65%
REACTOME_INTERFERON_SIGNALING	REACTOME_INTERFERON_SIGNALING	Details ...	113	-0.6869096	-2.5776567	0.0	0.0	0.0	1106	tags=31%, list=7%, signal=33%
NABA_SECRETED_FACTORS	NABA_SECRETED_FACTORS	Details ...	284	-0.60642266	-2.5084126	0.0	0.0	0.0	1737	tags=29%, list=10%, signal=31%
PID_IL23_PATHWAY	PID_IL23_PATHWAY	Details ...	36	-0.83951586	-2.496851	0.0	0.0	0.0	1533	tags=53%, list=9%, signal=58%
REACTOME_CHEMOKINE_RECEPTORS_BIND_CHEMOKINES	REACTOME_CHEMOKINE_RECEPTORS_BIND_CHEMOKINES	Details ...	40	-0.79617286	-2.4685397	0.0	0.0	0.0	1164	tags=48%, list=7%, signal=51%
REACTOME_SIGNALING_BY_ILS	REACTOME_SIGNALING_BY_ILS	Details ...	104	-0.66336465	-2.4480603	0.0	0.0	0.0	1455	tags=33%, list=9%, signal=36%
BIOCARTA_INFLAM_PATHWAY	BIOCARTA_INFLAM_PATHWAY	Details ...	25	-0.8571473	-2.4420469	0.0	0.0	0.0	605	tags=48%, list=4%, signal=50%
KEGG_CYTOSOLIC_DNA_SENSING_PATHWAY	KEGG_CYTOSOLIC_DNA_SENSING_PATHWAY	Details ...	40	-0.76285696	-2.3977065	0.0	0.0	0.0	1101	tags=40%, list=7%, signal=43%
PID_IL12_2PATHWAY	PID_IL12_2PATHWAY	Details ...	60	-0.71174544	-2.3637955	0.0	0.0	0.0	1455	tags=40%, list=9%, signal=44%
REACTOME_INTERFERON_GAMMA_SIGNALING	REACTOME_INTERFERON_GAMMA_SIGNALING	Details ...	41	-0.7589335	-2.3365908	0.0	0.0	0.0	1444	tags=46%, list=9%, signal=51%
KEGG_NOD_LIKE_RECEPTOR_SIGNALING_PATHWAY	KEGG_NOD_LIKE_RECEPTOR_SIGNALING_PATHWAY	Details ...	53	-0.7109713	-2.3334394	0.0	0.0	0.0	1294	tags=32%, list=8%, signal=35%
REACTOME_PEPTIDE_LIGAND_BINDING_RECEPTORS	REACTOME_PEPTIDE_LIGAND_BINDING_RECEPTORS	Details ...	152	-0.5950339	-2.332154	0.0	0.0	0.0	1164	tags=19%, list=7%, signal=20%
PID_IL27_PATHWAY	PID_IL27_PATHWAY	Details ...	26	-0.8229462	-2.3222613	0.0	0.0	0.0	1425	tags=50%, list=9%, signal=55%
KEGG_TOLL_LIKE_RECEPTOR_SIGNALING_PATHWAY	KEGG_TOLL_LIKE_RECEPTOR_SIGNALING_PATHWAY	Details ...	88	-0.64445096	-2.3184526	0.0	0.0	0.0	1187	tags=26%, list=7%, signal=28%
REACTOME_CLASS_A1_RHODOPSIN_LIKE_RECEPTORS	REACTOME_CLASS_A1_RHODOPSIN_LIKE_RECEPTORS	Details ...	254	-0.5495876	-2.2761066	0.0	0.0	0.0	2167	tags=28%, list=13%, signal=32%
REACTOME_RIG_I_MDA5_MEDIATED_INDUCTION_OF_IFN_ALPHA_BETA_PATHWAYS	REACTOME_RIG_I_MDA5_MEDIATED_INDUCTION_OF_IFN_ALPHA_BETA_PATHWAYS	Details ...	55	-0.66933817	-2.2516997	0.0	0.0	0.0	1065	tags=29%, list=6%, signal=31%
PID_AP1_PATHWAY	PID_AP1_PATHWAY	Details ...	68	-0.6614725	-2.2516747	0.0	0.0	0.0	1011	tags=31%, list=6%, signal=33%
KEGG_HEMATOPOIETIC_CELL_LINEAGE	KEGG_HEMATOPOIETIC_CELL_LINEAGE		75	-0.64461744	-2.241811	0.0	0.0	0.0	1321	tags=27%, list=8%, signal=29%
PID_GMCSF_PATHWAY	PID_GMCSF_PATHWAY		36	-0.7361616	-2.2406163	0.0	0.0	0.0	1722	tags=42%, list=10%, signal=46%
KEGG_PRION_DISEASES	KEGG_PRION_DISEASES		33	-0.7377118	-2.1965387	0.0	0.0	0.0	1543	tags=30%, list=9%, signal=33%
KEGG_GRAFT_VERSUS_HOST_DISEASE	KEGG_GRAFT_VERSUS_HOST_DISEASE		19	-0.8120787	-2.1963668	0.0	0.0	0.0	544	tags=37%, list=3%, signal=38%
BIOCARTA_IL10_PATHWAY	BIOCARTA_IL10_PATHWAY		17	-0.8578282	-2.1894245	0.0	0.0	0.0	687	tags=47%, list=4%, signal=49%
BIOCARTA_CYTOKINE_PATHWAY	BIOCARTA_CYTOKINE_PATHWAY		19	-0.83965576	-2.1851106	0.0	0.0	0.0	605	tags=42%, list=4%, signal=44%
REACTOME_IL1_SIGNALING	REACTOME_IL1_SIGNALING		38	-0.7106934	-2.1774936	0.0	4.5613237E-5	0.001	1191	tags=39%, list=7%, signal=42%
BIOCARTA_IL1R_PATHWAY	BIOCARTA_IL1R_PATHWAY		32	-0.72278345	-2.1740744	0.0	4.398419E-5	0.001	1005	tags=38%, list=6%, signal=40%
REACTOME_GPCR_LIGAND_BINDING	REACTOME_GPCR_LIGAND_BINDING		351	-0.50845104	-2.1706505	0.0	4.2467494E-5	0.001	2167	tags=26%, list=13%, signal=29%
REACTOME_DEGRADATION_OF_THE_EXTRACELLULAR_MATRIX	REACTOME_DEGRADATION_OF_THE_EXTRACELLULAR_MATRIX		22	-0.79665774	-2.156253	0.0	4.1051913E-5	0.001	469	tags=32%, list=3%, signal=33%
PID_IL4_2PATHWAY	PID_IL4_2PATHWAY		61	-0.64066976	-2.1305096	0.0	3.9727656E-5	0.001	1455	tags=31%, list=9%, signal=34%
PID_NFKAPPAB_ATYPICAL_PATHWAY	PID_NFKAPPAB_ATYPICAL_PATHWAY		17	-0.83268267	-2.114497	0.0	7.545713E-5	0.002	943	tags=41%, list=6%, signal=44%
PID_IL6_7_PATHWAY	PID_IL6_7_PATHWAY		47	-0.6757012	-2.1111104	0.0	7.317055E-5	0.002	1727	tags=40%, list=10%, signal=45%
PID_IL3_PATHWAY	PID_IL3_PATHWAY		26	-0.74556106	-2.1094236	0.0	1.06300846E-4	0.003	1378	tags=38%, list=8%, signal=42%
KEGG_LEISHMANIA_INFECTION	KEGG_LEISHMANIA_INFECTION		57	-0.6358432	-2.1059082	0.0	1.0326368E-4	0.003	2612	tags=39%, list=16%, signal=46%
REACTOME_NEGATIVE_REGULATORS_OF_RIG_I_MDA5_SIGNALING	REACTOME_NEGATIVE_REGULATORS_OF_RIG_I_MDA5_SIGNALING		29	-0.7333047	-2.0953436	0.0	1.36846E-4	0.004	2132	tags=41%, list=13%, signal=47%
KEGG_RIG_I_LIKE_RECEPTOR_SIGNALING_PATHWAY	KEGG_RIG_I_LIKE_RECEPTOR_SIGNALING_PATHWAY		54	-0.630815	-2.0907924	0.0	2.0016942E-4	0.006	2316	tags=35%, list=14%, signal=41%
BIOCARTA_ERYTH_PATHWAY	BIOCARTA_ERYTH_PATHWAY		15	-0.85704553	-2.0860088	0.0	1.949018E-4	0.006	605	tags=47%, list=4%, signal=48%
PID_IL2_1PATHWAY	PID_IL2_1PATHWAY		54	-0.63307506	-2.0755272	0.0	2.831827E-4	0.009	1455	tags=33%, list=9%, signal=36%
REACTOME_GROWTH_HORMONE_RECEPTOR_SIGNALING	REACTOME_GROWTH_HORMONE_RECEPTOR_SIGNALING		22	-0.7630881	-2.0660803	0.0	2.7610312E-4	0.009	1722	tags=50%, list=10%, signal=56%
KEGG_TYPE_I_DIABETES_MELLITUS	KEGG_TYPE_I_DIABETES_MELLITUS		27	-0.71487904	-2.0642383	0.0	2.693689E-4	0.009	544	tags=26%, list=3%, signal=27%
KEGG_CHEMOKINE_SIGNALING_PATHWAY	KEGG_CHEMOKINE_SIGNALING_PATHWAY		164	-0.5271426	-2.049455	0.0	4.9457507E-4	0.017	1553	tags=23%, list=9%, signal=25%
REACTOME_EXTRACELLULAR_MATRIX_ORGANIZATION	REACTOME_EXTRACELLULAR_MATRIX_ORGANIZATION		75	-0.58611476	-2.0259333	0.0	8.3056296E-4	0.029	1031	tags=15%, list=6%, signal=16%
KEGG_ALLOGRAFT_REJECTION	KEGG_ALLOGRAFT_REJECTION		21	-0.74466914	-2.010351	0.0	0.0011200649	0.04	544	tags=29%, list=3%, signal=29%
BIOCARTA_NKT_PATHWAY	BIOCARTA_NKT_PATHWAY		29	-0.69615227	-2.0024974	0.0	0.0013708649	0.048	1525	tags=38%, list=9%, signal=42%
BIOCARTA_TH1TH2_PATHWAY	BIOCARTA_TH1TH2_PATHWAY		17	-0.7906388	-1.9876221	0.0	0.001764289	0.062	1425	tags=41%, list=9%, signal=45%
BIOCARTA_DC_PATHWAY	BIOCARTA_DC_PATHWAY		21	-0.72717917	-1.9490654	0.0	0.0033739605	0.123	605	tags=29%, list=4%, signal=30%
KEGG_INTESTINAL_IMMUNE_NETWORK_FOR_IGA_PRODUCTION	KEGG_INTESTINAL_IMMUNE_NETWORK_FOR_IGA_PRODUCTION		37	-0.6337543	-1.9420714	0.0	0.0036905485	0.136	353	tags=22%, list=2%, signal=22%
BIOCARTA_IL22BP_PATHWAY	BIOCARTA_IL22BP_PATHWAY		15	-0.7881606	-1.937817	0.0	0.0038623994	0.144	687	tags=40%, list=4%, signal=42%
ST_INTERLEUKIN_4_PATHWAY	ST_INTERLEUKIN_4_PATHWAY		23	-0.7176301	-1.9377356	0.0	0.0037851515	0.144	1455	tags=26%, list=9%, signal=29%
KEGG_AUTOIMMUNE_THYROID_DISEASE	KEGG_AUTOIMMUNE_THYROID_DISEASE		23	-0.71196645	-1.9365029	0.0	0.0037819839	0.147	175	tags=22%, list=1%, signal=22%
PID_INTEGRIN_A9B1_PATHWAY	PID_INTEGRIN_A9B1_PATHWAY		25	-0.69944054	-1.9279647	0.0045045046	0.00422873	0.165	893	tags=28%, list=5%, signal=30%
PID_AMB2_NEUTROPHILS_PATHWAY	PID_AMB2_NEUTROPHILS_PATHWAY		39	-0.6216476	-1.9230754	0.0	0.0045880023	0.181	2102	tags=38%, list=13%, signal=44%
BIOCARTA_LAIR_PATHWAY	BIOCARTA_LAIR_PATHWAY		16	-0.76676196	-1.9138006	0.0	0.0051464275	0.206	544	tags=31%, list=3%, signal=32%
REACTOME_RIP_MEDIATED_NFKB_ACTIVATION_VIA_DAI	REACTOME_RIP_MEDIATED_NFKB_ACTIVATION_VIA_DAI		16	-0.74449605	-1.9136568	0.0	0.005052856	0.206	1060	tags=38%, list=6%, signal=40%
REACTOME_FORMATION_OF_FIBRIN_CLOT_CLOTTING_CASCADE	REACTOME_FORMATION_OF_FIBRIN_CLOT_CLOTTING_CASCADE		28	-0.6640811	-1.91273	0.0021413276	0.0050900015	0.21	2785	tags=50%, list=17%, signal=60%
PID_CD40_PATHWAY	PID_CD40_PATHWAY		29	-0.66725963	-1.9070331	0.0021321962	0.005437481	0.226	1182	tags=34%, list=7%, signal=37%
REACTOME_TRAF6_MEDIATED_IRF7_ACTIVATION	REACTOME_TRAF6_MEDIATED_IRF7_ACTIVATION		18	-0.7370354	-1.8967013	0.004219409	0.006096702	0.257	2316	tags=56%, list=14%, signal=64%
BIOCARTA_INTRINSIC_PATHWAY	BIOCARTA_INTRINSIC_PATHWAY		22	-0.7039406	-1.893542	0.002057613	0.0061598537	0.261	2785	tags=59%, list=17%, signal=71%
KEGG_COMPLEMENT_AND_COAGULATION_CASCADES	KEGG_COMPLEMENT_AND_COAGULATION_CASCADES		63	-0.5585581	-1.8914399	0.0	0.0062616593	0.27	2785	tags=38%, list=17%, signal=46%
NABA_ECM_REGULATORS	NABA_ECM_REGULATORS		207	-0.46659505	-1.8830631	0.0	0.0069937026	0.303	3303	tags=33%, list=20%, signal=40%
ST_G_ALPHA_S_PATHWAY	ST_G_ALPHA_S_PATHWAY		15	-0.77068645	-1.8746046	0.0	0.007755095	0.336	305	tags=20%, list=2%, signal=20%
BIOCARTA_NO2IL12_PATHWAY	BIOCARTA_NO2IL12_PATHWAY		17	-0.7432228	-1.87195	0.003937008	0.007930724	0.343	2033	tags=41%, list=12%, signal=47%
REACTOME_INNATE_IMMUNE_SYSTEM	REACTOME_INNATE_IMMUNE_SYSTEM		217	-0.45803955	-1.8700657	0.0	0.008061357	0.353	2648	tags=30%, list=16%, signal=35%
PID_ATF2_PATHWAY	PID_ATF2_PATHWAY		57	-0.5592621	-1.8669864	0.0	0.00824319	0.361	567	tags=21%, list=3%, signal=22%
REACTOME_COSTIMULATION_BY_THE_CD28_FAMILY	REACTOME_COSTIMULATION_BY_THE_CD28_FAMILY		55	-0.55678165	-1.8656595	0.0	0.008267807	0.365	1745	tags=24%, list=10%, signal=26%
REACTOME_RESPONSE_TO_ELEVATED_PLATELET_CYTOSOLIC_CA2_	REACTOME_RESPONSE_TO_ELEVATED_PLATELET_CYTOSOLIC_CA2_		79	-0.53216463	-1.8570781	0.0	0.009298661	0.391	1817	tags=23%, list=11%, signal=25%
PID_NFKAPPAB_CANONICAL_PATHWAY	PID_NFKAPPAB_CANONICAL_PATHWAY		23	-0.6663581	-1.854615	0.0021141649	0.009453977	0.399	1136	tags=35%, list=7%, signal=37%
BIOCARTA_NFKB_PATHWAY	BIOCARTA_NFKB_PATHWAY		23	-0.67679965	-1.8531293	0.0	0.009480352	0.403	943	tags=30%, list=6%, signal=32%
REACTOME_TRIF_MEDIATED_TLR3_SIGNALING	REACTOME_TRIF_MEDIATED_TLR3_SIGNALING		70	-0.5320566	-1.8338654	0.0	0.011828629	0.478	1187	tags=24%, list=7%, signal=26%
KEGG_DORSO_VENTRAL_AXIS_FORMATION	KEGG_DORSO_VENTRAL_AXIS_FORMATION		22	-0.675773	-1.8284253	0.0022271716	0.012499425	0.502	3659	tags=59%, list=22%, signal=76%
PID_UPA_UPAR_PATHWAY	PID_UPA_UPAR_PATHWAY		40	-0.58966506	-1.8165771	0.0	0.014360983	0.557	584	tags=20%, list=3%, signal=21%
REACTOME_CD28_CO_STIMULATION	REACTOME_CD28_CO_STIMULATION		31	-0.6250597	-1.8117558	0.0021459227	0.015106604	0.582	1722	tags=26%, list=10%, signal=29%
BIOCARTA_TNFR2_PATHWAY	BIOCARTA_TNFR2_PATHWAY		18	-0.68941975	-1.8029606	0.0022421526	0.016817736	0.632	943	tags=33%, list=6%, signal=35%
PID_PTP1B_PATHWAY	PID_PTP1B_PATHWAY		51	-0.5560682	-1.8015342	0.0021598272	0.016988333	0.643	1722	tags=29%, list=10%, signal=33%
REACTOME_G_ALPHA_I_SIGNALLING_EVENTS	REACTOME_G_ALPHA_I_SIGNALLING_EVENTS		167	-0.4586709	-1.8002052	0.0	0.017124439	0.652	2640	tags=28%, list=16%, signal=32%
PID_SYNDECAN_4_PATHWAY	PID_SYNDECAN_4_PATHWAY		32	-0.61307174	-1.7991674	0.0	0.017144237	0.656	1298	tags=22%, list=8%, signal=24%
REACTOME_CTLA4_INHIBITORY_SIGNALING	REACTOME_CTLA4_INHIBITORY_SIGNALING		21	-0.66717005	-1.7977082	0.0020920502	0.017288085	0.661	1745	tags=33%, list=10%, signal=37%
PID_IFNG_PATHWAY	PID_IFNG_PATHWAY		40	-0.58115643	-1.7952617	0.0021834061	0.017585743	0.676	2642	tags=35%, list=16%, signal=41%
BIOCARTA_IL2RB_PATHWAY	BIOCARTA_IL2RB_PATHWAY		37	-0.5726718	-1.7815257	0.0	0.020272667	0.746	1494	tags=32%, list=9%, signal=36%
PID_P38_ALPHA_BETA_PATHWAY	PID_P38_ALPHA_BETA_PATHWAY		31	-0.60260314	-1.778642	0.0	0.0207607	0.758	1981	tags=32%, list=12%, signal=37%
REACTOME_CD28_DEPENDENT_PI3K_AKT_SIGNALING	REACTOME_CD28_DEPENDENT_PI3K_AKT_SIGNALING		21	-0.6558392	-1.7763121	0.008752735	0.021123827	0.768	838	tags=24%, list=5%, signal=25%
PID_FRA_PATHWAY	PID_FRA_PATHWAY		36	-0.59206593	-1.7698905	0.0041841003	0.022467744	0.796	584	tags=28%, list=3%, signal=29%
REACTOME_G_ALPHA_S_SIGNALLING_EVENTS	REACTOME_G_ALPHA_S_SIGNALLING_EVENTS		117	-0.47546184	-1.7675368	0.0	0.022851588	0.806	4532	tags=46%, list=27%, signal=63%
BIOCARTA_PML_PATHWAY	BIOCARTA_PML_PATHWAY		17	-0.6773625	-1.7648412	0.0066225166	0.023227308	0.815	544	tags=35%, list=3%, signal=36%
REACTOME_IL_2_SIGNALING	REACTOME_IL_2_SIGNALING		40	-0.5686594	-1.762237	0.0022222223	0.023460375	0.824	1455	tags=28%, list=9%, signal=30%
BIOCARTA_CD40_PATHWAY	BIOCARTA_CD40_PATHWAY		15	-0.7215024	-1.7588781	0.004210526	0.02419792	0.84	943	tags=33%, list=6%, signal=35%
BIOCARTA_TID_PATHWAY	BIOCARTA_TID_PATHWAY		19	-0.6709947	-1.7495624	0.008510638	0.026654582	0.866	2109	tags=47%, list=13%, signal=54%
PID_ANTHRAX_PATHWAY	PID_ANTHRAX_PATHWAY		17	-0.68637496	-1.7394974	0.008474576	0.029555524	0.9	1294	tags=41%, list=8%, signal=45%
PID_GLYPICAN_1PATHWAY	PID_GLYPICAN_1PATHWAY		26	-0.6075019	-1.7361512	0.0066079297	0.030404774	0.912	1906	tags=42%, list=11%, signal=48%
REACTOME_IL_3_5_AND_GM_CSF_SIGNALING	REACTOME_IL_3_5_AND_GM_CSF_SIGNALING		42	-0.56335473	-1.7346071	0.006185567	0.030477962	0.915	3649	tags=43%, list=22%, signal=55%
REACTOME_CELL_SURFACE_INTERACTIONS_AT_THE_VASCULAR_WALL	REACTOME_CELL_SURFACE_INTERACTIONS_AT_THE_VASCULAR_WALL		80	-0.4914019	-1.7335434	0.0	0.030429266	0.917	1862	tags=25%, list=11%, signal=28%
PID_TCPTP_PATHWAY	PID_TCPTP_PATHWAY		41	-0.548868	-1.7279094	0.0021598272	0.03203365	0.931	1010	tags=24%, list=6%, signal=26%
KEGG_LINOLEIC_ACID_METABOLISM	KEGG_LINOLEIC_ACID_METABOLISM		17	-0.68231565	-1.718088	0.012847966	0.035196595	0.945	1693	tags=35%, list=10%, signal=39%
PID_ERBB_NETWORK_PATHWAY	PID_ERBB_NETWORK_PATHWAY		15	-0.6860217	-1.7179042	0.00856531	0.034852635	0.946	411	tags=20%, list=2%, signal=20%
REACTOME_NITRIC_OXIDE_STIMULATES_GUANYLATE_CYCLASE	REACTOME_NITRIC_OXIDE_STIMULATES_GUANYLATE_CYCLASE		25	-0.6067108	-1.7078816	0.015555556	0.03798118	0.954	2421	tags=36%, list=14%, signal=42%
ST_GA12_PATHWAY	ST_GA12_PATHWAY		23	-0.6264333	-1.7076511	0.0065789474	0.03774498	0.954	729	tags=17%, list=4%, signal=18%
BIOCARTA_AMI_PATHWAY	BIOCARTA_AMI_PATHWAY		19	-0.6580508	-1.7022204	0.0067264573	0.03938212	0.958	3235	tags=53%, list=19%, signal=65%
BIOCARTA_IL6_PATHWAY	BIOCARTA_IL6_PATHWAY		21	-0.6306787	-1.6956336	0.010288066	0.041350786	0.967	1187	tags=24%, list=7%, signal=26%
KEGG_PROTEASOME	KEGG_PROTEASOME		44	-0.531237	-1.6943378	0.0041753654	0.041297268	0.967	6686	tags=75%, list=40%, signal=124%
REACTOME_ER_PHAGOSOME_PATHWAY	REACTOME_ER_PHAGOSOME_PATHWAY		53	-0.5192106	-1.6930221	0.0	0.04131035	0.967	6686	tags=72%, list=40%, signal=119%
REACTOME_INTEGRIN_CELL_SURFACE_INTERACTIONS	REACTOME_INTEGRIN_CELL_SURFACE_INTERACTIONS		77	-0.4793951	-1.6897507	0.0	0.042114783	0.97	4341	tags=44%, list=26%, signal=59%
REACTOME_CROSS_PRESENTATION_OF_SOLUBLE_EXOGENOUS_ANTIGENS_ENDOSOMES	REACTOME_CROSS_PRESENTATION_OF_SOLUBLE_EXOGENOUS_ANTIGENS_ENDOSOMES		46	-0.52695733	-1.6884621	0.0064102565	0.04219735	0.974	6686	tags=74%, list=40%, signal=123%
PID_IL1_PATHWAY	PID_IL1_PATHWAY		34	-0.5682664	-1.6876199	0.0066225166	0.042203408	0.975	1188	tags=24%, list=7%, signal=25%
PID_SYNDECAN_1_PATHWAY	PID_SYNDECAN_1_PATHWAY		46	-0.5200666	-1.6866076	0.002232143	0.042231508	0.977	1011	tags=11%, list=6%, signal=12%
PID_CXCR3_PATHWAY	PID_CXCR3_PATHWAY		42	-0.5294984	-1.6859517	0.0	0.042125817	0.978	429	tags=12%, list=3%, signal=12%
KEGG_ASTHMA	KEGG_ASTHMA		19	-0.6280462	-1.6805876	0.016018307	0.04363092	0.983	605	tags=21%, list=4%, signal=22%
KEGG_APOPTOSIS	KEGG_APOPTOSIS		80	-0.47840154	-1.67985	0.0022779044	0.043491572	0.983	1126	tags=23%, list=7%, signal=24%
ST_TUMOR_NECROSIS_FACTOR_PATHWAY	ST_TUMOR_NECROSIS_FACTOR_PATHWAY		29	-0.57421553	-1.6728404	0.004219409	0.046399646	0.987	1494	tags=41%, list=9%, signal=45%
PID_SHP2_PATHWAY	PID_SHP2_PATHWAY		57	-0.49652028	-1.661035	0.0	0.050870735	0.99	1455	tags=23%, list=9%, signal=25%
BIOCARTA_HSP27_PATHWAY	BIOCARTA_HSP27_PATHWAY		15	-0.6626857	-1.6521891	0.016666668	0.054574866	0.994	656	tags=33%, list=4%, signal=35%
REACTOME_ANTIGEN_PRESENTATION_FOLDING_ASSEMBLY_AND_PEPTIDE_LOADING_OF_CLASS_I_MHC	REACTOME_ANTIGEN_PRESENTATION_FOLDING_ASSEMBLY_AND_PEPTIDE_LOADING_OF_CLASS_I_MHC		15	-0.67476314	-1.6517484	0.01778656	0.054277297	0.994	2577	tags=27%, list=15%, signal=31%
PID_INTEGRIN2_PATHWAY	PID_INTEGRIN2_PATHWAY		27	-0.5725731	-1.6460228	0.01750547	0.056356795	0.994	793	tags=30%, list=5%, signal=31%
BIOCARTA_CTLA4_PATHWAY	BIOCARTA_CTLA4_PATHWAY		17	-0.6357672	-1.636941	0.01986755	0.060498815	0.995	2033	tags=41%, list=12%, signal=47%
REACTOME_ANTIVIRAL_MECHANISM_BY_IFN_STIMULATED_GENES	REACTOME_ANTIVIRAL_MECHANISM_BY_IFN_STIMULATED_GENES		58	-0.4943016	-1.6323271	0.006423983	0.062572636	0.995	1065	tags=16%, list=6%, signal=17%
PID_HIF1_TFPATHWAY	PID_HIF1_TFPATHWAY		65	-0.48008758	-1.6267755	0.0071090045	0.065327145	0.995	893	tags=17%, list=5%, signal=18%
BIOCARTA_IL12_PATHWAY	BIOCARTA_IL12_PATHWAY		21	-0.6058879	-1.626144	0.006666667	0.06517202	0.995	2033	tags=33%, list=12%, signal=38%
KEGG_FC_EPSILON_RI_SIGNALING_PATHWAY	KEGG_FC_EPSILON_RI_SIGNALING_PATHWAY		77	-0.4582313	-1.6233433	0.002118644	0.06598462	0.995	2266	tags=27%, list=14%, signal=31%
KEGG_MAPK_SIGNALING_PATHWAY	KEGG_MAPK_SIGNALING_PATHWAY		259	-0.39172488	-1.6173887	0.0	0.0687447	0.996	2261	tags=24%, list=13%, signal=28%
PID_LYSOPHOSPHOLIPID_PATHWAY	PID_LYSOPHOSPHOLIPID_PATHWAY		65	-0.47285375	-1.614458	0.0065789474	0.07019183	0.996	1200	tags=17%, list=7%, signal=18%
KEGG_OLFACTORY_TRANSDUCTION	KEGG_OLFACTORY_TRANSDUCTION		221	-0.39835033	-1.6114893	0.0	0.07118848	0.996	4369	tags=43%, list=26%, signal=58%
BIOCARTA_HIF_PATHWAY	BIOCARTA_HIF_PATHWAY		15	-0.64820373	-1.6059341	0.028697573	0.07401889	0.996	893	tags=13%, list=5%, signal=14%
KEGG_VASCULAR_SMOOTH_MUSCLE_CONTRACTION	KEGG_VASCULAR_SMOOTH_MUSCLE_CONTRACTION		109	-0.43470016	-1.603978	0.0066225166	0.074585825	0.996	2951	tags=29%, list=18%, signal=35%
REACTOME_TAK1_ACTIVATES_NFKB_BY_PHOSPHORYLATION_AND_ACTIVATION_OF_IKKS_COMPLEX	REACTOME_TAK1_ACTIVATES_NFKB_BY_PHOSPHORYLATION_AND_ACTIVATION_OF_IKKS_COMPLEX		21	-0.6053332	-1.6039239	0.016985139	0.07401382	0.996	1060	tags=33%, list=6%, signal=36%
REACTOME_IL_RECEPTOR_SHC_SIGNALING	REACTOME_IL_RECEPTOR_SHC_SIGNALING		26	-0.5740829	-1.6029121	0.027196653	0.07401458	0.997	1455	tags=27%, list=9%, signal=29%
REACTOME_SIGNALLING_TO_RAS	REACTOME_SIGNALLING_TO_RAS		27	-0.57275456	-1.6020223	0.022624435	0.07410667	0.997	3237	tags=30%, list=19%, signal=37%
REACTOME_TRAF6_MEDIATED_NFKB_ACTIVATION	REACTOME_TRAF6_MEDIATED_NFKB_ACTIVATION		19	-0.61997545	-1.6007495	0.031982943	0.07435433	0.997	1959	tags=42%, list=12%, signal=48%
REACTOME_DESTABILIZATION_OF_MRNA_BY_AUF1_HNRNP_D0	REACTOME_DESTABILIZATION_OF_MRNA_BY_AUF1_HNRNP_D0		50	-0.49192324	-1.5997308	0.008080808	0.07437139	0.997	6686	tags=66%, list=40%, signal=110%
PID_REG_GR_PATHWAY	PID_REG_GR_PATHWAY		80	-0.46320087	-1.5988932	0.004415011	0.07430015	0.997	2797	tags=29%, list=17%, signal=34%
REACTOME_SIGNALING_BY_SCF_KIT	REACTOME_SIGNALING_BY_SCF_KIT		74	-0.46321866	-1.5973125	0.004255319	0.07473638	0.997	1378	tags=18%, list=8%, signal=19%
REACTOME_REGULATION_OF_ORNITHINE_DECARBOXYLASE_ODC	REACTOME_REGULATION_OF_ORNITHINE_DECARBOXYLASE_ODC		48	-0.4964784	-1.5950347	0.0067873304	0.07557267	0.998	6686	tags=71%, list=40%, signal=118%
KEGG_ADIPOCYTOKINE_SIGNALING_PATHWAY	KEGG_ADIPOCYTOKINE_SIGNALING_PATHWAY		67	-0.46785557	-1.5921363	0.0065934067	0.076853566	0.998	2271	tags=27%, list=14%, signal=31%
BIOCARTA_SPRY_PATHWAY	BIOCARTA_SPRY_PATHWAY		17	-0.61316246	-1.5886352	0.01735358	0.078390546	0.999	2868	tags=35%, list=17%, signal=43%
REACTOME_HEMOSTASIS	REACTOME_HEMOSTASIS		412	-0.36983493	-1.5844194	0.0	0.08026733	0.999	1817	tags=21%, list=11%, signal=23%
PID_IL12_STAT4_PATHWAY	PID_IL12_STAT4_PATHWAY		31	-0.5295089	-1.5844153	0.014644352	0.079672754	0.999	2157	tags=32%, list=13%, signal=37%
KEGG_EPITHELIAL_CELL_SIGNALING_IN_HELICOBACTER_PYLORI_INFECTION	KEGG_EPITHELIAL_CELL_SIGNALING_IN_HELICOBACTER_PYLORI_INFECTION		65	-0.4638382	-1.5841132	0.0021231424	0.07927724	0.999	2193	tags=23%, list=13%, signal=26%
PID_TXA2PATHWAY	PID_TXA2PATHWAY		57	-0.48135546	-1.5818306	0.011520738	0.080160454	0.999	2213	tags=32%, list=13%, signal=36%
REACTOME_METAL_ION_SLC_TRANSPORTERS	REACTOME_METAL_ION_SLC_TRANSPORTERS		22	-0.5798124	-1.5810571	0.042918455	0.07997477	0.999	1653	tags=23%, list=10%, signal=25%
SIG_CD40PATHWAYMAP	SIG_CD40PATHWAYMAP		32	-0.5336458	-1.5786417	0.023809524	0.08109645	0.999	2266	tags=38%, list=14%, signal=43%
PID_EPHRINB_REV_PATHWAY	PID_EPHRINB_REV_PATHWAY		30	-0.54494554	-1.5785979	0.024439918	0.08051719	0.999	1876	tags=37%, list=11%, signal=41%
REACTOME_REGULATION_OF_KIT_SIGNALING	REACTOME_REGULATION_OF_KIT_SIGNALING		16	-0.6357412	-1.5769141	0.041942604	0.08116825	0.999	838	tags=19%, list=5%, signal=20%
REACTOME_ACTIVATED_TLR4_SIGNALLING	REACTOME_ACTIVATED_TLR4_SIGNALLING		88	-0.44304368	-1.5758493	0.006521739	0.08136253	0.999	2612	tags=31%, list=16%, signal=36%
PID_INTEGRIN3_PATHWAY	PID_INTEGRIN3_PATHWAY		42	-0.49232277	-1.5706671	0.021321962	0.08449884	0.999	1883	tags=29%, list=11%, signal=32%
PID_HIF2PATHWAY	PID_HIF2PATHWAY		34	-0.51416254	-1.5582511	0.021881837	0.092899635	0.999	893	tags=21%, list=5%, signal=22%
KEGG_NEUROACTIVE_LIGAND_RECEPTOR_INTERACTION	KEGG_NEUROACTIVE_LIGAND_RECEPTOR_INTERACTION		255	-0.37561968	-1.5571799	0.0	0.093017116	0.999	3590	tags=34%, list=21%, signal=42%
SIG_PIP3_SIGNALING_IN_CARDIAC_MYOCTES	SIG_PIP3_SIGNALING_IN_CARDIAC_MYOCTES		66	-0.45427498	-1.5553961	0.021691974	0.09358906	0.999	2343	tags=23%, list=14%, signal=26%
BIOCARTA_UCALPAIN_PATHWAY	BIOCARTA_UCALPAIN_PATHWAY		17	-0.609817	-1.5546668	0.038854804	0.09359109	0.999	4189	tags=41%, list=25%, signal=55%
REACTOME_IMMUNOREGULATORY_INTERACTIONS_BETWEEN_A_LYMPHOID_AND_A_NON_LYMPHOID_CELL	REACTOME_IMMUNOREGULATORY_INTERACTIONS_BETWEEN_A_LYMPHOID_AND_A_NON_LYMPHOID_CELL		36	-0.5139718	-1.553746	0.02079002	0.093663275	0.999	2449	tags=33%, list=15%, signal=39%
ST_ERK1_ERK2_MAPK_PATHWAY	ST_ERK1_ERK2_MAPK_PATHWAY		32	-0.52919465	-1.5483059	0.038793102	0.09713652	1.0	1187	tags=22%, list=7%, signal=23%
KEGG_SYSTEMIC_LUPUS_ERYTHEMATOSUS	KEGG_SYSTEMIC_LUPUS_ERYTHEMATOSUS		53	-0.47134358	-1.5471401	0.006329114	0.0973611	1.0	602	tags=15%, list=4%, signal=16%
REACTOME_VIF_MEDIATED_DEGRADATION_OF_APOBEC3G	REACTOME_VIF_MEDIATED_DEGRADATION_OF_APOBEC3G		48	-0.48861673	-1.5414802	0.019354839	0.10091632	1.0	6686	tags=65%, list=40%, signal=107%
REACTOME_ANTIGEN_PROCESSING_CROSS_PRESENTATION	REACTOME_ANTIGEN_PROCESSING_CROSS_PRESENTATION		66	-0.45148358	-1.5364723	0.013015185	0.10435953	1.0	6686	tags=65%, list=40%, signal=108%
PID_NFAT_TFPATHWAY	PID_NFAT_TFPATHWAY		45	-0.4798624	-1.5358074	0.029166667	0.10423275	1.0	1351	tags=31%, list=8%, signal=34%
SIG_PIP3_SIGNALING_IN_B_LYMPHOCYTES	SIG_PIP3_SIGNALING_IN_B_LYMPHOCYTES		36	-0.50981134	-1.5350521	0.031512607	0.10405158	1.0	1722	tags=31%, list=10%, signal=34%
BIOCARTA_HER2_PATHWAY	BIOCARTA_HER2_PATHWAY		22	-0.56104356	-1.5337594	0.042918455	0.10438213	1.0	2219	tags=23%, list=13%, signal=26%
REACTOME_AMINE_LIGAND_BINDING_RECEPTORS	REACTOME_AMINE_LIGAND_BINDING_RECEPTORS		36	-0.5056112	-1.525134	0.027896997	0.11080916	1.0	2571	tags=44%, list=15%, signal=52%
KEGG_T_CELL_RECEPTOR_SIGNALING_PATHWAY	KEGG_T_CELL_RECEPTOR_SIGNALING_PATHWAY		107	-0.41427445	-1.5241833	0.0069124424	0.11091257	1.0	2266	tags=26%, list=14%, signal=30%
PID_TOLL_ENDOGENOUS_PATHWAY	PID_TOLL_ENDOGENOUS_PATHWAY		23	-0.5467747	-1.52295	0.045045044	0.1111494	1.0	4334	tags=52%, list=26%, signal=70%
PID_ALPHA_SYNUCLEIN_PATHWAY	PID_ALPHA_SYNUCLEIN_PATHWAY		33	-0.51238215	-1.5196273	0.041036718	0.113118865	1.0	2929	tags=33%, list=17%, signal=40%
KEGG_VEGF_SIGNALING_PATHWAY	KEGG_VEGF_SIGNALING_PATHWAY		73	-0.4367124	-1.5195808	0.015086207	0.11243498	1.0	2266	tags=29%, list=14%, signal=33%
BIOCARTA_COMP_PATHWAY	BIOCARTA_COMP_PATHWAY		17	-0.59668684	-1.5195599	0.06263982	0.11174384	1.0	134	tags=12%, list=1%, signal=12%
ST_FAS_SIGNALING_PATHWAY	ST_FAS_SIGNALING_PATHWAY		62	-0.45257062	-1.5124305	0.012396694	0.11656719	1.0	1343	tags=19%, list=8%, signal=21%
BIOCARTA_PPARA_PATHWAY	BIOCARTA_PPARA_PATHWAY		56	-0.45418343	-1.5093607	0.018181818	0.11841309	1.0	1564	tags=21%, list=9%, signal=24%
REACTOME_OLFACTORY_SIGNALING_PATHWAY	REACTOME_OLFACTORY_SIGNALING_PATHWAY		170	-0.38396573	-1.5092428	0.0021881838	0.11778198	1.0	4643	tags=42%, list=28%, signal=58%
KEGG_ERBB_SIGNALING_PATHWAY	KEGG_ERBB_SIGNALING_PATHWAY		87	-0.4195114	-1.5050188	0.013363029	0.12062387	1.0	2349	tags=21%, list=14%, signal=24%
BIOCARTA_RELA_PATHWAY	BIOCARTA_RELA_PATHWAY		16	-0.592058	-1.4993188	0.042643923	0.124698885	1.0	943	tags=25%, list=6%, signal=26%
REACTOME_JNK_C_JUN_KINASES_PHOSPHORYLATION_AND_ACTIVATION_MEDIATED_BY_ACTIVATED_HUMAN_TAK1	REACTOME_JNK_C_JUN_KINASES_PHOSPHORYLATION_AND_ACTIVATION_MEDIATED_BY_ACTIVATED_HUMAN_TAK1		16	-0.5989321	-1.4991401	0.05732484	0.12409259	1.0	1182	tags=31%, list=7%, signal=34%
REACTOME_ZINC_TRANSPORTERS	REACTOME_ZINC_TRANSPORTERS		15	-0.58249557	-1.4956073	0.048245613	0.12638545	1.0	1653	tags=27%, list=10%, signal=30%
REACTOME_GRB2_SOS_PROVIDES_LINKAGE_TO_MAPK_SIGNALING_FOR_INTERGRINS_	REACTOME_GRB2_SOS_PROVIDES_LINKAGE_TO_MAPK_SIGNALING_FOR_INTERGRINS_		15	-0.60963154	-1.4954156	0.06113537	0.12582864	1.0	4341	tags=40%, list=26%, signal=54%
REACTOME_ACTIVATION_OF_NF_KAPPAB_IN_B_CELLS	REACTOME_ACTIVATION_OF_NF_KAPPAB_IN_B_CELLS		61	-0.43831784	-1.4953883	0.029787235	0.12511711	1.0	6686	tags=66%, list=40%, signal=109%
REACTOME_NOD1_2_SIGNALING_PATHWAY	REACTOME_NOD1_2_SIGNALING_PATHWAY		29	-0.5133877	-1.4949446	0.02972399	0.12482382	1.0	2575	tags=38%, list=15%, signal=45%
PID_DELTA_NP63_PATHWAY	PID_DELTA_NP63_PATHWAY		47	-0.47181275	-1.4944272	0.03267974	0.1245817	1.0	328	tags=13%, list=2%, signal=13%
ST_DIFFERENTIATION_PATHWAY_IN_PC12_CELLS	ST_DIFFERENTIATION_PATHWAY_IN_PC12_CELLS		42	-0.46951336	-1.4931527	0.036170214	0.12491459	1.0	3483	tags=29%, list=21%, signal=36%
REACTOME_INTRINSIC_PATHWAY	REACTOME_INTRINSIC_PATHWAY		15	-0.6101662	-1.4916166	0.059196617	0.12557667	1.0	2729	tags=47%, list=16%, signal=56%
PID_EPO_PATHWAY	PID_EPO_PATHWAY		34	-0.50055623	-1.4890116	0.050301813	0.12727377	1.0	1010	tags=21%, list=6%, signal=22%
REACTOME_NETRIN1_SIGNALING	REACTOME_NETRIN1_SIGNALING		37	-0.4797977	-1.4886448	0.025917927	0.12682363	1.0	3077	tags=35%, list=18%, signal=43%
REACTOME_BASIGIN_INTERACTIONS	REACTOME_BASIGIN_INTERACTIONS		24	-0.5333371	-1.4825177	0.055793993	0.13136832	1.0	3167	tags=33%, list=19%, signal=41%
NABA_CORE_MATRISOME	NABA_CORE_MATRISOME		263	-0.35002372	-1.4785202	0.0	0.13407415	1.0	4632	tags=38%, list=28%, signal=52%
KEGG_TYPE_II_DIABETES_MELLITUS	KEGG_TYPE_II_DIABETES_MELLITUS		46	-0.46348977	-1.4742897	0.03292181	0.13711582	1.0	2799	tags=30%, list=17%, signal=36%
REACTOME_NEGATIVE_REGULATION_OF_FGFR_SIGNALING	REACTOME_NEGATIVE_REGULATION_OF_FGFR_SIGNALING		36	-0.48003227	-1.4726928	0.047085203	0.1378122	1.0	2868	tags=19%, list=17%, signal=23%
REACTOME_A_TETRASACCHARIDE_LINKER_SEQUENCE_IS_REQUIRED_FOR_GAG_SYNTHESIS	REACTOME_A_TETRASACCHARIDE_LINKER_SEQUENCE_IS_REQUIRED_FOR_GAG_SYNTHESIS		25	-0.5337736	-1.4717013	0.052516412	0.1379606	1.0	1252	tags=24%, list=7%, signal=26%
NABA_COLLAGENS	NABA_COLLAGENS		43	-0.4674596	-1.4660561	0.046770602	0.14237069	1.0	5182	tags=53%, list=31%, signal=77%
PID_EPHB_FWD_PATHWAY	PID_EPHB_FWD_PATHWAY		40	-0.4626754	-1.4507289	0.04192872	0.15725394	1.0	3220	tags=33%, list=19%, signal=40%
REACTOME_ACTIVATION_OF_GENES_BY_ATF4	REACTOME_ACTIVATION_OF_GENES_BY_ATF4		22	-0.5227133	-1.4421086	0.06378132	0.165324	1.0	2079	tags=32%, list=12%, signal=36%
REACTOME_PERK_REGULATED_GENE_EXPRESSION	REACTOME_PERK_REGULATED_GENE_EXPRESSION		25	-0.51311046	-1.4421065	0.060606062	0.16443709	1.0	2079	tags=28%, list=12%, signal=32%
KEGG_GNRH_SIGNALING_PATHWAY	KEGG_GNRH_SIGNALING_PATHWAY		96	-0.40147328	-1.4407382	0.021505376	0.16500571	1.0	2612	tags=26%, list=16%, signal=31%
BIOCARTA_CDMAC_PATHWAY	BIOCARTA_CDMAC_PATHWAY		16	-0.59241074	-1.4403567	0.07399577	0.16459395	1.0	1187	tags=31%, list=7%, signal=34%
KEGG_GAP_JUNCTION	KEGG_GAP_JUNCTION		84	-0.40461522	-1.4350353	0.02173913	0.16931838	1.0	1826	tags=20%, list=11%, signal=23%
KEGG_FC_GAMMA_R_MEDIATED_PHAGOCYTOSIS	KEGG_FC_GAMMA_R_MEDIATED_PHAGOCYTOSIS		90	-0.3941061	-1.4320647	0.0063829785	0.17187703	1.0	3887	tags=36%, list=23%, signal=46%
REACTOME_CGMP_EFFECTS	REACTOME_CGMP_EFFECTS		19	-0.5479885	-1.430465	0.07368421	0.17268878	1.0	1788	tags=32%, list=11%, signal=35%
REACTOME_NFKB_AND_MAP_KINASES_ACTIVATION_MEDIATED_BY_TLR4_SIGNALING_REPERTOIRE	REACTOME_NFKB_AND_MAP_KINASES_ACTIVATION_MEDIATED_BY_TLR4_SIGNALING_REPERTOIRE		68	-0.4130777	-1.4292856	0.03311258	0.17311203	1.0	1187	tags=21%, list=7%, signal=22%
ST_B_CELL_ANTIGEN_RECEPTOR	ST_B_CELL_ANTIGEN_RECEPTOR		38	-0.47109923	-1.4282157	0.045833334	0.17333005	1.0	2266	tags=37%, list=14%, signal=43%
BIOCARTA_CCR3_PATHWAY	BIOCARTA_CCR3_PATHWAY		22	-0.52326	-1.4260454	0.06748466	0.17488548	1.0	1187	tags=14%, list=7%, signal=15%
KEGG_ECM_RECEPTOR_INTERACTION	KEGG_ECM_RECEPTOR_INTERACTION		81	-0.39816466	-1.4258635	0.031914894	0.17416842	1.0	4203	tags=38%, list=25%, signal=51%
REACTOME_PREFOLDIN_MEDIATED_TRANSFER_OF_SUBSTRATE_TO_CCT_TRIC	REACTOME_PREFOLDIN_MEDIATED_TRANSFER_OF_SUBSTRATE_TO_CCT_TRIC		24	-0.5081663	-1.4222648	0.074074075	0.17736672	1.0	5117	tags=38%, list=31%, signal=54%
PID_PDGFRB_PATHWAY	PID_PDGFRB_PATHWAY		129	-0.37205073	-1.4172683	0.022624435	0.18209724	1.0	1722	tags=20%, list=10%, signal=22%
REACTOME_PLATELET_AGGREGATION_PLUG_FORMATION	REACTOME_PLATELET_AGGREGATION_PLUG_FORMATION		35	-0.46774802	-1.4160362	0.06828194	0.18268874	1.0	4439	tags=40%, list=26%, signal=54%
NABA_ECM_GLYCOPROTEINS	NABA_ECM_GLYCOPROTEINS		185	-0.35541743	-1.4128888	0.011792453	0.18550722	1.0	3974	tags=34%, list=24%, signal=44%
BIOCARTA_GLEEVEC_PATHWAY	BIOCARTA_GLEEVEC_PATHWAY		23	-0.51501566	-1.4058118	0.081196584	0.19332907	1.0	1496	tags=30%, list=9%, signal=33%
REACTOME_GENERATION_OF_SECOND_MESSENGER_MOLECULES	REACTOME_GENERATION_OF_SECOND_MESSENGER_MOLECULES		20	-0.51555675	-1.4039525	0.08668076	0.19440958	1.0	2690	tags=45%, list=16%, signal=54%
PID_FGF_PATHWAY	PID_FGF_PATHWAY		55	-0.429335	-1.4029295	0.045833334	0.1946906	1.0	3055	tags=27%, list=18%, signal=33%
REACTOME_ACYL_CHAIN_REMODELLING_OF_PI	REACTOME_ACYL_CHAIN_REMODELLING_OF_PI		15	-0.57265043	-1.4005677	0.10675381	0.19658485	1.0	1980	tags=27%, list=12%, signal=30%
PID_PI3KCI_PATHWAY	PID_PI3KCI_PATHWAY		49	-0.42661953	-1.4000298	0.055793993	0.1962099	1.0	2266	tags=27%, list=14%, signal=31%
PID_ER_NONGENOMIC_PATHWAY	PID_ER_NONGENOMIC_PATHWAY		41	-0.44025832	-1.3996663	0.069327734	0.19577205	1.0	411	tags=7%, list=2%, signal=7%
REACTOME_ENDOSOMAL_SORTING_COMPLEX_REQUIRED_FOR_TRANSPORT_ESCRT	REACTOME_ENDOSOMAL_SORTING_COMPLEX_REQUIRED_FOR_TRANSPORT_ESCRT		25	-0.49752137	-1.3986983	0.085339166	0.1959095	1.0	4896	tags=44%, list=29%, signal=62%
PID_CXCR4_PATHWAY	PID_CXCR4_PATHWAY		99	-0.38136214	-1.3966255	0.029350106	0.19750929	1.0	1722	tags=19%, list=10%, signal=21%
REACTOME_AMINO_ACID_TRANSPORT_ACROSS_THE_PLASMA_MEMBRANE	REACTOME_AMINO_ACID_TRANSPORT_ACROSS_THE_PLASMA_MEMBRANE		31	-0.46932402	-1.3946594	0.08384458	0.19902694	1.0	3167	tags=39%, list=19%, signal=48%
REACTOME_TOLL_RECEPTOR_CASCADES	REACTOME_TOLL_RECEPTOR_CASCADES		108	-0.38017917	-1.3921312	0.029535865	0.20103574	1.0	2612	tags=26%, list=16%, signal=31%
BIOCARTA_IL3_PATHWAY	BIOCARTA_IL3_PATHWAY		15	-0.5637012	-1.3910261	0.115303986	0.20153247	1.0	1187	tags=33%, list=7%, signal=36%
REACTOME_ACTIVATED_TAK1_MEDIATES_P38_MAPK_ACTIVATION	REACTOME_ACTIVATED_TAK1_MEDIATES_P38_MAPK_ACTIVATION		17	-0.55612016	-1.3909526	0.09750567	0.20069154	1.0	3071	tags=47%, list=18%, signal=58%
KEGG_CELL_ADHESION_MOLECULES_CAMS	KEGG_CELL_ADHESION_MOLECULES_CAMS		111	-0.3713424	-1.3897057	0.020449897	0.20111793	1.0	3173	tags=32%, list=19%, signal=39%
PID_TCR_CALCIUM_PATHWAY	PID_TCR_CALCIUM_PATHWAY		28	-0.48238456	-1.389164	0.069869	0.20091306	1.0	1351	tags=29%, list=8%, signal=31%
REACTOME_SHC1_EVENTS_IN_ERBB4_SIGNALING	REACTOME_SHC1_EVENTS_IN_ERBB4_SIGNALING		20	-0.5318924	-1.3890526	0.08547009	0.20012735	1.0	1187	tags=15%, list=7%, signal=16%
KEGG_RETINOL_METABOLISM	KEGG_RETINOL_METABOLISM		26	-0.48478585	-1.383695	0.0824295	0.20575216	1.0	4317	tags=62%, list=26%, signal=83%
KEGG_NATURAL_KILLER_CELL_MEDIATED_CYTOTOXICITY	KEGG_NATURAL_KILLER_CELL_MEDIATED_CYTOTOXICITY		91	-0.38743863	-1.3833729	0.03821656	0.20519058	1.0	2449	tags=24%, list=15%, signal=28%
REACTOME_PLATELET_ACTIVATION_SIGNALING_AND_AGGREGATION	REACTOME_PLATELET_ACTIVATION_SIGNALING_AND_AGGREGATION		194	-0.34293956	-1.3824143	0.013129103	0.20547684	1.0	2017	tags=19%, list=12%, signal=21%
BIOCARTA_GH_PATHWAY	BIOCARTA_GH_PATHWAY		28	-0.47351766	-1.3809092	0.0951417	0.20634082	1.0	1803	tags=25%, list=11%, signal=28%
REACTOME_COLLAGEN_FORMATION	REACTOME_COLLAGEN_FORMATION		53	-0.41460073	-1.3797607	0.048780486	0.20688705	1.0	5156	tags=45%, list=31%, signal=65%
PID_P38_ALPHA_BETA_DOWNSTREAM_PATHWAY	PID_P38_ALPHA_BETA_DOWNSTREAM_PATHWAY		37	-0.4544087	-1.3780648	0.06681035	0.20801115	1.0	656	tags=14%, list=4%, signal=14%
REACTOME_FORMATION_OF_TUBULIN_FOLDING_INTERMEDIATES_BY_CCT_TRIC	REACTOME_FORMATION_OF_TUBULIN_FOLDING_INTERMEDIATES_BY_CCT_TRIC		18	-0.5414968	-1.3763238	0.09979633	0.20926388	1.0	4879	tags=44%, list=29%, signal=63%
REACTOME_INTEGRIN_ALPHAIIB_BETA3_SIGNALING	REACTOME_INTEGRIN_ALPHAIIB_BETA3_SIGNALING		27	-0.47772473	-1.3743498	0.09263158	0.2109664	1.0	4341	tags=37%, list=26%, signal=50%
SIG_IL4RECEPTOR_IN_B_LYPHOCYTES	SIG_IL4RECEPTOR_IN_B_LYPHOCYTES		26	-0.47885498	-1.367081	0.10229645	0.21914107	1.0	834	tags=12%, list=5%, signal=12%
PID_P53_DOWNSTREAM_PATHWAY	PID_P53_DOWNSTREAM_PATHWAY		126	-0.36063632	-1.3605841	0.032467533	0.22652975	1.0	592	tags=13%, list=4%, signal=14%
REACTOME_SIGNALLING_TO_ERKS	REACTOME_SIGNALLING_TO_ERKS		36	-0.44997352	-1.357624	0.082474224	0.22933781	1.0	2193	tags=17%, list=13%, signal=19%
REACTOME_REGULATION_OF_SIGNALING_BY_CBL	REACTOME_REGULATION_OF_SIGNALING_BY_CBL		18	-0.51837265	-1.3534411	0.11713666	0.23368075	1.0	3633	tags=44%, list=22%, signal=57%
KEGG_ARGININE_AND_PROLINE_METABOLISM	KEGG_ARGININE_AND_PROLINE_METABOLISM		49	-0.41948256	-1.3523475	0.0890411	0.23412712	1.0	924	tags=10%, list=6%, signal=11%
PID_NECTIN_PATHWAY	PID_NECTIN_PATHWAY		29	-0.46744755	-1.3513942	0.102564104	0.23426853	1.0	784	tags=14%, list=5%, signal=14%
REACTOME_GPVI_MEDIATED_ACTIVATION_CASCADE	REACTOME_GPVI_MEDIATED_ACTIVATION_CASCADE		31	-0.45688453	-1.350938	0.0982906	0.23396029	1.0	5184	tags=58%, list=31%, signal=84%
PID_TNF_PATHWAY	PID_TNF_PATHWAY		46	-0.4257604	-1.3503923	0.0809628	0.23357579	1.0	1188	tags=20%, list=7%, signal=21%
PID_CD8_TCR_PATHWAY	PID_CD8_TCR_PATHWAY		52	-0.4151965	-1.3502631	0.06423983	0.23271672	1.0	2033	tags=23%, list=12%, signal=26%
BIOCARTA_INTEGRIN_PATHWAY	BIOCARTA_INTEGRIN_PATHWAY		37	-0.44046673	-1.3468924	0.11086474	0.23614821	1.0	2936	tags=24%, list=18%, signal=29%
KEGG_ETHER_LIPID_METABOLISM	KEGG_ETHER_LIPID_METABOLISM		31	-0.45145103	-1.3460537	0.10224949	0.2362474	1.0	1693	tags=29%, list=10%, signal=32%
BIOCARTA_ARAP_PATHWAY	BIOCARTA_ARAP_PATHWAY		17	-0.52477884	-1.3429205	0.12793177	0.23947494	1.0	1922	tags=24%, list=11%, signal=27%
PID_AJDISS_2PATHWAY	PID_AJDISS_2PATHWAY		48	-0.40707973	-1.3418348	0.09565217	0.24005027	1.0	4059	tags=33%, list=24%, signal=44%
REACTOME_BETA_DEFENSINS	REACTOME_BETA_DEFENSINS		21	-0.50860333	-1.3417739	0.12304251	0.23910645	1.0	3111	tags=48%, list=19%, signal=58%
KEGG_ALPHA_LINOLENIC_ACID_METABOLISM	KEGG_ALPHA_LINOLENIC_ACID_METABOLISM		17	-0.5248016	-1.3409027	0.1425532	0.2393091	1.0	1693	tags=35%, list=10%, signal=39%
BIOCARTA_PROTEASOME_PATHWAY	BIOCARTA_PROTEASOME_PATHWAY		28	-0.46847412	-1.3406546	0.07900677	0.23868088	1.0	7308	tags=75%, list=44%, signal=133%
REACTOME_SIGNALING_BY_WNT	REACTOME_SIGNALING_BY_WNT		62	-0.39407894	-1.340572	0.06290673	0.23779611	1.0	6715	tags=60%, list=40%, signal=99%
REACTOME_CLASS_B_2_SECRETIN_FAMILY_RECEPTORS	REACTOME_CLASS_B_2_SECRETIN_FAMILY_RECEPTORS		83	-0.37849998	-1.3403964	0.03177966	0.23703222	1.0	1955	tags=22%, list=12%, signal=24%
BIOCARTA_NKCELLS_PATHWAY	BIOCARTA_NKCELLS_PATHWAY		18	-0.5226203	-1.3397034	0.13473684	0.23693396	1.0	3445	tags=50%, list=21%, signal=63%
REACTOME_GRB2_EVENTS_IN_ERBB2_SIGNALING	REACTOME_GRB2_EVENTS_IN_ERBB2_SIGNALING		22	-0.48922092	-1.339617	0.114718616	0.23608378	1.0	2045	tags=18%, list=12%, signal=21%
NABA_BASEMENT_MEMBRANES	NABA_BASEMENT_MEMBRANES		38	-0.4301841	-1.338281	0.077586204	0.2370541	1.0	5336	tags=50%, list=32%, signal=73%
REACTOME_MYD88_MAL_CASCADE_INITIATED_ON_PLASMA_MEMBRANE	REACTOME_MYD88_MAL_CASCADE_INITIATED_ON_PLASMA_MEMBRANE		78	-0.3885823	-1.3382317	0.04506438	0.23619056	1.0	2612	tags=28%, list=16%, signal=33%
BIOCARTA_CCR5_PATHWAY	BIOCARTA_CCR5_PATHWAY		17	-0.524903	-1.3359964	0.13402061	0.23817253	1.0	329	tags=18%, list=2%, signal=18%
PID_TAP63_PATHWAY	PID_TAP63_PATHWAY		52	-0.40795287	-1.3351836	0.07789474	0.23827577	1.0	1550	tags=19%, list=9%, signal=21%
REACTOME_TCR_SIGNALING	REACTOME_TCR_SIGNALING		44	-0.42461264	-1.3342321	0.10615711	0.23867884	1.0	2690	tags=32%, list=16%, signal=38%
BIOCARTA_CARDIACEGF_PATHWAY	BIOCARTA_CARDIACEGF_PATHWAY		18	-0.5197514	-1.3337805	0.13090129	0.23843122	1.0	943	tags=17%, list=6%, signal=18%
REACTOME_GASTRIN_CREB_SIGNALLING_PATHWAY_VIA_PKC_AND_MAPK	REACTOME_GASTRIN_CREB_SIGNALLING_PATHWAY_VIA_PKC_AND_MAPK		188	-0.33289137	-1.3310139	0.024390243	0.24136356	1.0	2081	tags=20%, list=12%, signal=22%
BIOCARTA_TPO_PATHWAY	BIOCARTA_TPO_PATHWAY		24	-0.4863668	-1.3303326	0.11479029	0.24125536	1.0	1558	tags=25%, list=9%, signal=28%
KEGG_RENIN_ANGIOTENSIN_SYSTEM	KEGG_RENIN_ANGIOTENSIN_SYSTEM		17	-0.5262753	-1.329738	0.14884695	0.24110134	1.0	3452	tags=47%, list=21%, signal=59%
REACTOME_SRP_DEPENDENT_COTRANSLATIONAL_PROTEIN_TARGETING_TO_MEMBRANE	REACTOME_SRP_DEPENDENT_COTRANSLATIONAL_PROTEIN_TARGETING_TO_MEMBRANE		101	-0.36138162	-1.3295687	0.03448276	0.2403862	1.0	10343	tags=99%, list=62%, signal=257%
PID_EPHA_FWDPATHWAY	PID_EPHA_FWDPATHWAY		34	-0.44535515	-1.3236133	0.11177645	0.24734731	1.0	2017	tags=29%, list=12%, signal=33%
REACTOME_P130CAS_LINKAGE_TO_MAPK_SIGNALING_FOR_INTEGRINS	REACTOME_P130CAS_LINKAGE_TO_MAPK_SIGNALING_FOR_INTEGRINS		15	-0.52756023	-1.3193059	0.13436124	0.25221458	1.0	4341	tags=47%, list=26%, signal=63%
REACTOME_NUCLEOTIDE_BINDING_DOMAIN_LEUCINE_RICH_REPEAT_CONTAINING_RECEPTOR_NLR_SIGNALING_PATHWAYS	REACTOME_NUCLEOTIDE_BINDING_DOMAIN_LEUCINE_RICH_REPEAT_CONTAINING_RECEPTOR_NLR_SIGNALING_PATHWAYS		44	-0.4154172	-1.317128	0.10204082	0.25431722	1.0	2575	tags=36%, list=15%, signal=43%
BIOCARTA_IL7_PATHWAY	BIOCARTA_IL7_PATHWAY		16	-0.5381092	-1.3157189	0.15778251	0.25538284	1.0	1455	tags=38%, list=9%, signal=41%
REACTOME_AUTODEGRADATION_OF_THE_E3_UBIQUITIN_LIGASE_COP1	REACTOME_AUTODEGRADATION_OF_THE_E3_UBIQUITIN_LIGASE_COP1		47	-0.40963602	-1.3118622	0.09766454	0.25986147	1.0	6686	tags=68%, list=40%, signal=113%
BIOCARTA_MET_PATHWAY	BIOCARTA_MET_PATHWAY		36	-0.43206528	-1.3118067	0.10944206	0.2589186	1.0	1187	tags=14%, list=7%, signal=15%
PID_AVB3_INTEGRIN_PATHWAY	PID_AVB3_INTEGRIN_PATHWAY		74	-0.37626123	-1.3100394	0.08266129	0.26042435	1.0	5156	tags=41%, list=31%, signal=58%
REACTOME_NUCLEAR_SIGNALING_BY_ERBB4	REACTOME_NUCLEAR_SIGNALING_BY_ERBB4		36	-0.4310964	-1.3092514	0.120430104	0.26056877	1.0	2797	tags=31%, list=17%, signal=37%
BIOCARTA_IL2_PATHWAY	BIOCARTA_IL2_PATHWAY		21	-0.4897386	-1.3082343	0.16382979	0.26087907	1.0	1455	tags=29%, list=9%, signal=31%
PID_ENDOTHELIN_PATHWAY	PID_ENDOTHELIN_PATHWAY		63	-0.3830726	-1.3045571	0.0782241	0.26530835	1.0	1187	tags=13%, list=7%, signal=14%
BIOCARTA_NTHI_PATHWAY	BIOCARTA_NTHI_PATHWAY		23	-0.46712267	-1.3011521	0.14838709	0.26936525	1.0	1981	tags=30%, list=12%, signal=34%
ST_T_CELL_SIGNAL_TRANSDUCTION	ST_T_CELL_SIGNAL_TRANSDUCTION		45	-0.41193047	-1.3008157	0.10538117	0.26881614	1.0	1717	tags=33%, list=10%, signal=37%
REACTOME_DEFENSINS	REACTOME_DEFENSINS		23	-0.47735366	-1.2996194	0.12831858	0.26954496	1.0	3698	tags=48%, list=22%, signal=61%
BIOCARTA_NO1_PATHWAY	BIOCARTA_NO1_PATHWAY		29	-0.45335907	-1.2945697	0.13404255	0.27580988	1.0	3900	tags=41%, list=23%, signal=54%
PID_TCR_PATHWAY	PID_TCR_PATHWAY		64	-0.38239238	-1.2925229	0.105726875	0.27786285	1.0	1713	tags=20%, list=10%, signal=23%
ST_G_ALPHA_I_PATHWAY	ST_G_ALPHA_I_PATHWAY		34	-0.43360075	-1.2844845	0.125	0.28892332	1.0	2045	tags=24%, list=12%, signal=27%
BIOCARTA_41BB_PATHWAY	BIOCARTA_41BB_PATHWAY		17	-0.51442283	-1.2838471	0.18240343	0.28889146	1.0	1341	tags=24%, list=8%, signal=26%
REACTOME_COMPLEMENT_CASCADE	REACTOME_COMPLEMENT_CASCADE		24	-0.46281707	-1.2809321	0.17965367	0.29237998	1.0	2593	tags=25%, list=15%, signal=30%
PID_KIT_PATHWAY	PID_KIT_PATHWAY		52	-0.39025378	-1.2808019	0.12734865	0.29145464	1.0	1722	tags=17%, list=10%, signal=19%
REACTOME_CHONDROITIN_SULFATE_BIOSYNTHESIS	REACTOME_CHONDROITIN_SULFATE_BIOSYNTHESIS		19	-0.48560762	-1.2799034	0.15777777	0.29183745	1.0	364	tags=16%, list=2%, signal=16%
KEGG_CALCIUM_SIGNALING_PATHWAY	KEGG_CALCIUM_SIGNALING_PATHWAY		173	-0.3233876	-1.2780381	0.048387095	0.29379866	1.0	2213	tags=23%, list=13%, signal=26%
REACTOME_POST_CHAPERONIN_TUBULIN_FOLDING_PATHWAY	REACTOME_POST_CHAPERONIN_TUBULIN_FOLDING_PATHWAY		16	-0.5054441	-1.2767934	0.19087137	0.29469588	1.0	1826	tags=25%, list=11%, signal=28%
ST_GAQ_PATHWAY	ST_GAQ_PATHWAY		27	-0.44620743	-1.2763265	0.1474359	0.29433677	1.0	1306	tags=30%, list=8%, signal=32%
BIOCARTA_BARRESTIN_SRC_PATHWAY	BIOCARTA_BARRESTIN_SRC_PATHWAY		15	-0.52159506	-1.2752652	0.19132149	0.2948502	1.0	1187	tags=20%, list=7%, signal=22%
PID_SYNDECAN_2_PATHWAY	PID_SYNDECAN_2_PATHWAY		32	-0.4375236	-1.2746553	0.16063349	0.29477215	1.0	1717	tags=16%, list=10%, signal=17%
BIOCARTA_EGF_PATHWAY	BIOCARTA_EGF_PATHWAY		31	-0.4266756	-1.272204	0.16099773	0.29742098	1.0	1187	tags=19%, list=7%, signal=21%
REACTOME_LIPID_DIGESTION_MOBILIZATION_AND_TRANSPORT	REACTOME_LIPID_DIGESTION_MOBILIZATION_AND_TRANSPORT		41	-0.4019332	-1.2714019	0.11677282	0.29766673	1.0	1446	tags=17%, list=9%, signal=19%
PID_IL2_PI3K_PATHWAY	PID_IL2_PI3K_PATHWAY		33	-0.42934865	-1.2690675	0.13877551	0.30021384	1.0	1455	tags=30%, list=9%, signal=33%
REACTOME_TRAF6_MEDIATED_INDUCTION_OF_NFKB_AND_MAP_KINASES_UPON_TLR7_8_OR_9_ACTIVATION	REACTOME_TRAF6_MEDIATED_INDUCTION_OF_NFKB_AND_MAP_KINASES_UPON_TLR7_8_OR_9_ACTIVATION		72	-0.36470097	-1.2662314	0.108932465	0.30347157	1.0	1187	tags=18%, list=7%, signal=19%
REACTOME_VOLTAGE_GATED_POTASSIUM_CHANNELS	REACTOME_VOLTAGE_GATED_POTASSIUM_CHANNELS		43	-0.40463743	-1.2652342	0.14219114	0.30399686	1.0	3321	tags=28%, list=20%, signal=35%
REACTOME_DOWNSTREAM_TCR_SIGNALING	REACTOME_DOWNSTREAM_TCR_SIGNALING		27	-0.44992703	-1.2647804	0.1399177	0.30372062	1.0	1136	tags=22%, list=7%, signal=24%
KEGG_FOCAL_ADHESION	KEGG_FOCAL_ADHESION		196	-0.31553352	-1.262093	0.045045044	0.30649653	1.0	4203	tags=33%, list=25%, signal=43%
NABA_ECM_AFFILIATED	NABA_ECM_AFFILIATED		131	-0.3281176	-1.2619396	0.077731095	0.30568954	1.0	2068	tags=18%, list=12%, signal=21%
PID_ERBB1_DOWNSTREAM_PATHWAY	PID_ERBB1_DOWNSTREAM_PATHWAY		105	-0.34689113	-1.2617626	0.07658643	0.30488613	1.0	1188	tags=13%, list=7%, signal=14%
PID_FAK_PATHWAY	PID_FAK_PATHWAY		58	-0.3862546	-1.2605247	0.14623655	0.30582806	1.0	1890	tags=19%, list=11%, signal=21%
BIOCARTA_ACH_PATHWAY	BIOCARTA_ACH_PATHWAY		16	-0.503442	-1.2583277	0.19139785	0.3082481	1.0	48	tags=6%, list=0%, signal=6%
REACTOME_UNFOLDED_PROTEIN_RESPONSE	REACTOME_UNFOLDED_PROTEIN_RESPONSE		71	-0.35913748	-1.2572528	0.094382025	0.3087577	1.0	2079	tags=20%, list=12%, signal=22%
PID_HIV_NEF_PATHWAY	PID_HIV_NEF_PATHWAY		35	-0.4107912	-1.256053	0.15714286	0.30945745	1.0	2087	tags=31%, list=12%, signal=36%
PID_ARF6_DOWNSTREAM_PATHWAY	PID_ARF6_DOWNSTREAM_PATHWAY		15	-0.507229	-1.2558944	0.1889117	0.30864325	1.0	1876	tags=27%, list=11%, signal=30%
REACTOME_ADAPTIVE_IMMUNE_SYSTEM	REACTOME_ADAPTIVE_IMMUNE_SYSTEM		471	-0.2863836	-1.2525737	0.012531328	0.3128657	1.0	2702	tags=17%, list=16%, signal=20%
PID_SYNDECAN_3_PATHWAY	PID_SYNDECAN_3_PATHWAY		16	-0.49751186	-1.2518713	0.212	0.3130199	1.0	4678	tags=50%, list=28%, signal=69%
ST_GA13_PATHWAY	ST_GA13_PATHWAY		34	-0.41480488	-1.2516447	0.18021978	0.31229362	1.0	1297	tags=24%, list=8%, signal=25%
BIOCARTA_NFAT_PATHWAY	BIOCARTA_NFAT_PATHWAY		51	-0.38148975	-1.2468225	0.16142558	0.3185843	1.0	1272	tags=12%, list=8%, signal=13%
BIOCARTA_SPPA_PATHWAY	BIOCARTA_SPPA_PATHWAY		21	-0.47240216	-1.2463756	0.1884058	0.31816342	1.0	1187	tags=19%, list=7%, signal=20%
PID_ERBB2_ERBB3_PATHWAY	PID_ERBB2_ERBB3_PATHWAY		44	-0.39380848	-1.2460139	0.14437367	0.31760418	1.0	1272	tags=11%, list=8%, signal=12%
BIOCARTA_PDGF_PATHWAY	BIOCARTA_PDGF_PATHWAY		32	-0.42639878	-1.244853	0.18398269	0.31845444	1.0	1187	tags=19%, list=7%, signal=20%
PID_IL2_STAT5_PATHWAY	PID_IL2_STAT5_PATHWAY		29	-0.43888888	-1.2434595	0.15352698	0.31960285	1.0	1455	tags=28%, list=9%, signal=30%
BIOCARTA_KERATINOCYTE_PATHWAY	BIOCARTA_KERATINOCYTE_PATHWAY		46	-0.4016525	-1.2421231	0.14285715	0.32066938	1.0	2193	tags=28%, list=13%, signal=32%
REACTOME_TRANSPORT_OF_GLUCOSE_AND_OTHER_SUGARS_BILE_SALTS_AND_ORGANIC_ACIDS_METAL_IONS_AND_AMINE_COMPOUNDS	REACTOME_TRANSPORT_OF_GLUCOSE_AND_OTHER_SUGARS_BILE_SALTS_AND_ORGANIC_ACIDS_METAL_IONS_AND_AMINE_COMPOUNDS		84	-0.34349534	-1.2388737	0.114822544	0.32466358	1.0	3564	tags=36%, list=21%, signal=45%
KEGG_HYPERTROPHIC_CARDIOMYOPATHY_HCM	KEGG_HYPERTROPHIC_CARDIOMYOPATHY_HCM		82	-0.35512975	-1.2386762	0.11061947	0.3239421	1.0	4154	tags=38%, list=25%, signal=50%
PID_ERBB4_PATHWAY	PID_ERBB4_PATHWAY		38	-0.4058305	-1.2361697	0.17558886	0.3269088	1.0	2797	tags=26%, list=17%, signal=32%
REACTOME_CHONDROITIN_SULFATE_DERMATAN_SULFATE_METABOLISM	REACTOME_CHONDROITIN_SULFATE_DERMATAN_SULFATE_METABOLISM		46	-0.3896494	-1.2313447	0.16492693	0.3337338	1.0	1252	tags=17%, list=7%, signal=19%
REACTOME_CLASS_I_MHC_MEDIATED_ANTIGEN_PROCESSING_PRESENTATION	REACTOME_CLASS_I_MHC_MEDIATED_ANTIGEN_PROCESSING_PRESENTATION		227	-0.3002026	-1.2306505	0.054245282	0.3338199	1.0	1183	tags=9%, list=7%, signal=9%
PID_INTEGRIN1_PATHWAY	PID_INTEGRIN1_PATHWAY		65	-0.3572179	-1.227142	0.12938596	0.33858532	1.0	4250	tags=35%, list=25%, signal=47%
BIOCARTA_ERK_PATHWAY	BIOCARTA_ERK_PATHWAY		28	-0.42493814	-1.2269257	0.20852017	0.33783162	1.0	1187	tags=14%, list=7%, signal=15%
REACTOME_AMINO_ACID_AND_OLIGOPEPTIDE_SLC_TRANSPORTERS	REACTOME_AMINO_ACID_AND_OLIGOPEPTIDE_SLC_TRANSPORTERS		49	-0.38272563	-1.2261986	0.15570176	0.3379271	1.0	366	tags=10%, list=2%, signal=10%
PID_FAS_PATHWAY	PID_FAS_PATHWAY		37	-0.4039817	-1.2198526	0.19027483	0.347773	1.0	2266	tags=19%, list=14%, signal=22%
REACTOME_G_ALPHA_Q_SIGNALLING_EVENTS	REACTOME_G_ALPHA_Q_SIGNALLING_EVENTS		167	-0.31234017	-1.2179912	0.09263658	0.34981385	1.0	1709	tags=17%, list=10%, signal=19%
PID_INTEGRIN_A4B1_PATHWAY	PID_INTEGRIN_A4B1_PATHWAY		33	-0.41170317	-1.2142282	0.18426967	0.35495633	1.0	775	tags=9%, list=5%, signal=10%
REACTOME_POTASSIUM_CHANNELS	REACTOME_POTASSIUM_CHANNELS		97	-0.3362348	-1.2125657	0.13157895	0.35642883	1.0	3321	tags=30%, list=20%, signal=37%
REACTOME_GAP_JUNCTION_ASSEMBLY	REACTOME_GAP_JUNCTION_ASSEMBLY		16	-0.48300722	-1.2119236	0.22708334	0.35644817	1.0	2812	tags=25%, list=17%, signal=30%
KEGG_ACUTE_MYELOID_LEUKEMIA	KEGG_ACUTE_MYELOID_LEUKEMIA		57	-0.3681593	-1.206474	0.17864476	0.36502674	1.0	1553	tags=18%, list=9%, signal=19%
REACTOME_NCAM1_INTERACTIONS	REACTOME_NCAM1_INTERACTIONS		38	-0.40083975	-1.2034779	0.20652173	0.3689614	1.0	3708	tags=37%, list=22%, signal=47%
REACTOME_PLATELET_HOMEOSTASIS	REACTOME_PLATELET_HOMEOSTASIS		76	-0.34582147	-1.1985917	0.15022421	0.37618196	1.0	2450	tags=22%, list=15%, signal=26%
PID_A6B1_A6B4_INTEGRIN_PATHWAY	PID_A6B1_A6B4_INTEGRIN_PATHWAY		45	-0.372231	-1.198478	0.17841409	0.37530467	1.0	1328	tags=9%, list=8%, signal=10%
PID_NOTCH_PATHWAY	PID_NOTCH_PATHWAY		57	-0.36530253	-1.1941618	0.20044053	0.3818467	1.0	3659	tags=32%, list=22%, signal=40%
REACTOME_SIGNALING_BY_PDGF	REACTOME_SIGNALING_BY_PDGF		117	-0.3194153	-1.1936971	0.12053572	0.38149568	1.0	1894	tags=16%, list=11%, signal=18%
PID_PI3K_PLC_TRK_PATHWAY	PID_PI3K_PLC_TRK_PATHWAY		36	-0.3941693	-1.1916071	0.22222222	0.38394833	1.0	1010	tags=11%, list=6%, signal=12%
REACTOME_AXON_GUIDANCE	REACTOME_AXON_GUIDANCE		236	-0.29019353	-1.189243	0.096412554	0.3868675	1.0	3077	tags=25%, list=18%, signal=30%
PID_CMYB_PATHWAY	PID_CMYB_PATHWAY		83	-0.33206755	-1.1857579	0.16630669	0.39182052	1.0	1096	tags=16%, list=7%, signal=17%
ST_P38_MAPK_PATHWAY	ST_P38_MAPK_PATHWAY		36	-0.3870101	-1.1840804	0.19172113	0.3936173	1.0	2612	tags=31%, list=16%, signal=36%
KEGG_HISTIDINE_METABOLISM	KEGG_HISTIDINE_METABOLISM		27	-0.42381176	-1.1831514	0.22391304	0.3940403	1.0	1873	tags=15%, list=11%, signal=17%
PID_INTEGRIN_CS_PATHWAY	PID_INTEGRIN_CS_PATHWAY		25	-0.43141702	-1.1827385	0.23043478	0.39350846	1.0	4205	tags=56%, list=25%, signal=75%
KEGG_CARDIAC_MUSCLE_CONTRACTION	KEGG_CARDIAC_MUSCLE_CONTRACTION		72	-0.34074718	-1.1802932	0.17672414	0.396806	1.0	3261	tags=24%, list=19%, signal=29%
REACTOME_ADP_SIGNALLING_THROUGH_P2RY1	REACTOME_ADP_SIGNALLING_THROUGH_P2RY1		25	-0.42413747	-1.1794477	0.25641027	0.39723593	1.0	1490	tags=16%, list=9%, signal=18%
REACTOME_MAP_KINASE_ACTIVATION_IN_TLR_CASCADE	REACTOME_MAP_KINASE_ACTIVATION_IN_TLR_CASCADE		49	-0.36533737	-1.1793357	0.20982143	0.39627388	1.0	1187	tags=18%, list=7%, signal=20%
REACTOME_FGFR_LIGAND_BINDING_AND_ACTIVATION	REACTOME_FGFR_LIGAND_BINDING_AND_ACTIVATION		22	-0.4294103	-1.1792039	0.23370786	0.3953271	1.0	4537	tags=36%, list=27%, signal=50%
REACTOME_TRANSPORT_OF_INORGANIC_CATIONS_ANIONS_AND_AMINO_ACIDS_OLIGOPEPTIDES	REACTOME_TRANSPORT_OF_INORGANIC_CATIONS_ANIONS_AND_AMINO_ACIDS_OLIGOPEPTIDES		90	-0.3292951	-1.1770971	0.1635514	0.3982939	1.0	4089	tags=39%, list=24%, signal=51%
ST_ADRENERGIC	ST_ADRENERGIC		33	-0.39636984	-1.176506	0.22394678	0.3981613	1.0	48	tags=6%, list=0%, signal=6%
KEGG_LONG_TERM_DEPRESSION	KEGG_LONG_TERM_DEPRESSION		68	-0.34783393	-1.1753354	0.18410042	0.3991025	1.0	1817	tags=19%, list=11%, signal=21%
KEGG_ENDOCYTOSIS	KEGG_ENDOCYTOSIS		168	-0.30185074	-1.1740552	0.13846155	0.40016687	1.0	2924	tags=25%, list=17%, signal=30%
REACTOME_ACTIVATED_POINT_MUTANTS_OF_FGFR2	REACTOME_ACTIVATED_POINT_MUTANTS_OF_FGFR2		16	-0.46800256	-1.1704384	0.24353448	0.405904	1.0	4537	tags=38%, list=27%, signal=51%
REACTOME_NEURONAL_SYSTEM	REACTOME_NEURONAL_SYSTEM		271	-0.27939352	-1.1693866	0.096551724	0.4066596	1.0	3349	tags=27%, list=20%, signal=34%
REACTOME_SIGNALING_BY_FGFR_MUTANTS	REACTOME_SIGNALING_BY_FGFR_MUTANTS		43	-0.3685659	-1.1677427	0.22268908	0.40875143	1.0	2064	tags=21%, list=12%, signal=24%
PID_AVB3_OPN_PATHWAY	PID_AVB3_OPN_PATHWAY		31	-0.39556423	-1.1667651	0.22077923	0.4093513	1.0	1079	tags=16%, list=6%, signal=17%
PID_CD8_TCR_DOWNSTREAM_PATHWAY	PID_CD8_TCR_DOWNSTREAM_PATHWAY		52	-0.35737854	-1.1608405	0.21052632	0.41917926	1.0	3082	tags=31%, list=18%, signal=38%
REACTOME_NCAM_SIGNALING_FOR_NEURITE_OUT_GROWTH	REACTOME_NCAM_SIGNALING_FOR_NEURITE_OUT_GROWTH		63	-0.34000206	-1.1597348	0.22080679	0.42012778	1.0	2968	tags=24%, list=18%, signal=29%
REACTOME_HS_GAG_BIOSYNTHESIS	REACTOME_HS_GAG_BIOSYNTHESIS		30	-0.40125814	-1.1581011	0.25607064	0.42195696	1.0	1927	tags=30%, list=12%, signal=34%
KEGG_RIBOFLAVIN_METABOLISM	KEGG_RIBOFLAVIN_METABOLISM		15	-0.47522095	-1.1573473	0.31494254	0.4221762	1.0	254	tags=13%, list=2%, signal=14%
REACTOME_PTM_GAMMA_CARBOXYLATION_HYPUSINE_FORMATION_AND_ARYLSULFATASE_ACTIVATION	REACTOME_PTM_GAMMA_CARBOXYLATION_HYPUSINE_FORMATION_AND_ARYLSULFATASE_ACTIVATION		22	-0.4230426	-1.1548309	0.2614108	0.42568967	1.0	1086	tags=18%, list=6%, signal=19%
KEGG_NITROGEN_METABOLISM	KEGG_NITROGEN_METABOLISM		22	-0.4222205	-1.1538976	0.27233115	0.42618462	1.0	522	tags=18%, list=3%, signal=19%
REACTOME_SYNTHESIS_SECRETION_AND_DEACYLATION_OF_GHRELIN	REACTOME_SYNTHESIS_SECRETION_AND_DEACYLATION_OF_GHRELIN		15	-0.46298173	-1.1519367	0.27218935	0.42878777	1.0	4462	tags=47%, list=27%, signal=64%
KEGG_DILATED_CARDIOMYOPATHY	KEGG_DILATED_CARDIOMYOPATHY		88	-0.31960097	-1.1492145	0.22052401	0.43283463	1.0	4154	tags=38%, list=25%, signal=50%
KEGG_NOTCH_SIGNALING_PATHWAY	KEGG_NOTCH_SIGNALING_PATHWAY		46	-0.35748488	-1.1483699	0.24324325	0.4332214	1.0	1822	tags=20%, list=11%, signal=22%
KEGG_GLYCEROLIPID_METABOLISM	KEGG_GLYCEROLIPID_METABOLISM		46	-0.3562875	-1.1420944	0.22553192	0.44409066	1.0	452	tags=11%, list=3%, signal=11%
REACTOME_SLC_MEDIATED_TRANSMEMBRANE_TRANSPORT	REACTOME_SLC_MEDIATED_TRANSMEMBRANE_TRANSPORT		228	-0.27762577	-1.1377265	0.12715517	0.45140734	1.0	3715	tags=30%, list=22%, signal=38%
KEGG_BLADDER_CANCER	KEGG_BLADDER_CANCER		40	-0.36394015	-1.1343805	0.25862068	0.45687252	1.0	1531	tags=23%, list=9%, signal=25%
REACTOME_SIGNALING_BY_FGFR1_MUTANTS	REACTOME_SIGNALING_BY_FGFR1_MUTANTS		29	-0.39377418	-1.1339626	0.3073593	0.45636976	1.0	2064	tags=24%, list=12%, signal=27%
KEGG_VIRAL_MYOCARDITIS	KEGG_VIRAL_MYOCARDITIS		54	-0.34439236	-1.1301038	0.2532189	0.46318895	1.0	4205	tags=39%, list=25%, signal=52%
PID_RHODOPSIN_PATHWAY	PID_RHODOPSIN_PATHWAY		23	-0.40672266	-1.1287092	0.27676767	0.46477923	1.0	4099	tags=43%, list=24%, signal=57%
REACTOME_SIGNALING_BY_FGFR1_FUSION_MUTANTS	REACTOME_SIGNALING_BY_FGFR1_FUSION_MUTANTS		18	-0.42457396	-1.1272818	0.3031579	0.46641406	1.0	1496	tags=28%, list=9%, signal=30%
PID_RET_PATHWAY	PID_RET_PATHWAY		39	-0.3672118	-1.122928	0.27522936	0.4739892	1.0	2968	tags=21%, list=18%, signal=25%
PID_S1P_S1P3_PATHWAY	PID_S1P_S1P3_PATHWAY		29	-0.38374883	-1.1207781	0.30364373	0.47696948	1.0	893	tags=17%, list=5%, signal=18%
PID_BMP_PATHWAY	PID_BMP_PATHWAY		42	-0.36074334	-1.1165445	0.29321662	0.4841879	1.0	1887	tags=21%, list=11%, signal=24%
REACTOME_BOTULINUM_NEUROTOXICITY	REACTOME_BOTULINUM_NEUROTOXICITY		17	-0.44225794	-1.1131108	0.33406115	0.48984686	1.0	3349	tags=47%, list=20%, signal=59%
PID_ERBB1_RECEPTOR_PROXIMAL_PATHWAY	PID_ERBB1_RECEPTOR_PROXIMAL_PATHWAY		35	-0.3724312	-1.1115888	0.29777777	0.49152234	1.0	2266	tags=20%, list=14%, signal=23%
BIOCARTA_BIOPEPTIDES_PATHWAY	BIOCARTA_BIOPEPTIDES_PATHWAY		42	-0.35894212	-1.1111288	0.31632653	0.49110383	1.0	1187	tags=14%, list=7%, signal=15%
REACTOME_SIGNAL_AMPLIFICATION	REACTOME_SIGNAL_AMPLIFICATION		31	-0.37870154	-1.1105958	0.33035713	0.49089414	1.0	4098	tags=32%, list=24%, signal=43%
PID_LYMPH_ANGIOGENESIS_PATHWAY	PID_LYMPH_ANGIOGENESIS_PATHWAY		24	-0.40239015	-1.1081704	0.3275862	0.49445525	1.0	1981	tags=21%, list=12%, signal=24%
BIOCARTA_GSK3_PATHWAY	BIOCARTA_GSK3_PATHWAY		27	-0.38348398	-1.1065416	0.30645162	0.49645835	1.0	3699	tags=33%, list=22%, signal=43%
PID_VEGFR1_2_PATHWAY	PID_VEGFR1_2_PATHWAY		69	-0.31503004	-1.1038551	0.26012793	0.5005885	1.0	2846	tags=20%, list=17%, signal=24%
KEGG_HEDGEHOG_SIGNALING_PATHWAY	KEGG_HEDGEHOG_SIGNALING_PATHWAY		54	-0.33411026	-1.0993217	0.29102844	0.5087129	1.0	2282	tags=19%, list=14%, signal=21%
BIOCARTA_ECM_PATHWAY	BIOCARTA_ECM_PATHWAY		23	-0.41158414	-1.0948418	0.32905984	0.51665694	1.0	1187	tags=9%, list=7%, signal=9%
KEGG_RENAL_CELL_CARCINOMA	KEGG_RENAL_CELL_CARCINOMA		70	-0.31904876	-1.0916204	0.28629032	0.5223858	1.0	2266	tags=19%, list=14%, signal=21%
REACTOME_GAP_JUNCTION_TRAFFICKING	REACTOME_GAP_JUNCTION_TRAFFICKING		24	-0.393749	-1.0910699	0.33836207	0.52205163	1.0	751	tags=8%, list=4%, signal=9%
KEGG_ANTIGEN_PROCESSING_AND_PRESENTATION	KEGG_ANTIGEN_PROCESSING_AND_PRESENTATION		44	-0.3464774	-1.0907171	0.31712472	0.5213934	1.0	3399	tags=27%, list=20%, signal=34%
ST_MYOCYTE_AD_PATHWAY	ST_MYOCYTE_AD_PATHWAY		27	-0.38662374	-1.0861626	0.34204793	0.5297309	1.0	1717	tags=19%, list=10%, signal=21%
KEGG_PRIMARY_IMMUNODEFICIENCY	KEGG_PRIMARY_IMMUNODEFICIENCY		32	-0.36544675	-1.0817991	0.3443299	0.5379032	1.0	1455	tags=22%, list=9%, signal=24%
REACTOME_SIGNALING_BY_FGFR_IN_DISEASE	REACTOME_SIGNALING_BY_FGFR_IN_DISEASE		121	-0.28723872	-1.0751281	0.30585682	0.5511718	1.0	2868	tags=21%, list=17%, signal=25%
PID_ECADHERIN_KERATINOCYTE_PATHWAY	PID_ECADHERIN_KERATINOCYTE_PATHWAY		20	-0.42210618	-1.0714213	0.3770115	0.5579189	1.0	1079	tags=15%, list=6%, signal=16%
REACTOME_REGULATION_OF_MRNA_STABILITY_BY_PROTEINS_THAT_BIND_AU_RICH_ELEMENTS	REACTOME_REGULATION_OF_MRNA_STABILITY_BY_PROTEINS_THAT_BIND_AU_RICH_ELEMENTS		79	-0.30125302	-1.0663276	0.3265306	0.56781733	1.0	6717	tags=54%, list=40%, signal=90%
BIOCARTA_PYK2_PATHWAY	BIOCARTA_PYK2_PATHWAY		28	-0.37259355	-1.0647823	0.35622317	0.5698517	1.0	1187	tags=11%, list=7%, signal=12%
WNT_SIGNALING	WNT_SIGNALING		88	-0.29863673	-1.0634676	0.33105022	0.57128817	1.0	2569	tags=22%, list=15%, signal=25%
REACTOME_ACYL_CHAIN_REMODELLING_OF_PC	REACTOME_ACYL_CHAIN_REMODELLING_OF_PC		22	-0.39820045	-1.058674	0.36462882	0.58071035	1.0	2006	tags=27%, list=12%, signal=31%
REACTOME_DESTABILIZATION_OF_MRNA_BY_TRISTETRAPROLIN_TTP	REACTOME_DESTABILIZATION_OF_MRNA_BY_TRISTETRAPROLIN_TTP		16	-0.42655757	-1.0569037	0.3716075	0.583285	1.0	2332	tags=31%, list=14%, signal=36%
REACTOME_ACTIVATION_OF_NMDA_RECEPTOR_UPON_GLUTAMATE_BINDING_AND_POSTSYNAPTIC_EVENTS	REACTOME_ACTIVATION_OF_NMDA_RECEPTOR_UPON_GLUTAMATE_BINDING_AND_POSTSYNAPTIC_EVENTS		36	-0.346212	-1.055914	0.379015	0.5840533	1.0	3187	tags=31%, list=19%, signal=38%
REACTOME_ACYL_CHAIN_REMODELLING_OF_PE	REACTOME_ACYL_CHAIN_REMODELLING_OF_PE		21	-0.3992489	-1.0553669	0.40873015	0.5838201	1.0	2006	tags=29%, list=12%, signal=32%
REACTOME_ANTIGEN_PROCESSING_UBIQUITINATION_PROTEASOME_DEGRADATION	REACTOME_ANTIGEN_PROCESSING_UBIQUITINATION_PROTEASOME_DEGRADATION		196	-0.2650166	-1.0553378	0.28988764	0.58235735	1.0	1183	tags=8%, list=7%, signal=9%
REACTOME_SEMAPHORIN_INTERACTIONS	REACTOME_SEMAPHORIN_INTERACTIONS		63	-0.3122744	-1.0547092	0.30398324	0.5822628	1.0	2104	tags=19%, list=13%, signal=22%
REACTOME_DEVELOPMENTAL_BIOLOGY	REACTOME_DEVELOPMENTAL_BIOLOGY		374	-0.24590914	-1.0532182	0.28470588	0.58420134	1.0	3077	tags=21%, list=18%, signal=26%
REACTOME_LATENT_INFECTION_OF_HOMO_SAPIENS_WITH_MYCOBACTERIUM_TUBERCULOSIS	REACTOME_LATENT_INFECTION_OF_HOMO_SAPIENS_WITH_MYCOBACTERIUM_TUBERCULOSIS		30	-0.36476153	-1.052028	0.3653846	0.5852708	1.0	32	tags=3%, list=0%, signal=3%
REACTOME_DOWNSTREAM_SIGNALING_EVENTS_OF_B_CELL_RECEPTOR_BCR	REACTOME_DOWNSTREAM_SIGNALING_EVENTS_OF_B_CELL_RECEPTOR_BCR		92	-0.28678843	-1.0488967	0.36946902	0.5907339	1.0	1240	tags=12%, list=7%, signal=13%
KEGG_TGF_BETA_SIGNALING_PATHWAY	KEGG_TGF_BETA_SIGNALING_PATHWAY		85	-0.29407787	-1.0473434	0.36585367	0.5927067	1.0	1728	tags=16%, list=10%, signal=18%
REACTOME_CELL_CELL_JUNCTION_ORGANIZATION	REACTOME_CELL_CELL_JUNCTION_ORGANIZATION		55	-0.3140214	-1.0466127	0.37580994	0.5929373	1.0	4446	tags=44%, list=27%, signal=59%
REACTOME_MEMBRANE_TRAFFICKING	REACTOME_MEMBRANE_TRAFFICKING		117	-0.283908	-1.0424978	0.35042736	0.60094535	1.0	3485	tags=17%, list=21%, signal=21%
REACTOME_NGF_SIGNALLING_VIA_TRKA_FROM_THE_PLASMA_MEMBRANE	REACTOME_NGF_SIGNALLING_VIA_TRKA_FROM_THE_PLASMA_MEMBRANE		133	-0.27654874	-1.0414678	0.3483871	0.60171807	1.0	1240	tags=11%, list=7%, signal=11%
KEGG_ARRHYTHMOGENIC_RIGHT_VENTRICULAR_CARDIOMYOPATHY_ARVC	KEGG_ARRHYTHMOGENIC_RIGHT_VENTRICULAR_CARDIOMYOPATHY_ARVC		73	-0.30114737	-1.0411495	0.39159292	0.60089576	1.0	4154	tags=37%, list=25%, signal=49%
REACTOME_LIPOPROTEIN_METABOLISM	REACTOME_LIPOPROTEIN_METABOLISM		25	-0.36346704	-1.0403488	0.39130434	0.6013066	1.0	1446	tags=20%, list=9%, signal=22%
BIOCARTA_FMLP_PATHWAY	BIOCARTA_FMLP_PATHWAY		34	-0.344905	-1.040328	0.378882	0.59982467	1.0	1272	tags=15%, list=8%, signal=16%
KEGG_GLYCINE_SERINE_AND_THREONINE_METABOLISM	KEGG_GLYCINE_SERINE_AND_THREONINE_METABOLISM		30	-0.35477215	-1.0373201	0.4065934	0.60506034	1.0	2120	tags=23%, list=13%, signal=27%
REACTOME_GAB1_SIGNALOSOME	REACTOME_GAB1_SIGNALOSOME		36	-0.3417676	-1.0368369	0.3858093	0.60453475	1.0	1240	tags=11%, list=7%, signal=12%
REACTOME_SEMA4D_IN_SEMAPHORIN_SIGNALING	REACTOME_SEMA4D_IN_SEMAPHORIN_SIGNALING		29	-0.35916212	-1.0367029	0.39919356	0.6033146	1.0	3052	tags=28%, list=18%, signal=34%
REACTOME_POST_NMDA_RECEPTOR_ACTIVATION_EVENTS	REACTOME_POST_NMDA_RECEPTOR_ACTIVATION_EVENTS		32	-0.34562236	-1.0358491	0.3911111	0.60380346	1.0	3187	tags=28%, list=19%, signal=35%
REACTOME_ENOS_ACTIVATION_AND_REGULATION	REACTOME_ENOS_ACTIVATION_AND_REGULATION		19	-0.38142997	-1.0348694	0.3995633	0.6045582	1.0	274	tags=11%, list=2%, signal=11%
REACTOME_GLYCOSAMINOGLYCAN_METABOLISM	REACTOME_GLYCOSAMINOGLYCAN_METABOLISM		103	-0.27994016	-1.0340611	0.3991684	0.604864	1.0	1252	tags=15%, list=7%, signal=16%
REACTOME_CELL_CELL_COMMUNICATION	REACTOME_CELL_CELL_COMMUNICATION		113	-0.2776539	-1.0331504	0.372043	0.6055069	1.0	2881	tags=24%, list=17%, signal=29%
REACTOME_N_GLYCAN_ANTENNAE_ELONGATION_IN_THE_MEDIAL_TRANS_GOLGI	REACTOME_N_GLYCAN_ANTENNAE_ELONGATION_IN_THE_MEDIAL_TRANS_GOLGI		18	-0.40451187	-1.0318756	0.41002277	0.6070326	1.0	1795	tags=28%, list=11%, signal=31%
REACTOME_SIGNALING_BY_ERBB2	REACTOME_SIGNALING_BY_ERBB2		96	-0.28500184	-1.0315601	0.37719297	0.6061807	1.0	1240	tags=10%, list=7%, signal=11%
KEGG_UBIQUITIN_MEDIATED_PROTEOLYSIS	KEGG_UBIQUITIN_MEDIATED_PROTEOLYSIS		131	-0.27466786	-1.0308298	0.37892377	0.6063292	1.0	1096	tags=7%, list=7%, signal=7%
REACTOME_INHIBITION_OF_INSULIN_SECRETION_BY_ADRENALINE_NORADRENALINE	REACTOME_INHIBITION_OF_INSULIN_SECRETION_BY_ADRENALINE_NORADRENALINE		25	-0.3658367	-1.0297961	0.41468683	0.6072211	1.0	4098	tags=40%, list=24%, signal=53%
REACTOME_POST_TRANSLATIONAL_MODIFICATION_SYNTHESIS_OF_GPI_ANCHORED_PROTEINS	REACTOME_POST_TRANSLATIONAL_MODIFICATION_SYNTHESIS_OF_GPI_ANCHORED_PROTEINS		25	-0.3687752	-1.0269591	0.42307693	0.61227787	1.0	1844	tags=20%, list=11%, signal=22%
KEGG_PATHOGENIC_ESCHERICHIA_COLI_INFECTION	KEGG_PATHOGENIC_ESCHERICHIA_COLI_INFECTION		51	-0.3122349	-1.0268825	0.3861607	0.6109141	1.0	4786	tags=37%, list=29%, signal=52%
PID_PS1_PATHWAY	PID_PS1_PATHWAY		46	-0.32160422	-1.0264248	0.42706132	0.6104458	1.0	1874	tags=15%, list=11%, signal=17%
KEGG_PROTEIN_EXPORT	KEGG_PROTEIN_EXPORT		22	-0.38168976	-1.0236472	0.4297694	0.61524534	1.0	7186	tags=68%, list=43%, signal=119%
REACTOME_SHC_MEDIATED_CASCADE	REACTOME_SHC_MEDIATED_CASCADE		28	-0.3570177	-1.0220249	0.4151329	0.6175049	1.0	2386	tags=18%, list=14%, signal=21%
REACTOME_TRANSMEMBRANE_TRANSPORT_OF_SMALL_MOLECULES	REACTOME_TRANSMEMBRANE_TRANSPORT_OF_SMALL_MOLECULES		391	-0.23680204	-1.0166512	0.3881748	0.62832713	1.0	3641	tags=28%, list=22%, signal=35%
KEGG_INSULIN_SIGNALING_PATHWAY	KEGG_INSULIN_SIGNALING_PATHWAY		135	-0.26406494	-1.013553	0.44124168	0.6341265	1.0	2612	tags=19%, list=16%, signal=22%
REACTOME_REGULATION_OF_APOPTOSIS	REACTOME_REGULATION_OF_APOPTOSIS		55	-0.31225476	-1.0128535	0.39955357	0.63416237	1.0	6686	tags=65%, list=40%, signal=109%
PID_MYC_PATHWAY	PID_MYC_PATHWAY		25	-0.36223727	-1.0116699	0.42827004	0.63539314	1.0	1799	tags=16%, list=11%, signal=18%
KEGG_ARACHIDONIC_ACID_METABOLISM	KEGG_ARACHIDONIC_ACID_METABOLISM		45	-0.3141216	-1.008738	0.43296704	0.6407278	1.0	2263	tags=24%, list=14%, signal=28%
KEGG_NEUROTROPHIN_SIGNALING_PATHWAY	KEGG_NEUROTROPHIN_SIGNALING_PATHWAY		125	-0.26622137	-1.0079298	0.43333334	0.64092207	1.0	2381	tags=18%, list=14%, signal=20%
BIOCARTA_AGR_PATHWAY	BIOCARTA_AGR_PATHWAY		35	-0.33524203	-1.006442	0.43459916	0.6427738	1.0	4478	tags=34%, list=27%, signal=47%
PID_ERBB1_INTERNALIZATION_PATHWAY	PID_ERBB1_INTERNALIZATION_PATHWAY		41	-0.32473436	-1.0062832	0.41493776	0.64163077	1.0	2868	tags=20%, list=17%, signal=23%
KEGG_LEUKOCYTE_TRANSENDOTHELIAL_MIGRATION	KEGG_LEUKOCYTE_TRANSENDOTHELIAL_MIGRATION		114	-0.26897636	-1.0037475	0.4695652	0.64619	1.0	5184	tags=45%, list=31%, signal=64%
REACTOME_DIABETES_PATHWAYS	REACTOME_DIABETES_PATHWAYS		120	-0.26550215	-1.0014632	0.4531915	0.6500294	1.0	2813	tags=21%, list=17%, signal=25%
REACTOME_DOWNSTREAM_SIGNAL_TRANSDUCTION	REACTOME_DOWNSTREAM_SIGNAL_TRANSDUCTION		90	-0.27977088	-1.0012585	0.46835443	0.64896584	1.0	1894	tags=16%, list=11%, signal=17%
BIOCARTA_GATA3_PATHWAY	BIOCARTA_GATA3_PATHWAY		15	-0.40824342	-1.0008895	0.4517544	0.6482428	1.0	1351	tags=20%, list=8%, signal=22%
PID_RAC1_PATHWAY	PID_RAC1_PATHWAY		54	-0.30454406	-0.9973484	0.45974576	0.6548438	1.0	1264	tags=13%, list=8%, signal=14%
REACTOME_PROTEOLYTIC_CLEAVAGE_OF_SNARE_COMPLEX_PROTEINS	REACTOME_PROTEOLYTIC_CLEAVAGE_OF_SNARE_COMPLEX_PROTEINS		15	-0.4100651	-0.9966605	0.46103895	0.65482223	1.0	3349	tags=47%, list=20%, signal=58%
REACTOME_GLUCAGON_TYPE_LIGAND_RECEPTORS	REACTOME_GLUCAGON_TYPE_LIGAND_RECEPTORS		33	-0.33625588	-0.9950892	0.46311477	0.65685	1.0	4098	tags=39%, list=24%, signal=52%
REACTOME_PROSTACYCLIN_SIGNALLING_THROUGH_PROSTACYCLIN_RECEPTOR	REACTOME_PROSTACYCLIN_SIGNALLING_THROUGH_PROSTACYCLIN_RECEPTOR		19	-0.37849122	-0.99187547	0.47346938	0.66293657	1.0	1490	tags=21%, list=9%, signal=23%
KEGG_MTOR_SIGNALING_PATHWAY	KEGG_MTOR_SIGNALING_PATHWAY		52	-0.30406192	-0.9894398	0.47413793	0.66699106	1.0	1553	tags=12%, list=9%, signal=13%
REACTOME_STRIATED_MUSCLE_CONTRACTION	REACTOME_STRIATED_MUSCLE_CONTRACTION		27	-0.34439224	-0.9888932	0.45093945	0.66670173	1.0	3393	tags=26%, list=20%, signal=32%
REACTOME_ACYL_CHAIN_REMODELLING_OF_PG	REACTOME_ACYL_CHAIN_REMODELLING_OF_PG		16	-0.39505297	-0.98818433	0.46993318	0.666823	1.0	1098	tags=19%, list=7%, signal=20%
REACTOME_CELL_JUNCTION_ORGANIZATION	REACTOME_CELL_JUNCTION_ORGANIZATION		75	-0.28248838	-0.9881834	0.47921225	0.66526335	1.0	4446	tags=43%, list=27%, signal=58%
BIOCARTA_AT1R_PATHWAY	BIOCARTA_AT1R_PATHWAY		32	-0.33725068	-0.9852588	0.46536797	0.67055655	1.0	2786	tags=19%, list=17%, signal=22%
PID_SMAD2_3NUCLEAR_PATHWAY	PID_SMAD2_3NUCLEAR_PATHWAY		81	-0.2793048	-0.98256135	0.46638656	0.67561316	1.0	833	tags=12%, list=5%, signal=13%
REACTOME_AUTODEGRADATION_OF_CDH1_BY_CDH1_APC_C	REACTOME_AUTODEGRADATION_OF_CDH1_BY_CDH1_APC_C		56	-0.2967568	-0.9815853	0.4826087	0.676362	1.0	6686	tags=55%, list=40%, signal=92%
REACTOME_SIGNALING_BY_ROBO_RECEPTOR	REACTOME_SIGNALING_BY_ROBO_RECEPTOR		29	-0.34012192	-0.9813467	0.49134198	0.6753401	1.0	2615	tags=28%, list=16%, signal=33%
REACTOME_PI3K_EVENTS_IN_ERBB2_SIGNALING	REACTOME_PI3K_EVENTS_IN_ERBB2_SIGNALING		42	-0.31216782	-0.97856945	0.46038544	0.6801593	1.0	1240	tags=12%, list=7%, signal=13%
PID_NETRIN_PATHWAY	PID_NETRIN_PATHWAY		31	-0.33709824	-0.9784278	0.4796748	0.67888534	1.0	3077	tags=29%, list=18%, signal=35%
BIOCARTA_CSK_PATHWAY	BIOCARTA_CSK_PATHWAY		19	-0.37557134	-0.97759026	0.46835443	0.6792253	1.0	2033	tags=21%, list=12%, signal=24%
REACTOME_SIGNALING_BY_TGF_BETA_RECEPTOR_COMPLEX	REACTOME_SIGNALING_BY_TGF_BETA_RECEPTOR_COMPLEX		60	-0.29602647	-0.9770367	0.4989858	0.6788456	1.0	1351	tags=12%, list=8%, signal=13%
REACTOME_SIGNALLING_BY_NGF	REACTOME_SIGNALLING_BY_NGF		210	-0.24217428	-0.9729028	0.52193993	0.68689865	1.0	2851	tags=20%, list=17%, signal=23%
BIOCARTA_FAS_PATHWAY	BIOCARTA_FAS_PATHWAY		29	-0.33438262	-0.9691223	0.48951048	0.69425523	1.0	1494	tags=24%, list=9%, signal=26%
REACTOME_RECYCLING_PATHWAY_OF_L1	REACTOME_RECYCLING_PATHWAY_OF_L1		25	-0.35204756	-0.96676695	0.51626015	0.6981092	1.0	413	tags=8%, list=2%, signal=8%
REACTOME_THROMBIN_SIGNALLING_THROUGH_PROTEINASE_ACTIVATED_RECEPTORS_PARS	REACTOME_THROMBIN_SIGNALLING_THROUGH_PROTEINASE_ACTIVATED_RECEPTORS_PARS		32	-0.32541254	-0.9662618	0.48676172	0.6976318	1.0	2016	tags=19%, list=12%, signal=21%
REACTOME_NEUROTRANSMITTER_RECEPTOR_BINDING_AND_DOWNSTREAM_TRANSMISSION_IN_THE_POSTSYNAPTIC_CELL	REACTOME_NEUROTRANSMITTER_RECEPTOR_BINDING_AND_DOWNSTREAM_TRANSMISSION_IN_THE_POSTSYNAPTIC_CELL		133	-0.2530628	-0.96410567	0.5492662	0.70134723	1.0	4159	tags=32%, list=25%, signal=43%
ST_JNK_MAPK_PATHWAY	ST_JNK_MAPK_PATHWAY		39	-0.3102558	-0.963774	0.51605994	0.70063645	1.0	1182	tags=13%, list=7%, signal=14%
REACTOME_REGULATION_OF_INSULIN_SECRETION	REACTOME_REGULATION_OF_INSULIN_SECRETION		87	-0.2690745	-0.9629019	0.5350877	0.70114523	1.0	4098	tags=31%, list=24%, signal=41%
REACTOME_TRANSLATION	REACTOME_TRANSLATION		138	-0.25202873	-0.96187663	0.5298165	0.7021078	1.0	10959	tags=98%, list=65%, signal=281%
KEGG_GLYCOSPHINGOLIPID_BIOSYNTHESIS_LACTO_AND_NEOLACTO_SERIES	KEGG_GLYCOSPHINGOLIPID_BIOSYNTHESIS_LACTO_AND_NEOLACTO_SERIES		22	-0.35031235	-0.9612807	0.53318584	0.70197725	1.0	2703	tags=36%, list=16%, signal=43%
PID_MET_PATHWAY	PID_MET_PATHWAY		80	-0.27250728	-0.9607754	0.52866244	0.7015635	1.0	1710	tags=14%, list=10%, signal=15%
KEGG_AMYOTROPHIC_LATERAL_SCLEROSIS_ALS	KEGG_AMYOTROPHIC_LATERAL_SCLEROSIS_ALS		52	-0.29416877	-0.95927346	0.53669727	0.70338374	1.0	2570	tags=25%, list=15%, signal=29%
PID_PRL_SIGNALING_EVENTS_PATHWAY	PID_PRL_SIGNALING_EVENTS_PATHWAY		22	-0.34889218	-0.95908374	0.5022124	0.7022692	1.0	813	tags=14%, list=5%, signal=14%
KEGG_MELANOGENESIS	KEGG_MELANOGENESIS		97	-0.26435924	-0.95609057	0.55606407	0.70772004	1.0	1850	tags=14%, list=11%, signal=16%
KEGG_DRUG_METABOLISM_OTHER_ENZYMES	KEGG_DRUG_METABOLISM_OTHER_ENZYMES		24	-0.34385392	-0.95561135	0.50873363	0.707215	1.0	650	tags=8%, list=4%, signal=9%
NABA_PROTEOGLYCANS	NABA_PROTEOGLYCANS		35	-0.31760615	-0.9534651	0.5230126	0.71061444	1.0	4728	tags=34%, list=28%, signal=48%
KEGG_TIGHT_JUNCTION	KEGG_TIGHT_JUNCTION		129	-0.2489865	-0.95273465	0.54831463	0.7107463	1.0	4446	tags=35%, list=27%, signal=47%
BIOCARTA_P53HYPOXIA_PATHWAY	BIOCARTA_P53HYPOXIA_PATHWAY		22	-0.35063013	-0.95194507	0.50951374	0.7109296	1.0	1543	tags=14%, list=9%, signal=15%
REACTOME_SYNTHESIS_OF_GLYCOSYLPHOSPHATIDYLINOSITOL_GPI	REACTOME_SYNTHESIS_OF_GLYCOSYLPHOSPHATIDYLINOSITOL_GPI		17	-0.37275043	-0.95059574	0.5225806	0.71256024	1.0	1844	tags=24%, list=11%, signal=26%
KEGG_AXON_GUIDANCE	KEGG_AXON_GUIDANCE		126	-0.25315273	-0.9499816	0.5707965	0.71247756	1.0	2251	tags=18%, list=13%, signal=21%
REACTOME_MUSCLE_CONTRACTION	REACTOME_MUSCLE_CONTRACTION		45	-0.30494002	-0.94839704	0.5326087	0.71446073	1.0	3393	tags=29%, list=20%, signal=36%
PID_BCR_5PATHWAY	PID_BCR_5PATHWAY		64	-0.27504048	-0.94656634	0.5377778	0.7170303	1.0	1187	tags=14%, list=7%, signal=15%
REACTOME_METABOLISM_OF_AMINO_ACIDS_AND_DERIVATIVES	REACTOME_METABOLISM_OF_AMINO_ACIDS_AND_DERIVATIVES		189	-0.23534606	-0.9449424	0.5707763	0.7192689	1.0	2442	tags=16%, list=15%, signal=18%
REACTOME_SIGNALING_BY_ERBB4	REACTOME_SIGNALING_BY_ERBB4		85	-0.26552442	-0.9446337	0.5677966	0.7183905	1.0	2797	tags=19%, list=17%, signal=22%
BIOCARTA_TOLL_PATHWAY	BIOCARTA_TOLL_PATHWAY		36	-0.31152463	-0.9432853	0.53218883	0.7199557	1.0	3743	tags=39%, list=22%, signal=50%
PID_HNF3B_PATHWAY	PID_HNF3B_PATHWAY		45	-0.30032194	-0.94325715	0.5577342	0.7184522	1.0	2704	tags=27%, list=16%, signal=32%
REACTOME_TIGHT_JUNCTION_INTERACTIONS	REACTOME_TIGHT_JUNCTION_INTERACTIONS		29	-0.32741767	-0.9416308	0.5041841	0.7206702	1.0	4446	tags=52%, list=27%, signal=70%
PID_P73PATHWAY	PID_P73PATHWAY		75	-0.2718864	-0.94038814	0.5708061	0.72195154	1.0	1474	tags=15%, list=9%, signal=16%
REACTOME_PI3K_EVENTS_IN_ERBB4_SIGNALING	REACTOME_PI3K_EVENTS_IN_ERBB4_SIGNALING		36	-0.31152374	-0.9399732	0.52348995	0.72130805	1.0	411	tags=8%, list=2%, signal=9%
REACTOME_POST_TRANSLATIONAL_PROTEIN_MODIFICATION	REACTOME_POST_TRANSLATIONAL_PROTEIN_MODIFICATION		164	-0.2383395	-0.9399132	0.6081371	0.7198856	1.0	1948	tags=14%, list=12%, signal=16%
KEGG_GLYCOSAMINOGLYCAN_BIOSYNTHESIS_CHONDROITIN_SULFATE	KEGG_GLYCOSAMINOGLYCAN_BIOSYNTHESIS_CHONDROITIN_SULFATE		22	-0.34588113	-0.9396884	0.5246548	0.7188617	1.0	225	tags=9%, list=1%, signal=9%
REACTOME_ACYL_CHAIN_REMODELLING_OF_PS	REACTOME_ACYL_CHAIN_REMODELLING_OF_PS		15	-0.3746608	-0.9373531	0.5306554	0.7228153	1.0	1098	tags=20%, list=7%, signal=21%
REACTOME_SIGNALING_BY_FGFR	REACTOME_SIGNALING_BY_FGFR		107	-0.25760892	-0.93720233	0.6269663	0.7215911	1.0	2868	tags=19%, list=17%, signal=22%
PID_MYC_ACTIV_PATHWAY	PID_MYC_ACTIV_PATHWAY		78	-0.2710302	-0.9363236	0.5829694	0.72204655	1.0	924	tags=8%, list=6%, signal=8%
REACTOME_TRANSMISSION_ACROSS_CHEMICAL_SYNAPSES	REACTOME_TRANSMISSION_ACROSS_CHEMICAL_SYNAPSES		181	-0.23597984	-0.9360136	0.60898876	0.7212616	1.0	4159	tags=30%, list=25%, signal=39%
BIOCARTA_P38MAPK_PATHWAY	BIOCARTA_P38MAPK_PATHWAY		38	-0.30999017	-0.9339236	0.5467197	0.72447675	1.0	1525	tags=21%, list=9%, signal=23%
REACTOME_KERATAN_SULFATE_BIOSYNTHESIS	REACTOME_KERATAN_SULFATE_BIOSYNTHESIS		23	-0.33388543	-0.9302567	0.5690722	0.73140746	1.0	3555	tags=39%, list=21%, signal=50%
BIOCARTA_VIP_PATHWAY	BIOCARTA_VIP_PATHWAY		25	-0.33839235	-0.92974806	0.55263156	0.73099744	1.0	1302	tags=28%, list=8%, signal=30%
BIOCARTA_STATHMIN_PATHWAY	BIOCARTA_STATHMIN_PATHWAY		18	-0.36437637	-0.9293273	0.5555556	0.73041123	1.0	2193	tags=33%, list=13%, signal=38%
ST_INTEGRIN_SIGNALING_PATHWAY	ST_INTEGRIN_SIGNALING_PATHWAY		80	-0.26141167	-0.92832184	0.5986985	0.7311036	1.0	1717	tags=14%, list=10%, signal=15%
REACTOME_CREB_PHOSPHORYLATION_THROUGH_THE_ACTIVATION_OF_RAS	REACTOME_CREB_PHOSPHORYLATION_THROUGH_THE_ACTIVATION_OF_RAS		26	-0.3378917	-0.92706424	0.5714286	0.7324738	1.0	2837	tags=23%, list=17%, signal=28%
BIOCARTA_MPR_PATHWAY	BIOCARTA_MPR_PATHWAY		33	-0.31728414	-0.923218	0.5933333	0.73973525	1.0	1505	tags=9%, list=9%, signal=10%
ST_PHOSPHOINOSITIDE_3_KINASE_PATHWAY	ST_PHOSPHOINOSITIDE_3_KINASE_PATHWAY		37	-0.29786262	-0.9148743	0.5826087	0.757212	1.0	2593	tags=16%, list=15%, signal=19%
REACTOME_SPHINGOLIPID_DE_NOVO_BIOSYNTHESIS	REACTOME_SPHINGOLIPID_DE_NOVO_BIOSYNTHESIS		30	-0.31558952	-0.9128805	0.5689655	0.7602399	1.0	1814	tags=20%, list=11%, signal=22%
KEGG_NICOTINATE_AND_NICOTINAMIDE_METABOLISM	KEGG_NICOTINATE_AND_NICOTINAMIDE_METABOLISM		22	-0.34444374	-0.91229314	0.58474576	0.7599394	1.0	1942	tags=32%, list=12%, signal=36%
PID_CERAMIDE_PATHWAY	PID_CERAMIDE_PATHWAY		47	-0.28617802	-0.9112276	0.6218679	0.7607663	1.0	2087	tags=26%, list=12%, signal=29%
REACTOME_FRS2_MEDIATED_CASCADE	REACTOME_FRS2_MEDIATED_CASCADE		36	-0.2976991	-0.91010684	0.5883621	0.7616054	1.0	2386	tags=17%, list=14%, signal=19%
REACTOME_SIGNALING_BY_NODAL	REACTOME_SIGNALING_BY_NODAL		17	-0.35697955	-0.9099325	0.5746421	0.7603678	1.0	2712	tags=35%, list=16%, signal=42%
BIOCARTA_EPO_PATHWAY	BIOCARTA_EPO_PATHWAY		19	-0.337709	-0.9095132	0.5811966	0.7597646	1.0	1187	tags=16%, list=7%, signal=17%
PID_WNT_CANONICAL_PATHWAY	PID_WNT_CANONICAL_PATHWAY		20	-0.33903202	-0.90781945	0.5701754	0.7621386	1.0	3179	tags=20%, list=19%, signal=25%
REACTOME_TRANSPORT_TO_THE_GOLGI_AND_SUBSEQUENT_MODIFICATION	REACTOME_TRANSPORT_TO_THE_GOLGI_AND_SUBSEQUENT_MODIFICATION		33	-0.30279875	-0.9062704	0.5770065	0.76391816	1.0	2577	tags=21%, list=15%, signal=25%
BIOCARTA_RAS_PATHWAY	BIOCARTA_RAS_PATHWAY		23	-0.32788548	-0.9061299	0.60960335	0.762669	1.0	1187	tags=17%, list=7%, signal=19%
KEGG_ALDOSTERONE_REGULATED_SODIUM_REABSORPTION	KEGG_ALDOSTERONE_REGULATED_SODIUM_REABSORPTION		42	-0.28583822	-0.9055477	0.63616073	0.762474	1.0	4095	tags=38%, list=24%, signal=50%
REACTOME_SEMA4D_INDUCED_CELL_MIGRATION_AND_GROWTH_CONE_COLLAPSE	REACTOME_SEMA4D_INDUCED_CELL_MIGRATION_AND_GROWTH_CONE_COLLAPSE		24	-0.33374137	-0.9024587	0.58627856	0.76796466	1.0	2104	tags=17%, list=13%, signal=19%
REACTOME_INWARDLY_RECTIFYING_K_CHANNELS	REACTOME_INWARDLY_RECTIFYING_K_CHANNELS		31	-0.3057192	-0.9013387	0.5936842	0.76887375	1.0	4098	tags=35%, list=24%, signal=47%
REACTOME_BMAL1_CLOCK_NPAS2_ACTIVATES_CIRCADIAN_EXPRESSION	REACTOME_BMAL1_CLOCK_NPAS2_ACTIVATES_CIRCADIAN_EXPRESSION		34	-0.306822	-0.8991859	0.6173913	0.7720359	1.0	2166	tags=24%, list=13%, signal=27%
REACTOME_INCRETIN_SYNTHESIS_SECRETION_AND_INACTIVATION	REACTOME_INCRETIN_SYNTHESIS_SECRETION_AND_INACTIVATION		20	-0.3376935	-0.89867646	0.5978495	0.771568	1.0	3775	tags=35%, list=23%, signal=45%
PID_HES_HEY_PATHWAY	PID_HES_HEY_PATHWAY		47	-0.2816341	-0.8976724	0.6496815	0.77232045	1.0	2090	tags=17%, list=12%, signal=19%
REACTOME_EGFR_DOWNREGULATION	REACTOME_EGFR_DOWNREGULATION		24	-0.32525384	-0.8941252	0.5949657	0.77854294	1.0	3961	tags=29%, list=24%, signal=38%
REACTOME_ACTIVATION_OF_THE_MRNA_UPON_BINDING_OF_THE_CAP_BINDING_COMPLEX_AND_EIFS_AND_SUBSEQUENT_BINDING_TO_43S	REACTOME_ACTIVATION_OF_THE_MRNA_UPON_BINDING_OF_THE_CAP_BINDING_COMPLEX_AND_EIFS_AND_SUBSEQUENT_BINDING_TO_43S		54	-0.26901424	-0.8936055	0.63736266	0.7781852	1.0	12261	tags=100%, list=73%, signal=372%
REACTOME_SIGNALING_BY_THE_B_CELL_RECEPTOR_BCR	REACTOME_SIGNALING_BY_THE_B_CELL_RECEPTOR_BCR		121	-0.23515695	-0.8931278	0.70689654	0.7776065	1.0	2350	tags=16%, list=14%, signal=18%
REACTOME_LIGAND_GATED_ION_CHANNEL_TRANSPORT	REACTOME_LIGAND_GATED_ION_CHANNEL_TRANSPORT		20	-0.33959395	-0.8923936	0.6043478	0.77752435	1.0	4212	tags=40%, list=25%, signal=53%
PID_IL8_CXCR1_PATHWAY	PID_IL8_CXCR1_PATHWAY		27	-0.3118685	-0.8894269	0.60285133	0.7822864	1.0	1817	tags=22%, list=11%, signal=25%
REACTOME_UNBLOCKING_OF_NMDA_RECEPTOR_GLUTAMATE_BINDING_AND_ACTIVATION	REACTOME_UNBLOCKING_OF_NMDA_RECEPTOR_GLUTAMATE_BINDING_AND_ACTIVATION		15	-0.35949627	-0.88931113	0.61220473	0.780941	1.0	2499	tags=33%, list=15%, signal=39%
REACTOME_NA_CL_DEPENDENT_NEUROTRANSMITTER_TRANSPORTERS	REACTOME_NA_CL_DEPENDENT_NEUROTRANSMITTER_TRANSPORTERS		17	-0.35301647	-0.8864112	0.5848624	0.7856942	1.0	5192	tags=53%, list=31%, signal=77%
REACTOME_ION_CHANNEL_TRANSPORT	REACTOME_ION_CHANNEL_TRANSPORT		53	-0.2687712	-0.8851155	0.6931567	0.7868694	1.0	4812	tags=36%, list=29%, signal=50%
REACTOME_AQUAPORIN_MEDIATED_TRANSPORT	REACTOME_AQUAPORIN_MEDIATED_TRANSPORT		48	-0.27453908	-0.8840301	0.6746725	0.7875876	1.0	4098	tags=33%, list=24%, signal=44%
PID_BETA_CATENIN_DEG_PATHWAY	PID_BETA_CATENIN_DEG_PATHWAY		18	-0.33459014	-0.8836287	0.59023356	0.7869146	1.0	347	tags=6%, list=2%, signal=6%
SA_CASPASE_CASCADE	SA_CASPASE_CASCADE		18	-0.3545086	-0.8806346	0.62899786	0.79160357	1.0	1096	tags=11%, list=7%, signal=12%
ST_WNT_CA2_CYCLIC_GMP_PATHWAY	ST_WNT_CA2_CYCLIC_GMP_PATHWAY		20	-0.33597204	-0.8789623	0.64425164	0.7936556	1.0	2090	tags=20%, list=12%, signal=23%
KEGG_PROXIMAL_TUBULE_BICARBONATE_RECLAMATION	KEGG_PROXIMAL_TUBULE_BICARBONATE_RECLAMATION		22	-0.32329342	-0.87848234	0.6490066	0.79310507	1.0	4037	tags=41%, list=24%, signal=54%
REACTOME_PI_METABOLISM	REACTOME_PI_METABOLISM		45	-0.27741385	-0.8781027	0.6652632	0.79234296	1.0	2266	tags=20%, list=14%, signal=23%
REACTOME_CYTOSOLIC_TRNA_AMINOACYLATION	REACTOME_CYTOSOLIC_TRNA_AMINOACYLATION		23	-0.31695524	-0.8667151	0.6680851	0.81504744	1.0	7436	tags=70%, list=44%, signal=125%
BIOCARTA_DEATH_PATHWAY	BIOCARTA_DEATH_PATHWAY		29	-0.3060671	-0.86505735	0.66805845	0.8168988	1.0	1494	tags=21%, list=9%, signal=23%
PID_ECADHERIN_NASCENT_AJ_PATHWAY	PID_ECADHERIN_NASCENT_AJ_PATHWAY		39	-0.27821139	-0.8649946	0.6784232	0.8154368	1.0	3220	tags=18%, list=19%, signal=22%
REACTOME_NUCLEAR_RECEPTOR_TRANSCRIPTION_PATHWAY	REACTOME_NUCLEAR_RECEPTOR_TRANSCRIPTION_PATHWAY		47	-0.27314955	-0.8641698	0.68154156	0.81562304	1.0	3286	tags=30%, list=20%, signal=37%
PID_EPHA2_FWD_PATHWAY	PID_EPHA2_FWD_PATHWAY		19	-0.3277574	-0.86361873	0.66239315	0.8151502	1.0	48	tags=5%, list=0%, signal=5%
PID_P75_NTR_PATHWAY	PID_P75_NTR_PATHWAY		69	-0.25180706	-0.86335206	0.7270789	0.8140333	1.0	1188	tags=13%, list=7%, signal=14%
REACTOME_SYNTHESIS_OF_PA	REACTOME_SYNTHESIS_OF_PA		25	-0.30519474	-0.8626771	0.6782787	0.81390625	1.0	1506	tags=20%, list=9%, signal=22%
KEGG_STEROID_HORMONE_BIOSYNTHESIS	KEGG_STEROID_HORMONE_BIOSYNTHESIS		24	-0.31714788	-0.8624966	0.6464435	0.8126615	1.0	5081	tags=54%, list=30%, signal=78%
REACTOME_GLUCAGON_SIGNALING_IN_METABOLIC_REGULATION	REACTOME_GLUCAGON_SIGNALING_IN_METABOLIC_REGULATION		32	-0.28985056	-0.86233276	0.68526787	0.8114211	1.0	1490	tags=19%, list=9%, signal=21%
REACTOME_HS_GAG_DEGRADATION	REACTOME_HS_GAG_DEGRADATION		19	-0.32752317	-0.86082625	0.6413934	0.8129003	1.0	1252	tags=26%, list=7%, signal=28%
BIOCARTA_RHO_PATHWAY	BIOCARTA_RHO_PATHWAY		32	-0.28735346	-0.8557563	0.6703786	0.82146335	1.0	1079	tags=6%, list=6%, signal=7%
PID_ECADHERIN_STABILIZATION_PATHWAY	PID_ECADHERIN_STABILIZATION_PATHWAY		42	-0.27466163	-0.8557356	0.67699116	0.8199154	1.0	3425	tags=33%, list=20%, signal=42%
PID_FCER1_PATHWAY	PID_FCER1_PATHWAY		60	-0.25286126	-0.84753484	0.7626374	0.83451927	1.0	1746	tags=18%, list=10%, signal=20%
KEGG_SNARE_INTERACTIONS_IN_VESICULAR_TRANSPORT	KEGG_SNARE_INTERACTIONS_IN_VESICULAR_TRANSPORT		35	-0.28723052	-0.8439522	0.7017167	0.83994776	1.0	2933	tags=26%, list=18%, signal=31%
KEGG_BASAL_CELL_CARCINOMA	KEGG_BASAL_CELL_CARCINOMA		55	-0.25397387	-0.8437773	0.7606838	0.83866674	1.0	1877	tags=15%, list=11%, signal=16%
REACTOME_ADHERENS_JUNCTIONS_INTERACTIONS	REACTOME_ADHERENS_JUNCTIONS_INTERACTIONS		26	-0.30270264	-0.84218067	0.68122274	0.8400905	1.0	3836	tags=31%, list=23%, signal=40%
SIG_INSULIN_RECEPTOR_PATHWAY_IN_CARDIAC_MYOCYTES	SIG_INSULIN_RECEPTOR_PATHWAY_IN_CARDIAC_MYOCYTES		50	-0.2621156	-0.83799165	0.7260579	0.84660494	1.0	2343	tags=16%, list=14%, signal=19%
REACTOME_CHYLOMICRON_MEDIATED_LIPID_TRANSPORT	REACTOME_CHYLOMICRON_MEDIATED_LIPID_TRANSPORT		15	-0.3416975	-0.8371373	0.6638298	0.8465571	1.0	1446	tags=20%, list=9%, signal=22%
REACTOME_G_ALPHA_Z_SIGNALLING_EVENTS	REACTOME_G_ALPHA_Z_SIGNALLING_EVENTS		44	-0.2650317	-0.83187973	0.7256637	0.85493255	1.0	4098	tags=34%, list=24%, signal=45%
REACTOME_GABA_RECEPTOR_ACTIVATION	REACTOME_GABA_RECEPTOR_ACTIVATION		52	-0.25354972	-0.83032554	0.790393	0.8561752	1.0	4159	tags=33%, list=25%, signal=43%
REACTOME_G_BETA_GAMMA_SIGNALLING_THROUGH_PI3KGAMMA	REACTOME_G_BETA_GAMMA_SIGNALLING_THROUGH_PI3KGAMMA		25	-0.29584682	-0.8274804	0.73661673	0.8599226	1.0	1553	tags=20%, list=9%, signal=22%
BIOCARTA_WNT_PATHWAY	BIOCARTA_WNT_PATHWAY		26	-0.2928793	-0.82612556	0.73348016	0.8609039	1.0	1219	tags=12%, list=7%, signal=12%
SA_B_CELL_RECEPTOR_COMPLEXES	SA_B_CELL_RECEPTOR_COMPLEXES		24	-0.3009871	-0.8255185	0.6666667	0.8604045	1.0	2612	tags=29%, list=16%, signal=35%
REACTOME_NEUROTRANSMITTER_RELEASE_CYCLE	REACTOME_NEUROTRANSMITTER_RELEASE_CYCLE		33	-0.2765433	-0.8219128	0.74050635	0.865505	1.0	2839	tags=21%, list=17%, signal=25%
REACTOME_AMINE_COMPOUND_SLC_TRANSPORTERS	REACTOME_AMINE_COMPOUND_SLC_TRANSPORTERS		27	-0.2863185	-0.8204617	0.7170213	0.8664225	1.0	5192	tags=52%, list=31%, signal=75%
PID_ARF_3PATHWAY	PID_ARF_3PATHWAY		19	-0.31375128	-0.8202786	0.7212766	0.86513805	1.0	11503	tags=100%, list=69%, signal=319%
REACTOME_TRANSCRIPTIONAL_REGULATION_OF_WHITE_ADIPOCYTE_DIFFERENTIATION	REACTOME_TRANSCRIPTIONAL_REGULATION_OF_WHITE_ADIPOCYTE_DIFFERENTIATION		70	-0.23547561	-0.8165809	0.82974136	0.86993724	1.0	820	tags=7%, list=5%, signal=7%
REACTOME_HEPARAN_SULFATE_HEPARIN_HS_GAG_METABOLISM	REACTOME_HEPARAN_SULFATE_HEPARIN_HS_GAG_METABOLISM		50	-0.25422847	-0.8164974	0.79694325	0.86843276	1.0	1927	tags=20%, list=12%, signal=23%
REACTOME_PHOSPHOLIPASE_C_MEDIATED_CASCADE	REACTOME_PHOSPHOLIPASE_C_MEDIATED_CASCADE		52	-0.25111276	-0.810172	0.80042017	0.87798697	1.0	2799	tags=23%, list=17%, signal=28%
KEGG_LONG_TERM_POTENTIATION	KEGG_LONG_TERM_POTENTIATION		67	-0.23584104	-0.8025203	0.8488613	0.88964283	1.0	2609	tags=19%, list=16%, signal=23%
PID_TGFBR_PATHWAY	PID_TGFBR_PATHWAY		55	-0.24182078	-0.80128294	0.81473684	0.89006644	1.0	1879	tags=13%, list=11%, signal=14%
REACTOME_SYNTHESIS_OF_PIPS_AT_THE_PLASMA_MEMBRANE	REACTOME_SYNTHESIS_OF_PIPS_AT_THE_PLASMA_MEMBRANE		29	-0.2762041	-0.8003266	0.7649667	0.88995385	1.0	2266	tags=28%, list=14%, signal=32%
PID_AR_NONGENOMIC_PATHWAY	PID_AR_NONGENOMIC_PATHWAY		31	-0.27034378	-0.799473	0.7759674	0.88959277	1.0	48	tags=3%, list=0%, signal=3%
REACTOME_SCF_BETA_TRCP_MEDIATED_DEGRADATION_OF_EMI1	REACTOME_SCF_BETA_TRCP_MEDIATED_DEGRADATION_OF_EMI1		49	-0.24380377	-0.79805857	0.8556485	0.8902507	1.0	6686	tags=63%, list=40%, signal=105%
BIOCARTA_EDG1_PATHWAY	BIOCARTA_EDG1_PATHWAY		27	-0.27587897	-0.797678	0.75108224	0.8891459	1.0	48	tags=4%, list=0%, signal=4%
BIOCARTA_ACTINY_PATHWAY	BIOCARTA_ACTINY_PATHWAY		20	-0.30232757	-0.7956494	0.74832964	0.89070183	1.0	2859	tags=20%, list=17%, signal=24%
REACTOME_SIGNALING_BY_EGFR_IN_CANCER	REACTOME_SIGNALING_BY_EGFR_IN_CANCER		104	-0.21726006	-0.7945561	0.8967033	0.89087474	1.0	3019	tags=17%, list=18%, signal=21%
REACTOME_KERATAN_SULFATE_KERATIN_METABOLISM	REACTOME_KERATAN_SULFATE_KERATIN_METABOLISM		26	-0.28165013	-0.78899753	0.78936607	0.8980687	1.0	3555	tags=35%, list=21%, signal=44%
SA_TRKA_RECEPTOR	SA_TRKA_RECEPTOR		17	-0.30581975	-0.77581835	0.7806841	0.9167178	1.0	4111	tags=29%, list=25%, signal=39%
REACTOME_NUCLEAR_EVENTS_KINASE_AND_TRANSCRIPTION_FACTOR_ACTIVATION	REACTOME_NUCLEAR_EVENTS_KINASE_AND_TRANSCRIPTION_FACTOR_ACTIVATION		24	-0.2845373	-0.7757684	0.7838428	0.9151353	1.0	656	tags=13%, list=4%, signal=13%
BIOCARTA_IGF1R_PATHWAY	BIOCARTA_IGF1R_PATHWAY		22	-0.29095986	-0.77538455	0.77253217	0.91400594	1.0	1187	tags=14%, list=7%, signal=15%
REACTOME_PI_3K_CASCADE	REACTOME_PI_3K_CASCADE		54	-0.23366165	-0.7648197	0.86177105	0.9272704	1.0	2680	tags=17%, list=16%, signal=20%
REACTOME_DARPP_32_EVENTS	REACTOME_DARPP_32_EVENTS		23	-0.28606263	-0.7642226	0.7911111	0.92641026	1.0	775	tags=9%, list=5%, signal=9%
BIOCARTA_STRESS_PATHWAY	BIOCARTA_STRESS_PATHWAY		25	-0.27498394	-0.76239574	0.77136755	0.92737246	1.0	3743	tags=36%, list=22%, signal=46%
PID_TRAIL_PATHWAY	PID_TRAIL_PATHWAY		23	-0.27806816	-0.7563649	0.81473213	0.93395644	1.0	2910	tags=22%, list=17%, signal=26%
SIG_REGULATION_OF_THE_ACTIN_CYTOSKELETON_BY_RHO_GTPASES	SIG_REGULATION_OF_THE_ACTIN_CYTOSKELETON_BY_RHO_GTPASES		35	-0.2601505	-0.75598365	0.8295964	0.93279135	1.0	3579	tags=26%, list=21%, signal=33%
PID_ANGIOPOIETIN_RECEPTOR_PATHWAY	PID_ANGIOPOIETIN_RECEPTOR_PATHWAY		50	-0.23298387	-0.7552919	0.87603307	0.9320187	1.0	4194	tags=34%, list=25%, signal=45%
REACTOME_SYNTHESIS_SECRETION_AND_INACTIVATION_OF_GLP1	REACTOME_SYNTHESIS_SECRETION_AND_INACTIVATION_OF_GLP1		17	-0.29926503	-0.7552133	0.80597013	0.93045145	1.0	3775	tags=35%, list=23%, signal=46%
BIOCARTA_TCR_PATHWAY	BIOCARTA_TCR_PATHWAY		44	-0.24485867	-0.754947	0.8797595	0.9291562	1.0	1272	tags=16%, list=8%, signal=17%
REACTOME_CA_DEPENDENT_EVENTS	REACTOME_CA_DEPENDENT_EVENTS		28	-0.2565974	-0.74477464	0.84801763	0.9405624	1.0	1894	tags=18%, list=11%, signal=20%
REACTOME_TRANSPORT_OF_VITAMINS_NUCLEOSIDES_AND_RELATED_MOLECULES	REACTOME_TRANSPORT_OF_VITAMINS_NUCLEOSIDES_AND_RELATED_MOLECULES		29	-0.26609483	-0.744331	0.8661088	0.93941885	1.0	464	tags=7%, list=3%, signal=7%
KEGG_CYSTEINE_AND_METHIONINE_METABOLISM	KEGG_CYSTEINE_AND_METHIONINE_METABOLISM		30	-0.25366	-0.7413465	0.8466387	0.9414314	1.0	237	tags=7%, list=1%, signal=7%
PID_CONE_PATHWAY	PID_CONE_PATHWAY		21	-0.27570584	-0.74031067	0.8469602	0.94105643	1.0	4031	tags=43%, list=24%, signal=56%
REACTOME_SMOOTH_MUSCLE_CONTRACTION	REACTOME_SMOOTH_MUSCLE_CONTRACTION		22	-0.2775628	-0.73960036	0.84166664	0.9402251	1.0	2058	tags=23%, list=12%, signal=26%
REACTOME_ION_TRANSPORT_BY_P_TYPE_ATPASES	REACTOME_ION_TRANSPORT_BY_P_TYPE_ATPASES		33	-0.24564177	-0.73464566	0.8798371	0.94444275	1.0	5131	tags=36%, list=31%, signal=52%
REACTOME_ACTIVATION_OF_CHAPERONE_GENES_BY_XBP1S	REACTOME_ACTIVATION_OF_CHAPERONE_GENES_BY_XBP1S		42	-0.23515661	-0.7328239	0.88185656	0.9449243	1.0	2038	tags=17%, list=12%, signal=19%
REACTOME_G_PROTEIN_BETA_GAMMA_SIGNALLING	REACTOME_G_PROTEIN_BETA_GAMMA_SIGNALLING		28	-0.25005808	-0.7327181	0.86334056	0.94333756	1.0	1553	tags=18%, list=9%, signal=20%
REACTOME_DESTABILIZATION_OF_MRNA_BY_BRF1	REACTOME_DESTABILIZATION_OF_MRNA_BY_BRF1		16	-0.29360476	-0.7323353	0.84016395	0.94211924	1.0	3186	tags=31%, list=19%, signal=39%
PID_IL8_CXCR2_PATHWAY	PID_IL8_CXCR2_PATHWAY		32	-0.24804826	-0.7251975	0.8893709	0.94850093	1.0	1817	tags=16%, list=11%, signal=17%
REACTOME_PROTEIN_FOLDING	REACTOME_PROTEIN_FOLDING		48	-0.22537448	-0.71952164	0.90191895	0.953057	1.0	1826	tags=13%, list=11%, signal=14%
REACTOME_P53_INDEPENDENT_G1_S_DNA_DAMAGE_CHECKPOINT	REACTOME_P53_INDEPENDENT_G1_S_DNA_DAMAGE_CHECKPOINT		48	-0.22497645	-0.7138642	0.9240781	0.9572397	1.0	6686	tags=65%, list=40%, signal=107%
KEGG_METABOLISM_OF_XENOBIOTICS_BY_CYTOCHROME_P450	KEGG_METABOLISM_OF_XENOBIOTICS_BY_CYTOCHROME_P450		25	-0.25599542	-0.71296644	0.87318087	0.95642966	1.0	1864	tags=20%, list=11%, signal=22%
REACTOME_INTEGRATION_OF_ENERGY_METABOLISM	REACTOME_INTEGRATION_OF_ENERGY_METABOLISM		114	-0.18845172	-0.7114875	0.9891068	0.9561743	1.0	4098	tags=25%, list=24%, signal=33%
BIOCARTA_VEGF_PATHWAY	BIOCARTA_VEGF_PATHWAY		29	-0.24303795	-0.71056837	0.8847737	0.9553637	1.0	6114	tags=45%, list=36%, signal=70%
REACTOME_DOWNSTREAM_SIGNALING_OF_ACTIVATED_FGFR	REACTOME_DOWNSTREAM_SIGNALING_OF_ACTIVATED_FGFR		96	-0.1947141	-0.70829916	0.98390806	0.9558191	1.0	2799	tags=18%, list=17%, signal=21%
REACTOME_INHIBITION_OF_VOLTAGE_GATED_CA2_CHANNELS_VIA_GBETA_GAMMA_SUBUNITS	REACTOME_INHIBITION_OF_VOLTAGE_GATED_CA2_CHANNELS_VIA_GBETA_GAMMA_SUBUNITS		25	-0.25622275	-0.7072186	0.8665254	0.9551374	1.0	4098	tags=32%, list=24%, signal=42%
REACTOME_METABOLISM_OF_PROTEINS	REACTOME_METABOLISM_OF_PROTEINS		394	-0.1631004	-0.7043628	1.0	0.9561445	1.0	1948	tags=7%, list=12%, signal=8%
REACTOME_TRAFFICKING_OF_AMPA_RECEPTORS	REACTOME_TRAFFICKING_OF_AMPA_RECEPTORS		27	-0.24303786	-0.698577	0.8852814	0.95945245	1.0	4138	tags=37%, list=25%, signal=49%
KEGG_SELENOAMINO_ACID_METABOLISM	KEGG_SELENOAMINO_ACID_METABOLISM		25	-0.24523416	-0.6952652	0.9037199	0.96076775	1.0	1071	tags=8%, list=6%, signal=9%
REACTOME_FORMATION_OF_TRANSCRIPTION_COUPLED_NER_TC_NER_REPAIR_COMPLEX	REACTOME_FORMATION_OF_TRANSCRIPTION_COUPLED_NER_TC_NER_REPAIR_COMPLEX		27	-0.23719637	-0.6829326	0.89873415	0.9693623	1.0	335	tags=4%, list=2%, signal=4%
PID_NEPHRIN_NEPH1_PATHWAY	PID_NEPHRIN_NEPH1_PATHWAY		31	-0.23706917	-0.68205774	0.94183445	0.968354	1.0	2266	tags=19%, list=14%, signal=22%
REACTOME_ADP_SIGNALLING_THROUGH_P2RY12	REACTOME_ADP_SIGNALLING_THROUGH_P2RY12		21	-0.25184277	-0.6799496	0.9161554	0.9683538	1.0	4985	tags=43%, list=30%, signal=61%
REACTOME_GABA_B_RECEPTOR_ACTIVATION	REACTOME_GABA_B_RECEPTOR_ACTIVATION		38	-0.22150369	-0.67502713	0.9355556	0.9703694	1.0	4098	tags=32%, list=24%, signal=42%
REACTOME_PI3K_CASCADE	REACTOME_PI3K_CASCADE		68	-0.19912906	-0.67450374	0.96347034	0.96902996	1.0	2512	tags=15%, list=15%, signal=17%
REACTOME_THROMBOXANE_SIGNALLING_THROUGH_TP_RECEPTOR	REACTOME_THROMBOXANE_SIGNALLING_THROUGH_TP_RECEPTOR		23	-0.23485959	-0.64791995	0.9154639	0.9849944	1.0	4098	tags=35%, list=24%, signal=46%
REACTOME_TRAFFICKING_OF_GLUR2_CONTAINING_AMPA_RECEPTORS	REACTOME_TRAFFICKING_OF_GLUR2_CONTAINING_AMPA_RECEPTORS		15	-0.26918137	-0.64626724	0.90909094	0.9841626	1.0	3961	tags=33%, list=24%, signal=44%
BIOCARTA_LONGEVITY_PATHWAY	BIOCARTA_LONGEVITY_PATHWAY		15	-0.2667617	-0.6442245	0.8993289	0.9836881	1.0	2715	tags=20%, list=16%, signal=24%
REACTOME_THE_ROLE_OF_NEF_IN_HIV1_REPLICATION_AND_DISEASE_PATHOGENESIS	REACTOME_THE_ROLE_OF_NEF_IN_HIV1_REPLICATION_AND_DISEASE_PATHOGENESIS		25	-0.22820732	-0.6419934	0.936345	0.9832647	1.0	4127	tags=28%, list=25%, signal=37%
REACTOME_REGULATION_OF_INSULIN_SECRETION_BY_GLUCAGON_LIKE_PEPTIDE1	REACTOME_REGULATION_OF_INSULIN_SECRETION_BY_GLUCAGON_LIKE_PEPTIDE1		41	-0.21092626	-0.6387828	0.9471459	0.98332834	1.0	1490	tags=15%, list=9%, signal=16%
BIOCARTA_MCALPAIN_PATHWAY	BIOCARTA_MCALPAIN_PATHWAY		23	-0.23468566	-0.6349388	0.9395248	0.98355716	1.0	2951	tags=22%, list=18%, signal=26%
REACTOME_RAS_ACTIVATION_UOPN_CA2_INFUX_THROUGH_NMDA_RECEPTOR	REACTOME_RAS_ACTIVATION_UOPN_CA2_INFUX_THROUGH_NMDA_RECEPTOR		16	-0.2540892	-0.6328968	0.9132321	0.9829022	1.0	2837	tags=25%, list=17%, signal=30%
REACTOME_INSULIN_RECEPTOR_SIGNALLING_CASCADE	REACTOME_INSULIN_RECEPTOR_SIGNALLING_CASCADE		84	-0.17893249	-0.63229233	0.9906103	0.9815682	1.0	2512	tags=13%, list=15%, signal=15%
KEGG_TRYPTOPHAN_METABOLISM	KEGG_TRYPTOPHAN_METABOLISM		38	-0.19909582	-0.6134666	0.96976244	0.9886044	1.0	2669	tags=21%, list=16%, signal=25%
REACTOME_SHC1_EVENTS_IN_EGFR_SIGNALING	REACTOME_SHC1_EVENTS_IN_EGFR_SIGNALING		15	-0.24538778	-0.59047127	0.94335514	0.99551797	1.0	2045	tags=13%, list=12%, signal=15%
REACTOME_METABOLISM_OF_MRNA	REACTOME_METABOLISM_OF_MRNA		199	-0.1456787	-0.58879954	1.0	0.99434733	1.0	6717	tags=29%, list=40%, signal=48%
REACTOME_CREB_PHOSPHORYLATION_THROUGH_THE_ACTIVATION_OF_CAMKII	REACTOME_CREB_PHOSPHORYLATION_THROUGH_THE_ACTIVATION_OF_CAMKII		15	-0.23324765	-0.5812437	0.9402985	0.9951052	1.0	2328	tags=20%, list=14%, signal=23%
REACTOME_METABOLISM_OF_STEROID_HORMONES_AND_VITAMINS_A_AND_D	REACTOME_METABOLISM_OF_STEROID_HORMONES_AND_VITAMINS_A_AND_D		29	-0.20001264	-0.5805076	0.9831579	0.99366885	1.0	4730	tags=38%, list=28%, signal=53%
PID_P38_MK2_PATHWAY	PID_P38_MK2_PATHWAY		21	-0.21503624	-0.5689393	0.9686192	0.9952688	1.0	3071	tags=14%, list=18%, signal=17%
REACTOME_ARMS_MEDIATED_ACTIVATION	REACTOME_ARMS_MEDIATED_ACTIVATION		17	-0.20818645	-0.5304995	0.9738956	1.0	1.0	13269	tags=100%, list=79%, signal=480%
PID_HEDGEHOG_2PATHWAY	PID_HEDGEHOG_2PATHWAY		22	-0.19028053	-0.5218683	0.98917747	1.0	1.0	4398	tags=32%, list=26%, signal=43%
REACTOME_CTNNB1_PHOSPHORYLATION_CASCADE	REACTOME_CTNNB1_PHOSPHORYLATION_CASCADE		15	-0.20543504	-0.5150033	0.9777283	1.0	1.0	2569	tags=13%, list=15%, signal=16%
REACTOME_SHC_MEDIATED_SIGNALLING	REACTOME_SHC_MEDIATED_SIGNALLING		15	-0.20816156	-0.5128956	0.9682875	0.9992261	1.0	13269	tags=100%, list=79%, signal=481%
REACTOME_G_PROTEIN_ACTIVATION	REACTOME_G_PROTEIN_ACTIVATION		27	-0.17871854	-0.49784258	1.0	0.99930084	1.0	4985	tags=41%, list=30%, signal=58%
KEGG_PHENYLALANINE_METABOLISM	KEGG_PHENYLALANINE_METABOLISM		16	-0.19901098	-0.490559	0.9778271	0.9983661	1.0	4202	tags=25%, list=25%, signal=33%
REACTOME_APC_C_CDC20_MEDIATED_DEGRADATION_OF_MITOTIC_PROTEINS	REACTOME_APC_C_CDC20_MEDIATED_DEGRADATION_OF_MITOTIC_PROTEINS		65	-0.14381316	-0.48613462	1.0	0.99712163	1.0	6686	tags=49%, list=40%, signal=82%
BIOCARTA_SHH_PATHWAY	BIOCARTA_SHH_PATHWAY		15	-0.19484192	-0.4859024	0.9896907	0.9954772	1.0	775	tags=7%, list=5%, signal=7%
