# Supplementary material for: Structure-function analysis of purified proanthocyanidins reveals a role for polymer size in suppressing inflammatory responses
Source: Commun Biol. 2021 Jul 21;4:896. doi: 10.1038/s42003-021-02408-3 (PMC8295316; doi:10.1038/s42003-021-02408-3)
Supplement: Supplementary file 4 — Supplementary Data 1 [file 42003_2021_2408_MOESM4_ESM.zip › GSEA - regulated pathways in macrophages/upregulated by medium PAC compared to control.xls]

NAME	GS<br> follow link to MSigDB	GS DETAILS	SIZE	ES	NES	NOM p-val	FDR q-val	FWER p-val	RANK AT MAX	LEADING EDGE
REACTOME_TRANSFERRIN_ENDOCYTOSIS_AND_RECYCLING	REACTOME_TRANSFERRIN_ENDOCYTOSIS_AND_RECYCLING	Details ...	24	-0.70760596	-2.003938	0.0	0.017246544	0.017	2977	tags=63%, list=18%, signal=76%
BIOCARTA_ERYTH_PATHWAY	BIOCARTA_ERYTH_PATHWAY	Details ...	15	-0.7454865	-1.8465203	0.0	0.19137286	0.327	3094	tags=60%, list=18%, signal=74%
REACTOME_INSULIN_RECEPTOR_RECYCLING	REACTOME_INSULIN_RECEPTOR_RECYCLING	Details ...	22	-0.65731233	-1.7931192	0.004846527	0.27647653	0.58	2767	tags=55%, list=17%, signal=65%
REACTOME_LATENT_INFECTION_OF_HOMO_SAPIENS_WITH_MYCOBACTERIUM_TUBERCULOSIS	REACTOME_LATENT_INFECTION_OF_HOMO_SAPIENS_WITH_MYCOBACTERIUM_TUBERCULOSIS	Details ...	30	-0.6122466	-1.7532319	0.0	0.34932047	0.767	3385	tags=53%, list=20%, signal=67%
PID_GMCSF_PATHWAY	PID_GMCSF_PATHWAY	Details ...	36	-0.577627	-1.7463619	0.0031201248	0.30414987	0.803	840	tags=19%, list=5%, signal=20%
REACTOME_IRON_UPTAKE_AND_TRANSPORT	REACTOME_IRON_UPTAKE_AND_TRANSPORT	Details ...	35	-0.5836412	-1.7302245	0.004761905	0.3094067	0.858	2977	tags=54%, list=18%, signal=66%
REACTOME_OLFACTORY_SIGNALING_PATHWAY	REACTOME_OLFACTORY_SIGNALING_PATHWAY	Details ...	170	-0.44590408	-1.7141128	0.0	0.31584895	0.896	4174	tags=49%, list=25%, signal=65%
KEGG_LYSOSOME	KEGG_LYSOSOME	Details ...	113	-0.46715423	-1.7123064	0.0	0.28242534	0.902	4634	tags=49%, list=28%, signal=67%
NABA_SECRETED_FACTORS	NABA_SECRETED_FACTORS	Details ...	284	-0.41368744	-1.6846594	0.0	0.3408727	0.958	3235	tags=37%, list=19%, signal=45%
REACTOME_O_LINKED_GLYCOSYLATION_OF_MUCINS	REACTOME_O_LINKED_GLYCOSYLATION_OF_MUCINS	Details ...	45	-0.5245908	-1.6826818	0.008012821	0.314338	0.962	3724	tags=44%, list=22%, signal=57%
KEGG_OLFACTORY_TRANSDUCTION	KEGG_OLFACTORY_TRANSDUCTION	Details ...	221	-0.42327315	-1.678872	0.0	0.29735786	0.965	3845	tags=44%, list=23%, signal=57%
PID_HIF1_TFPATHWAY	PID_HIF1_TFPATHWAY	Details ...	65	-0.4925995	-1.6701545	0.0014684288	0.29828355	0.973	3019	tags=34%, list=18%, signal=41%
KEGG_RETINOL_METABOLISM	KEGG_RETINOL_METABOLISM	Details ...	26	-0.5870212	-1.6513779	0.004893964	0.33927214	0.991	2254	tags=42%, list=13%, signal=49%
KEGG_VIBRIO_CHOLERAE_INFECTION	KEGG_VIBRIO_CHOLERAE_INFECTION	Details ...	51	-0.5020604	-1.6469238	0.0031152647	0.33081874	0.993	2897	tags=33%, list=17%, signal=40%
KEGG_O_GLYCAN_BIOSYNTHESIS	KEGG_O_GLYCAN_BIOSYNTHESIS	Details ...	25	-0.5795047	-1.6401627	0.017857144	0.3310287	0.996	1160	tags=28%, list=7%, signal=30%
REACTOME_KERATAN_SULFATE_BIOSYNTHESIS	REACTOME_KERATAN_SULFATE_BIOSYNTHESIS	Details ...	23	-0.58364815	-1.6316562	0.0065252855	0.34154987	0.998	3181	tags=39%, list=19%, signal=48%
PID_IL3_PATHWAY	PID_IL3_PATHWAY	Details ...	26	-0.5775786	-1.6292963	0.011254019	0.32849252	0.999	840	tags=19%, list=5%, signal=20%
REACTOME_KERATAN_SULFATE_KERATIN_METABOLISM	REACTOME_KERATAN_SULFATE_KERATIN_METABOLISM	Details ...	26	-0.57153547	-1.6284435	0.020408163	0.31324866	0.999	3181	tags=38%, list=19%, signal=47%
BIOCARTA_CCR5_PATHWAY	BIOCARTA_CCR5_PATHWAY	Details ...	17	-0.6217069	-1.5952018	0.018867925	0.4129149	1.0	1302	tags=29%, list=8%, signal=32%
KEGG_SPHINGOLIPID_METABOLISM	KEGG_SPHINGOLIPID_METABOLISM	Details ...	38	-0.5201397	-1.5938265	0.017460318	0.39795595	1.0	4391	tags=53%, list=26%, signal=71%
REACTOME_TRANSMEMBRANE_TRANSPORT_OF_SMALL_MOLECULES	REACTOME_TRANSMEMBRANE_TRANSPORT_OF_SMALL_MOLECULES		391	-0.3812369	-1.5899129	0.0	0.39372402	1.0	4197	tags=39%, list=25%, signal=51%
KEGG_EPITHELIAL_CELL_SIGNALING_IN_HELICOBACTER_PYLORI_INFECTION	KEGG_EPITHELIAL_CELL_SIGNALING_IN_HELICOBACTER_PYLORI_INFECTION		65	-0.467056	-1.5671802	0.016691957	0.46356305	1.0	2312	tags=28%, list=14%, signal=32%
REACTOME_SIGNALING_BY_INSULIN_RECEPTOR	REACTOME_SIGNALING_BY_INSULIN_RECEPTOR		104	-0.42466992	-1.5631958	0.0028818443	0.45849824	1.0	2312	tags=21%, list=14%, signal=24%
REACTOME_GPCR_LIGAND_BINDING	REACTOME_GPCR_LIGAND_BINDING		351	-0.37844378	-1.5604604	0.0	0.4510395	1.0	3785	tags=40%, list=23%, signal=51%
KEGG_DORSO_VENTRAL_AXIS_FORMATION	KEGG_DORSO_VENTRAL_AXIS_FORMATION		22	-0.57733303	-1.5597883	0.029654035	0.4356669	1.0	1922	tags=32%, list=11%, signal=36%
BIOCARTA_IL1R_PATHWAY	BIOCARTA_IL1R_PATHWAY		32	-0.52740085	-1.5577251	0.020933978	0.426799	1.0	3237	tags=41%, list=19%, signal=50%
REACTOME_PROSTACYCLIN_SIGNALLING_THROUGH_PROSTACYCLIN_RECEPTOR	REACTOME_PROSTACYCLIN_SIGNALLING_THROUGH_PROSTACYCLIN_RECEPTOR		19	-0.5801258	-1.5553796	0.018518519	0.41956577	1.0	1776	tags=32%, list=11%, signal=35%
REACTOME_TERMINATION_OF_O_GLYCAN_BIOSYNTHESIS	REACTOME_TERMINATION_OF_O_GLYCAN_BIOSYNTHESIS		16	-0.6062397	-1.5508146	0.0461285	0.4221851	1.0	3696	tags=50%, list=22%, signal=64%
REACTOME_G_PROTEIN_ACTIVATION	REACTOME_G_PROTEIN_ACTIVATION		27	-0.54158175	-1.5461292	0.023450587	0.4260879	1.0	3649	tags=44%, list=22%, signal=57%
KEGG_JAK_STAT_SIGNALING_PATHWAY	KEGG_JAK_STAT_SIGNALING_PATHWAY		131	-0.4100405	-1.5421774	0.0013227513	0.42646247	1.0	2553	tags=24%, list=15%, signal=28%
REACTOME_DEGRADATION_OF_THE_EXTRACELLULAR_MATRIX	REACTOME_DEGRADATION_OF_THE_EXTRACELLULAR_MATRIX		22	-0.5638277	-1.539015	0.023608768	0.4240677	1.0	2209	tags=41%, list=13%, signal=47%
REACTOME_ZINC_TRANSPORTERS	REACTOME_ZINC_TRANSPORTERS		15	-0.6212141	-1.5325022	0.03362832	0.43438324	1.0	3501	tags=53%, list=21%, signal=67%
ST_TUMOR_NECROSIS_FACTOR_PATHWAY	ST_TUMOR_NECROSIS_FACTOR_PATHWAY		29	-0.52712876	-1.520027	0.02354788	0.4687788	1.0	2038	tags=24%, list=12%, signal=27%
REACTOME_NITRIC_OXIDE_STIMULATES_GUANYLATE_CYCLASE	REACTOME_NITRIC_OXIDE_STIMULATES_GUANYLATE_CYCLASE		25	-0.53227717	-1.519973	0.026755853	0.45519012	1.0	3319	tags=44%, list=20%, signal=55%
KEGG_HEMATOPOIETIC_CELL_LINEAGE	KEGG_HEMATOPOIETIC_CELL_LINEAGE		75	-0.4307318	-1.5122665	0.009118541	0.47121182	1.0	3237	tags=36%, list=19%, signal=44%
REACTOME_CLASS_A1_RHODOPSIN_LIKE_RECEPTORS	REACTOME_CLASS_A1_RHODOPSIN_LIKE_RECEPTORS		254	-0.37679026	-1.5115474	0.0	0.46082518	1.0	3785	tags=42%, list=23%, signal=54%
REACTOME_GLYCOSAMINOGLYCAN_METABOLISM	REACTOME_GLYCOSAMINOGLYCAN_METABOLISM		103	-0.40634638	-1.4953033	0.0028449502	0.5088439	1.0	3899	tags=36%, list=23%, signal=47%
PID_PI3K_PLC_TRK_PATHWAY	PID_PI3K_PLC_TRK_PATHWAY		36	-0.487259	-1.4829712	0.027070064	0.54626226	1.0	727	tags=14%, list=4%, signal=14%
PID_ATF2_PATHWAY	PID_ATF2_PATHWAY		57	-0.44894093	-1.4793233	0.019637462	0.5478453	1.0	1124	tags=18%, list=7%, signal=19%
REACTOME_NEURONAL_SYSTEM	REACTOME_NEURONAL_SYSTEM		271	-0.3658372	-1.4748127	0.0037406483	0.5521928	1.0	3920	tags=35%, list=23%, signal=45%
NABA_ECM_REGULATORS	NABA_ECM_REGULATORS		207	-0.37217686	-1.4737109	0.005148005	0.5429638	1.0	2704	tags=27%, list=16%, signal=31%
REACTOME_ADP_SIGNALLING_THROUGH_P2RY12	REACTOME_ADP_SIGNALLING_THROUGH_P2RY12		21	-0.5400851	-1.46998	0.045234248	0.5457256	1.0	1845	tags=29%, list=11%, signal=32%
REACTOME_GLUCAGON_SIGNALING_IN_METABOLIC_REGULATION	REACTOME_GLUCAGON_SIGNALING_IN_METABOLIC_REGULATION		32	-0.49575284	-1.4692758	0.033280507	0.53597784	1.0	1971	tags=28%, list=12%, signal=32%
REACTOME_NEUROTRANSMITTER_RECEPTOR_BINDING_AND_DOWNSTREAM_TRANSMISSION_IN_THE_POSTSYNAPTIC_CELL	REACTOME_NEUROTRANSMITTER_RECEPTOR_BINDING_AND_DOWNSTREAM_TRANSMISSION_IN_THE_POSTSYNAPTIC_CELL		133	-0.3881349	-1.4689829	0.0056338026	0.5248583	1.0	1845	tags=20%, list=11%, signal=23%
REACTOME_HS_GAG_BIOSYNTHESIS	REACTOME_HS_GAG_BIOSYNTHESIS		30	-0.50541604	-1.4651154	0.039408866	0.52892375	1.0	2652	tags=33%, list=16%, signal=40%
REACTOME_TRANSMISSION_ACROSS_CHEMICAL_SYNAPSES	REACTOME_TRANSMISSION_ACROSS_CHEMICAL_SYNAPSES		181	-0.3715969	-1.4572544	0.005167959	0.5495342	1.0	2300	tags=23%, list=14%, signal=26%
REACTOME_CREB_PHOSPHORYLATION_THROUGH_THE_ACTIVATION_OF_RAS	REACTOME_CREB_PHOSPHORYLATION_THROUGH_THE_ACTIVATION_OF_RAS		26	-0.5102719	-1.4557766	0.07035176	0.54340875	1.0	905	tags=15%, list=5%, signal=16%
PID_IL1_PATHWAY	PID_IL1_PATHWAY		34	-0.49257627	-1.4545772	0.03764321	0.53712296	1.0	2114	tags=24%, list=13%, signal=27%
PID_INTEGRIN_A9B1_PATHWAY	PID_INTEGRIN_A9B1_PATHWAY		25	-0.513287	-1.4528786	0.040192924	0.53275764	1.0	1787	tags=28%, list=11%, signal=31%
REACTOME_ACTIVATION_OF_KAINATE_RECEPTORS_UPON_GLUTAMATE_BINDING	REACTOME_ACTIVATION_OF_KAINATE_RECEPTORS_UPON_GLUTAMATE_BINDING		31	-0.49861866	-1.4506589	0.056692913	0.5308969	1.0	1776	tags=26%, list=11%, signal=29%
REACTOME_CLASS_B_2_SECRETIN_FAMILY_RECEPTORS	REACTOME_CLASS_B_2_SECRETIN_FAMILY_RECEPTORS		83	-0.4136736	-1.4492372	0.021459227	0.5259395	1.0	3740	tags=37%, list=22%, signal=48%
REACTOME_ION_TRANSPORT_BY_P_TYPE_ATPASES	REACTOME_ION_TRANSPORT_BY_P_TYPE_ATPASES		33	-0.48592952	-1.44372	0.047169812	0.53715813	1.0	3428	tags=36%, list=20%, signal=46%
PID_SYNDECAN_4_PATHWAY	PID_SYNDECAN_4_PATHWAY		32	-0.4847705	-1.4418375	0.04477612	0.53420466	1.0	3269	tags=41%, list=20%, signal=50%
REACTOME_TRANSPORT_OF_VITAMINS_NUCLEOSIDES_AND_RELATED_MOLECULES	REACTOME_TRANSPORT_OF_VITAMINS_NUCLEOSIDES_AND_RELATED_MOLECULES		29	-0.50051737	-1.4410996	0.054145515	0.52678466	1.0	4143	tags=38%, list=25%, signal=50%
BIOCARTA_NFKB_PATHWAY	BIOCARTA_NFKB_PATHWAY		23	-0.5224868	-1.4402417	0.060457516	0.5207031	1.0	1766	tags=22%, list=11%, signal=24%
REACTOME_G_BETA_GAMMA_SIGNALLING_THROUGH_PI3KGAMMA	REACTOME_G_BETA_GAMMA_SIGNALLING_THROUGH_PI3KGAMMA		25	-0.51155484	-1.439296	0.05564924	0.51489836	1.0	1776	tags=24%, list=11%, signal=27%
PID_IL6_7_PATHWAY	PID_IL6_7_PATHWAY		47	-0.44693175	-1.4384016	0.03949447	0.5091947	1.0	714	tags=15%, list=4%, signal=16%
WNT_SIGNALING	WNT_SIGNALING		88	-0.40420857	-1.4299862	0.021459227	0.52961576	1.0	2635	tags=23%, list=16%, signal=27%
BIOCARTA_INFLAM_PATHWAY	BIOCARTA_INFLAM_PATHWAY		25	-0.51644886	-1.4293476	0.0591133	0.52327573	1.0	3094	tags=48%, list=18%, signal=59%
REACTOME_GLYCOSPHINGOLIPID_METABOLISM	REACTOME_GLYCOSPHINGOLIPID_METABOLISM		31	-0.48298466	-1.4281623	0.064891845	0.51883537	1.0	3995	tags=52%, list=24%, signal=68%
REACTOME_AMINO_ACID_TRANSPORT_ACROSS_THE_PLASMA_MEMBRANE	REACTOME_AMINO_ACID_TRANSPORT_ACROSS_THE_PLASMA_MEMBRANE		31	-0.48680317	-1.4257996	0.074074075	0.5183042	1.0	2333	tags=26%, list=14%, signal=30%
REACTOME_SIGNALING_BY_ILS	REACTOME_SIGNALING_BY_ILS		104	-0.39516762	-1.4254624	0.011577424	0.51143336	1.0	2167	tags=16%, list=13%, signal=19%
REACTOME_TRANSPORT_OF_GLUCOSE_AND_OTHER_SUGARS_BILE_SALTS_AND_ORGANIC_ACIDS_METAL_IONS_AND_AMINE_COMPOUNDS	REACTOME_TRANSPORT_OF_GLUCOSE_AND_OTHER_SUGARS_BILE_SALTS_AND_ORGANIC_ACIDS_METAL_IONS_AND_AMINE_COMPOUNDS		84	-0.40224856	-1.4248909	0.026431719	0.50542426	1.0	4609	tags=54%, list=28%, signal=74%
REACTOME_UNBLOCKING_OF_NMDA_RECEPTOR_GLUTAMATE_BINDING_AND_ACTIVATION	REACTOME_UNBLOCKING_OF_NMDA_RECEPTOR_GLUTAMATE_BINDING_AND_ACTIVATION		15	-0.564309	-1.4219315	0.0921273	0.5084395	1.0	1084	tags=33%, list=6%, signal=36%
REACTOME_SLC_MEDIATED_TRANSMEMBRANE_TRANSPORT	REACTOME_SLC_MEDIATED_TRANSMEMBRANE_TRANSPORT		228	-0.35450888	-1.4167731	0.0050251256	0.52039266	1.0	4185	tags=37%, list=25%, signal=49%
REACTOME_ION_CHANNEL_TRANSPORT	REACTOME_ION_CHANNEL_TRANSPORT		53	-0.43035975	-1.4133179	0.038880248	0.5254272	1.0	3428	tags=36%, list=20%, signal=45%
PID_TRAIL_PATHWAY	PID_TRAIL_PATHWAY		23	-0.5085055	-1.4103974	0.06557377	0.5288153	1.0	2403	tags=17%, list=14%, signal=20%
PID_ECADHERIN_KERATINOCYTE_PATHWAY	PID_ECADHERIN_KERATINOCYTE_PATHWAY		20	-0.52398676	-1.4094201	0.06965174	0.5245739	1.0	2598	tags=25%, list=16%, signal=30%
REACTOME_ACTIVATION_OF_NMDA_RECEPTOR_UPON_GLUTAMATE_BINDING_AND_POSTSYNAPTIC_EVENTS	REACTOME_ACTIVATION_OF_NMDA_RECEPTOR_UPON_GLUTAMATE_BINDING_AND_POSTSYNAPTIC_EVENTS		36	-0.46186128	-1.4019525	0.070032574	0.54599845	1.0	1746	tags=22%, list=10%, signal=25%
REACTOME_GPVI_MEDIATED_ACTIVATION_CASCADE	REACTOME_GPVI_MEDIATED_ACTIVATION_CASCADE		31	-0.47844717	-1.4008938	0.06677525	0.54233855	1.0	2167	tags=19%, list=13%, signal=22%
BIOCARTA_RELA_PATHWAY	BIOCARTA_RELA_PATHWAY		16	-0.54938793	-1.3985481	0.097972974	0.5437662	1.0	1766	tags=19%, list=11%, signal=21%
KEGG_TYPE_II_DIABETES_MELLITUS	KEGG_TYPE_II_DIABETES_MELLITUS		46	-0.43531296	-1.3962201	0.053882726	0.54538	1.0	2293	tags=24%, list=14%, signal=28%
REACTOME_NUCLEAR_RECEPTOR_TRANSCRIPTION_PATHWAY	REACTOME_NUCLEAR_RECEPTOR_TRANSCRIPTION_PATHWAY		47	-0.4319058	-1.3930565	0.0681458	0.54932696	1.0	2144	tags=32%, list=13%, signal=36%
REACTOME_YAP1_AND_WWTR1_TAZ_STIMULATED_GENE_EXPRESSION	REACTOME_YAP1_AND_WWTR1_TAZ_STIMULATED_GENE_EXPRESSION		23	-0.51130915	-1.390317	0.08768971	0.5519106	1.0	4305	tags=52%, list=26%, signal=70%
KEGG_GLYCOLYSIS_GLUCONEOGENESIS	KEGG_GLYCOLYSIS_GLUCONEOGENESIS		54	-0.42057544	-1.389437	0.04347826	0.5480569	1.0	5032	tags=41%, list=30%, signal=58%
BIOCARTA_IL2RB_PATHWAY	BIOCARTA_IL2RB_PATHWAY		37	-0.4598968	-1.3874437	0.06603774	0.5486291	1.0	851	tags=14%, list=5%, signal=14%
REACTOME_FORMATION_OF_TUBULIN_FOLDING_INTERMEDIATES_BY_CCT_TRIC	REACTOME_FORMATION_OF_TUBULIN_FOLDING_INTERMEDIATES_BY_CCT_TRIC		18	-0.5281969	-1.3859112	0.08940397	0.5470676	1.0	5599	tags=50%, list=33%, signal=75%
REACTOME_SIGNAL_AMPLIFICATION	REACTOME_SIGNAL_AMPLIFICATION		31	-0.4704472	-1.3852942	0.06603774	0.54219615	1.0	2436	tags=32%, list=15%, signal=38%
PID_S1P_META_PATHWAY	PID_S1P_META_PATHWAY		21	-0.5023023	-1.3845052	0.09235669	0.5381058	1.0	4365	tags=57%, list=26%, signal=77%
BIOCARTA_NKT_PATHWAY	BIOCARTA_NKT_PATHWAY		29	-0.47609374	-1.3839654	0.07680251	0.533276	1.0	1381	tags=24%, list=8%, signal=26%
KEGG_NEUROTROPHIN_SIGNALING_PATHWAY	KEGG_NEUROTROPHIN_SIGNALING_PATHWAY		125	-0.3734043	-1.3753947	0.021390375	0.5588093	1.0	1316	tags=12%, list=8%, signal=13%
PID_IL23_PATHWAY	PID_IL23_PATHWAY		36	-0.4567405	-1.3739802	0.07055215	0.5570218	1.0	1734	tags=28%, list=10%, signal=31%
NABA_ECM_AFFILIATED	NABA_ECM_AFFILIATED		131	-0.36782384	-1.3738002	0.025815217	0.55099744	1.0	2795	tags=30%, list=17%, signal=35%
ST_DIFFERENTIATION_PATHWAY_IN_PC12_CELLS	ST_DIFFERENTIATION_PATHWAY_IN_PC12_CELLS		42	-0.43988353	-1.371456	0.077044025	0.5526563	1.0	4660	tags=31%, list=28%, signal=43%
NABA_PROTEOGLYCANS	NABA_PROTEOGLYCANS		35	-0.4601336	-1.3705109	0.09006211	0.54952645	1.0	2171	tags=34%, list=13%, signal=39%
PID_IL2_PI3K_PATHWAY	PID_IL2_PI3K_PATHWAY		33	-0.4552561	-1.3693676	0.08163265	0.5476998	1.0	4629	tags=30%, list=28%, signal=42%
REACTOME_PLATELET_HOMEOSTASIS	REACTOME_PLATELET_HOMEOSTASIS		76	-0.3955989	-1.3671432	0.052160952	0.54915774	1.0	3319	tags=29%, list=20%, signal=36%
REACTOME_CGMP_EFFECTS	REACTOME_CGMP_EFFECTS		19	-0.51805514	-1.362861	0.10631229	0.55826837	1.0	3319	tags=47%, list=20%, signal=59%
REACTOME_METAL_ION_SLC_TRANSPORTERS	REACTOME_METAL_ION_SLC_TRANSPORTERS		22	-0.50905365	-1.3624046	0.09793814	0.5536806	1.0	3501	tags=55%, list=21%, signal=69%
REACTOME_IL_3_5_AND_GM_CSF_SIGNALING	REACTOME_IL_3_5_AND_GM_CSF_SIGNALING		42	-0.44060335	-1.3602877	0.07919255	0.5551769	1.0	6079	tags=50%, list=36%, signal=78%
REACTOME_POTASSIUM_CHANNELS	REACTOME_POTASSIUM_CHANNELS		97	-0.381632	-1.3589485	0.051319648	0.55402756	1.0	3514	tags=36%, list=21%, signal=45%
REACTOME_G_ALPHA_S_SIGNALLING_EVENTS	REACTOME_G_ALPHA_S_SIGNALLING_EVENTS		117	-0.36752543	-1.3558022	0.0261348	0.55983627	1.0	1991	tags=24%, list=12%, signal=27%
BIOCARTA_TNFR2_PATHWAY	BIOCARTA_TNFR2_PATHWAY		18	-0.51251936	-1.3534254	0.09771987	0.562379	1.0	137	tags=11%, list=1%, signal=11%
KEGG_CYTOKINE_CYTOKINE_RECEPTOR_INTERACTION	KEGG_CYTOKINE_CYTOKINE_RECEPTOR_INTERACTION		216	-0.34329084	-1.353153	0.0111524165	0.5574167	1.0	3277	tags=34%, list=20%, signal=42%
REACTOME_PERK_REGULATED_GENE_EXPRESSION	REACTOME_PERK_REGULATED_GENE_EXPRESSION		25	-0.48280427	-1.3504361	0.10603589	0.560981	1.0	1851	tags=16%, list=11%, signal=18%
BIOCARTA_PML_PATHWAY	BIOCARTA_PML_PATHWAY		17	-0.52420014	-1.3424778	0.12435233	0.58334625	1.0	1325	tags=24%, list=8%, signal=26%
KEGG_TASTE_TRANSDUCTION	KEGG_TASTE_TRANSDUCTION		37	-0.44126466	-1.3413064	0.10670732	0.58166707	1.0	2801	tags=38%, list=17%, signal=45%
REACTOME_G_PROTEIN_BETA_GAMMA_SIGNALLING	REACTOME_G_PROTEIN_BETA_GAMMA_SIGNALLING		28	-0.45335025	-1.3378088	0.09819967	0.5886346	1.0	1776	tags=21%, list=11%, signal=24%
REACTOME_POST_NMDA_RECEPTOR_ACTIVATION_EVENTS	REACTOME_POST_NMDA_RECEPTOR_ACTIVATION_EVENTS		32	-0.45366576	-1.3367236	0.11382114	0.58653116	1.0	905	tags=16%, list=5%, signal=16%
REACTOME_CHEMOKINE_RECEPTORS_BIND_CHEMOKINES	REACTOME_CHEMOKINE_RECEPTORS_BIND_CHEMOKINES		40	-0.43311405	-1.3347296	0.08399366	0.5880023	1.0	1381	tags=30%, list=8%, signal=33%
REACTOME_GABA_SYNTHESIS_RELEASE_REUPTAKE_AND_DEGRADATION	REACTOME_GABA_SYNTHESIS_RELEASE_REUPTAKE_AND_DEGRADATION		16	-0.5411089	-1.3344902	0.13322091	0.5830381	1.0	4465	tags=44%, list=27%, signal=60%
REACTOME_AMINE_LIGAND_BINDING_RECEPTORS	REACTOME_AMINE_LIGAND_BINDING_RECEPTORS		36	-0.4372217	-1.3323729	0.09807074	0.5855244	1.0	3972	tags=50%, list=24%, signal=65%
REACTOME_METABOLISM_OF_CARBOHYDRATES	REACTOME_METABOLISM_OF_CARBOHYDRATES		220	-0.33324227	-1.3290168	0.024327785	0.59167254	1.0	4187	tags=27%, list=25%, signal=36%
PID_IL2_STAT5_PATHWAY	PID_IL2_STAT5_PATHWAY		29	-0.45596507	-1.3285066	0.093397744	0.58786	1.0	1500	tags=14%, list=9%, signal=15%
REACTOME_CREB_PHOSPHORYLATION_THROUGH_THE_ACTIVATION_OF_CAMKII	REACTOME_CREB_PHOSPHORYLATION_THROUGH_THE_ACTIVATION_OF_CAMKII		15	-0.52339464	-1.3277235	0.14213198	0.5850306	1.0	905	tags=20%, list=5%, signal=21%
REACTOME_ACTIVATION_OF_GENES_BY_ATF4	REACTOME_ACTIVATION_OF_GENES_BY_ATF4		22	-0.4948307	-1.3198671	0.118644066	0.6084566	1.0	1851	tags=18%, list=11%, signal=20%
REACTOME_HEPARAN_SULFATE_HEPARIN_HS_GAG_METABOLISM	REACTOME_HEPARAN_SULFATE_HEPARIN_HS_GAG_METABOLISM		50	-0.40900835	-1.3179972	0.092063494	0.60959107	1.0	2704	tags=28%, list=16%, signal=33%
PID_AJDISS_2PATHWAY	PID_AJDISS_2PATHWAY		48	-0.40322703	-1.315358	0.09448819	0.61352414	1.0	4365	tags=42%, list=26%, signal=56%
PID_BETA_CATENIN_DEG_PATHWAY	PID_BETA_CATENIN_DEG_PATHWAY		18	-0.508106	-1.3152194	0.1322314	0.60837346	1.0	2598	tags=22%, list=16%, signal=26%
REACTOME_GLUCONEOGENESIS	REACTOME_GLUCONEOGENESIS		30	-0.44883773	-1.3148873	0.11803278	0.6043527	1.0	2781	tags=17%, list=17%, signal=20%
REACTOME_NETRIN1_SIGNALING	REACTOME_NETRIN1_SIGNALING		37	-0.4329485	-1.3147789	0.10443038	0.5993545	1.0	3512	tags=38%, list=21%, signal=48%
REACTOME_PEPTIDE_LIGAND_BINDING_RECEPTORS	REACTOME_PEPTIDE_LIGAND_BINDING_RECEPTORS		152	-0.34597033	-1.313952	0.041436464	0.5969026	1.0	2877	tags=32%, list=17%, signal=38%
REACTOME_AMINO_ACID_AND_OLIGOPEPTIDE_SLC_TRANSPORTERS	REACTOME_AMINO_ACID_AND_OLIGOPEPTIDE_SLC_TRANSPORTERS		49	-0.4078303	-1.3123859	0.08661418	0.5973121	1.0	3913	tags=39%, list=23%, signal=50%
REACTOME_GLUCAGON_TYPE_LIGAND_RECEPTORS	REACTOME_GLUCAGON_TYPE_LIGAND_RECEPTORS		33	-0.43863896	-1.3117605	0.11782946	0.59429264	1.0	3649	tags=42%, list=22%, signal=54%
REACTOME_G_ALPHA_I_SIGNALLING_EVENTS	REACTOME_G_ALPHA_I_SIGNALLING_EVENTS		167	-0.33806053	-1.309842	0.03911343	0.5955739	1.0	3793	tags=40%, list=23%, signal=51%
REACTOME_ADP_SIGNALLING_THROUGH_P2RY1	REACTOME_ADP_SIGNALLING_THROUGH_P2RY1		25	-0.467716	-1.3058662	0.14026402	0.6042265	1.0	2436	tags=32%, list=15%, signal=37%
PID_INTEGRIN5_PATHWAY	PID_INTEGRIN5_PATHWAY		17	-0.49876022	-1.3023528	0.14653784	0.6118086	1.0	1787	tags=35%, list=11%, signal=39%
REACTOME_CYTOKINE_SIGNALING_IN_IMMUNE_SYSTEM	REACTOME_CYTOKINE_SIGNALING_IN_IMMUNE_SYSTEM		219	-0.3278176	-1.3015593	0.03070761	0.60932064	1.0	2167	tags=13%, list=13%, signal=14%
PID_FGF_PATHWAY	PID_FGF_PATHWAY		55	-0.3998077	-1.3002583	0.0949464	0.6086806	1.0	1906	tags=20%, list=11%, signal=22%
REACTOME_INTRINSIC_PATHWAY	REACTOME_INTRINSIC_PATHWAY		15	-0.5269517	-1.2991707	0.15505226	0.6073049	1.0	3023	tags=40%, list=18%, signal=49%
KEGG_NEUROACTIVE_LIGAND_RECEPTOR_INTERACTION	KEGG_NEUROACTIVE_LIGAND_RECEPTOR_INTERACTION		255	-0.3237865	-1.2987891	0.03256936	0.60352564	1.0	3732	tags=35%, list=22%, signal=45%
BIOCARTA_MTA3_PATHWAY	BIOCARTA_MTA3_PATHWAY		16	-0.51484066	-1.2969327	0.16068377	0.6050632	1.0	3059	tags=38%, list=18%, signal=46%
KEGG_METABOLISM_OF_XENOBIOTICS_BY_CYTOCHROME_P450	KEGG_METABOLISM_OF_XENOBIOTICS_BY_CYTOCHROME_P450		25	-0.45614555	-1.2968915	0.15075377	0.6002541	1.0	2428	tags=36%, list=14%, signal=42%
REACTOME_SYNTHESIS_SECRETION_AND_INACTIVATION_OF_GLP1	REACTOME_SYNTHESIS_SECRETION_AND_INACTIVATION_OF_GLP1		17	-0.5008683	-1.2954814	0.15462185	0.6004386	1.0	3875	tags=53%, list=23%, signal=69%
KEGG_AMINO_SUGAR_AND_NUCLEOTIDE_SUGAR_METABOLISM	KEGG_AMINO_SUGAR_AND_NUCLEOTIDE_SUGAR_METABOLISM		44	-0.41123456	-1.2942952	0.11872146	0.59991765	1.0	474	tags=9%, list=3%, signal=9%
REACTOME_NEF_MEDIATES_DOWN_MODULATION_OF_CELL_SURFACE_RECEPTORS_BY_RECRUITING_THEM_TO_CLATHRIN_ADAPTERS	REACTOME_NEF_MEDIATES_DOWN_MODULATION_OF_CELL_SURFACE_RECEPTORS_BY_RECRUITING_THEM_TO_CLATHRIN_ADAPTERS		19	-0.49324027	-1.291677	0.1388889	0.60469216	1.0	1948	tags=16%, list=12%, signal=18%
REACTOME_G_BETA_GAMMA_SIGNALLING_THROUGH_PLC_BETA	REACTOME_G_BETA_GAMMA_SIGNALLING_THROUGH_PLC_BETA		20	-0.47810414	-1.2900609	0.16557378	0.6056811	1.0	1776	tags=25%, list=11%, signal=28%
SA_B_CELL_RECEPTOR_COMPLEXES	SA_B_CELL_RECEPTOR_COMPLEXES		24	-0.4551356	-1.2859777	0.1356784	0.6154518	1.0	989	tags=17%, list=6%, signal=18%
BIOCARTA_IL10_PATHWAY	BIOCARTA_IL10_PATHWAY		17	-0.4961166	-1.2834971	0.1577061	0.61972266	1.0	1811	tags=29%, list=11%, signal=33%
REACTOME_GABA_RECEPTOR_ACTIVATION	REACTOME_GABA_RECEPTOR_ACTIVATION		52	-0.39660254	-1.2798847	0.11111111	0.6281585	1.0	1845	tags=23%, list=11%, signal=26%
BIOCARTA_IL7_PATHWAY	BIOCARTA_IL7_PATHWAY		16	-0.49940944	-1.2750552	0.16783217	0.6402395	1.0	8	tags=6%, list=0%, signal=6%
KEGG_BASAL_CELL_CARCINOMA	KEGG_BASAL_CELL_CARCINOMA		55	-0.38460815	-1.2730476	0.10550459	0.6426996	1.0	4571	tags=42%, list=27%, signal=57%
KEGG_GRAFT_VERSUS_HOST_DISEASE	KEGG_GRAFT_VERSUS_HOST_DISEASE		19	-0.48373744	-1.2715964	0.17021276	0.643022	1.0	1734	tags=37%, list=10%, signal=41%
PID_WNT_SIGNALING_PATHWAY	PID_WNT_SIGNALING_PATHWAY		28	-0.4398542	-1.2701567	0.14968152	0.64374614	1.0	2618	tags=32%, list=16%, signal=38%
REACTOME_RIP_MEDIATED_NFKB_ACTIVATION_VIA_DAI	REACTOME_RIP_MEDIATED_NFKB_ACTIVATION_VIA_DAI		16	-0.50900763	-1.2698185	0.19097222	0.6401249	1.0	2138	tags=25%, list=13%, signal=29%
REACTOME_INCRETIN_SYNTHESIS_SECRETION_AND_INACTIVATION	REACTOME_INCRETIN_SYNTHESIS_SECRETION_AND_INACTIVATION		20	-0.47688842	-1.2650067	0.18307427	0.65263397	1.0	3875	tags=50%, list=23%, signal=65%
REACTOME_SPHINGOLIPID_METABOLISM	REACTOME_SPHINGOLIPID_METABOLISM		61	-0.37260392	-1.2621243	0.12575758	0.6583909	1.0	4191	tags=41%, list=25%, signal=54%
ST_GA12_PATHWAY	ST_GA12_PATHWAY		23	-0.4527856	-1.2589576	0.17495711	0.66481096	1.0	1559	tags=26%, list=9%, signal=29%
REACTOME_IL1_SIGNALING	REACTOME_IL1_SIGNALING		38	-0.40853408	-1.258848	0.14683153	0.660411	1.0	4510	tags=39%, list=27%, signal=54%
REACTOME_THROMBOXANE_SIGNALLING_THROUGH_TP_RECEPTOR	REACTOME_THROMBOXANE_SIGNALLING_THROUGH_TP_RECEPTOR		23	-0.45844528	-1.2588111	0.17162873	0.65591556	1.0	2436	tags=30%, list=15%, signal=36%
BIOCARTA_HSP27_PATHWAY	BIOCARTA_HSP27_PATHWAY		15	-0.504183	-1.2575158	0.18544194	0.65581	1.0	1748	tags=27%, list=10%, signal=30%
BIOCARTA_BARRESTIN_SRC_PATHWAY	BIOCARTA_BARRESTIN_SRC_PATHWAY		15	-0.50012314	-1.2542666	0.19601329	0.6626024	1.0	5899	tags=53%, list=35%, signal=82%
BIOCARTA_ARAP_PATHWAY	BIOCARTA_ARAP_PATHWAY		17	-0.4858587	-1.2533478	0.17789292	0.6612048	1.0	2966	tags=24%, list=18%, signal=29%
PID_AP1_PATHWAY	PID_AP1_PATHWAY		68	-0.3645504	-1.2531426	0.12593703	0.6572089	1.0	1097	tags=16%, list=7%, signal=17%
REACTOME_SIGNALLING_TO_RAS	REACTOME_SIGNALLING_TO_RAS		27	-0.4355341	-1.2521505	0.16861436	0.6562668	1.0	1116	tags=15%, list=7%, signal=16%
KEGG_TOLL_LIKE_RECEPTOR_SIGNALING_PATHWAY	KEGG_TOLL_LIKE_RECEPTOR_SIGNALING_PATHWAY		88	-0.34813663	-1.2516499	0.105337076	0.6536724	1.0	2553	tags=22%, list=15%, signal=25%
KEGG_AMYOTROPHIC_LATERAL_SCLEROSIS_ALS	KEGG_AMYOTROPHIC_LATERAL_SCLEROSIS_ALS		52	-0.38400626	-1.2511252	0.1421875	0.6511609	1.0	2114	tags=23%, list=13%, signal=26%
PID_FRA_PATHWAY	PID_FRA_PATHWAY		36	-0.4131013	-1.250305	0.168	0.64965326	1.0	1357	tags=25%, list=8%, signal=27%
KEGG_GLYCOSAMINOGLYCAN_BIOSYNTHESIS_HEPARAN_SULFATE	KEGG_GLYCOSAMINOGLYCAN_BIOSYNTHESIS_HEPARAN_SULFATE		26	-0.44230223	-1.2493266	0.1910299	0.64871436	1.0	2068	tags=27%, list=12%, signal=31%
KEGG_CALCIUM_SIGNALING_PATHWAY	KEGG_CALCIUM_SIGNALING_PATHWAY		173	-0.32035112	-1.2473664	0.07579787	0.65110904	1.0	3240	tags=27%, list=19%, signal=33%
KEGG_RENAL_CELL_CARCINOMA	KEGG_RENAL_CELL_CARCINOMA		70	-0.36542648	-1.2461585	0.13122173	0.6511034	1.0	4175	tags=27%, list=25%, signal=36%
REACTOME_IL_2_SIGNALING	REACTOME_IL_2_SIGNALING		40	-0.3985603	-1.2448552	0.15813954	0.65121937	1.0	6079	tags=52%, list=36%, signal=82%
REACTOME_G_ALPHA_Q_SIGNALLING_EVENTS	REACTOME_G_ALPHA_Q_SIGNALLING_EVENTS		167	-0.319011	-1.2441022	0.08201058	0.64968634	1.0	3909	tags=32%, list=23%, signal=42%
KEGG_GLYCOSAMINOGLYCAN_DEGRADATION	KEGG_GLYCOSAMINOGLYCAN_DEGRADATION		17	-0.49265113	-1.2438391	0.2003367	0.64632064	1.0	4390	tags=53%, list=26%, signal=72%
BIOCARTA_DC_PATHWAY	BIOCARTA_DC_PATHWAY		21	-0.46267593	-1.2433388	0.20068027	0.6438516	1.0	968	tags=24%, list=6%, signal=25%
REACTOME_FORMATION_OF_FIBRIN_CLOT_CLOTTING_CASCADE	REACTOME_FORMATION_OF_FIBRIN_CLOT_CLOTTING_CASCADE		28	-0.42511258	-1.2433083	0.15227629	0.6398408	1.0	3023	tags=36%, list=18%, signal=44%
REACTOME_PTM_GAMMA_CARBOXYLATION_HYPUSINE_FORMATION_AND_ARYLSULFATASE_ACTIVATION	REACTOME_PTM_GAMMA_CARBOXYLATION_HYPUSINE_FORMATION_AND_ARYLSULFATASE_ACTIVATION		22	-0.44280806	-1.2420362	0.19614148	0.6400099	1.0	2943	tags=36%, list=18%, signal=44%
KEGG_MELANOGENESIS	KEGG_MELANOGENESIS		97	-0.346003	-1.2369976	0.107402034	0.6527997	1.0	4588	tags=39%, list=27%, signal=54%
REACTOME_REGULATION_OF_INSULIN_SECRETION	REACTOME_REGULATION_OF_INSULIN_SECRETION		87	-0.34692177	-1.2369812	0.11901306	0.6487419	1.0	4474	tags=40%, list=27%, signal=55%
REACTOME_HEMOSTASIS	REACTOME_HEMOSTASIS		412	-0.29689828	-1.2368249	0.03657143	0.64524305	1.0	3245	tags=23%, list=19%, signal=28%
PID_FAS_PATHWAY	PID_FAS_PATHWAY		37	-0.40712664	-1.2366499	0.19386107	0.6417886	1.0	2691	tags=24%, list=16%, signal=29%
REACTOME_NEUROTRANSMITTER_RELEASE_CYCLE	REACTOME_NEUROTRANSMITTER_RELEASE_CYCLE		33	-0.4118257	-1.2359657	0.16692914	0.6401905	1.0	3913	tags=42%, list=23%, signal=55%
REACTOME_RAS_ACTIVATION_UOPN_CA2_INFUX_THROUGH_NMDA_RECEPTOR	REACTOME_RAS_ACTIVATION_UOPN_CA2_INFUX_THROUGH_NMDA_RECEPTOR		16	-0.48994732	-1.2350863	0.18561873	0.639455	1.0	905	tags=19%, list=5%, signal=20%
PID_ILK_PATHWAY	PID_ILK_PATHWAY		45	-0.38461265	-1.234328	0.17117117	0.6381502	1.0	2980	tags=18%, list=18%, signal=22%
PID_TNF_PATHWAY	PID_TNF_PATHWAY		46	-0.3903208	-1.2325637	0.17289719	0.6402737	1.0	2412	tags=22%, list=14%, signal=25%
REACTOME_IL_RECEPTOR_SHC_SIGNALING	REACTOME_IL_RECEPTOR_SHC_SIGNALING		26	-0.42696363	-1.231086	0.18398637	0.6414591	1.0	6079	tags=54%, list=36%, signal=84%
REACTOME_TIE2_SIGNALING	REACTOME_TIE2_SIGNALING		17	-0.48240048	-1.229664	0.22354949	0.6425901	1.0	4303	tags=41%, list=26%, signal=55%
REACTOME_POST_TRANSLATIONAL_PROTEIN_MODIFICATION	REACTOME_POST_TRANSLATIONAL_PROTEIN_MODIFICATION		164	-0.31932613	-1.2295029	0.09594595	0.639237	1.0	3724	tags=24%, list=22%, signal=31%
PID_ECADHERIN_NASCENT_AJ_PATHWAY	PID_ECADHERIN_NASCENT_AJ_PATHWAY		39	-0.40623403	-1.2279227	0.16773163	0.6409288	1.0	2598	tags=21%, list=16%, signal=24%
REACTOME_HS_GAG_DEGRADATION	REACTOME_HS_GAG_DEGRADATION		19	-0.4712642	-1.2276338	0.21864407	0.638085	1.0	3664	tags=42%, list=22%, signal=54%
SIG_PIP3_SIGNALING_IN_B_LYMPHOCYTES	SIG_PIP3_SIGNALING_IN_B_LYMPHOCYTES		36	-0.4080774	-1.2243125	0.17829457	0.6458873	1.0	1346	tags=14%, list=8%, signal=15%
PID_CD40_PATHWAY	PID_CD40_PATHWAY		29	-0.42237282	-1.2232579	0.2026578	0.64567006	1.0	2529	tags=21%, list=15%, signal=24%
REACTOME_GASTRIN_CREB_SIGNALLING_PATHWAY_VIA_PKC_AND_MAPK	REACTOME_GASTRIN_CREB_SIGNALLING_PATHWAY_VIA_PKC_AND_MAPK		188	-0.31106797	-1.219607	0.09220779	0.65444225	1.0	2722	tags=21%, list=16%, signal=25%
REACTOME_INHIBITION_OF_INSULIN_SECRETION_BY_ADRENALINE_NORADRENALINE	REACTOME_INHIBITION_OF_INSULIN_SECRETION_BY_ADRENALINE_NORADRENALINE		25	-0.42857793	-1.2157828	0.20508744	0.66404927	1.0	1845	tags=24%, list=11%, signal=27%
KEGG_FC_EPSILON_RI_SIGNALING_PATHWAY	KEGG_FC_EPSILON_RI_SIGNALING_PATHWAY		77	-0.35411248	-1.2155457	0.15164521	0.6611701	1.0	5646	tags=43%, list=34%, signal=64%
REACTOME_ANTIGEN_ACTIVATES_B_CELL_RECEPTOR_LEADING_TO_GENERATION_OF_SECOND_MESSENGERS	REACTOME_ANTIGEN_ACTIVATES_B_CELL_RECEPTOR_LEADING_TO_GENERATION_OF_SECOND_MESSENGERS		29	-0.41509733	-1.2140282	0.19967267	0.6625196	1.0	3383	tags=24%, list=20%, signal=30%
REACTOME_REGULATION_OF_INSULIN_SECRETION_BY_GLUCAGON_LIKE_PEPTIDE1	REACTOME_REGULATION_OF_INSULIN_SECRETION_BY_GLUCAGON_LIKE_PEPTIDE1		41	-0.39294294	-1.2072499	0.19122256	0.6824213	1.0	1971	tags=22%, list=12%, signal=25%
REACTOME_NEGATIVE_REGULATION_OF_FGFR_SIGNALING	REACTOME_NEGATIVE_REGULATION_OF_FGFR_SIGNALING		36	-0.39266267	-1.2022487	0.19648562	0.69585353	1.0	1623	tags=17%, list=10%, signal=18%
REACTOME_THROMBIN_SIGNALLING_THROUGH_PROTEINASE_ACTIVATED_RECEPTORS_PARS	REACTOME_THROMBIN_SIGNALLING_THROUGH_PROTEINASE_ACTIVATED_RECEPTORS_PARS		32	-0.4045541	-1.1974066	0.21169037	0.70859534	1.0	3649	tags=31%, list=22%, signal=40%
REACTOME_PHOSPHOLIPID_METABOLISM	REACTOME_PHOSPHOLIPID_METABOLISM		184	-0.3063947	-1.1969112	0.12907432	0.7064002	1.0	4026	tags=31%, list=24%, signal=40%
REACTOME_LIGAND_GATED_ION_CHANNEL_TRANSPORT	REACTOME_LIGAND_GATED_ION_CHANNEL_TRANSPORT		20	-0.45262772	-1.1950623	0.24827586	0.7091951	1.0	1946	tags=35%, list=12%, signal=40%
PID_S1P_S1P3_PATHWAY	PID_S1P_S1P3_PATHWAY		29	-0.41223657	-1.1942637	0.21008404	0.7081943	1.0	4365	tags=45%, list=26%, signal=61%
REACTOME_PI3K_CASCADE	REACTOME_PI3K_CASCADE		68	-0.3500934	-1.192629	0.17791411	0.7097435	1.0	2185	tags=16%, list=13%, signal=19%
KEGG_TYPE_I_DIABETES_MELLITUS	KEGG_TYPE_I_DIABETES_MELLITUS		27	-0.41482162	-1.1909719	0.21782178	0.7120332	1.0	2569	tags=33%, list=15%, signal=39%
PID_AVB3_OPN_PATHWAY	PID_AVB3_OPN_PATHWAY		31	-0.3940088	-1.1874558	0.21337579	0.72093445	1.0	599	tags=13%, list=4%, signal=13%
BIOCARTA_RAS_PATHWAY	BIOCARTA_RAS_PATHWAY		23	-0.4371657	-1.1866406	0.23003195	0.7199159	1.0	320	tags=9%, list=2%, signal=9%
REACTOME_POST_CHAPERONIN_TUBULIN_FOLDING_PATHWAY	REACTOME_POST_CHAPERONIN_TUBULIN_FOLDING_PATHWAY		16	-0.46893987	-1.183981	0.22866894	0.7253886	1.0	5599	tags=56%, list=33%, signal=84%
PID_SHP2_PATHWAY	PID_SHP2_PATHWAY		57	-0.35458627	-1.1778183	0.22408536	0.74360365	1.0	2376	tags=18%, list=14%, signal=20%
KEGG_APOPTOSIS	KEGG_APOPTOSIS		80	-0.34050182	-1.1777151	0.19627507	0.7400327	1.0	2212	tags=19%, list=13%, signal=21%
REACTOME_THE_ROLE_OF_NEF_IN_HIV1_REPLICATION_AND_DISEASE_PATHOGENESIS	REACTOME_THE_ROLE_OF_NEF_IN_HIV1_REPLICATION_AND_DISEASE_PATHOGENESIS		25	-0.41402876	-1.1753772	0.25931928	0.744422	1.0	1948	tags=12%, list=12%, signal=14%
KEGG_HISTIDINE_METABOLISM	KEGG_HISTIDINE_METABOLISM		27	-0.4075442	-1.1752672	0.23529412	0.7409503	1.0	4918	tags=41%, list=29%, signal=58%
SIG_PIP3_SIGNALING_IN_CARDIAC_MYOCTES	SIG_PIP3_SIGNALING_IN_CARDIAC_MYOCTES		66	-0.3437211	-1.1725543	0.19295558	0.74709654	1.0	2525	tags=17%, list=15%, signal=20%
PID_WNT_NONCANONICAL_PATHWAY	PID_WNT_NONCANONICAL_PATHWAY		32	-0.38817084	-1.1724938	0.247557	0.7434805	1.0	963	tags=13%, list=6%, signal=13%
REACTOME_DEFENSINS	REACTOME_DEFENSINS		23	-0.42336917	-1.1716943	0.25043783	0.74262494	1.0	3320	tags=39%, list=20%, signal=49%
ST_ERK1_ERK2_MAPK_PATHWAY	ST_ERK1_ERK2_MAPK_PATHWAY		32	-0.3929182	-1.1713262	0.23076923	0.7402487	1.0	4468	tags=34%, list=27%, signal=47%
BIOCARTA_ALK_PATHWAY	BIOCARTA_ALK_PATHWAY		37	-0.38637874	-1.1712298	0.2224	0.7368265	1.0	4474	tags=41%, list=27%, signal=55%
KEGG_ARGININE_AND_PROLINE_METABOLISM	KEGG_ARGININE_AND_PROLINE_METABOLISM		49	-0.36454666	-1.1699716	0.23903178	0.73769397	1.0	4991	tags=41%, list=30%, signal=58%
REACTOME_CELL_JUNCTION_ORGANIZATION	REACTOME_CELL_JUNCTION_ORGANIZATION		75	-0.33559465	-1.1678258	0.21929824	0.7419969	1.0	4025	tags=35%, list=24%, signal=45%
BIOCARTA_CYTOKINE_PATHWAY	BIOCARTA_CYTOKINE_PATHWAY		19	-0.4416396	-1.1665342	0.2672131	0.7428632	1.0	2553	tags=37%, list=15%, signal=43%
REACTOME_BOTULINUM_NEUROTOXICITY	REACTOME_BOTULINUM_NEUROTOXICITY		17	-0.4576758	-1.1650898	0.2762063	0.74428064	1.0	1298	tags=24%, list=8%, signal=25%
KEGG_PPAR_SIGNALING_PATHWAY	KEGG_PPAR_SIGNALING_PATHWAY		66	-0.34075272	-1.1644261	0.20444444	0.74286085	1.0	3562	tags=36%, list=21%, signal=46%
REACTOME_GABA_B_RECEPTOR_ACTIVATION	REACTOME_GABA_B_RECEPTOR_ACTIVATION		38	-0.38102138	-1.1634649	0.25117004	0.7426387	1.0	1845	tags=21%, list=11%, signal=24%
REACTOME_PLATELET_ACTIVATION_SIGNALING_AND_AGGREGATION	REACTOME_PLATELET_ACTIVATION_SIGNALING_AND_AGGREGATION		194	-0.29706883	-1.1623654	0.15404041	0.74299306	1.0	3240	tags=25%, list=19%, signal=31%
BIOCARTA_HIF_PATHWAY	BIOCARTA_HIF_PATHWAY		15	-0.46679017	-1.1613523	0.27586207	0.742825	1.0	729	tags=13%, list=4%, signal=14%
REACTOME_VOLTAGE_GATED_POTASSIUM_CHANNELS	REACTOME_VOLTAGE_GATED_POTASSIUM_CHANNELS		43	-0.36659983	-1.160656	0.23765433	0.74154127	1.0	3081	tags=37%, list=18%, signal=45%
PID_P75_NTR_PATHWAY	PID_P75_NTR_PATHWAY		69	-0.34299466	-1.1605039	0.21353383	0.73845387	1.0	2376	tags=16%, list=14%, signal=19%
REACTOME_REGULATION_OF_SIGNALING_BY_CBL	REACTOME_REGULATION_OF_SIGNALING_BY_CBL		18	-0.43267897	-1.1566659	0.27732465	0.74824554	1.0	3161	tags=22%, list=19%, signal=27%
KEGG_RENIN_ANGIOTENSIN_SYSTEM	KEGG_RENIN_ANGIOTENSIN_SYSTEM		17	-0.45192274	-1.1562266	0.2746479	0.74608755	1.0	740	tags=18%, list=4%, signal=18%
REACTOME_UNFOLDED_PROTEIN_RESPONSE	REACTOME_UNFOLDED_PROTEIN_RESPONSE		71	-0.33513385	-1.1561011	0.20238096	0.7429764	1.0	3017	tags=18%, list=18%, signal=22%
REACTOME_INTERFERON_ALPHA_BETA_SIGNALING	REACTOME_INTERFERON_ALPHA_BETA_SIGNALING		38	-0.37414214	-1.1553333	0.2512	0.74219173	1.0	3691	tags=29%, list=22%, signal=37%
REACTOME_DIABETES_PATHWAYS	REACTOME_DIABETES_PATHWAYS		120	-0.3136362	-1.1548373	0.1902834	0.7404122	1.0	2344	tags=17%, list=14%, signal=19%
REACTOME_REGULATION_OF_KIT_SIGNALING	REACTOME_REGULATION_OF_KIT_SIGNALING		16	-0.46400234	-1.1547085	0.28846154	0.73742074	1.0	3161	tags=31%, list=19%, signal=38%
PID_UPA_UPAR_PATHWAY	PID_UPA_UPAR_PATHWAY		40	-0.3704254	-1.1528407	0.23709677	0.74009645	1.0	2209	tags=25%, list=13%, signal=29%
PID_AMB2_NEUTROPHILS_PATHWAY	PID_AMB2_NEUTROPHILS_PATHWAY		39	-0.37264353	-1.1487125	0.24715447	0.751157	1.0	4874	tags=46%, list=29%, signal=65%
KEGG_GALACTOSE_METABOLISM	KEGG_GALACTOSE_METABOLISM		25	-0.4110527	-1.1479425	0.2568027	0.7503884	1.0	3985	tags=32%, list=24%, signal=42%
KEGG_INSULIN_SIGNALING_PATHWAY	KEGG_INSULIN_SIGNALING_PATHWAY		135	-0.30480036	-1.1467284	0.19451697	0.75136626	1.0	3063	tags=20%, list=18%, signal=24%
BIOCARTA_IGF1_PATHWAY	BIOCARTA_IGF1_PATHWAY		21	-0.42481858	-1.1443236	0.29557523	0.7564158	1.0	287	tags=10%, list=2%, signal=10%
BIOCARTA_PPARA_PATHWAY	BIOCARTA_PPARA_PATHWAY		56	-0.34714803	-1.1430681	0.23684211	0.7573536	1.0	1971	tags=16%, list=12%, signal=18%
KEGG_CYTOSOLIC_DNA_SENSING_PATHWAY	KEGG_CYTOSOLIC_DNA_SENSING_PATHWAY		40	-0.36719424	-1.1408973	0.25412542	0.76175815	1.0	2138	tags=18%, list=13%, signal=20%
PID_ERBB1_DOWNSTREAM_PATHWAY	PID_ERBB1_DOWNSTREAM_PATHWAY		105	-0.3127468	-1.1400384	0.22144847	0.76152545	1.0	2167	tags=13%, list=13%, signal=15%
BIOCARTA_AMI_PATHWAY	BIOCARTA_AMI_PATHWAY		19	-0.4275833	-1.1383	0.27591705	0.764408	1.0	2328	tags=37%, list=14%, signal=43%
KEGG_NOD_LIKE_RECEPTOR_SIGNALING_PATHWAY	KEGG_NOD_LIKE_RECEPTOR_SIGNALING_PATHWAY		53	-0.35055217	-1.1379534	0.26080248	0.7622442	1.0	1734	tags=15%, list=10%, signal=17%
ST_PHOSPHOINOSITIDE_3_KINASE_PATHWAY	ST_PHOSPHOINOSITIDE_3_KINASE_PATHWAY		37	-0.37108266	-1.1379247	0.2809524	0.75892127	1.0	1851	tags=14%, list=11%, signal=15%
REACTOME_GLUCOSE_METABOLISM	REACTOME_GLUCOSE_METABOLISM		61	-0.33982977	-1.1370811	0.25948405	0.7585228	1.0	2781	tags=15%, list=17%, signal=18%
REACTOME_RECYCLING_PATHWAY_OF_L1	REACTOME_RECYCLING_PATHWAY_OF_L1		25	-0.39958578	-1.1320122	0.28990227	0.77262527	1.0	1687	tags=12%, list=10%, signal=13%
REACTOME_CTNNB1_PHOSPHORYLATION_CASCADE	REACTOME_CTNNB1_PHOSPHORYLATION_CASCADE		15	-0.4564651	-1.1295875	0.3102253	0.7774983	1.0	2598	tags=20%, list=16%, signal=24%
REACTOME_TRANSPORT_OF_INORGANIC_CATIONS_ANIONS_AND_AMINO_ACIDS_OLIGOPEPTIDES	REACTOME_TRANSPORT_OF_INORGANIC_CATIONS_ANIONS_AND_AMINO_ACIDS_OLIGOPEPTIDES		90	-0.31836715	-1.1284709	0.24501425	0.77800906	1.0	4065	tags=37%, list=24%, signal=48%
REACTOME_ACYL_CHAIN_REMODELLING_OF_PI	REACTOME_ACYL_CHAIN_REMODELLING_OF_PI		15	-0.45590368	-1.1278063	0.2914485	0.77678734	1.0	3819	tags=47%, list=23%, signal=60%
BIOCARTA_GH_PATHWAY	BIOCARTA_GH_PATHWAY		28	-0.38815537	-1.1234385	0.2969984	0.78850067	1.0	1509	tags=14%, list=9%, signal=16%
REACTOME_BETA_DEFENSINS	REACTOME_BETA_DEFENSINS		21	-0.41097796	-1.122707	0.31	0.78770316	1.0	3320	tags=38%, list=20%, signal=47%
REACTOME_N_GLYCAN_ANTENNAE_ELONGATION_IN_THE_MEDIAL_TRANS_GOLGI	REACTOME_N_GLYCAN_ANTENNAE_ELONGATION_IN_THE_MEDIAL_TRANS_GOLGI		18	-0.42323837	-1.1220844	0.32209107	0.7865173	1.0	3102	tags=33%, list=19%, signal=41%
PID_TXA2PATHWAY	PID_TXA2PATHWAY		57	-0.34302938	-1.1217811	0.27853882	0.78422034	1.0	3466	tags=30%, list=21%, signal=37%
KEGG_ALDOSTERONE_REGULATED_SODIUM_REABSORPTION	KEGG_ALDOSTERONE_REGULATED_SODIUM_REABSORPTION		42	-0.36124796	-1.1196626	0.27575758	0.7881594	1.0	3076	tags=29%, list=18%, signal=35%
KEGG_ALANINE_ASPARTATE_AND_GLUTAMATE_METABOLISM	KEGG_ALANINE_ASPARTATE_AND_GLUTAMATE_METABOLISM		30	-0.39109778	-1.119522	0.31570762	0.7853023	1.0	3861	tags=37%, list=23%, signal=48%
BIOCARTA_ACH_PATHWAY	BIOCARTA_ACH_PATHWAY		16	-0.4469885	-1.1181172	0.30612245	0.7867965	1.0	2077	tags=25%, list=12%, signal=29%
REACTOME_CD28_CO_STIMULATION	REACTOME_CD28_CO_STIMULATION		31	-0.38333037	-1.1180367	0.30092594	0.78371364	1.0	409	tags=6%, list=2%, signal=7%
REACTOME_ABCA_TRANSPORTERS_IN_LIPID_HOMEOSTASIS	REACTOME_ABCA_TRANSPORTERS_IN_LIPID_HOMEOSTASIS		16	-0.44108492	-1.1171453	0.31944445	0.78358376	1.0	1049	tags=31%, list=6%, signal=33%
REACTOME_NUCLEAR_SIGNALING_BY_ERBB4	REACTOME_NUCLEAR_SIGNALING_BY_ERBB4		36	-0.3667478	-1.1138504	0.30110934	0.79190177	1.0	4838	tags=42%, list=29%, signal=58%
KEGG_LONG_TERM_POTENTIATION	KEGG_LONG_TERM_POTENTIATION		67	-0.3256194	-1.1133304	0.28181818	0.7904898	1.0	1947	tags=15%, list=12%, signal=17%
SIG_IL4RECEPTOR_IN_B_LYPHOCYTES	SIG_IL4RECEPTOR_IN_B_LYPHOCYTES		26	-0.39014328	-1.1113783	0.30819672	0.79403245	1.0	394	tags=8%, list=2%, signal=8%
REACTOME_BILE_ACID_AND_BILE_SALT_METABOLISM	REACTOME_BILE_ACID_AND_BILE_SALT_METABOLISM		24	-0.40087804	-1.1086061	0.3148148	0.8004779	1.0	2304	tags=29%, list=14%, signal=34%
REACTOME_CD28_DEPENDENT_PI3K_AKT_SIGNALING	REACTOME_CD28_DEPENDENT_PI3K_AKT_SIGNALING		21	-0.40817165	-1.1041876	0.33333334	0.8127894	1.0	25	tags=5%, list=0%, signal=5%
BIOCARTA_LAIR_PATHWAY	BIOCARTA_LAIR_PATHWAY		16	-0.43929055	-1.1009202	0.35069445	0.8210357	1.0	1496	tags=31%, list=9%, signal=34%
REACTOME_GLYCEROPHOSPHOLIPID_BIOSYNTHESIS	REACTOME_GLYCEROPHOSPHOLIPID_BIOSYNTHESIS		79	-0.315674	-1.0981575	0.2876304	0.82710326	1.0	3404	tags=28%, list=20%, signal=35%
PID_IL12_2PATHWAY	PID_IL12_2PATHWAY		60	-0.32604775	-1.0972941	0.2949527	0.82681435	1.0	2114	tags=20%, list=13%, signal=23%
REACTOME_CYTOCHROME_P450_ARRANGED_BY_SUBSTRATE_TYPE	REACTOME_CYTOCHROME_P450_ARRANGED_BY_SUBSTRATE_TYPE		27	-0.38079408	-1.0963147	0.32171157	0.826798	1.0	3710	tags=44%, list=22%, signal=57%
REACTOME_LIPOPROTEIN_METABOLISM	REACTOME_LIPOPROTEIN_METABOLISM		25	-0.39001298	-1.09532	0.3226837	0.82709026	1.0	2963	tags=28%, list=18%, signal=34%
ST_GRANULE_CELL_SURVIVAL_PATHWAY	ST_GRANULE_CELL_SURVIVAL_PATHWAY		26	-0.38057137	-1.0930363	0.36196318	0.83165675	1.0	4660	tags=42%, list=28%, signal=59%
PID_SYNDECAN_2_PATHWAY	PID_SYNDECAN_2_PATHWAY		32	-0.37217695	-1.0919219	0.3233909	0.8319635	1.0	2691	tags=22%, list=16%, signal=26%
KEGG_ENDOCYTOSIS	KEGG_ENDOCYTOSIS		168	-0.28195336	-1.091042	0.27272728	0.8316373	1.0	4760	tags=35%, list=28%, signal=48%
PID_REG_GR_PATHWAY	PID_REG_GR_PATHWAY		80	-0.3088713	-1.0905288	0.30289856	0.8301487	1.0	1342	tags=13%, list=8%, signal=14%
PID_IL2_1PATHWAY	PID_IL2_1PATHWAY		54	-0.3350058	-1.090447	0.3088685	0.827201	1.0	599	tags=9%, list=4%, signal=10%
PID_TAP63_PATHWAY	PID_TAP63_PATHWAY		52	-0.33052516	-1.0898045	0.32457495	0.8262647	1.0	3937	tags=33%, list=24%, signal=43%
REACTOME_CHYLOMICRON_MEDIATED_LIPID_TRANSPORT	REACTOME_CHYLOMICRON_MEDIATED_LIPID_TRANSPORT		15	-0.434624	-1.0885962	0.34582624	0.82723194	1.0	2385	tags=27%, list=14%, signal=31%
REACTOME_INTEGRATION_OF_ENERGY_METABOLISM	REACTOME_INTEGRATION_OF_ENERGY_METABOLISM		114	-0.29675648	-1.0861953	0.2970297	0.8325803	1.0	3735	tags=28%, list=22%, signal=36%
REACTOME_BMAL1_CLOCK_NPAS2_ACTIVATES_CIRCADIAN_EXPRESSION	REACTOME_BMAL1_CLOCK_NPAS2_ACTIVATES_CIRCADIAN_EXPRESSION		34	-0.3598771	-1.085254	0.3523654	0.83251786	1.0	724	tags=12%, list=4%, signal=12%
ST_G_ALPHA_S_PATHWAY	ST_G_ALPHA_S_PATHWAY		15	-0.43567747	-1.0849178	0.36666667	0.8304176	1.0	4468	tags=40%, list=27%, signal=55%
KEGG_NITROGEN_METABOLISM	KEGG_NITROGEN_METABOLISM		22	-0.39829177	-1.0839134	0.3407155	0.8306254	1.0	209	tags=9%, list=1%, signal=9%
PID_NEPHRIN_NEPH1_PATHWAY	PID_NEPHRIN_NEPH1_PATHWAY		31	-0.36987072	-1.0829827	0.3401015	0.8307277	1.0	2176	tags=19%, list=13%, signal=22%
BIOCARTA_MET_PATHWAY	BIOCARTA_MET_PATHWAY		36	-0.3527858	-1.0828687	0.33387622	0.8278966	1.0	409	tags=8%, list=2%, signal=9%
REACTOME_FGFR_LIGAND_BINDING_AND_ACTIVATION	REACTOME_FGFR_LIGAND_BINDING_AND_ACTIVATION		22	-0.39237717	-1.0824212	0.36806723	0.8262409	1.0	1623	tags=23%, list=10%, signal=25%
PID_TRKR_PATHWAY	PID_TRKR_PATHWAY		62	-0.32383698	-1.0807153	0.3086771	0.8289278	1.0	1568	tags=11%, list=9%, signal=12%
KEGG_THYROID_CANCER	KEGG_THYROID_CANCER		29	-0.37765336	-1.0799998	0.35955057	0.8281798	1.0	5524	tags=55%, list=33%, signal=82%
KEGG_CHEMOKINE_SIGNALING_PATHWAY	KEGG_CHEMOKINE_SIGNALING_PATHWAY		164	-0.27987444	-1.0751832	0.2964427	0.8414348	1.0	2201	tags=16%, list=13%, signal=19%
REACTOME_REGULATION_OF_WATER_BALANCE_BY_RENAL_AQUAPORINS	REACTOME_REGULATION_OF_WATER_BALANCE_BY_RENAL_AQUAPORINS		42	-0.34392706	-1.0743135	0.35582823	0.84122175	1.0	1971	tags=19%, list=12%, signal=22%
PID_RET_PATHWAY	PID_RET_PATHWAY		39	-0.35131207	-1.0722262	0.35313	0.84526426	1.0	1240	tags=13%, list=7%, signal=14%
REACTOME_SYNTHESIS_OF_PA	REACTOME_SYNTHESIS_OF_PA		25	-0.3779265	-1.0672349	0.35679215	0.85957426	1.0	1481	tags=16%, list=9%, signal=18%
PID_TCPTP_PATHWAY	PID_TCPTP_PATHWAY		41	-0.34255347	-1.0659224	0.384127	0.86088514	1.0	2167	tags=17%, list=13%, signal=20%
REACTOME_SIGNALING_BY_NODAL	REACTOME_SIGNALING_BY_NODAL		17	-0.41641492	-1.0638014	0.3880342	0.8648591	1.0	1713	tags=29%, list=10%, signal=33%
PID_S1P_S1P2_PATHWAY	PID_S1P_S1P2_PATHWAY		24	-0.38172063	-1.062589	0.37685952	0.8657344	1.0	4365	tags=38%, list=26%, signal=51%
PID_HIF2PATHWAY	PID_HIF2PATHWAY		34	-0.3481552	-1.0599208	0.37372014	0.8719359	1.0	2051	tags=18%, list=12%, signal=20%
KEGG_ADIPOCYTOKINE_SIGNALING_PATHWAY	KEGG_ADIPOCYTOKINE_SIGNALING_PATHWAY		67	-0.3129488	-1.0589961	0.36445785	0.872142	1.0	2522	tags=18%, list=15%, signal=21%
REACTOME_LYSOSOME_VESICLE_BIOGENESIS	REACTOME_LYSOSOME_VESICLE_BIOGENESIS		21	-0.3909516	-1.0574845	0.39446366	0.8743963	1.0	1687	tags=14%, list=10%, signal=16%
PID_NFKAPPAB_ATYPICAL_PATHWAY	PID_NFKAPPAB_ATYPICAL_PATHWAY		17	-0.41141108	-1.0574244	0.38230383	0.87139904	1.0	1966	tags=18%, list=12%, signal=20%
REACTOME_CELL_CELL_COMMUNICATION	REACTOME_CELL_CELL_COMMUNICATION		113	-0.28993213	-1.0556574	0.3437058	0.87412465	1.0	3379	tags=25%, list=20%, signal=31%
REACTOME_SIGNALLING_TO_ERKS	REACTOME_SIGNALLING_TO_ERKS		36	-0.3489584	-1.0551288	0.378125	0.87285507	1.0	1116	tags=11%, list=7%, signal=12%
KEGG_TIGHT_JUNCTION	KEGG_TIGHT_JUNCTION		129	-0.28209186	-1.0550764	0.3492696	0.8699105	1.0	3161	tags=22%, list=19%, signal=27%
PID_INTEGRIN_A4B1_PATHWAY	PID_INTEGRIN_A4B1_PATHWAY		33	-0.35944957	-1.054603	0.38	0.8683776	1.0	3016	tags=21%, list=18%, signal=26%
REACTOME_G_ALPHA_Z_SIGNALLING_EVENTS	REACTOME_G_ALPHA_Z_SIGNALLING_EVENTS		44	-0.3380095	-1.0525559	0.38639876	0.872727	1.0	3148	tags=25%, list=19%, signal=31%
KEGG_GNRH_SIGNALING_PATHWAY	KEGG_GNRH_SIGNALING_PATHWAY		96	-0.29252598	-1.050372	0.36079547	0.87741727	1.0	4687	tags=34%, list=28%, signal=47%
REACTOME_SHC_MEDIATED_CASCADE	REACTOME_SHC_MEDIATED_CASCADE		28	-0.3595399	-1.049583	0.37602627	0.87704146	1.0	1623	tags=18%, list=10%, signal=20%
REACTOME_INHIBITION_OF_VOLTAGE_GATED_CA2_CHANNELS_VIA_GBETA_GAMMA_SUBUNITS	REACTOME_INHIBITION_OF_VOLTAGE_GATED_CA2_CHANNELS_VIA_GBETA_GAMMA_SUBUNITS		25	-0.36597523	-1.0490443	0.39250815	0.8757968	1.0	1776	tags=20%, list=11%, signal=22%
REACTOME_RESPONSE_TO_ELEVATED_PLATELET_CYTOSOLIC_CA2_	REACTOME_RESPONSE_TO_ELEVATED_PLATELET_CYTOSOLIC_CA2_		79	-0.29627848	-1.0476066	0.37192476	0.87757945	1.0	3509	tags=32%, list=21%, signal=40%
BIOCARTA_PYK2_PATHWAY	BIOCARTA_PYK2_PATHWAY		28	-0.361603	-1.0452812	0.39291736	0.88232595	1.0	409	tags=7%, list=2%, signal=7%
PID_REELIN_PATHWAY	PID_REELIN_PATHWAY		29	-0.3625537	-1.044292	0.3993232	0.8826418	1.0	1256	tags=14%, list=7%, signal=15%
PID_HEDGEHOG_2PATHWAY	PID_HEDGEHOG_2PATHWAY		22	-0.37743562	-1.0441388	0.39763114	0.8800993	1.0	3764	tags=32%, list=22%, signal=41%
BIOCARTA_SPRY_PATHWAY	BIOCARTA_SPRY_PATHWAY		17	-0.40776122	-1.0432061	0.40464345	0.8802014	1.0	4175	tags=35%, list=25%, signal=47%
REACTOME_INSULIN_RECEPTOR_SIGNALLING_CASCADE	REACTOME_INSULIN_RECEPTOR_SIGNALLING_CASCADE		84	-0.2966069	-1.0428354	0.38606676	0.8783509	1.0	2185	tags=13%, list=13%, signal=15%
NABA_CORE_MATRISOME	NABA_CORE_MATRISOME		263	-0.25736147	-1.0424068	0.35098523	0.87678814	1.0	4113	tags=35%, list=25%, signal=46%
PID_ALPHA_SYNUCLEIN_PATHWAY	PID_ALPHA_SYNUCLEIN_PATHWAY		33	-0.35403278	-1.0413727	0.4080645	0.87733084	1.0	2065	tags=15%, list=12%, signal=17%
REACTOME_AMINE_COMPOUND_SLC_TRANSPORTERS	REACTOME_AMINE_COMPOUND_SLC_TRANSPORTERS		27	-0.36059335	-1.0408826	0.38795987	0.8760274	1.0	4596	tags=48%, list=27%, signal=66%
KEGG_RIBOFLAVIN_METABOLISM	KEGG_RIBOFLAVIN_METABOLISM		15	-0.4086366	-1.0391762	0.40206185	0.8788593	1.0	3366	tags=27%, list=20%, signal=33%
BIOCARTA_HER2_PATHWAY	BIOCARTA_HER2_PATHWAY		22	-0.37310502	-1.0368769	0.4147157	0.8834096	1.0	1756	tags=14%, list=10%, signal=15%
KEGG_OXIDATIVE_PHOSPHORYLATION	KEGG_OXIDATIVE_PHOSPHORYLATION		113	-0.28111923	-1.0367618	0.3864266	0.8807581	1.0	2386	tags=13%, list=14%, signal=15%
BIOCARTA_INSULIN_PATHWAY	BIOCARTA_INSULIN_PATHWAY		22	-0.37886178	-1.0365225	0.42419356	0.8785228	1.0	1509	tags=14%, list=9%, signal=15%
KEGG_VASCULAR_SMOOTH_MUSCLE_CONTRACTION	KEGG_VASCULAR_SMOOTH_MUSCLE_CONTRACTION		109	-0.28138036	-1.0365204	0.40398294	0.8755548	1.0	4459	tags=32%, list=27%, signal=43%
PID_TGFBR_PATHWAY	PID_TGFBR_PATHWAY		55	-0.31278723	-1.0362872	0.3928036	0.87335414	1.0	3094	tags=20%, list=18%, signal=24%
PID_NFKAPPAB_CANONICAL_PATHWAY	PID_NFKAPPAB_CANONICAL_PATHWAY		23	-0.37092224	-1.0359571	0.39232054	0.871472	1.0	1335	tags=13%, list=8%, signal=14%
ST_B_CELL_ANTIGEN_RECEPTOR	ST_B_CELL_ANTIGEN_RECEPTOR		38	-0.33703244	-1.0349311	0.40264025	0.8719222	1.0	2038	tags=16%, list=12%, signal=18%
ST_WNT_CA2_CYCLIC_GMP_PATHWAY	ST_WNT_CA2_CYCLIC_GMP_PATHWAY		20	-0.38802952	-1.0324628	0.4054054	0.8773728	1.0	3983	tags=30%, list=24%, signal=39%
BIOCARTA_EIF4_PATHWAY	BIOCARTA_EIF4_PATHWAY		24	-0.36554357	-1.0308219	0.41396934	0.87996435	1.0	198	tags=4%, list=1%, signal=4%
KEGG_WNT_SIGNALING_PATHWAY	KEGG_WNT_SIGNALING_PATHWAY		146	-0.27350283	-1.0295044	0.4106412	0.8813972	1.0	2280	tags=16%, list=14%, signal=18%
REACTOME_LIPID_DIGESTION_MOBILIZATION_AND_TRANSPORT	REACTOME_LIPID_DIGESTION_MOBILIZATION_AND_TRANSPORT		41	-0.32867068	-1.0276967	0.4228935	0.88475925	1.0	2963	tags=22%, list=18%, signal=27%
PID_INTEGRIN2_PATHWAY	PID_INTEGRIN2_PATHWAY		27	-0.35955906	-1.0246562	0.44151565	0.8922291	1.0	512	tags=15%, list=3%, signal=15%
REACTOME_METABOLISM_OF_AMINO_ACIDS_AND_DERIVATIVES	REACTOME_METABOLISM_OF_AMINO_ACIDS_AND_DERIVATIVES		189	-0.260055	-1.0234978	0.43164557	0.89313596	1.0	3686	tags=21%, list=22%, signal=26%
REACTOME_GLYCOLYSIS	REACTOME_GLYCOLYSIS		26	-0.35800493	-1.0228391	0.41311476	0.89239454	1.0	1590	tags=8%, list=9%, signal=8%
REACTOME_NOD1_2_SIGNALING_PATHWAY	REACTOME_NOD1_2_SIGNALING_PATHWAY		29	-0.34837452	-1.0215226	0.4446254	0.89386207	1.0	1116	tags=14%, list=7%, signal=15%
KEGG_STARCH_AND_SUCROSE_METABOLISM	KEGG_STARCH_AND_SUCROSE_METABOLISM		29	-0.34912604	-1.0203265	0.43108973	0.8948115	1.0	3043	tags=24%, list=18%, signal=29%
BIOCARTA_IL6_PATHWAY	BIOCARTA_IL6_PATHWAY		21	-0.38021478	-1.0192217	0.44827586	0.89556164	1.0	287	tags=10%, list=2%, signal=10%
PID_PI3KCI_PATHWAY	PID_PI3KCI_PATHWAY		49	-0.31085584	-1.016929	0.42079207	0.9003588	1.0	1255	tags=10%, list=7%, signal=11%
REACTOME_INTERFERON_GAMMA_SIGNALING	REACTOME_INTERFERON_GAMMA_SIGNALING		41	-0.32642692	-1.0162116	0.43034056	0.8997464	1.0	905	tags=12%, list=5%, signal=13%
REACTOME_PREFOLDIN_MEDIATED_TRANSFER_OF_SUBSTRATE_TO_CCT_TRIC	REACTOME_PREFOLDIN_MEDIATED_TRANSFER_OF_SUBSTRATE_TO_CCT_TRIC		24	-0.36578614	-1.0150588	0.45637584	0.900472	1.0	5599	tags=38%, list=33%, signal=56%
REACTOME_ACTIVATION_OF_CHAPERONE_GENES_BY_XBP1S	REACTOME_ACTIVATION_OF_CHAPERONE_GENES_BY_XBP1S		42	-0.32584932	-1.0145545	0.44548288	0.8992778	1.0	4254	tags=31%, list=25%, signal=41%
REACTOME_GROWTH_HORMONE_RECEPTOR_SIGNALING	REACTOME_GROWTH_HORMONE_RECEPTOR_SIGNALING		22	-0.37698126	-1.0078723	0.46735394	0.91808337	1.0	4586	tags=36%, list=27%, signal=50%
REACTOME_INTERFERON_SIGNALING	REACTOME_INTERFERON_SIGNALING		113	-0.27561444	-1.007108	0.446281	0.91778976	1.0	968	tags=7%, list=6%, signal=7%
REACTOME_G_ALPHA1213_SIGNALLING_EVENTS	REACTOME_G_ALPHA1213_SIGNALLING_EVENTS		72	-0.29063913	-1.0070453	0.42725882	0.9151242	1.0	3244	tags=22%, list=19%, signal=27%
PID_MET_PATHWAY	PID_MET_PATHWAY		80	-0.282574	-1.0051007	0.44298247	0.9186541	1.0	4228	tags=24%, list=25%, signal=32%
KEGG_GLYCEROPHOSPHOLIPID_METABOLISM	KEGG_GLYCEROPHOSPHOLIPID_METABOLISM		71	-0.2933198	-1.0017349	0.46130952	0.9267465	1.0	3849	tags=27%, list=23%, signal=35%
BIOCARTA_IL2_PATHWAY	BIOCARTA_IL2_PATHWAY		21	-0.37541574	-0.9983413	0.4667747	0.93500423	1.0	6079	tags=62%, list=36%, signal=97%
REACTOME_AQUAPORIN_MEDIATED_TRANSPORT	REACTOME_AQUAPORIN_MEDIATED_TRANSPORT		48	-0.31277633	-0.9979191	0.4620155	0.93346065	1.0	3649	tags=29%, list=22%, signal=37%
PID_WNT_CANONICAL_PATHWAY	PID_WNT_CANONICAL_PATHWAY		20	-0.37718982	-0.9963894	0.4627383	0.935613	1.0	2707	tags=25%, list=16%, signal=30%
REACTOME_PLATELET_AGGREGATION_PLUG_FORMATION	REACTOME_PLATELET_AGGREGATION_PLUG_FORMATION		35	-0.33404198	-0.995459	0.46557376	0.9357442	1.0	3228	tags=34%, list=19%, signal=42%
REACTOME_TGF_BETA_RECEPTOR_SIGNALING_ACTIVATES_SMADS	REACTOME_TGF_BETA_RECEPTOR_SIGNALING_ACTIVATES_SMADS		24	-0.359611	-0.99532104	0.4668874	0.93327725	1.0	1333	tags=13%, list=8%, signal=14%
KEGG_TRYPTOPHAN_METABOLISM	KEGG_TRYPTOPHAN_METABOLISM		38	-0.32093108	-0.99303013	0.47284344	0.93789953	1.0	2695	tags=21%, list=16%, signal=25%
SIG_INSULIN_RECEPTOR_PATHWAY_IN_CARDIAC_MYOCYTES	SIG_INSULIN_RECEPTOR_PATHWAY_IN_CARDIAC_MYOCYTES		50	-0.3069011	-0.99069196	0.4880763	0.9427668	1.0	3118	tags=16%, list=19%, signal=20%
PID_SMAD2_3NUCLEAR_PATHWAY	PID_SMAD2_3NUCLEAR_PATHWAY		81	-0.28041673	-0.9890152	0.46029413	0.9454677	1.0	1912	tags=14%, list=11%, signal=15%
BIOCARTA_UCALPAIN_PATHWAY	BIOCARTA_UCALPAIN_PATHWAY		17	-0.38470832	-0.987834	0.4715719	0.9463095	1.0	3228	tags=29%, list=19%, signal=36%
REACTOME_TRIF_MEDIATED_TLR3_SIGNALING	REACTOME_TRIF_MEDIATED_TLR3_SIGNALING		70	-0.28881332	-0.9877552	0.5052161	0.9436899	1.0	2138	tags=14%, list=13%, signal=16%
BIOCARTA_INTRINSIC_PATHWAY	BIOCARTA_INTRINSIC_PATHWAY		22	-0.3620418	-0.9861753	0.46088436	0.9457732	1.0	2328	tags=27%, list=14%, signal=32%
REACTOME_ADHERENS_JUNCTIONS_INTERACTIONS	REACTOME_ADHERENS_JUNCTIONS_INTERACTIONS		26	-0.3461567	-0.9854566	0.4723127	0.94516325	1.0	4891	tags=50%, list=29%, signal=71%
PID_CIRCADIAN_PATHWAY	PID_CIRCADIAN_PATHWAY		15	-0.40011898	-0.98523104	0.49407783	0.9430715	1.0	73	tags=7%, list=0%, signal=7%
SIG_CD40PATHWAYMAP	SIG_CD40PATHWAYMAP		32	-0.3334592	-0.98469543	0.4927302	0.94200003	1.0	5913	tags=50%, list=35%, signal=77%
KEGG_PATHWAYS_IN_CANCER	KEGG_PATHWAYS_IN_CANCER		320	-0.2386287	-0.9830124	0.5053381	0.94446266	1.0	4194	tags=27%, list=25%, signal=35%
PID_IL27_PATHWAY	PID_IL27_PATHWAY		26	-0.35388088	-0.9828278	0.48652932	0.9422385	1.0	1734	tags=19%, list=10%, signal=21%
PID_PTP1B_PATHWAY	PID_PTP1B_PATHWAY		51	-0.3079876	-0.98258936	0.48623854	0.94008267	1.0	4637	tags=39%, list=28%, signal=54%
REACTOME_ACTIVATED_NOTCH1_TRANSMITS_SIGNAL_TO_THE_NUCLEUS	REACTOME_ACTIVATED_NOTCH1_TRANSMITS_SIGNAL_TO_THE_NUCLEUS		25	-0.3470693	-0.9819308	0.5008	0.93932015	1.0	1478	tags=16%, list=9%, signal=18%
REACTOME_ENDOSOMAL_SORTING_COMPLEX_REQUIRED_FOR_TRANSPORT_ESCRT	REACTOME_ENDOSOMAL_SORTING_COMPLEX_REQUIRED_FOR_TRANSPORT_ESCRT		25	-0.35007358	-0.98191386	0.47797716	0.9365906	1.0	5286	tags=40%, list=32%, signal=58%
PID_ANTHRAX_PATHWAY	PID_ANTHRAX_PATHWAY		17	-0.38764426	-0.9812893	0.4761062	0.9358246	1.0	2114	tags=24%, list=13%, signal=27%
REACTOME_ABC_FAMILY_PROTEINS_MEDIATED_TRANSPORT	REACTOME_ABC_FAMILY_PROTEINS_MEDIATED_TRANSPORT		31	-0.33345315	-0.9778002	0.5088282	0.9439401	1.0	1339	tags=19%, list=8%, signal=21%
REACTOME_KINESINS	REACTOME_KINESINS		23	-0.35751095	-0.9774241	0.48932678	0.9424008	1.0	4050	tags=30%, list=24%, signal=40%
NABA_ECM_GLYCOPROTEINS	NABA_ECM_GLYCOPROTEINS		185	-0.2522239	-0.9765384	0.52496624	0.9424413	1.0	3935	tags=33%, list=23%, signal=43%
REACTOME_METABOLISM_OF_LIPIDS_AND_LIPOPROTEINS	REACTOME_METABOLISM_OF_LIPIDS_AND_LIPOPROTEINS		441	-0.23261309	-0.97589993	0.556962	0.9416442	1.0	3871	tags=25%, list=23%, signal=32%
REACTOME_TRANSPORT_TO_THE_GOLGI_AND_SUBSEQUENT_MODIFICATION	REACTOME_TRANSPORT_TO_THE_GOLGI_AND_SUBSEQUENT_MODIFICATION		33	-0.32810876	-0.972402	0.5220126	0.94961107	1.0	3102	tags=21%, list=19%, signal=26%
KEGG_DRUG_METABOLISM_OTHER_ENZYMES	KEGG_DRUG_METABOLISM_OTHER_ENZYMES		24	-0.35474735	-0.97053945	0.49661016	0.95249397	1.0	2243	tags=29%, list=13%, signal=34%
REACTOME_NUCLEOTIDE_BINDING_DOMAIN_LEUCINE_RICH_REPEAT_CONTAINING_RECEPTOR_NLR_SIGNALING_PATHWAYS	REACTOME_NUCLEOTIDE_BINDING_DOMAIN_LEUCINE_RICH_REPEAT_CONTAINING_RECEPTOR_NLR_SIGNALING_PATHWAYS		44	-0.31034794	-0.96617615	0.51757187	0.9632654	1.0	2134	tags=16%, list=13%, signal=18%
KEGG_PROGESTERONE_MEDIATED_OOCYTE_MATURATION	KEGG_PROGESTERONE_MEDIATED_OOCYTE_MATURATION		83	-0.2745808	-0.9625287	0.53120464	0.9717517	1.0	2167	tags=11%, list=13%, signal=12%
PID_RAC1_PATHWAY	PID_RAC1_PATHWAY		54	-0.29064545	-0.96126187	0.5295903	0.97301936	1.0	2598	tags=13%, list=16%, signal=15%
KEGG_FRUCTOSE_AND_MANNOSE_METABOLISM	KEGG_FRUCTOSE_AND_MANNOSE_METABOLISM		33	-0.32179523	-0.95914507	0.53721684	0.97711766	1.0	4892	tags=33%, list=29%, signal=47%
REACTOME_NFKB_AND_MAP_KINASES_ACTIVATION_MEDIATED_BY_TLR4_SIGNALING_REPERTOIRE	REACTOME_NFKB_AND_MAP_KINASES_ACTIVATION_MEDIATED_BY_TLR4_SIGNALING_REPERTOIRE		68	-0.2771449	-0.9590119	0.52797705	0.97478	1.0	2114	tags=13%, list=13%, signal=15%
REACTOME_EXTRACELLULAR_MATRIX_ORGANIZATION	REACTOME_EXTRACELLULAR_MATRIX_ORGANIZATION		75	-0.27716482	-0.95821804	0.5218045	0.9746382	1.0	5183	tags=48%, list=31%, signal=69%
KEGG_AXON_GUIDANCE	KEGG_AXON_GUIDANCE		126	-0.2597805	-0.9557632	0.55944055	0.9792953	1.0	3049	tags=24%, list=18%, signal=29%
REACTOME_ACTIVATED_POINT_MUTANTS_OF_FGFR2	REACTOME_ACTIVATED_POINT_MUTANTS_OF_FGFR2		16	-0.37804356	-0.9550982	0.52745426	0.97859687	1.0	4077	tags=38%, list=24%, signal=50%
BIOCARTA_TPO_PATHWAY	BIOCARTA_TPO_PATHWAY		24	-0.34248576	-0.9547975	0.5180103	0.9767861	1.0	1337	tags=13%, list=8%, signal=14%
BIOCARTA_AGR_PATHWAY	BIOCARTA_AGR_PATHWAY		35	-0.31865382	-0.9545228	0.51246107	0.9749182	1.0	1967	tags=17%, list=12%, signal=19%
REACTOME_INWARDLY_RECTIFYING_K_CHANNELS	REACTOME_INWARDLY_RECTIFYING_K_CHANNELS		31	-0.3292139	-0.9535235	0.51724136	0.9754397	1.0	2195	tags=19%, list=13%, signal=22%
PID_EPO_PATHWAY	PID_EPO_PATHWAY		34	-0.31078297	-0.9525129	0.52261305	0.9756798	1.0	320	tags=6%, list=2%, signal=6%
KEGG_COMPLEMENT_AND_COAGULATION_CASCADES	KEGG_COMPLEMENT_AND_COAGULATION_CASCADES		63	-0.27916896	-0.95026904	0.5545723	0.97983915	1.0	3509	tags=33%, list=21%, signal=42%
REACTOME_CTLA4_INHIBITORY_SIGNALING	REACTOME_CTLA4_INHIBITORY_SIGNALING		21	-0.35238686	-0.9501983	0.5271829	0.9772854	1.0	1072	tags=10%, list=6%, signal=10%
REACTOME_EGFR_DOWNREGULATION	REACTOME_EGFR_DOWNREGULATION		24	-0.34220603	-0.94962865	0.5461913	0.976308	1.0	2984	tags=21%, list=18%, signal=25%
PID_FCER1_PATHWAY	PID_FCER1_PATHWAY		60	-0.28446537	-0.94829935	0.54664725	0.9776948	1.0	4459	tags=28%, list=27%, signal=38%
KEGG_MAPK_SIGNALING_PATHWAY	KEGG_MAPK_SIGNALING_PATHWAY		259	-0.23435003	-0.9477898	0.6017478	0.97658724	1.0	2114	tags=15%, list=13%, signal=17%
KEGG_LINOLEIC_ACID_METABOLISM	KEGG_LINOLEIC_ACID_METABOLISM		17	-0.3634411	-0.94695765	0.5265018	0.9764089	1.0	5237	tags=59%, list=31%, signal=85%
PID_AVB3_INTEGRIN_PATHWAY	PID_AVB3_INTEGRIN_PATHWAY		74	-0.27220213	-0.94373536	0.5625879	0.98345274	1.0	4440	tags=34%, list=27%, signal=46%
PID_SYNDECAN_3_PATHWAY	PID_SYNDECAN_3_PATHWAY		16	-0.3602127	-0.9429553	0.5271186	0.9830342	1.0	4695	tags=50%, list=28%, signal=69%
PID_INSULIN_GLUCOSE_PATHWAY	PID_INSULIN_GLUCOSE_PATHWAY		25	-0.33651197	-0.94214314	0.5553719	0.98280895	1.0	1509	tags=12%, list=9%, signal=13%
REACTOME_SIGNALING_BY_CONSTITUTIVELY_ACTIVE_EGFR	REACTOME_SIGNALING_BY_CONSTITUTIVELY_ACTIVE_EGFR		17	-0.36757702	-0.9420238	0.5245347	0.9804738	1.0	1756	tags=12%, list=10%, signal=13%
BIOCARTA_BAD_PATHWAY	BIOCARTA_BAD_PATHWAY		25	-0.33407813	-0.93974674	0.5664	0.98469216	1.0	3142	tags=20%, list=19%, signal=25%
BIOCARTA_ATM_PATHWAY	BIOCARTA_ATM_PATHWAY		20	-0.35152084	-0.93924993	0.56798625	0.98343086	1.0	759	tags=10%, list=5%, signal=10%
KEGG_HEDGEHOG_SIGNALING_PATHWAY	KEGG_HEDGEHOG_SIGNALING_PATHWAY		54	-0.2892838	-0.93765134	0.5557229	0.98550653	1.0	4647	tags=37%, list=28%, signal=51%
REACTOME_SHC1_EVENTS_IN_ERBB4_SIGNALING	REACTOME_SHC1_EVENTS_IN_ERBB4_SIGNALING		20	-0.3496881	-0.936925	0.5389718	0.9850631	1.0	5584	tags=45%, list=33%, signal=67%
KEGG_MTOR_SIGNALING_PATHWAY	KEGG_MTOR_SIGNALING_PATHWAY		52	-0.28986096	-0.93684745	0.5781487	0.98262703	1.0	2167	tags=12%, list=13%, signal=13%
KEGG_NATURAL_KILLER_CELL_MEDIATED_CYTOTOXICITY	KEGG_NATURAL_KILLER_CELL_MEDIATED_CYTOTOXICITY		91	-0.263622	-0.9362923	0.5681492	0.98154086	1.0	1615	tags=15%, list=10%, signal=17%
REACTOME_SYNTHESIS_OF_PC	REACTOME_SYNTHESIS_OF_PC		17	-0.3610776	-0.9335757	0.54452056	0.9872361	1.0	3192	tags=47%, list=19%, signal=58%
BIOCARTA_CXCR4_PATHWAY	BIOCARTA_CXCR4_PATHWAY		23	-0.34327266	-0.9331706	0.5730337	0.98587143	1.0	28	tags=4%, list=0%, signal=4%
PID_CMYB_PATHWAY	PID_CMYB_PATHWAY		83	-0.26599863	-0.93303293	0.6055313	0.9836384	1.0	3235	tags=20%, list=19%, signal=25%
REACTOME_TRAFFICKING_OF_AMPA_RECEPTORS	REACTOME_TRAFFICKING_OF_AMPA_RECEPTORS		27	-0.3220265	-0.9329175	0.55016184	0.9813539	1.0	1435	tags=19%, list=9%, signal=20%
REACTOME_INNATE_IMMUNE_SYSTEM	REACTOME_INNATE_IMMUNE_SYSTEM		217	-0.23492466	-0.93114877	0.635324	0.98387355	1.0	2834	tags=17%, list=17%, signal=20%
KEGG_ABC_TRANSPORTERS	KEGG_ABC_TRANSPORTERS		42	-0.29849944	-0.931055	0.5559157	0.98154056	1.0	3916	tags=36%, list=23%, signal=46%
REACTOME_FRS2_MEDIATED_CASCADE	REACTOME_FRS2_MEDIATED_CASCADE		36	-0.31062186	-0.92919457	0.5752773	0.9844348	1.0	1623	tags=14%, list=10%, signal=15%
REACTOME_IMMUNOREGULATORY_INTERACTIONS_BETWEEN_A_LYMPHOID_AND_A_NON_LYMPHOID_CELL	REACTOME_IMMUNOREGULATORY_INTERACTIONS_BETWEEN_A_LYMPHOID_AND_A_NON_LYMPHOID_CELL		36	-0.3011944	-0.92843837	0.58756137	0.9839047	1.0	3157	tags=31%, list=19%, signal=38%
REACTOME_SIGNALING_BY_FGFR_MUTANTS	REACTOME_SIGNALING_BY_FGFR_MUTANTS		43	-0.29426533	-0.9279756	0.5851735	0.98272204	1.0	1623	tags=12%, list=10%, signal=13%
REACTOME_ARMS_MEDIATED_ACTIVATION	REACTOME_ARMS_MEDIATED_ACTIVATION		17	-0.36821994	-0.9265153	0.5506993	0.9841577	1.0	5584	tags=41%, list=33%, signal=62%
REACTOME_PROLONGED_ERK_ACTIVATION_EVENTS	REACTOME_PROLONGED_ERK_ACTIVATION_EVENTS		19	-0.35330993	-0.924522	0.57461405	0.98731005	1.0	6338	tags=47%, list=38%, signal=76%
PID_P38_ALPHA_BETA_PATHWAY	PID_P38_ALPHA_BETA_PATHWAY		31	-0.31673497	-0.92374045	0.54485047	0.9870634	1.0	3383	tags=26%, list=20%, signal=32%
PID_SYNDECAN_1_PATHWAY	PID_SYNDECAN_1_PATHWAY		46	-0.28687668	-0.922967	0.6094225	0.98668253	1.0	2815	tags=26%, list=17%, signal=31%
PID_DELTA_NP63_PATHWAY	PID_DELTA_NP63_PATHWAY		47	-0.29080468	-0.92155695	0.5956454	0.98827875	1.0	4458	tags=38%, list=27%, signal=52%
PID_RHOA_PATHWAY	PID_RHOA_PATHWAY		45	-0.28830466	-0.9199332	0.56946564	0.9904428	1.0	3871	tags=27%, list=23%, signal=35%
ST_GAQ_PATHWAY	ST_GAQ_PATHWAY		27	-0.31869692	-0.91912585	0.5547703	0.9901029	1.0	2167	tags=22%, list=13%, signal=25%
REACTOME_PI_3K_CASCADE	REACTOME_PI_3K_CASCADE		54	-0.27537155	-0.9181367	0.6105263	0.9903699	1.0	1623	tags=11%, list=10%, signal=12%
PID_PS1_PATHWAY	PID_PS1_PATHWAY		46	-0.29134667	-0.9172694	0.59032255	0.99031687	1.0	2618	tags=17%, list=16%, signal=21%
PID_AR_TF_PATHWAY	PID_AR_TF_PATHWAY		50	-0.28549343	-0.9162673	0.5981873	0.990759	1.0	3411	tags=24%, list=20%, signal=30%
KEGG_PRION_DISEASES	KEGG_PRION_DISEASES		33	-0.3046258	-0.91471714	0.60487807	0.9926183	1.0	1926	tags=18%, list=11%, signal=21%
ST_JNK_MAPK_PATHWAY	ST_JNK_MAPK_PATHWAY		39	-0.2917815	-0.9052037	0.63175124	1.0	1.0	2242	tags=15%, list=13%, signal=18%
BIOCARTA_CHREBP2_PATHWAY	BIOCARTA_CHREBP2_PATHWAY		40	-0.29325292	-0.903789	0.6230284	1.0	1.0	2052	tags=13%, list=12%, signal=14%
PID_NFAT_TFPATHWAY	PID_NFAT_TFPATHWAY		45	-0.28504843	-0.9003896	0.6219512	1.0	1.0	2319	tags=24%, list=14%, signal=28%
PID_ANGIOPOIETIN_RECEPTOR_PATHWAY	PID_ANGIOPOIETIN_RECEPTOR_PATHWAY		50	-0.27620882	-0.9001975	0.6329114	1.0	1.0	3503	tags=22%, list=21%, signal=28%
REACTOME_CELL_CELL_JUNCTION_ORGANIZATION	REACTOME_CELL_CELL_JUNCTION_ORGANIZATION		55	-0.27179864	-0.89815974	0.63323355	1.0	1.0	4025	tags=36%, list=24%, signal=48%
REACTOME_PURINE_METABOLISM	REACTOME_PURINE_METABOLISM		33	-0.2960819	-0.89792734	0.61639345	1.0	1.0	1447	tags=9%, list=9%, signal=10%
REACTOME_INSULIN_SYNTHESIS_AND_PROCESSING	REACTOME_INSULIN_SYNTHESIS_AND_PROCESSING		19	-0.33497164	-0.8961777	0.59052455	1.0	1.0	2221	tags=16%, list=13%, signal=18%
REACTOME_CELL_SURFACE_INTERACTIONS_AT_THE_VASCULAR_WALL	REACTOME_CELL_SURFACE_INTERACTIONS_AT_THE_VASCULAR_WALL		80	-0.25450218	-0.89334875	0.6551724	1.0	1.0	2167	tags=18%, list=13%, signal=20%
KEGG_ECM_RECEPTOR_INTERACTION	KEGG_ECM_RECEPTOR_INTERACTION		81	-0.25537592	-0.89310443	0.6876877	1.0	1.0	4194	tags=40%, list=25%, signal=52%
REACTOME_TOLL_RECEPTOR_CASCADES	REACTOME_TOLL_RECEPTOR_CASCADES		108	-0.2440516	-0.89205986	0.68707484	1.0	1.0	2604	tags=14%, list=16%, signal=16%
KEGG_GLYCEROLIPID_METABOLISM	KEGG_GLYCEROLIPID_METABOLISM		46	-0.28004366	-0.88804656	0.65430266	1.0	1.0	1309	tags=13%, list=8%, signal=14%
REACTOME_BIOSYNTHESIS_OF_THE_N_GLYCAN_PRECURSOR_DOLICHOL_LIPID_LINKED_OLIGOSACCHARIDE_LLO_AND_TRANSFER_TO_A_NASCENT_PROTEIN	REACTOME_BIOSYNTHESIS_OF_THE_N_GLYCAN_PRECURSOR_DOLICHOL_LIPID_LINKED_OLIGOSACCHARIDE_LLO_AND_TRANSFER_TO_A_NASCENT_PROTEIN		25	-0.3117362	-0.8863589	0.6359223	1.0	1.0	6460	tags=56%, list=39%, signal=91%
BIOCARTA_KERATINOCYTE_PATHWAY	BIOCARTA_KERATINOCYTE_PATHWAY		46	-0.28017545	-0.8862532	0.6460177	1.0	1.0	2114	tags=17%, list=13%, signal=20%
KEGG_ALLOGRAFT_REJECTION	KEGG_ALLOGRAFT_REJECTION		21	-0.3309074	-0.88508177	0.61	1.0	1.0	2569	tags=29%, list=15%, signal=34%
BIOCARTA_MTOR_PATHWAY	BIOCARTA_MTOR_PATHWAY		23	-0.3226732	-0.882364	0.64827585	1.0	1.0	11355	tags=100%, list=68%, signal=310%
PID_P38_MKK3_6PATHWAY	PID_P38_MKK3_6PATHWAY		26	-0.30997345	-0.8818434	0.6162602	1.0	1.0	260	tags=8%, list=2%, signal=8%
PID_ER_NONGENOMIC_PATHWAY	PID_ER_NONGENOMIC_PATHWAY		41	-0.28412688	-0.8810836	0.6525157	1.0	1.0	409	tags=7%, list=2%, signal=7%
REACTOME_TRAF6_MEDIATED_NFKB_ACTIVATION	REACTOME_TRAF6_MEDIATED_NFKB_ACTIVATION		19	-0.33656406	-0.8802687	0.6139767	1.0	1.0	5481	tags=42%, list=33%, signal=63%
REACTOME_AMINE_DERIVED_HORMONES	REACTOME_AMINE_DERIVED_HORMONES		15	-0.35349718	-0.8801365	0.6415094	1.0	1.0	14	tags=7%, list=0%, signal=7%
REACTOME_DEVELOPMENTAL_BIOLOGY	REACTOME_DEVELOPMENTAL_BIOLOGY		374	-0.21086329	-0.8798941	0.82387024	1.0	1.0	2997	tags=18%, list=18%, signal=22%
PID_P38_ALPHA_BETA_DOWNSTREAM_PATHWAY	PID_P38_ALPHA_BETA_DOWNSTREAM_PATHWAY		37	-0.28503743	-0.87654847	0.6532905	1.0	1.0	1748	tags=14%, list=10%, signal=15%
REACTOME_ACTIVATED_TLR4_SIGNALLING	REACTOME_ACTIVATED_TLR4_SIGNALLING		88	-0.24562757	-0.8763164	0.72140765	1.0	1.0	2114	tags=11%, list=13%, signal=13%
REACTOME_AXON_GUIDANCE	REACTOME_AXON_GUIDANCE		236	-0.21725614	-0.87491375	0.7878788	1.0	1.0	2997	tags=19%, list=18%, signal=22%
REACTOME_SIGNALING_BY_FGFR1_MUTANTS	REACTOME_SIGNALING_BY_FGFR1_MUTANTS		29	-0.31136692	-0.8748682	0.64983714	1.0	1.0	1026	tags=10%, list=6%, signal=11%
REACTOME_BASIGIN_INTERACTIONS	REACTOME_BASIGIN_INTERACTIONS		24	-0.31224185	-0.87196743	0.6530612	1.0	1.0	1928	tags=21%, list=12%, signal=24%
PID_ERBB1_RECEPTOR_PROXIMAL_PATHWAY	PID_ERBB1_RECEPTOR_PROXIMAL_PATHWAY		35	-0.28690973	-0.87108415	0.6514658	1.0	1.0	4175	tags=26%, list=25%, signal=34%
REACTOME_PKB_MEDIATED_EVENTS	REACTOME_PKB_MEDIATED_EVENTS		28	-0.30555266	-0.8694571	0.67343485	1.0	1.0	1239	tags=7%, list=7%, signal=8%
REACTOME_OPIOID_SIGNALLING	REACTOME_OPIOID_SIGNALLING		76	-0.25249353	-0.86759466	0.7309353	1.0	1.0	1971	tags=13%, list=12%, signal=15%
BIOCARTA_AT1R_PATHWAY	BIOCARTA_AT1R_PATHWAY		32	-0.29539678	-0.8674221	0.65286624	1.0	1.0	1756	tags=9%, list=10%, signal=10%
BIOCARTA_INTEGRIN_PATHWAY	BIOCARTA_INTEGRIN_PATHWAY		37	-0.2823709	-0.8658249	0.6604069	1.0	1.0	409	tags=8%, list=2%, signal=8%
KEGG_ETHER_LIPID_METABOLISM	KEGG_ETHER_LIPID_METABOLISM		31	-0.29480326	-0.86540663	0.67373574	1.0	1.0	4391	tags=45%, list=26%, signal=61%
KEGG_SNARE_INTERACTIONS_IN_VESICULAR_TRANSPORT	KEGG_SNARE_INTERACTIONS_IN_VESICULAR_TRANSPORT		35	-0.28529668	-0.86260897	0.67588323	1.0	1.0	5248	tags=46%, list=31%, signal=66%
REACTOME_SEMA4D_INDUCED_CELL_MIGRATION_AND_GROWTH_CONE_COLLAPSE	REACTOME_SEMA4D_INDUCED_CELL_MIGRATION_AND_GROWTH_CONE_COLLAPSE		24	-0.30484512	-0.86209255	0.66227347	1.0	1.0	4451	tags=29%, list=27%, signal=40%
PID_EPHRINB_REV_PATHWAY	PID_EPHRINB_REV_PATHWAY		30	-0.3026199	-0.86079115	0.67752445	1.0	1.0	687	tags=10%, list=4%, signal=10%
REACTOME_GLYCOGEN_BREAKDOWN_GLYCOGENOLYSIS	REACTOME_GLYCOGEN_BREAKDOWN_GLYCOGENOLYSIS		15	-0.34661394	-0.8599347	0.6377551	1.0	1.0	1778	tags=13%, list=11%, signal=15%
PID_GLYPICAN_1PATHWAY	PID_GLYPICAN_1PATHWAY		26	-0.3050909	-0.85982037	0.6951613	1.0	1.0	3383	tags=31%, list=20%, signal=38%
REACTOME_MYD88_MAL_CASCADE_INITIATED_ON_PLASMA_MEMBRANE	REACTOME_MYD88_MAL_CASCADE_INITIATED_ON_PLASMA_MEMBRANE		78	-0.24741077	-0.8570306	0.72634643	1.0	1.0	2114	tags=12%, list=13%, signal=13%
REACTOME_PPARA_ACTIVATES_GENE_EXPRESSION	REACTOME_PPARA_ACTIVATES_GENE_EXPRESSION		100	-0.23857847	-0.8567767	0.7496424	1.0	1.0	3857	tags=25%, list=23%, signal=32%
PID_LKB1_PATHWAY	PID_LKB1_PATHWAY		45	-0.27062723	-0.8565719	0.71653545	1.0	1.0	1842	tags=11%, list=11%, signal=12%
BIOCARTA_NOS1_PATHWAY	BIOCARTA_NOS1_PATHWAY		20	-0.3169623	-0.8558704	0.6503378	1.0	1.0	1971	tags=20%, list=12%, signal=23%
PID_A6B1_A6B4_INTEGRIN_PATHWAY	PID_A6B1_A6B4_INTEGRIN_PATHWAY		45	-0.26653793	-0.8549076	0.7072785	1.0	1.0	1785	tags=13%, list=11%, signal=15%
BIOCARTA_NFAT_PATHWAY	BIOCARTA_NFAT_PATHWAY		51	-0.2618041	-0.84906286	0.75	1.0	1.0	1971	tags=14%, list=12%, signal=16%
REACTOME_MYOGENESIS	REACTOME_MYOGENESIS		25	-0.29644403	-0.8488994	0.6949429	1.0	1.0	5184	tags=40%, list=31%, signal=58%
KEGG_AUTOIMMUNE_THYROID_DISEASE	KEGG_AUTOIMMUNE_THYROID_DISEASE		23	-0.30597967	-0.8488695	0.6699834	1.0	1.0	3585	tags=35%, list=21%, signal=44%
REACTOME_ACYL_CHAIN_REMODELLING_OF_PE	REACTOME_ACYL_CHAIN_REMODELLING_OF_PE		21	-0.31540692	-0.84772265	0.69917357	1.0	1.0	3819	tags=38%, list=23%, signal=49%
REACTOME_PRE_NOTCH_TRANSCRIPTION_AND_TRANSLATION	REACTOME_PRE_NOTCH_TRANSCRIPTION_AND_TRANSLATION		22	-0.31203803	-0.84711313	0.6828479	1.0	1.0	397	tags=9%, list=2%, signal=9%
PID_LYSOPHOSPHOLIPID_PATHWAY	PID_LYSOPHOSPHOLIPID_PATHWAY		65	-0.25221583	-0.8469978	0.7529586	1.0	1.0	2436	tags=17%, list=15%, signal=20%
KEGG_BLADDER_CANCER	KEGG_BLADDER_CANCER		40	-0.27303267	-0.8454971	0.7353407	1.0	1.0	4175	tags=33%, list=25%, signal=43%
KEGG_PATHOGENIC_ESCHERICHIA_COLI_INFECTION	KEGG_PATHOGENIC_ESCHERICHIA_COLI_INFECTION		51	-0.26217702	-0.844243	0.7224736	1.0	1.0	3852	tags=24%, list=23%, signal=30%
REACTOME_CIRCADIAN_CLOCK	REACTOME_CIRCADIAN_CLOCK		50	-0.26156804	-0.8441119	0.7172196	1.0	1.0	724	tags=8%, list=4%, signal=8%
REACTOME_MAPK_TARGETS_NUCLEAR_EVENTS_MEDIATED_BY_MAP_KINASES	REACTOME_MAPK_TARGETS_NUCLEAR_EVENTS_MEDIATED_BY_MAP_KINASES		30	-0.28729978	-0.8436493	0.6934189	1.0	1.0	1247	tags=10%, list=7%, signal=11%
REACTOME_REGULATION_OF_INSULIN_LIKE_GROWTH_FACTOR_IGF_ACTIVITY_BY_INSULIN_LIKE_GROWTH_FACTOR_BINDING_PROTEINS_IGFBPS	REACTOME_REGULATION_OF_INSULIN_LIKE_GROWTH_FACTOR_IGF_ACTIVITY_BY_INSULIN_LIKE_GROWTH_FACTOR_BINDING_PROTEINS_IGFBPS		15	-0.34353924	-0.8433924	0.69014084	1.0	1.0	4429	tags=47%, list=26%, signal=63%
PID_INSULIN_PATHWAY	PID_INSULIN_PATHWAY		45	-0.26915684	-0.8421663	0.73106647	1.0	1.0	1099	tags=9%, list=7%, signal=9%
BIOCARTA_TOB1_PATHWAY	BIOCARTA_TOB1_PATHWAY		19	-0.31335458	-0.8398544	0.7037037	1.0	1.0	3094	tags=26%, list=18%, signal=32%
ST_T_CELL_SIGNAL_TRANSDUCTION	ST_T_CELL_SIGNAL_TRANSDUCTION		45	-0.25962144	-0.8373234	0.7421759	1.0	1.0	2680	tags=18%, list=16%, signal=21%
BIOCARTA_ETS_PATHWAY	BIOCARTA_ETS_PATHWAY		18	-0.31852505	-0.8371088	0.69636965	1.0	1.0	1313	tags=17%, list=8%, signal=18%
REACTOME_PROTEOLYTIC_CLEAVAGE_OF_SNARE_COMPLEX_PROTEINS	REACTOME_PROTEOLYTIC_CLEAVAGE_OF_SNARE_COMPLEX_PROTEINS		15	-0.3444074	-0.8369407	0.6778169	1.0	1.0	1298	tags=20%, list=8%, signal=22%
BIOCARTA_WNT_PATHWAY	BIOCARTA_WNT_PATHWAY		26	-0.2931743	-0.8354985	0.7162162	1.0	1.0	4510	tags=23%, list=27%, signal=32%
PID_ERBB2_ERBB3_PATHWAY	PID_ERBB2_ERBB3_PATHWAY		44	-0.26190558	-0.8349268	0.7235023	1.0	1.0	2167	tags=11%, list=13%, signal=13%
REACTOME_ACYL_CHAIN_REMODELLING_OF_PG	REACTOME_ACYL_CHAIN_REMODELLING_OF_PG		16	-0.32557687	-0.83094066	0.6983871	1.0	1.0	4232	tags=44%, list=25%, signal=58%
KEGG_ERBB_SIGNALING_PATHWAY	KEGG_ERBB_SIGNALING_PATHWAY		87	-0.23365526	-0.8305844	0.79970324	1.0	1.0	2167	tags=13%, list=13%, signal=14%
REACTOME_DOWNREGULATION_OF_TGF_BETA_RECEPTOR_SIGNALING	REACTOME_DOWNREGULATION_OF_TGF_BETA_RECEPTOR_SIGNALING		21	-0.30367622	-0.8291313	0.7222222	1.0	1.0	1333	tags=10%, list=8%, signal=10%
BIOCARTA_CARDIACEGF_PATHWAY	BIOCARTA_CARDIACEGF_PATHWAY		18	-0.31580767	-0.82690024	0.68727916	1.0	1.0	1756	tags=17%, list=10%, signal=19%
REACTOME_ERK_MAPK_TARGETS	REACTOME_ERK_MAPK_TARGETS		21	-0.30184728	-0.8255074	0.7184801	1.0	1.0	2025	tags=14%, list=12%, signal=16%
BIOCARTA_MPR_PATHWAY	BIOCARTA_MPR_PATHWAY		33	-0.2786522	-0.82469827	0.7614213	1.0	1.0	2627	tags=12%, list=16%, signal=14%
KEGG_OOCYTE_MEIOSIS	KEGG_OOCYTE_MEIOSIS		107	-0.22759415	-0.8236184	0.8265162	1.0	1.0	1763	tags=8%, list=11%, signal=9%
PID_BMP_PATHWAY	PID_BMP_PATHWAY		42	-0.25894752	-0.820533	0.7623457	1.0	1.0	1333	tags=10%, list=8%, signal=10%
KEGG_GLYCINE_SERINE_AND_THREONINE_METABOLISM	KEGG_GLYCINE_SERINE_AND_THREONINE_METABOLISM		30	-0.27661023	-0.8195531	0.73063976	1.0	1.0	2377	tags=27%, list=14%, signal=31%
PID_BETA_CATENIN_NUC_PATHWAY	PID_BETA_CATENIN_NUC_PATHWAY		78	-0.23541793	-0.81854326	0.80706924	1.0	1.0	2598	tags=17%, list=16%, signal=20%
PID_ENDOTHELIN_PATHWAY	PID_ENDOTHELIN_PATHWAY		63	-0.24439658	-0.8179223	0.78318584	1.0	1.0	1845	tags=14%, list=11%, signal=16%
BIOCARTA_EDG1_PATHWAY	BIOCARTA_EDG1_PATHWAY		27	-0.28771532	-0.817165	0.7202572	1.0	1.0	3735	tags=26%, list=22%, signal=33%
REACTOME_TRANS_GOLGI_NETWORK_VESICLE_BUDDING	REACTOME_TRANS_GOLGI_NETWORK_VESICLE_BUDDING		54	-0.24821739	-0.8163126	0.78280544	1.0	1.0	2026	tags=9%, list=12%, signal=10%
KEGG_LEUKOCYTE_TRANSENDOTHELIAL_MIGRATION	KEGG_LEUKOCYTE_TRANSENDOTHELIAL_MIGRATION		114	-0.22124442	-0.8160185	0.8405594	1.0	1.0	2961	tags=18%, list=18%, signal=22%
REACTOME_TRAF6_MEDIATED_INDUCTION_OF_NFKB_AND_MAP_KINASES_UPON_TLR7_8_OR_9_ACTIVATION	REACTOME_TRAF6_MEDIATED_INDUCTION_OF_NFKB_AND_MAP_KINASES_UPON_TLR7_8_OR_9_ACTIVATION		72	-0.2371274	-0.81553894	0.7963738	1.0	1.0	2114	tags=13%, list=13%, signal=14%
PID_ARF_3PATHWAY	PID_ARF_3PATHWAY		19	-0.312809	-0.8126163	0.7378965	1.0	1.0	7057	tags=58%, list=42%, signal=100%
PID_KIT_PATHWAY	PID_KIT_PATHWAY		52	-0.24752021	-0.8119458	0.80061823	1.0	1.0	5913	tags=38%, list=35%, signal=59%
PID_INTEGRIN3_PATHWAY	PID_INTEGRIN3_PATHWAY		42	-0.25552994	-0.8085532	0.7943038	1.0	1.0	4601	tags=43%, list=27%, signal=59%
REACTOME_SIGNALING_BY_TGF_BETA_RECEPTOR_COMPLEX	REACTOME_SIGNALING_BY_TGF_BETA_RECEPTOR_COMPLEX		60	-0.2410347	-0.8082536	0.8179059	1.0	1.0	2523	tags=13%, list=15%, signal=16%
KEGG_NICOTINATE_AND_NICOTINAMIDE_METABOLISM	KEGG_NICOTINATE_AND_NICOTINAMIDE_METABOLISM		22	-0.29016253	-0.8062434	0.727758	1.0	1.0	4202	tags=27%, list=25%, signal=36%
KEGG_PEROXISOME	KEGG_PEROXISOME		78	-0.2332514	-0.8057499	0.8287373	1.0	1.0	4472	tags=33%, list=27%, signal=45%
PID_ERBB1_INTERNALIZATION_PATHWAY	PID_ERBB1_INTERNALIZATION_PATHWAY		41	-0.25404954	-0.8020495	0.78159124	1.0	1.0	3082	tags=17%, list=18%, signal=21%
REACTOME_ACYL_CHAIN_REMODELLING_OF_PS	REACTOME_ACYL_CHAIN_REMODELLING_OF_PS		15	-0.32369122	-0.8014759	0.73741007	1.0	1.0	685	tags=13%, list=4%, signal=14%
REACTOME_CYTOSOLIC_TRNA_AMINOACYLATION	REACTOME_CYTOSOLIC_TRNA_AMINOACYLATION		23	-0.28901908	-0.80101717	0.75533664	1.0	1.0	11918	tags=100%, list=71%, signal=346%
REACTOME_TAK1_ACTIVATES_NFKB_BY_PHOSPHORYLATION_AND_ACTIVATION_OF_IKKS_COMPLEX	REACTOME_TAK1_ACTIVATES_NFKB_BY_PHOSPHORYLATION_AND_ACTIVATION_OF_IKKS_COMPLEX		21	-0.29569957	-0.79914	0.76229507	1.0	1.0	2038	tags=14%, list=12%, signal=16%
PID_CONE_PATHWAY	PID_CONE_PATHWAY		21	-0.29186282	-0.79818434	0.7558923	1.0	1.0	3328	tags=29%, list=20%, signal=36%
REACTOME_CHONDROITIN_SULFATE_DERMATAN_SULFATE_METABOLISM	REACTOME_CHONDROITIN_SULFATE_DERMATAN_SULFATE_METABOLISM		46	-0.24785423	-0.79762393	0.79598147	1.0	1.0	3899	tags=30%, list=23%, signal=40%
REACTOME_MAP_KINASE_ACTIVATION_IN_TLR_CASCADE	REACTOME_MAP_KINASE_ACTIVATION_IN_TLR_CASCADE		49	-0.24491079	-0.79451513	0.8170347	1.0	1.0	2114	tags=12%, list=13%, signal=14%
KEGG_ARACHIDONIC_ACID_METABOLISM	KEGG_ARACHIDONIC_ACID_METABOLISM		45	-0.24904953	-0.7931813	0.8349057	1.0	1.0	4051	tags=40%, list=24%, signal=53%
REACTOME_SEMAPHORIN_INTERACTIONS	REACTOME_SEMAPHORIN_INTERACTIONS		63	-0.233814	-0.79092056	0.8505917	1.0	1.0	4608	tags=29%, list=28%, signal=39%
BIOCARTA_SPPA_PATHWAY	BIOCARTA_SPPA_PATHWAY		21	-0.29282072	-0.79048145	0.7604502	1.0	1.0	4459	tags=43%, list=27%, signal=58%
KEGG_PANCREATIC_CANCER	KEGG_PANCREATIC_CANCER		70	-0.23347363	-0.79015607	0.84250766	1.0	1.0	4042	tags=20%, list=24%, signal=26%
REACTOME_NA_CL_DEPENDENT_NEUROTRANSMITTER_TRANSPORTERS	REACTOME_NA_CL_DEPENDENT_NEUROTRANSMITTER_TRANSPORTERS		17	-0.30609652	-0.790085	0.74915254	1.0	1.0	3721	tags=35%, list=22%, signal=45%
KEGG_GLUTATHIONE_METABOLISM	KEGG_GLUTATHIONE_METABOLISM		40	-0.25646362	-0.7890892	0.80907667	1.0	1.0	1686	tags=13%, list=10%, signal=14%
PID_HNF3B_PATHWAY	PID_HNF3B_PATHWAY		45	-0.25048983	-0.7884155	0.82839316	1.0	1.0	4048	tags=29%, list=24%, signal=38%
BIOCARTA_NO2IL12_PATHWAY	BIOCARTA_NO2IL12_PATHWAY		17	-0.30199364	-0.78770834	0.7414634	1.0	1.0	3684	tags=35%, list=22%, signal=45%
BIOCARTA_TID_PATHWAY	BIOCARTA_TID_PATHWAY		19	-0.29562283	-0.78728735	0.77609426	1.0	1.0	1325	tags=11%, list=8%, signal=11%
REACTOME_GENERIC_TRANSCRIPTION_PATHWAY	REACTOME_GENERIC_TRANSCRIPTION_PATHWAY		187	-0.2010852	-0.786973	0.9410223	1.0	1.0	2663	tags=16%, list=16%, signal=18%
REACTOME_REGULATION_OF_BETA_CELL_DEVELOPMENT	REACTOME_REGULATION_OF_BETA_CELL_DEVELOPMENT		29	-0.27112144	-0.7867229	0.7767145	1.0	1.0	4835	tags=52%, list=29%, signal=73%
BIOCARTA_TH1TH2_PATHWAY	BIOCARTA_TH1TH2_PATHWAY		17	-0.3133203	-0.7850827	0.77249575	1.0	1.0	25	tags=6%, list=0%, signal=6%
KEGG_ALPHA_LINOLENIC_ACID_METABOLISM	KEGG_ALPHA_LINOLENIC_ACID_METABOLISM		17	-0.30549112	-0.78355354	0.7874794	1.0	1.0	3819	tags=35%, list=23%, signal=46%
PID_IGF1_PATHWAY	PID_IGF1_PATHWAY		30	-0.26821527	-0.78191	0.7840136	1.0	1.0	622	tags=7%, list=4%, signal=7%
PID_CDC42_REG_PATHWAY	PID_CDC42_REG_PATHWAY		30	-0.26686117	-0.7805723	0.7948718	1.0	1.0	444	tags=7%, list=3%, signal=7%
NABA_BASEMENT_MEMBRANES	NABA_BASEMENT_MEMBRANES		38	-0.25732398	-0.78049845	0.8174603	1.0	1.0	3792	tags=37%, list=23%, signal=48%
KEGG_RIG_I_LIKE_RECEPTOR_SIGNALING_PATHWAY	KEGG_RIG_I_LIKE_RECEPTOR_SIGNALING_PATHWAY		54	-0.23793678	-0.7795026	0.8248503	1.0	1.0	5242	tags=33%, list=31%, signal=48%
KEGG_PHENYLALANINE_METABOLISM	KEGG_PHENYLALANINE_METABOLISM		16	-0.3097049	-0.7794907	0.7549669	1.0	1.0	4401	tags=44%, list=26%, signal=59%
REACTOME_NGF_SIGNALLING_VIA_TRKA_FROM_THE_PLASMA_MEMBRANE	REACTOME_NGF_SIGNALLING_VIA_TRKA_FROM_THE_PLASMA_MEMBRANE		133	-0.20826237	-0.77824116	0.9103079	1.0	1.0	2167	tags=11%, list=13%, signal=12%
REACTOME_PROTEIN_FOLDING	REACTOME_PROTEIN_FOLDING		48	-0.24066672	-0.777716	0.84419715	1.0	1.0	5599	tags=33%, list=33%, signal=50%
REACTOME_MEMBRANE_TRAFFICKING	REACTOME_MEMBRANE_TRAFFICKING		117	-0.21095581	-0.77515256	0.9183673	1.0	1.0	4763	tags=23%, list=28%, signal=32%
KEGG_PENTOSE_PHOSPHATE_PATHWAY	KEGG_PENTOSE_PHOSPHATE_PATHWAY		26	-0.27598405	-0.77496016	0.7924837	1.0	1.0	1458	tags=12%, list=9%, signal=13%
PID_S1P_S1P1_PATHWAY	PID_S1P_S1P1_PATHWAY		21	-0.28858835	-0.77395666	0.8058925	1.0	1.0	4415	tags=33%, list=26%, signal=45%
REACTOME_INTEGRIN_ALPHAIIB_BETA3_SIGNALING	REACTOME_INTEGRIN_ALPHAIIB_BETA3_SIGNALING		27	-0.27389455	-0.77328783	0.79769737	1.0	1.0	3228	tags=30%, list=19%, signal=37%
BIOCARTA_STATHMIN_PATHWAY	BIOCARTA_STATHMIN_PATHWAY		18	-0.2954307	-0.77290654	0.7894737	1.0	1.0	3695	tags=33%, list=22%, signal=43%
KEGG_TYROSINE_METABOLISM	KEGG_TYROSINE_METABOLISM		34	-0.25612697	-0.7709261	0.8325282	1.0	1.0	3570	tags=29%, list=21%, signal=37%
BIOCARTA_NGF_PATHWAY	BIOCARTA_NGF_PATHWAY		18	-0.29705644	-0.769872	0.787728	1.0	1.0	287	tags=6%, list=2%, signal=6%
REACTOME_ACYL_CHAIN_REMODELLING_OF_PC	REACTOME_ACYL_CHAIN_REMODELLING_OF_PC		22	-0.2804011	-0.7697097	0.80226904	1.0	1.0	4232	tags=41%, list=25%, signal=55%
ST_FAS_SIGNALING_PATHWAY	ST_FAS_SIGNALING_PATHWAY		62	-0.22735271	-0.76950425	0.8693009	1.0	1.0	4769	tags=31%, list=28%, signal=43%
KEGG_STEROID_HORMONE_BIOSYNTHESIS	KEGG_STEROID_HORMONE_BIOSYNTHESIS		24	-0.27778018	-0.7672806	0.835034	1.0	1.0	2419	tags=21%, list=14%, signal=24%
REACTOME_SIGNALLING_TO_P38_VIA_RIT_AND_RIN	REACTOME_SIGNALLING_TO_P38_VIA_RIT_AND_RIN		15	-0.30719396	-0.7668826	0.781982	1.0	1.0	5584	tags=47%, list=33%, signal=70%
PID_MTOR_4PATHWAY	PID_MTOR_4PATHWAY		69	-0.22651875	-0.76651263	0.8874074	1.0	1.0	2528	tags=12%, list=15%, signal=14%
SA_TRKA_RECEPTOR	SA_TRKA_RECEPTOR		17	-0.29634908	-0.76494586	0.77374786	1.0	1.0	519	tags=6%, list=3%, signal=6%
REACTOME_SIGNALING_BY_ERBB4	REACTOME_SIGNALING_BY_ERBB4		85	-0.21560086	-0.76276475	0.9096126	1.0	1.0	4838	tags=27%, list=29%, signal=38%
BIOCARTA_CD40_PATHWAY	BIOCARTA_CD40_PATHWAY		15	-0.30736476	-0.7618182	0.78756475	1.0	1.0	137	tags=7%, list=1%, signal=7%
KEGG_FC_GAMMA_R_MEDIATED_PHAGOCYTOSIS	KEGG_FC_GAMMA_R_MEDIATED_PHAGOCYTOSIS		90	-0.21406332	-0.7614163	0.9146515	1.0	1.0	4693	tags=28%, list=28%, signal=38%
REACTOME_NUCLEAR_EVENTS_KINASE_AND_TRANSCRIPTION_FACTOR_ACTIVATION	REACTOME_NUCLEAR_EVENTS_KINASE_AND_TRANSCRIPTION_FACTOR_ACTIVATION		24	-0.27105847	-0.75837594	0.80456024	1.0	1.0	2025	tags=13%, list=12%, signal=14%
KEGG_B_CELL_RECEPTOR_SIGNALING_PATHWAY	KEGG_B_CELL_RECEPTOR_SIGNALING_PATHWAY		72	-0.2210871	-0.75804144	0.8854167	1.0	1.0	2507	tags=15%, list=15%, signal=18%
BIOCARTA_ECM_PATHWAY	BIOCARTA_ECM_PATHWAY		23	-0.27441597	-0.7572522	0.80351436	1.0	1.0	409	tags=4%, list=2%, signal=4%
REACTOME_GRB2_EVENTS_IN_ERBB2_SIGNALING	REACTOME_GRB2_EVENTS_IN_ERBB2_SIGNALING		22	-0.28390476	-0.75683415	0.83469725	1.0	1.0	5584	tags=50%, list=33%, signal=75%
REACTOME_GLUCOSE_TRANSPORT	REACTOME_GLUCOSE_TRANSPORT		36	-0.2520618	-0.7560297	0.85760516	1.0	1.0	4036	tags=19%, list=24%, signal=26%
REACTOME_FATTY_ACID_TRIACYLGLYCEROL_AND_KETONE_BODY_METABOLISM	REACTOME_FATTY_ACID_TRIACYLGLYCEROL_AND_KETONE_BODY_METABOLISM		162	-0.19444439	-0.7525091	0.96062994	1.0	1.0	3697	tags=20%, list=22%, signal=25%
KEGG_GLYCOSAMINOGLYCAN_BIOSYNTHESIS_CHONDROITIN_SULFATE	KEGG_GLYCOSAMINOGLYCAN_BIOSYNTHESIS_CHONDROITIN_SULFATE		22	-0.27777192	-0.7514647	0.8252101	1.0	1.0	4300	tags=36%, list=26%, signal=49%
REACTOME_GAB1_SIGNALOSOME	REACTOME_GAB1_SIGNALOSOME		36	-0.24226496	-0.7510024	0.87363493	1.0	1.0	409	tags=6%, list=2%, signal=6%
REACTOME_SPHINGOLIPID_DE_NOVO_BIOSYNTHESIS	REACTOME_SPHINGOLIPID_DE_NOVO_BIOSYNTHESIS		30	-0.2578579	-0.75088155	0.8186356	1.0	1.0	4391	tags=33%, list=26%, signal=45%
REACTOME_RIG_I_MDA5_MEDIATED_INDUCTION_OF_IFN_ALPHA_BETA_PATHWAYS	REACTOME_RIG_I_MDA5_MEDIATED_INDUCTION_OF_IFN_ALPHA_BETA_PATHWAYS		55	-0.22798076	-0.7502194	0.87461776	1.0	1.0	2038	tags=9%, list=12%, signal=10%
KEGG_ACUTE_MYELOID_LEUKEMIA	KEGG_ACUTE_MYELOID_LEUKEMIA		57	-0.22402488	-0.7489485	0.89221555	1.0	1.0	5642	tags=37%, list=34%, signal=55%
PID_EPHB_FWD_PATHWAY	PID_EPHB_FWD_PATHWAY		40	-0.24013655	-0.74804723	0.8660287	1.0	1.0	1591	tags=13%, list=9%, signal=14%
REACTOME_GOLGI_ASSOCIATED_VESICLE_BIOGENESIS	REACTOME_GOLGI_ASSOCIATED_VESICLE_BIOGENESIS		48	-0.23296204	-0.744315	0.8666667	1.0	1.0	2026	tags=8%, list=12%, signal=9%
REACTOME_L1CAM_INTERACTIONS	REACTOME_L1CAM_INTERACTIONS		81	-0.21123202	-0.74226	0.9257642	1.0	1.0	2853	tags=15%, list=17%, signal=18%
PID_CXCR4_PATHWAY	PID_CXCR4_PATHWAY		99	-0.20261185	-0.74125266	0.9360223	1.0	1.0	1845	tags=9%, list=11%, signal=10%
REACTOME_METABOLISM_OF_PROTEINS	REACTOME_METABOLISM_OF_PROTEINS		394	-0.17717211	-0.7393855	0.9976608	1.0	1.0	3729	tags=12%, list=22%, signal=16%
KEGG_FOCAL_ADHESION	KEGG_FOCAL_ADHESION		196	-0.18863912	-0.73841447	0.97606385	1.0	1.0	4194	tags=26%, list=25%, signal=34%
PID_RHODOPSIN_PATHWAY	PID_RHODOPSIN_PATHWAY		23	-0.27125305	-0.7382445	0.83893806	1.0	1.0	3673	tags=26%, list=22%, signal=33%
KEGG_GLIOMA	KEGG_GLIOMA		64	-0.21732141	-0.7364715	0.93016344	1.0	1.0	2167	tags=13%, list=13%, signal=14%
BIOCARTA_STRESS_PATHWAY	BIOCARTA_STRESS_PATHWAY		25	-0.25888607	-0.7339268	0.8485342	1.0	1.0	2114	tags=12%, list=13%, signal=14%
KEGG_LONG_TERM_DEPRESSION	KEGG_LONG_TERM_DEPRESSION		68	-0.214501	-0.7324049	0.9226361	1.0	1.0	5203	tags=38%, list=31%, signal=55%
BIOCARTA_NKCELLS_PATHWAY	BIOCARTA_NKCELLS_PATHWAY		18	-0.27709207	-0.7263508	0.8606702	1.0	1.0	4366	tags=33%, list=26%, signal=45%
BIOCARTA_IGF1R_PATHWAY	BIOCARTA_IGF1R_PATHWAY		22	-0.25765184	-0.7258447	0.8851675	1.0	1.0	1971	tags=9%, list=12%, signal=10%
REACTOME_TRANSCRIPTIONAL_REGULATION_OF_WHITE_ADIPOCYTE_DIFFERENTIATION	REACTOME_TRANSCRIPTIONAL_REGULATION_OF_WHITE_ADIPOCYTE_DIFFERENTIATION		70	-0.21103226	-0.724373	0.9174312	1.0	1.0	3391	tags=19%, list=20%, signal=23%
BIOCARTA_PTDINS_PATHWAY	BIOCARTA_PTDINS_PATHWAY		23	-0.2656393	-0.7243264	0.8780488	1.0	1.0	4703	tags=26%, list=28%, signal=36%
KEGG_PORPHYRIN_AND_CHLOROPHYLL_METABOLISM	KEGG_PORPHYRIN_AND_CHLOROPHYLL_METABOLISM		24	-0.26168197	-0.72242266	0.85259634	1.0	1.0	4603	tags=42%, list=27%, signal=57%
KEGG_PROXIMAL_TUBULE_BICARBONATE_RECLAMATION	KEGG_PROXIMAL_TUBULE_BICARBONATE_RECLAMATION		22	-0.2627792	-0.717858	0.85617596	1.0	1.0	3230	tags=27%, list=19%, signal=34%
REACTOME_PI3K_AKT_ACTIVATION	REACTOME_PI3K_AKT_ACTIVATION		36	-0.23773183	-0.7168005	0.8881356	1.0	1.0	519	tags=6%, list=3%, signal=6%
REACTOME_SULFUR_AMINO_ACID_METABOLISM	REACTOME_SULFUR_AMINO_ACID_METABOLISM		24	-0.26008222	-0.7165111	0.8781726	1.0	1.0	2781	tags=17%, list=17%, signal=20%
BIOCARTA_EPO_PATHWAY	BIOCARTA_EPO_PATHWAY		19	-0.26664767	-0.710144	0.8525424	1.0	1.0	287	tags=5%, list=2%, signal=5%
ST_MYOCYTE_AD_PATHWAY	ST_MYOCYTE_AD_PATHWAY		27	-0.25021303	-0.70968336	0.8951487	1.0	1.0	4182	tags=37%, list=25%, signal=49%
SIG_REGULATION_OF_THE_ACTIN_CYTOSKELETON_BY_RHO_GTPASES	SIG_REGULATION_OF_THE_ACTIN_CYTOSKELETON_BY_RHO_GTPASES		35	-0.23409145	-0.70466197	0.90614885	1.0	1.0	1186	tags=9%, list=7%, signal=9%
PID_NETRIN_PATHWAY	PID_NETRIN_PATHWAY		31	-0.23698583	-0.69712275	0.89830506	1.0	1.0	3348	tags=23%, list=20%, signal=28%
REACTOME_SIGNALING_BY_FGFR_IN_DISEASE	REACTOME_SIGNALING_BY_FGFR_IN_DISEASE		121	-0.18809958	-0.69202626	0.98788697	1.0	1.0	1971	tags=9%, list=12%, signal=10%
REACTOME_SIGNALING_BY_FGFR	REACTOME_SIGNALING_BY_FGFR		107	-0.1907185	-0.691034	0.9826339	1.0	1.0	1971	tags=9%, list=12%, signal=11%
KEGG_FATTY_ACID_METABOLISM	KEGG_FATTY_ACID_METABOLISM		36	-0.22389938	-0.6861414	0.92788464	1.0	1.0	450	tags=6%, list=3%, signal=6%
BIOCARTA_PGC1A_PATHWAY	BIOCARTA_PGC1A_PATHWAY		22	-0.24978732	-0.6821996	0.916388	1.0	1.0	1715	tags=14%, list=10%, signal=15%
REACTOME_FACTORS_INVOLVED_IN_MEGAKARYOCYTE_DEVELOPMENT_AND_PLATELET_PRODUCTION	REACTOME_FACTORS_INVOLVED_IN_MEGAKARYOCYTE_DEVELOPMENT_AND_PLATELET_PRODUCTION		96	-0.19018388	-0.68023056	0.981402	1.0	1.0	3568	tags=16%, list=21%, signal=20%
PID_CDC42_PATHWAY	PID_CDC42_PATHWAY		70	-0.19824256	-0.6763272	0.96937215	1.0	1.0	3244	tags=14%, list=19%, signal=18%
BIOCARTA_FAS_PATHWAY	BIOCARTA_FAS_PATHWAY		29	-0.23379454	-0.67589164	0.92935634	1.0	1.0	1766	tags=10%, list=11%, signal=12%
PID_PDGFRB_PATHWAY	PID_PDGFRB_PATHWAY		129	-0.18031462	-0.67566854	0.9878214	1.0	1.0	2185	tags=10%, list=13%, signal=11%
PID_ERBB4_PATHWAY	PID_ERBB4_PATHWAY		38	-0.22065862	-0.67519134	0.93365693	1.0	1.0	3694	tags=26%, list=22%, signal=34%
PID_ARF6_DOWNSTREAM_PATHWAY	PID_ARF6_DOWNSTREAM_PATHWAY		15	-0.2685475	-0.6742254	0.89483064	1.0	1.0	1591	tags=13%, list=9%, signal=15%
REACTOME_SIGNAL_TRANSDUCTION_BY_L1	REACTOME_SIGNAL_TRANSDUCTION_BY_L1		34	-0.22416651	-0.67200756	0.94471544	1.0	1.0	1756	tags=9%, list=10%, signal=10%
REACTOME_PYRUVATE_METABOLISM	REACTOME_PYRUVATE_METABOLISM		18	-0.2580907	-0.67173135	0.89326763	1.0	1.0	1476	tags=11%, list=9%, signal=12%
BIOCARTA_GSK3_PATHWAY	BIOCARTA_GSK3_PATHWAY		27	-0.23552522	-0.66963875	0.9243421	1.0	1.0	4182	tags=26%, list=25%, signal=34%
BIOCARTA_CDMAC_PATHWAY	BIOCARTA_CDMAC_PATHWAY		16	-0.2616741	-0.66934586	0.89249146	1.0	1.0	1325	tags=13%, list=8%, signal=14%
REACTOME_APOPTOTIC_CLEAVAGE_OF_CELLULAR_PROTEINS	REACTOME_APOPTOTIC_CLEAVAGE_OF_CELLULAR_PROTEINS		36	-0.22186099	-0.668405	0.94098884	1.0	1.0	2598	tags=17%, list=16%, signal=20%
REACTOME_SIGNALING_BY_SCF_KIT	REACTOME_SIGNALING_BY_SCF_KIT		74	-0.19111471	-0.6674201	0.9660537	1.0	1.0	409	tags=4%, list=2%, signal=4%
ST_G_ALPHA_I_PATHWAY	ST_G_ALPHA_I_PATHWAY		34	-0.2224745	-0.6666889	0.95886075	1.0	1.0	2167	tags=15%, list=13%, signal=17%
BIOCARTA_CERAMIDE_PATHWAY	BIOCARTA_CERAMIDE_PATHWAY		22	-0.24519642	-0.66647553	0.9114754	1.0	1.0	4081	tags=18%, list=24%, signal=24%
PID_HES_HEY_PATHWAY	PID_HES_HEY_PATHWAY		47	-0.20703284	-0.6637243	0.96941894	1.0	1.0	1906	tags=13%, list=11%, signal=14%
REACTOME_STEROID_HORMONES	REACTOME_STEROID_HORMONES		24	-0.23477192	-0.6630941	0.9243986	1.0	1.0	4313	tags=38%, list=26%, signal=50%
KEGG_BETA_ALANINE_METABOLISM	KEGG_BETA_ALANINE_METABOLISM		22	-0.24966878	-0.66260165	0.9005059	1.0	1.0	2289	tags=18%, list=14%, signal=21%
REACTOME_CYCLIN_A_B1_ASSOCIATED_EVENTS_DURING_G2_M_TRANSITION	REACTOME_CYCLIN_A_B1_ASSOCIATED_EVENTS_DURING_G2_M_TRANSITION		15	-0.2694897	-0.66071695	0.91099477	1.0	1.0	642	tags=7%, list=4%, signal=7%
REACTOME_SIGNALING_BY_HIPPO	REACTOME_SIGNALING_BY_HIPPO		20	-0.24487251	-0.65903	0.91122276	1.0	1.0	5069	tags=40%, list=30%, signal=57%
BIOCARTA_IL3_PATHWAY	BIOCARTA_IL3_PATHWAY		15	-0.25839975	-0.6552725	0.91201353	1.0	1.0	5642	tags=60%, list=34%, signal=90%
REACTOME_ASPARAGINE_N_LINKED_GLYCOSYLATION	REACTOME_ASPARAGINE_N_LINKED_GLYCOSYLATION		76	-0.18928017	-0.6498573	0.9885057	1.0	1.0	3565	tags=17%, list=21%, signal=22%
KEGG_ENDOMETRIAL_CANCER	KEGG_ENDOMETRIAL_CANCER		52	-0.19898611	-0.6487808	0.9643963	1.0	1.0	5913	tags=38%, list=35%, signal=59%
KEGG_PURINE_METABOLISM	KEGG_PURINE_METABOLISM		152	-0.1687074	-0.6473731	1.0	1.0	1.0	1991	tags=10%, list=12%, signal=11%
REACTOME_SYNTHESIS_OF_PIPS_AT_THE_GOLGI_MEMBRANE	REACTOME_SYNTHESIS_OF_PIPS_AT_THE_GOLGI_MEMBRANE		15	-0.25960448	-0.64607155	0.91608393	1.0	1.0	12408	tags=100%, list=74%, signal=385%
REACTOME_NEGATIVE_REGULATORS_OF_RIG_I_MDA5_SIGNALING	REACTOME_NEGATIVE_REGULATORS_OF_RIG_I_MDA5_SIGNALING		29	-0.2275139	-0.6454812	0.95166665	1.0	1.0	137	tags=3%, list=1%, signal=3%
KEGG_GAP_JUNCTION	KEGG_GAP_JUNCTION		84	-0.18446758	-0.6437211	0.99007094	1.0	1.0	2016	tags=12%, list=12%, signal=13%
PID_PRL_SIGNALING_EVENTS_PATHWAY	PID_PRL_SIGNALING_EVENTS_PATHWAY		22	-0.23424259	-0.642026	0.9297386	1.0	1.0	1926	tags=9%, list=11%, signal=10%
REACTOME_TRAF6_MEDIATED_IRF7_ACTIVATION	REACTOME_TRAF6_MEDIATED_IRF7_ACTIVATION		18	-0.24500616	-0.64095896	0.9255319	1.0	1.0	5034	tags=33%, list=30%, signal=48%
KEGG_CYSTEINE_AND_METHIONINE_METABOLISM	KEGG_CYSTEINE_AND_METHIONINE_METABOLISM		30	-0.21362644	-0.63496065	0.9544715	1.0	1.0	2781	tags=17%, list=17%, signal=20%
ST_WNT_BETA_CATENIN_PATHWAY	ST_WNT_BETA_CATENIN_PATHWAY		34	-0.20889021	-0.6340324	0.94863564	1.0	1.0	3281	tags=21%, list=20%, signal=26%
REACTOME_A_TETRASACCHARIDE_LINKER_SEQUENCE_IS_REQUIRED_FOR_GAG_SYNTHESIS	REACTOME_A_TETRASACCHARIDE_LINKER_SEQUENCE_IS_REQUIRED_FOR_GAG_SYNTHESIS		25	-0.22524682	-0.6281634	0.9499136	1.0	1.0	3664	tags=28%, list=22%, signal=36%
REACTOME_GRB2_SOS_PROVIDES_LINKAGE_TO_MAPK_SIGNALING_FOR_INTERGRINS_	REACTOME_GRB2_SOS_PROVIDES_LINKAGE_TO_MAPK_SIGNALING_FOR_INTERGRINS_		15	-0.2460272	-0.6198419	0.93072826	1.0	1.0	3228	tags=27%, list=19%, signal=33%
BIOCARTA_CTCF_PATHWAY	BIOCARTA_CTCF_PATHWAY		23	-0.22466415	-0.61903507	0.94942904	1.0	1.0	3411	tags=26%, list=20%, signal=33%
ST_INTERLEUKIN_4_PATHWAY	ST_INTERLEUKIN_4_PATHWAY		23	-0.22233112	-0.6189152	0.94276094	1.0	1.0	1933	tags=9%, list=12%, signal=10%
REACTOME_MUSCLE_CONTRACTION	REACTOME_MUSCLE_CONTRACTION		45	-0.1942345	-0.6183348	0.9799692	1.0	1.0	3425	tags=20%, list=20%, signal=25%
KEGG_OTHER_GLYCAN_DEGRADATION	KEGG_OTHER_GLYCAN_DEGRADATION		15	-0.24800427	-0.61746997	0.9253472	1.0	1.0	3995	tags=33%, list=24%, signal=44%
PID_TCR_PATHWAY	PID_TCR_PATHWAY		64	-0.18249582	-0.61698693	0.99115044	1.0	1.0	184	tags=3%, list=1%, signal=3%
PID_FAK_PATHWAY	PID_FAK_PATHWAY		58	-0.18480429	-0.6156894	0.9862805	1.0	1.0	3348	tags=16%, list=20%, signal=19%
KEGG_PRIMARY_BILE_ACID_BIOSYNTHESIS	KEGG_PRIMARY_BILE_ACID_BIOSYNTHESIS		15	-0.24558274	-0.61552024	0.9254766	1.0	1.0	2304	tags=27%, list=14%, signal=31%
KEGG_CHRONIC_MYELOID_LEUKEMIA	KEGG_CHRONIC_MYELOID_LEUKEMIA		73	-0.1823431	-0.61396116	0.98778623	1.0	1.0	3411	tags=15%, list=20%, signal=19%
BIOCARTA_ERK5_PATHWAY	BIOCARTA_ERK5_PATHWAY		17	-0.23774803	-0.61181915	0.9382504	1.0	1.0	519	tags=6%, list=3%, signal=6%
REACTOME_PI3K_EVENTS_IN_ERBB2_SIGNALING	REACTOME_PI3K_EVENTS_IN_ERBB2_SIGNALING		42	-0.19723332	-0.6092581	0.98294574	1.0	1.0	3411	tags=17%, list=20%, signal=21%
REACTOME_APOPTOSIS	REACTOME_APOPTOSIS		138	-0.15786414	-0.60483295	1.0	1.0	1.0	2728	tags=10%, list=16%, signal=12%
REACTOME_STRIATED_MUSCLE_CONTRACTION	REACTOME_STRIATED_MUSCLE_CONTRACTION		27	-0.21402632	-0.6047105	0.97235775	1.0	1.0	3425	tags=19%, list=20%, signal=23%
PID_CD8_TCR_PATHWAY	PID_CD8_TCR_PATHWAY		52	-0.1873426	-0.6034888	0.9893293	1.0	1.0	3350	tags=17%, list=20%, signal=22%
ST_ADRENERGIC	ST_ADRENERGIC		33	-0.20192684	-0.598671	0.9710366	1.0	1.0	2179	tags=15%, list=13%, signal=17%
BIOCARTA_ARF_PATHWAY	BIOCARTA_ARF_PATHWAY		17	-0.23117085	-0.59723645	0.9295533	1.0	1.0	3411	tags=18%, list=20%, signal=22%
REACTOME_INFLAMMASOMES	REACTOME_INFLAMMASOMES		16	-0.23643848	-0.59603524	0.9583333	1.0	1.0	2134	tags=13%, list=13%, signal=14%
PID_AR_PATHWAY	PID_AR_PATHWAY		58	-0.17897946	-0.5937732	0.9881657	1.0	1.0	4222	tags=19%, list=25%, signal=25%
REACTOME_METABOLISM_OF_VITAMINS_AND_COFACTORS	REACTOME_METABOLISM_OF_VITAMINS_AND_COFACTORS		49	-0.18350063	-0.5891633	0.98941	1.0	1.0	1218	tags=10%, list=7%, signal=11%
PID_NCADHERIN_PATHWAY	PID_NCADHERIN_PATHWAY		33	-0.20074609	-0.5889181	0.97213113	1.0	1.0	647	tags=6%, list=4%, signal=6%
KEGG_COLORECTAL_CANCER	KEGG_COLORECTAL_CANCER		61	-0.17599891	-0.58775485	0.9954407	1.0	1.0	1255	tags=7%, list=7%, signal=7%
PID_IFNG_PATHWAY	PID_IFNG_PATHWAY		40	-0.1913922	-0.58339113	0.99006623	1.0	1.0	4003	tags=18%, list=24%, signal=23%
KEGG_PYRUVATE_METABOLISM	KEGG_PYRUVATE_METABOLISM		37	-0.19356407	-0.5803415	0.98867315	1.0	1.0	5691	tags=41%, list=34%, signal=61%
PID_FOXM1_PATHWAY	PID_FOXM1_PATHWAY		39	-0.18854913	-0.57817274	0.9952756	1.0	1.0	4003	tags=23%, list=24%, signal=30%
REACTOME_PI_METABOLISM	REACTOME_PI_METABOLISM		45	-0.17976291	-0.571068	0.98897636	1.0	1.0	4026	tags=20%, list=24%, signal=26%
REACTOME_METABOLISM_OF_STEROID_HORMONES_AND_VITAMINS_A_AND_D	REACTOME_METABOLISM_OF_STEROID_HORMONES_AND_VITAMINS_A_AND_D		29	-0.19666037	-0.5704041	0.9825949	1.0	1.0	4313	tags=31%, list=26%, signal=42%
KEGG_SELENOAMINO_ACID_METABOLISM	KEGG_SELENOAMINO_ACID_METABOLISM		25	-0.20451789	-0.5701244	0.9865997	1.0	1.0	3354	tags=20%, list=20%, signal=25%
BIOCARTA_MAL_PATHWAY	BIOCARTA_MAL_PATHWAY		19	-0.2150923	-0.5700362	0.9700997	1.0	1.0	755	tags=5%, list=5%, signal=6%
REACTOME_SEMA4D_IN_SEMAPHORIN_SIGNALING	REACTOME_SEMA4D_IN_SEMAPHORIN_SIGNALING		29	-0.19694352	-0.5681679	0.98447204	1.0	1.0	4451	tags=24%, list=27%, signal=33%
BIOCARTA_RHO_PATHWAY	BIOCARTA_RHO_PATHWAY		32	-0.19199745	-0.5672479	0.9785479	1.0	1.0	4983	tags=22%, list=30%, signal=31%
PID_HIF1A_PATHWAY	PID_HIF1A_PATHWAY		19	-0.20740701	-0.56135404	0.9730185	1.0	1.0	6846	tags=47%, list=41%, signal=80%
REACTOME_HIV_INFECTION	REACTOME_HIV_INFECTION		181	-0.14450713	-0.5611144	1.0	1.0	1.0	28	tags=1%, list=0%, signal=1%
REACTOME_AMINO_ACID_SYNTHESIS_AND_INTERCONVERSION_TRANSAMINATION	REACTOME_AMINO_ACID_SYNTHESIS_AND_INTERCONVERSION_TRANSAMINATION		16	-0.21884997	-0.5602706	0.9633333	1.0	1.0	4947	tags=38%, list=30%, signal=53%
REACTOME_MEIOTIC_SYNAPSIS	REACTOME_MEIOTIC_SYNAPSIS		33	-0.19131146	-0.55905855	0.99033815	1.0	1.0	3204	tags=15%, list=19%, signal=19%
BIOCARTA_GLEEVEC_PATHWAY	BIOCARTA_GLEEVEC_PATHWAY		23	-0.20428915	-0.5523106	0.9738676	1.0	1.0	287	tags=4%, list=2%, signal=4%
PID_RB_1PATHWAY	PID_RB_1PATHWAY		63	-0.16251501	-0.5522505	0.9984448	1.0	1.0	3411	tags=16%, list=20%, signal=20%
REACTOME_G1_S_SPECIFIC_TRANSCRIPTION	REACTOME_G1_S_SPECIFIC_TRANSCRIPTION		17	-0.21148719	-0.54871404	0.96875	1.0	1.0	642	tags=6%, list=4%, signal=6%
REACTOME_NEPHRIN_INTERACTIONS	REACTOME_NEPHRIN_INTERACTIONS		19	-0.20182842	-0.5471124	0.97342193	1.0	1.0	3868	tags=26%, list=23%, signal=34%
REACTOME_SYNTHESIS_OF_PIPS_AT_THE_PLASMA_MEMBRANE	REACTOME_SYNTHESIS_OF_PIPS_AT_THE_PLASMA_MEMBRANE		29	-0.18632646	-0.54415405	0.9952153	1.0	1.0	3871	tags=24%, list=23%, signal=31%
REACTOME_ANTIGEN_PROCESSING_UBIQUITINATION_PROTEASOME_DEGRADATION	REACTOME_ANTIGEN_PROCESSING_UBIQUITINATION_PROTEASOME_DEGRADATION		196	-0.13769501	-0.53998315	1.0	1.0	1.0	2065	tags=7%, list=12%, signal=8%
BIOCARTA_ACTINY_PATHWAY	BIOCARTA_ACTINY_PATHWAY		20	-0.20489839	-0.537879	0.97431505	1.0	1.0	2061	tags=10%, list=12%, signal=11%
BIOCARTA_ERK_PATHWAY	BIOCARTA_ERK_PATHWAY		28	-0.1834875	-0.5281251	0.9900826	1.0	1.0	4175	tags=18%, list=25%, signal=24%
BIOCARTA_TFF_PATHWAY	BIOCARTA_TFF_PATHWAY		21	-0.1865419	-0.51279724	0.9917355	1.0	1.0	4175	tags=19%, list=25%, signal=25%
BIOCARTA_IL22BP_PATHWAY	BIOCARTA_IL22BP_PATHWAY		15	-0.20123471	-0.5053634	0.9930915	1.0	1.0	6079	tags=53%, list=36%, signal=84%
BIOCARTA_PDGF_PATHWAY	BIOCARTA_PDGF_PATHWAY		32	-0.1709554	-0.50535446	0.9952904	1.0	1.0	287	tags=3%, list=2%, signal=3%
REACTOME_RORA_ACTIVATES_CIRCADIAN_EXPRESSION	REACTOME_RORA_ACTIVATES_CIRCADIAN_EXPRESSION		23	-0.18060744	-0.5014753	0.9917898	1.0	1.0	1842	tags=9%, list=11%, signal=10%
REACTOME_HOST_INTERACTIONS_OF_HIV_FACTORS	REACTOME_HOST_INTERACTIONS_OF_HIV_FACTORS		114	-0.13632967	-0.4973216	1.0	1.0	1.0	25	tags=1%, list=0%, signal=1%
BIOCARTA_HCMV_PATHWAY	BIOCARTA_HCMV_PATHWAY		17	-0.18918435	-0.490659	0.98844886	1.0	1.0	13587	tags=100%, list=81%, signal=529%
KEGG_CITRATE_CYCLE_TCA_CYCLE	KEGG_CITRATE_CYCLE_TCA_CYCLE		30	-0.16495077	-0.487227	0.9984375	1.0	1.0	3310	tags=13%, list=20%, signal=17%
REACTOME_G0_AND_EARLY_G1	REACTOME_G0_AND_EARLY_G1		23	-0.17673843	-0.4860205	0.99358976	1.0	1.0	642	tags=4%, list=4%, signal=5%
BIOCARTA_TEL_PATHWAY	BIOCARTA_TEL_PATHWAY		18	-0.18261018	-0.4849728	0.99491525	1.0	1.0	4222	tags=22%, list=25%, signal=30%
REACTOME_JNK_C_JUN_KINASES_PHOSPHORYLATION_AND_ACTIVATION_MEDIATED_BY_ACTIVATED_HUMAN_TAK1	REACTOME_JNK_C_JUN_KINASES_PHOSPHORYLATION_AND_ACTIVATION_MEDIATED_BY_ACTIVATED_HUMAN_TAK1		16	-0.18530956	-0.47901562	0.9894921	1.0	1.0	5034	tags=31%, list=30%, signal=45%
KEGG_BUTANOATE_METABOLISM	KEGG_BUTANOATE_METABOLISM		31	-0.16077337	-0.4719972	0.99840254	1.0	1.0	4945	tags=26%, list=30%, signal=37%
PID_LYMPH_ANGIOGENESIS_PATHWAY	PID_LYMPH_ANGIOGENESIS_PATHWAY		24	-0.16869244	-0.46875718	0.9936	1.0	1.0	1787	tags=8%, list=11%, signal=9%
REACTOME_ASSOCIATION_OF_TRIC_CCT_WITH_TARGET_PROTEINS_DURING_BIOSYNTHESIS	REACTOME_ASSOCIATION_OF_TRIC_CCT_WITH_TARGET_PROTEINS_DURING_BIOSYNTHESIS		25	-0.16376676	-0.46101296	0.9917081	1.0	1.0	6121	tags=36%, list=37%, signal=57%
REACTOME_ENERGY_DEPENDENT_REGULATION_OF_MTOR_BY_LKB1_AMPK	REACTOME_ENERGY_DEPENDENT_REGULATION_OF_MTOR_BY_LKB1_AMPK		17	-0.159061	-0.41383353	1.0	1.0	1.0	1239	tags=6%, list=7%, signal=6%
REACTOME_SIGNALING_BY_THE_B_CELL_RECEPTOR_BCR	REACTOME_SIGNALING_BY_THE_B_CELL_RECEPTOR_BCR		121	-0.11003031	-0.40605003	1.0	1.0	1.0	4916	tags=19%, list=29%, signal=27%
BIOCARTA_AKT_PATHWAY	BIOCARTA_AKT_PATHWAY		22	-0.14759222	-0.4009715	0.9983923	1.0	1.0	851	tags=5%, list=5%, signal=5%
BIOCARTA_BIOPEPTIDES_PATHWAY	BIOCARTA_BIOPEPTIDES_PATHWAY		42	-0.12654804	-0.39687017	1.0	1.0	1.0	5642	tags=31%, list=34%, signal=47%
REACTOME_SIGNALING_BY_WNT	REACTOME_SIGNALING_BY_WNT		62	-0.10278789	-0.3450867	1.0	1.0	1.0	13205	tags=97%, list=79%, signal=455%
REACTOME_ACTIVATED_AMPK_STIMULATES_FATTY_ACID_OXIDATION_IN_MUSCLE	REACTOME_ACTIVATED_AMPK_STIMULATES_FATTY_ACID_OXIDATION_IN_MUSCLE		18	-0.10573263	-0.27414894	1.0	1.0	1.0	6012	tags=33%, list=36%, signal=52%
