# Supplementary material for: Structure-function analysis of purified proanthocyanidins reveals a role for polymer size in suppressing inflammatory responses
Source: Commun Biol. 2021 Jul 21;4:896. doi: 10.1038/s42003-021-02408-3 (PMC8295316; doi:10.1038/s42003-021-02408-3)
Supplement: Supplementary file 4 — Supplementary Data 1 [file 42003_2021_2408_MOESM4_ESM.zip › GSEA - regulated pathways in macrophages/upregulated by medium PAC compared to LPS.xls]

NAME	GS<br> follow link to MSigDB	GS DETAILS	SIZE	ES	NES	NOM p-val	FDR q-val	FWER p-val	RANK AT MAX	LEADING EDGE
REACTOME_TRANSFERRIN_ENDOCYTOSIS_AND_RECYCLING	REACTOME_TRANSFERRIN_ENDOCYTOSIS_AND_RECYCLING	Details ...	24	-0.72355723	-2.053133	0.0	0.008061187	0.01	3816	tags=71%, list=23%, signal=92%
REACTOME_INSULIN_RECEPTOR_RECYCLING	REACTOME_INSULIN_RECEPTOR_RECYCLING	Details ...	22	-0.70677626	-1.9670504	0.0	0.026799867	0.061	3816	tags=68%, list=23%, signal=88%
PID_ATR_PATHWAY	PID_ATR_PATHWAY	Details ...	38	-0.60940975	-1.920971	0.0	0.034221787	0.118	3337	tags=47%, list=20%, signal=59%
REACTOME_IRON_UPTAKE_AND_TRANSPORT	REACTOME_IRON_UPTAKE_AND_TRANSPORT	Details ...	35	-0.6064719	-1.8769659	0.0	0.052759323	0.234	3816	tags=63%, list=23%, signal=81%
PID_PLK1_PATHWAY	PID_PLK1_PATHWAY	Details ...	44	-0.5733617	-1.8767662	0.0	0.042364575	0.234	4427	tags=50%, list=26%, signal=68%
KEGG_LYSOSOME	KEGG_LYSOSOME	Details ...	113	-0.48859307	-1.8747225	0.0	0.03690969	0.241	5030	tags=56%, list=30%, signal=79%
REACTOME_G2_M_CHECKPOINTS	REACTOME_G2_M_CHECKPOINTS	Details ...	40	-0.57040536	-1.8240591	0.0	0.06919241	0.451	4872	tags=63%, list=29%, signal=88%
REACTOME_ACTIVATION_OF_THE_PRE_REPLICATIVE_COMPLEX	REACTOME_ACTIVATION_OF_THE_PRE_REPLICATIVE_COMPLEX	Details ...	29	-0.5932323	-1.7586571	0.0038387715	0.13671716	0.744	4301	tags=62%, list=26%, signal=83%
REACTOME_LATENT_INFECTION_OF_HOMO_SAPIENS_WITH_MYCOBACTERIUM_TUBERCULOSIS	REACTOME_LATENT_INFECTION_OF_HOMO_SAPIENS_WITH_MYCOBACTERIUM_TUBERCULOSIS	Details ...	30	-0.57366806	-1.7372932	0.011450382	0.15488088	0.834	3816	tags=47%, list=23%, signal=60%
KEGG_SPHINGOLIPID_METABOLISM	KEGG_SPHINGOLIPID_METABOLISM	Details ...	38	-0.5474799	-1.7117337	0.0038240917	0.1848827	0.903	3087	tags=37%, list=18%, signal=45%
REACTOME_E2F_MEDIATED_REGULATION_OF_DNA_REPLICATION	REACTOME_E2F_MEDIATED_REGULATION_OF_DNA_REPLICATION	Details ...	32	-0.5553138	-1.6939453	0.0019379845	0.20297639	0.934	3607	tags=44%, list=22%, signal=56%
REACTOME_ACTIVATION_OF_ATR_IN_RESPONSE_TO_REPLICATION_STRESS	REACTOME_ACTIVATION_OF_ATR_IN_RESPONSE_TO_REPLICATION_STRESS	Details ...	34	-0.54639024	-1.6755183	0.009727626	0.22781464	0.973	4301	tags=53%, list=26%, signal=71%
PID_FANCONI_PATHWAY	PID_FANCONI_PATHWAY	Details ...	44	-0.519338	-1.6718739	0.0075901328	0.21794453	0.975	4636	tags=50%, list=28%, signal=69%
REACTOME_ZINC_TRANSPORTERS	REACTOME_ZINC_TRANSPORTERS	Details ...	15	-0.64491147	-1.6652025	0.009727626	0.21650936	0.976	702	tags=27%, list=4%, signal=28%
REACTOME_AMYLOIDS	REACTOME_AMYLOIDS	Details ...	27	-0.56916416	-1.6582811	0.011257036	0.21631694	0.981	3906	tags=44%, list=23%, signal=58%
REACTOME_G1_S_SPECIFIC_TRANSCRIPTION	REACTOME_G1_S_SPECIFIC_TRANSCRIPTION	Details ...	17	-0.63266665	-1.6568125	0.013645224	0.20574832	0.981	3607	tags=65%, list=22%, signal=82%
BIOCARTA_ATRBRCA_PATHWAY	BIOCARTA_ATRBRCA_PATHWAY	Details ...	20	-0.59700245	-1.6462314	0.0076190475	0.2137262	0.984	4357	tags=60%, list=26%, signal=81%
KEGG_STARCH_AND_SUCROSE_METABOLISM	KEGG_STARCH_AND_SUCROSE_METABOLISM	Details ...	29	-0.54798836	-1.6166824	0.007843138	0.26800457	0.995	3129	tags=38%, list=19%, signal=47%
BIOCARTA_CXCR4_PATHWAY	BIOCARTA_CXCR4_PATHWAY	Details ...	23	-0.56056386	-1.577317	0.01934236	0.35991457	0.998	499	tags=13%, list=3%, signal=13%
PID_BETA_CATENIN_DEG_PATHWAY	PID_BETA_CATENIN_DEG_PATHWAY	Details ...	18	-0.58515966	-1.5544535	0.03954802	0.41305327	0.999	2530	tags=28%, list=15%, signal=33%
REACTOME_RECYCLING_PATHWAY_OF_L1	REACTOME_RECYCLING_PATHWAY_OF_L1		25	-0.54535925	-1.5456235	0.029296875	0.42354977	1.0	4045	tags=36%, list=24%, signal=47%
REACTOME_TRANSPORT_OF_GLUCOSE_AND_OTHER_SUGARS_BILE_SALTS_AND_ORGANIC_ACIDS_METAL_IONS_AND_AMINE_COMPOUNDS	REACTOME_TRANSPORT_OF_GLUCOSE_AND_OTHER_SUGARS_BILE_SALTS_AND_ORGANIC_ACIDS_METAL_IONS_AND_AMINE_COMPOUNDS		84	-0.41631505	-1.537918	0.0078125	0.43236277	1.0	3633	tags=37%, list=22%, signal=47%
REACTOME_MITOTIC_M_M_G1_PHASES	REACTOME_MITOTIC_M_M_G1_PHASES		164	-0.378127	-1.5362641	0.0	0.4198424	1.0	4427	tags=30%, list=26%, signal=40%
REACTOME_DNA_REPLICATION	REACTOME_DNA_REPLICATION		184	-0.3703681	-1.5148089	0.001953125	0.47940472	1.0	4427	tags=32%, list=26%, signal=42%
REACTOME_FANCONI_ANEMIA_PATHWAY	REACTOME_FANCONI_ANEMIA_PATHWAY		19	-0.54954875	-1.4995438	0.05075188	0.51721126	1.0	2871	tags=42%, list=17%, signal=51%
KEGG_AMINO_SUGAR_AND_NUCLEOTIDE_SUGAR_METABOLISM	KEGG_AMINO_SUGAR_AND_NUCLEOTIDE_SUGAR_METABOLISM		44	-0.46227276	-1.4953109	0.02457467	0.5134083	1.0	4460	tags=36%, list=27%, signal=49%
KEGG_GLYCOSAMINOGLYCAN_DEGRADATION	KEGG_GLYCOSAMINOGLYCAN_DEGRADATION		17	-0.587728	-1.4926943	0.055238094	0.5049376	1.0	3876	tags=76%, list=23%, signal=99%
KEGG_THYROID_CANCER	KEGG_THYROID_CANCER		29	-0.50412387	-1.487502	0.02793296	0.50540966	1.0	1105	tags=21%, list=7%, signal=22%
REACTOME_TRANSMEMBRANE_TRANSPORT_OF_SMALL_MOLECULES	REACTOME_TRANSMEMBRANE_TRANSPORT_OF_SMALL_MOLECULES		391	-0.33274847	-1.4707507	0.0	0.5530453	1.0	3255	tags=28%, list=19%, signal=34%
REACTOME_TELOMERE_MAINTENANCE	REACTOME_TELOMERE_MAINTENANCE		37	-0.4620029	-1.4679345	0.039923955	0.54570186	1.0	4538	tags=54%, list=27%, signal=74%
REACTOME_HS_GAG_DEGRADATION	REACTOME_HS_GAG_DEGRADATION		19	-0.5368719	-1.4669675	0.060194176	0.5318329	1.0	2999	tags=53%, list=18%, signal=64%
REACTOME_AMINE_COMPOUND_SLC_TRANSPORTERS	REACTOME_AMINE_COMPOUND_SLC_TRANSPORTERS		27	-0.49796242	-1.4659724	0.051756006	0.5192207	1.0	3081	tags=37%, list=18%, signal=45%
REACTOME_ACTIVATION_OF_NMDA_RECEPTOR_UPON_GLUTAMATE_BINDING_AND_POSTSYNAPTIC_EVENTS	REACTOME_ACTIVATION_OF_NMDA_RECEPTOR_UPON_GLUTAMATE_BINDING_AND_POSTSYNAPTIC_EVENTS		36	-0.46250513	-1.4559088	0.041984733	0.54215884	1.0	2963	tags=31%, list=18%, signal=37%
REACTOME_CYCLIN_A_B1_ASSOCIATED_EVENTS_DURING_G2_M_TRANSITION	REACTOME_CYCLIN_A_B1_ASSOCIATED_EVENTS_DURING_G2_M_TRANSITION		15	-0.570096	-1.4544134	0.049212597	0.5318768	1.0	3337	tags=47%, list=20%, signal=58%
REACTOME_METAL_ION_SLC_TRANSPORTERS	REACTOME_METAL_ION_SLC_TRANSPORTERS		22	-0.5206516	-1.4501871	0.06036217	0.53290683	1.0	702	tags=23%, list=4%, signal=24%
PID_INTEGRIN5_PATHWAY	PID_INTEGRIN5_PATHWAY		17	-0.55809444	-1.4468647	0.07156309	0.5309766	1.0	1961	tags=24%, list=12%, signal=27%
REACTOME_GLYCOSPHINGOLIPID_METABOLISM	REACTOME_GLYCOSPHINGOLIPID_METABOLISM		31	-0.48197818	-1.4430876	0.06066536	0.5309766	1.0	3704	tags=48%, list=22%, signal=62%
KEGG_VIBRIO_CHOLERAE_INFECTION	KEGG_VIBRIO_CHOLERAE_INFECTION		51	-0.41999972	-1.4232548	0.045544554	0.59216034	1.0	3849	tags=35%, list=23%, signal=46%
PID_ECADHERIN_KERATINOCYTE_PATHWAY	PID_ECADHERIN_KERATINOCYTE_PATHWAY		20	-0.52754176	-1.4141943	0.058490567	0.61480385	1.0	545	tags=20%, list=3%, signal=21%
REACTOME_ACTIVATION_OF_KAINATE_RECEPTORS_UPON_GLUTAMATE_BINDING	REACTOME_ACTIVATION_OF_KAINATE_RECEPTORS_UPON_GLUTAMATE_BINDING		31	-0.46623954	-1.412594	0.060728744	0.6060743	1.0	3670	tags=29%, list=22%, signal=37%
REACTOME_POST_NMDA_RECEPTOR_ACTIVATION_EVENTS	REACTOME_POST_NMDA_RECEPTOR_ACTIVATION_EVENTS		32	-0.45764875	-1.4121581	0.06809338	0.5930977	1.0	2537	tags=25%, list=15%, signal=29%
REACTOME_AMINE_DERIVED_HORMONES	REACTOME_AMINE_DERIVED_HORMONES		15	-0.5551203	-1.4074072	0.066793896	0.59696364	1.0	1246	tags=33%, list=7%, signal=36%
KEGG_DNA_REPLICATION	KEGG_DNA_REPLICATION		35	-0.45494857	-1.4073733	0.07366482	0.5832687	1.0	4407	tags=51%, list=26%, signal=70%
REACTOME_SPHINGOLIPID_METABOLISM	REACTOME_SPHINGOLIPID_METABOLISM		61	-0.40758708	-1.405257	0.05719921	0.5779513	1.0	3704	tags=36%, list=22%, signal=46%
REACTOME_BMAL1_CLOCK_NPAS2_ACTIVATES_CIRCADIAN_EXPRESSION	REACTOME_BMAL1_CLOCK_NPAS2_ACTIVATES_CIRCADIAN_EXPRESSION		34	-0.45273286	-1.4039315	0.066287875	0.57009387	1.0	262	tags=15%, list=2%, signal=15%
REACTOME_SIGNALING_BY_HIPPO	REACTOME_SIGNALING_BY_HIPPO		20	-0.51457274	-1.4027542	0.06930693	0.56212735	1.0	3088	tags=30%, list=18%, signal=37%
REACTOME_M_G1_TRANSITION	REACTOME_M_G1_TRANSITION		77	-0.384805	-1.3991944	0.031894933	0.562759	1.0	4301	tags=29%, list=26%, signal=38%
ST_WNT_CA2_CYCLIC_GMP_PATHWAY	ST_WNT_CA2_CYCLIC_GMP_PATHWAY		20	-0.51824343	-1.3983768	0.06883365	0.5537856	1.0	2592	tags=50%, list=15%, signal=59%
KEGG_OTHER_GLYCAN_DEGRADATION	KEGG_OTHER_GLYCAN_DEGRADATION		15	-0.55714744	-1.3928552	0.08761905	0.56183815	1.0	3704	tags=47%, list=22%, signal=60%
REACTOME_NEUROTRANSMITTER_RECEPTOR_BINDING_AND_DOWNSTREAM_TRANSMISSION_IN_THE_POSTSYNAPTIC_CELL	REACTOME_NEUROTRANSMITTER_RECEPTOR_BINDING_AND_DOWNSTREAM_TRANSMISSION_IN_THE_POSTSYNAPTIC_CELL		133	-0.35822532	-1.3924903	0.018867925	0.5519267	1.0	3231	tags=26%, list=19%, signal=31%
REACTOME_DNA_STRAND_ELONGATION	REACTOME_DNA_STRAND_ELONGATION		30	-0.46476933	-1.3904909	0.08102767	0.5478868	1.0	4407	tags=57%, list=26%, signal=77%
REACTOME_G1_S_TRANSITION	REACTOME_G1_S_TRANSITION		104	-0.363158	-1.3831478	0.020366598	0.56443274	1.0	4074	tags=27%, list=24%, signal=35%
NABA_PROTEOGLYCANS	NABA_PROTEOGLYCANS		35	-0.44343838	-1.3806088	0.08266129	0.56224597	1.0	2587	tags=34%, list=15%, signal=40%
REACTOME_SLC_MEDIATED_TRANSMEMBRANE_TRANSPORT	REACTOME_SLC_MEDIATED_TRANSMEMBRANE_TRANSPORT		228	-0.32367992	-1.3723886	0.0019193857	0.58174545	1.0	3179	tags=26%, list=19%, signal=32%
KEGG_GLYCOLYSIS_GLUCONEOGENESIS	KEGG_GLYCOLYSIS_GLUCONEOGENESIS		54	-0.4052773	-1.369337	0.054545455	0.5819898	1.0	4371	tags=33%, list=26%, signal=45%
KEGG_GALACTOSE_METABOLISM	KEGG_GALACTOSE_METABOLISM		25	-0.47141102	-1.3664612	0.103846155	0.58156586	1.0	3063	tags=32%, list=18%, signal=39%
PID_BARD1_PATHWAY	PID_BARD1_PATHWAY		29	-0.45195493	-1.3650734	0.07678245	0.5760001	1.0	4791	tags=48%, list=29%, signal=67%
REACTOME_TRANSMISSION_ACROSS_CHEMICAL_SYNAPSES	REACTOME_TRANSMISSION_ACROSS_CHEMICAL_SYNAPSES		181	-0.33514076	-1.358682	0.0056710774	0.58805263	1.0	3231	tags=26%, list=19%, signal=32%
REACTOME_EXTENSION_OF_TELOMERES	REACTOME_EXTENSION_OF_TELOMERES		27	-0.46379784	-1.3557696	0.10891089	0.5888519	1.0	3759	tags=48%, list=22%, signal=62%
PID_FOXM1_PATHWAY	PID_FOXM1_PATHWAY		39	-0.4220498	-1.3407941	0.07471264	0.6331709	1.0	4422	tags=51%, list=26%, signal=70%
REACTOME_CYTOCHROME_P450_ARRANGED_BY_SUBSTRATE_TYPE	REACTOME_CYTOCHROME_P450_ARRANGED_BY_SUBSTRATE_TYPE		27	-0.4570323	-1.3282163	0.102970295	0.67099243	1.0	3105	tags=48%, list=19%, signal=59%
REACTOME_SIGNALING_BY_INSULIN_RECEPTOR	REACTOME_SIGNALING_BY_INSULIN_RECEPTOR		104	-0.35074198	-1.3189473	0.055248618	0.69648015	1.0	3816	tags=28%, list=23%, signal=36%
REACTOME_APC_CDC20_MEDIATED_DEGRADATION_OF_NEK2A	REACTOME_APC_CDC20_MEDIATED_DEGRADATION_OF_NEK2A		21	-0.47071797	-1.3171403	0.14800759	0.69298667	1.0	7334	tags=76%, list=44%, signal=135%
REACTOME_NETRIN1_SIGNALING	REACTOME_NETRIN1_SIGNALING		37	-0.41974106	-1.3116541	0.12545455	0.7042797	1.0	2219	tags=22%, list=13%, signal=25%
REACTOME_AMINO_ACID_AND_OLIGOPEPTIDE_SLC_TRANSPORTERS	REACTOME_AMINO_ACID_AND_OLIGOPEPTIDE_SLC_TRANSPORTERS		49	-0.39986676	-1.308956	0.08730159	0.7044587	1.0	3081	tags=31%, list=18%, signal=37%
KEGG_MTOR_SIGNALING_PATHWAY	KEGG_MTOR_SIGNALING_PATHWAY		52	-0.3972962	-1.3079058	0.094412334	0.6979659	1.0	918	tags=10%, list=5%, signal=10%
PID_ECADHERIN_NASCENT_AJ_PATHWAY	PID_ECADHERIN_NASCENT_AJ_PATHWAY		39	-0.41469264	-1.3071797	0.10242086	0.6903983	1.0	1092	tags=13%, list=7%, signal=14%
REACTOME_CHYLOMICRON_MEDIATED_LIPID_TRANSPORT	REACTOME_CHYLOMICRON_MEDIATED_LIPID_TRANSPORT		15	-0.50949854	-1.2941362	0.16318786	0.73269844	1.0	1108	tags=27%, list=7%, signal=29%
KEGG_HOMOLOGOUS_RECOMBINATION	KEGG_HOMOLOGOUS_RECOMBINATION		26	-0.44602966	-1.2931904	0.15065913	0.7262714	1.0	1790	tags=27%, list=11%, signal=30%
PID_S1P_META_PATHWAY	PID_S1P_META_PATHWAY		21	-0.47090116	-1.2905048	0.1453831	0.72658265	1.0	659	tags=14%, list=4%, signal=15%
REACTOME_CREB_PHOSPHORYLATION_THROUGH_THE_ACTIVATION_OF_RAS	REACTOME_CREB_PHOSPHORYLATION_THROUGH_THE_ACTIVATION_OF_RAS		26	-0.4358989	-1.2809793	0.15843621	0.7557126	1.0	2537	tags=19%, list=15%, signal=23%
PID_HIF1_TFPATHWAY	PID_HIF1_TFPATHWAY		65	-0.36494115	-1.2762096	0.12015504	0.76564604	1.0	3463	tags=34%, list=21%, signal=43%
REACTOME_APOPTOSIS	REACTOME_APOPTOSIS		138	-0.32354566	-1.2718621	0.06876228	0.7734919	1.0	1660	tags=12%, list=10%, signal=14%
REACTOME_DOUBLE_STRAND_BREAK_REPAIR	REACTOME_DOUBLE_STRAND_BREAK_REPAIR		22	-0.44815025	-1.2707196	0.13671875	0.76818115	1.0	5191	tags=64%, list=31%, signal=92%
KEGG_MISMATCH_REPAIR	KEGG_MISMATCH_REPAIR		22	-0.45569676	-1.2700657	0.16573557	0.7609303	1.0	3064	tags=41%, list=18%, signal=50%
REACTOME_TIE2_SIGNALING	REACTOME_TIE2_SIGNALING		17	-0.48277542	-1.2669529	0.16734694	0.76409024	1.0	2210	tags=18%, list=13%, signal=20%
REACTOME_PHOSPHORYLATION_OF_THE_APC_C	REACTOME_PHOSPHORYLATION_OF_THE_APC_C		17	-0.47428566	-1.2551802	0.18026565	0.8043379	1.0	7239	tags=76%, list=43%, signal=135%
ST_PHOSPHOINOSITIDE_3_KINASE_PATHWAY	ST_PHOSPHOINOSITIDE_3_KINASE_PATHWAY		37	-0.39301157	-1.2543193	0.15238096	0.7979923	1.0	85	tags=5%, list=1%, signal=5%
PID_ATM_PATHWAY	PID_ATM_PATHWAY		34	-0.41317263	-1.2528467	0.14007781	0.7937243	1.0	4538	tags=38%, list=27%, signal=52%
REACTOME_RAP1_SIGNALLING	REACTOME_RAP1_SIGNALLING		15	-0.48620984	-1.2504275	0.1882353	0.7936451	1.0	574	tags=13%, list=3%, signal=14%
REACTOME_CIRCADIAN_CLOCK	REACTOME_CIRCADIAN_CLOCK		50	-0.3775198	-1.2491741	0.13653846	0.78915554	1.0	262	tags=10%, list=2%, signal=10%
REACTOME_MITOTIC_PROMETAPHASE	REACTOME_MITOTIC_PROMETAPHASE		83	-0.34095663	-1.2485691	0.10526316	0.78179306	1.0	5937	tags=41%, list=35%, signal=63%
REACTOME_NEURONAL_SYSTEM	REACTOME_NEURONAL_SYSTEM		271	-0.29217628	-1.2461456	0.046511628	0.7821218	1.0	3279	tags=26%, list=20%, signal=32%
REACTOME_APC_C_CDC20_MEDIATED_DEGRADATION_OF_CYCLIN_B	REACTOME_APC_C_CDC20_MEDIATED_DEGRADATION_OF_CYCLIN_B		19	-0.4599834	-1.2454944	0.20507812	0.77520597	1.0	7239	tags=74%, list=43%, signal=130%
REACTOME_TRAFFICKING_OF_AMPA_RECEPTORS	REACTOME_TRAFFICKING_OF_AMPA_RECEPTORS		27	-0.42308196	-1.2432625	0.17221135	0.77563417	1.0	3231	tags=37%, list=19%, signal=46%
KEGG_RIBOFLAVIN_METABOLISM	KEGG_RIBOFLAVIN_METABOLISM		15	-0.50264317	-1.2429261	0.19123507	0.7679592	1.0	1450	tags=27%, list=9%, signal=29%
REACTOME_CHROMOSOME_MAINTENANCE	REACTOME_CHROMOSOME_MAINTENANCE		79	-0.34565505	-1.2422105	0.106177606	0.7623603	1.0	3374	tags=33%, list=20%, signal=41%
REACTOME_UNBLOCKING_OF_NMDA_RECEPTOR_GLUTAMATE_BINDING_AND_ACTIVATION	REACTOME_UNBLOCKING_OF_NMDA_RECEPTOR_GLUTAMATE_BINDING_AND_ACTIVATION		15	-0.50691277	-1.2412763	0.21072797	0.7574497	1.0	2963	tags=47%, list=18%, signal=57%
SIG_CHEMOTAXIS	SIG_CHEMOTAXIS		45	-0.3788954	-1.2356725	0.16758747	0.77207804	1.0	1929	tags=16%, list=12%, signal=18%
PID_WNT_CANONICAL_PATHWAY	PID_WNT_CANONICAL_PATHWAY		20	-0.45065245	-1.2356126	0.19741698	0.76372457	1.0	2364	tags=25%, list=14%, signal=29%
REACTOME_PHASE1_FUNCTIONALIZATION_OF_COMPOUNDS	REACTOME_PHASE1_FUNCTIONALIZATION_OF_COMPOUNDS		42	-0.3877733	-1.233178	0.16030534	0.7650062	1.0	3783	tags=48%, list=23%, signal=61%
BIOCARTA_BARRESTIN_SRC_PATHWAY	BIOCARTA_BARRESTIN_SRC_PATHWAY		15	-0.4870194	-1.2306383	0.22	0.7666943	1.0	2006	tags=13%, list=12%, signal=15%
REACTOME_CELL_CYCLE	REACTOME_CELL_CYCLE		354	-0.27963713	-1.2254671	0.027079303	0.7784562	1.0	4538	tags=29%, list=27%, signal=39%
KEGG_ARACHIDONIC_ACID_METABOLISM	KEGG_ARACHIDONIC_ACID_METABOLISM		45	-0.37303266	-1.2187709	0.17090909	0.79697806	1.0	3635	tags=38%, list=22%, signal=48%
REACTOME_GASTRIN_CREB_SIGNALLING_PATHWAY_VIA_PKC_AND_MAPK	REACTOME_GASTRIN_CREB_SIGNALLING_PATHWAY_VIA_PKC_AND_MAPK		188	-0.29985973	-1.2166694	0.06716418	0.7969697	1.0	1812	tags=18%, list=11%, signal=19%
REACTOME_SYNTHESIS_OF_DNA	REACTOME_SYNTHESIS_OF_DNA		90	-0.32559556	-1.2164326	0.124756336	0.7895493	1.0	4534	tags=29%, list=27%, signal=39%
REACTOME_GLUCONEOGENESIS	REACTOME_GLUCONEOGENESIS		30	-0.40671965	-1.2152472	0.20077972	0.78621864	1.0	3207	tags=20%, list=19%, signal=25%
BIOCARTA_ACTINY_PATHWAY	BIOCARTA_ACTINY_PATHWAY		20	-0.44979942	-1.2148548	0.23228346	0.7798968	1.0	504	tags=10%, list=3%, signal=10%
REACTOME_SYNTHESIS_OF_PC	REACTOME_SYNTHESIS_OF_PC		17	-0.4623978	-1.2125201	0.21556886	0.78120923	1.0	571	tags=18%, list=3%, signal=18%
REACTOME_SIGNALLING_TO_P38_VIA_RIT_AND_RIN	REACTOME_SIGNALLING_TO_P38_VIA_RIT_AND_RIN		15	-0.47755647	-1.2114016	0.20939335	0.7781281	1.0	6594	tags=53%, list=39%, signal=88%
KEGG_BASAL_CELL_CARCINOMA	KEGG_BASAL_CELL_CARCINOMA		55	-0.3576311	-1.2020363	0.17896679	0.8077036	1.0	3342	tags=36%, list=20%, signal=45%
REACTOME_G0_AND_EARLY_G1	REACTOME_G0_AND_EARLY_G1		23	-0.41947213	-1.2016475	0.2259887	0.8016668	1.0	4769	tags=48%, list=28%, signal=67%
KEGG_PPAR_SIGNALING_PATHWAY	KEGG_PPAR_SIGNALING_PATHWAY		66	-0.33750942	-1.19973	0.1484375	0.80156535	1.0	2007	tags=21%, list=12%, signal=24%
REACTOME_S_PHASE	REACTOME_S_PHASE		106	-0.31721452	-1.1957903	0.11111111	0.8100973	1.0	4074	tags=25%, list=24%, signal=33%
KEGG_OXIDATIVE_PHOSPHORYLATION	KEGG_OXIDATIVE_PHOSPHORYLATION		113	-0.31825083	-1.1930097	0.15686275	0.81303596	1.0	4461	tags=24%, list=27%, signal=32%
REACTOME_CELL_CYCLE_MITOTIC	REACTOME_CELL_CYCLE_MITOTIC		302	-0.27717522	-1.1882818	0.06841046	0.82433474	1.0	4624	tags=29%, list=28%, signal=39%
PID_IL2_PI3K_PATHWAY	PID_IL2_PI3K_PATHWAY		33	-0.3895543	-1.1840833	0.21442495	0.83388335	1.0	1818	tags=18%, list=11%, signal=20%
REACTOME_HOMOLOGOUS_RECOMBINATION_REPAIR_OF_REPLICATION_INDEPENDENT_DOUBLE_STRAND_BREAKS	REACTOME_HOMOLOGOUS_RECOMBINATION_REPAIR_OF_REPLICATION_INDEPENDENT_DOUBLE_STRAND_BREAKS		16	-0.45414317	-1.1837845	0.25884545	0.8274304	1.0	4538	tags=63%, list=27%, signal=86%
REACTOME_ASSEMBLY_OF_THE_PRE_REPLICATIVE_COMPLEX	REACTOME_ASSEMBLY_OF_THE_PRE_REPLICATIVE_COMPLEX		63	-0.33772823	-1.1799328	0.18146718	0.83590466	1.0	2996	tags=16%, list=18%, signal=19%
REACTOME_INHIBITION_OF_THE_PROTEOLYTIC_ACTIVITY_OF_APC_C_REQUIRED_FOR_THE_ONSET_OF_ANAPHASE_BY_MITOTIC_SPINDLE_CHECKPOINT_COMPONENTS	REACTOME_INHIBITION_OF_THE_PROTEOLYTIC_ACTIVITY_OF_APC_C_REQUIRED_FOR_THE_ONSET_OF_ANAPHASE_BY_MITOTIC_SPINDLE_CHECKPOINT_COMPONENTS		18	-0.44588256	-1.1798234	0.23699422	0.82864237	1.0	7334	tags=78%, list=44%, signal=138%
BIOCARTA_MCM_PATHWAY	BIOCARTA_MCM_PATHWAY		18	-0.44143173	-1.1731642	0.24493927	0.8486326	1.0	2902	tags=39%, list=17%, signal=47%
REACTOME_G_ALPHA_Q_SIGNALLING_EVENTS	REACTOME_G_ALPHA_Q_SIGNALLING_EVENTS		167	-0.2887205	-1.1673383	0.13333334	0.86493784	1.0	1812	tags=19%, list=11%, signal=21%
REACTOME_REGULATION_OF_INSULIN_LIKE_GROWTH_FACTOR_IGF_ACTIVITY_BY_INSULIN_LIKE_GROWTH_FACTOR_BINDING_PROTEINS_IGFBPS	REACTOME_REGULATION_OF_INSULIN_LIKE_GROWTH_FACTOR_IGF_ACTIVITY_BY_INSULIN_LIKE_GROWTH_FACTOR_BINDING_PROTEINS_IGFBPS		15	-0.45930758	-1.1633811	0.25708884	0.8741299	1.0	3701	tags=67%, list=22%, signal=85%
REACTOME_ION_TRANSPORT_BY_P_TYPE_ATPASES	REACTOME_ION_TRANSPORT_BY_P_TYPE_ATPASES		33	-0.37908608	-1.1577274	0.23735408	0.8898304	1.0	2251	tags=33%, list=13%, signal=38%
REACTOME_SYNTHESIS_OF_BILE_ACIDS_AND_BILE_SALTS	REACTOME_SYNTHESIS_OF_BILE_ACIDS_AND_BILE_SALTS		18	-0.43413585	-1.156261	0.2769231	0.8878541	1.0	1311	tags=22%, list=8%, signal=24%
REACTOME_KERATAN_SULFATE_KERATIN_METABOLISM	REACTOME_KERATAN_SULFATE_KERATIN_METABOLISM		26	-0.4008847	-1.153445	0.27554744	0.8924537	1.0	2425	tags=31%, list=14%, signal=36%
PID_TRKR_PATHWAY	PID_TRKR_PATHWAY		62	-0.33278698	-1.1501756	0.2193676	0.89857846	1.0	2713	tags=18%, list=16%, signal=21%
REACTOME_LAGGING_STRAND_SYNTHESIS	REACTOME_LAGGING_STRAND_SYNTHESIS		19	-0.4257628	-1.1448889	0.26679105	0.91348886	1.0	3374	tags=47%, list=20%, signal=59%
REACTOME_DNA_REPAIR	REACTOME_DNA_REPAIR		101	-0.29972297	-1.1436195	0.21343873	0.9112242	1.0	4538	tags=35%, list=27%, signal=47%
REACTOME_PROSTACYCLIN_SIGNALLING_THROUGH_PROSTACYCLIN_RECEPTOR	REACTOME_PROSTACYCLIN_SIGNALLING_THROUGH_PROSTACYCLIN_RECEPTOR		19	-0.42815056	-1.1416084	0.30857143	0.91214496	1.0	3670	tags=26%, list=22%, signal=34%
PID_TGFBR_PATHWAY	PID_TGFBR_PATHWAY		55	-0.34052378	-1.1400249	0.2485437	0.9115573	1.0	1823	tags=15%, list=11%, signal=16%
REACTOME_INSULIN_SYNTHESIS_AND_PROCESSING	REACTOME_INSULIN_SYNTHESIS_AND_PROCESSING		19	-0.4196012	-1.1390225	0.29300568	0.90805346	1.0	3065	tags=21%, list=18%, signal=26%
REACTOME_GLUCOSE_TRANSPORT	REACTOME_GLUCOSE_TRANSPORT		36	-0.36435118	-1.135701	0.25612053	0.91415507	1.0	6047	tags=42%, list=36%, signal=65%
REACTOME_ION_CHANNEL_TRANSPORT	REACTOME_ION_CHANNEL_TRANSPORT		53	-0.33908352	-1.1316146	0.23828125	0.92401576	1.0	3255	tags=34%, list=19%, signal=42%
REACTOME_MHC_CLASS_II_ANTIGEN_PRESENTATION	REACTOME_MHC_CLASS_II_ANTIGEN_PRESENTATION		80	-0.3111734	-1.1282912	0.24667932	0.9304999	1.0	4512	tags=34%, list=27%, signal=46%
PID_RHOA_REG_PATHWAY	PID_RHOA_REG_PATHWAY		45	-0.34321162	-1.1281731	0.26396918	0.9236111	1.0	2995	tags=31%, list=18%, signal=38%
REACTOME_METABOLISM_OF_STEROID_HORMONES_AND_VITAMINS_A_AND_D	REACTOME_METABOLISM_OF_STEROID_HORMONES_AND_VITAMINS_A_AND_D		29	-0.3767011	-1.1252178	0.29865125	0.929086	1.0	3299	tags=34%, list=20%, signal=43%
KEGG_GLUTATHIONE_METABOLISM	KEGG_GLUTATHIONE_METABOLISM		40	-0.34937334	-1.1208848	0.27755904	0.93949664	1.0	5334	tags=50%, list=32%, signal=73%
BIOCARTA_DEATH_PATHWAY	BIOCARTA_DEATH_PATHWAY		29	-0.37226123	-1.1206948	0.3	0.9330991	1.0	1490	tags=21%, list=9%, signal=23%
REACTOME_ERK_MAPK_TARGETS	REACTOME_ERK_MAPK_TARGETS		21	-0.4057934	-1.1192967	0.29791272	0.9321224	1.0	632	tags=14%, list=4%, signal=15%
REACTOME_CONVERSION_FROM_APC_C_CDC20_TO_APC_C_CDH1_IN_LATE_ANAPHASE	REACTOME_CONVERSION_FROM_APC_C_CDC20_TO_APC_C_CDH1_IN_LATE_ANAPHASE		16	-0.43054503	-1.1175588	0.31746033	0.9321641	1.0	7239	tags=69%, list=43%, signal=121%
KEGG_EPITHELIAL_CELL_SIGNALING_IN_HELICOBACTER_PYLORI_INFECTION	KEGG_EPITHELIAL_CELL_SIGNALING_IN_HELICOBACTER_PYLORI_INFECTION		65	-0.31506473	-1.1130142	0.26037735	0.9437507	1.0	3849	tags=34%, list=23%, signal=44%
REACTOME_MITOTIC_G2_G2_M_PHASES	REACTOME_MITOTIC_G2_G2_M_PHASES		77	-0.30839354	-1.1129026	0.2411215	0.937119	1.0	3486	tags=22%, list=21%, signal=28%
REACTOME_NUCLEAR_EVENTS_KINASE_AND_TRANSCRIPTION_FACTOR_ACTIVATION	REACTOME_NUCLEAR_EVENTS_KINASE_AND_TRANSCRIPTION_FACTOR_ACTIVATION		24	-0.38733128	-1.1117404	0.2997988	0.93524253	1.0	632	tags=13%, list=4%, signal=13%
REACTOME_MEIOTIC_RECOMBINATION	REACTOME_MEIOTIC_RECOMBINATION		31	-0.36225954	-1.1114113	0.30337077	0.92967534	1.0	4538	tags=45%, list=27%, signal=62%
REACTOME_STEROID_HORMONES	REACTOME_STEROID_HORMONES		24	-0.3956097	-1.1111622	0.2975048	0.9238648	1.0	3299	tags=38%, list=20%, signal=47%
REACTOME_GLYCOLYSIS	REACTOME_GLYCOLYSIS		26	-0.37684354	-1.099232	0.34169886	0.9665196	1.0	2243	tags=15%, list=13%, signal=18%
REACTOME_ACTIVATION_OF_BH3_ONLY_PROTEINS	REACTOME_ACTIVATION_OF_BH3_ONLY_PROTEINS		16	-0.42835668	-1.099093	0.32007954	0.9600929	1.0	1060	tags=19%, list=6%, signal=20%
REACTOME_APOPTOTIC_EXECUTION_PHASE	REACTOME_APOPTOTIC_EXECUTION_PHASE		50	-0.32565776	-1.0989825	0.26719058	0.9535973	1.0	2443	tags=20%, list=15%, signal=23%
KEGG_BASE_EXCISION_REPAIR	KEGG_BASE_EXCISION_REPAIR		33	-0.35528237	-1.0981339	0.306163	0.9503835	1.0	3759	tags=33%, list=22%, signal=43%
REACTOME_INTRINSIC_PATHWAY_FOR_APOPTOSIS	REACTOME_INTRINSIC_PATHWAY_FOR_APOPTOSIS		29	-0.36205962	-1.0948412	0.32064128	0.95748544	1.0	1431	tags=14%, list=9%, signal=15%
REACTOME_CELL_CYCLE_CHECKPOINTS	REACTOME_CELL_CYCLE_CHECKPOINTS		110	-0.2883911	-1.0934225	0.26810175	0.95651805	1.0	4872	tags=29%, list=29%, signal=41%
PID_NETRIN_PATHWAY	PID_NETRIN_PATHWAY		31	-0.35775346	-1.0921907	0.3470226	0.95493567	1.0	1823	tags=16%, list=11%, signal=18%
REACTOME_REGULATION_OF_BETA_CELL_DEVELOPMENT	REACTOME_REGULATION_OF_BETA_CELL_DEVELOPMENT		29	-0.3620617	-1.0853971	0.32936507	0.9763704	1.0	1169	tags=17%, list=7%, signal=19%
REACTOME_SPHINGOLIPID_DE_NOVO_BIOSYNTHESIS	REACTOME_SPHINGOLIPID_DE_NOVO_BIOSYNTHESIS		30	-0.36342862	-1.0831376	0.31528047	0.97908974	1.0	2551	tags=23%, list=15%, signal=27%
BIOCARTA_ALK_PATHWAY	BIOCARTA_ALK_PATHWAY		37	-0.34859893	-1.0780532	0.34392524	0.9938041	1.0	2364	tags=22%, list=14%, signal=25%
REACTOME_PEPTIDE_LIGAND_BINDING_RECEPTORS	REACTOME_PEPTIDE_LIGAND_BINDING_RECEPTORS		152	-0.26722738	-1.0777373	0.27651516	0.98837876	1.0	2813	tags=28%, list=17%, signal=34%
REACTOME_ADP_SIGNALLING_THROUGH_P2RY12	REACTOME_ADP_SIGNALLING_THROUGH_P2RY12		21	-0.38726652	-1.0762957	0.36520076	0.9877775	1.0	3670	tags=24%, list=22%, signal=30%
REACTOME_MITOTIC_G1_G1_S_PHASES	REACTOME_MITOTIC_G1_G1_S_PHASES		128	-0.2751541	-1.0725347	0.29135337	0.9965159	1.0	4624	tags=30%, list=28%, signal=42%
REACTOME_GLYCOGEN_BREAKDOWN_GLYCOGENOLYSIS	REACTOME_GLYCOGEN_BREAKDOWN_GLYCOGENOLYSIS		15	-0.42491996	-1.0701752	0.37728938	0.9997218	1.0	3129	tags=33%, list=19%, signal=41%
REACTOME_TGF_BETA_RECEPTOR_SIGNALING_ACTIVATES_SMADS	REACTOME_TGF_BETA_RECEPTOR_SIGNALING_ACTIVATES_SMADS		24	-0.38378438	-1.0684197	0.34225622	1.0	1.0	1000	tags=13%, list=6%, signal=13%
BIOCARTA_ACH_PATHWAY	BIOCARTA_ACH_PATHWAY		16	-0.4228417	-1.0675768	0.3719165	0.9969939	1.0	1769	tags=19%, list=11%, signal=21%
REACTOME_GLUCOSE_METABOLISM	REACTOME_GLUCOSE_METABOLISM		61	-0.3068675	-1.0672495	0.3257143	0.9917403	1.0	3207	tags=20%, list=19%, signal=24%
REACTOME_CREB_PHOSPHORYLATION_THROUGH_THE_ACTIVATION_OF_CAMKII	REACTOME_CREB_PHOSPHORYLATION_THROUGH_THE_ACTIVATION_OF_CAMKII		15	-0.42323375	-1.0666277	0.39257812	0.9878819	1.0	2537	tags=27%, list=15%, signal=31%
REACTOME_DOWNREGULATION_OF_TGF_BETA_RECEPTOR_SIGNALING	REACTOME_DOWNREGULATION_OF_TGF_BETA_RECEPTOR_SIGNALING		21	-0.3897764	-1.065635	0.36466166	0.98545337	1.0	1000	tags=14%, list=6%, signal=15%
REACTOME_CLASS_B_2_SECRETIN_FAMILY_RECEPTORS	REACTOME_CLASS_B_2_SECRETIN_FAMILY_RECEPTORS		83	-0.29031754	-1.0650945	0.33471075	0.9812587	1.0	3379	tags=33%, list=20%, signal=41%
REACTOME_OXYGEN_DEPENDENT_PROLINE_HYDROXYLATION_OF_HYPOXIA_INDUCIBLE_FACTOR_ALPHA	REACTOME_OXYGEN_DEPENDENT_PROLINE_HYDROXYLATION_OF_HYPOXIA_INDUCIBLE_FACTOR_ALPHA		16	-0.41578734	-1.0627941	0.39439252	0.9840281	1.0	3333	tags=19%, list=20%, signal=23%
WNT_SIGNALING	WNT_SIGNALING		88	-0.28663293	-1.0622958	0.32871288	0.9796695	1.0	3294	tags=27%, list=20%, signal=34%
KEGG_ENDOCYTOSIS	KEGG_ENDOCYTOSIS		168	-0.26253453	-1.0618408	0.29817444	0.9751527	1.0	1297	tags=11%, list=8%, signal=11%
ST_MYOCYTE_AD_PATHWAY	ST_MYOCYTE_AD_PATHWAY		27	-0.36434406	-1.0595566	0.3490566	0.97853225	1.0	1454	tags=22%, list=9%, signal=24%
KEGG_AMYOTROPHIC_LATERAL_SCLEROSIS_ALS	KEGG_AMYOTROPHIC_LATERAL_SCLEROSIS_ALS		52	-0.3125261	-1.0546541	0.36666667	0.9921557	1.0	1431	tags=15%, list=9%, signal=17%
REACTOME_NEF_MEDIATES_DOWN_MODULATION_OF_CELL_SURFACE_RECEPTORS_BY_RECRUITING_THEM_TO_CLATHRIN_ADAPTERS	REACTOME_NEF_MEDIATES_DOWN_MODULATION_OF_CELL_SURFACE_RECEPTORS_BY_RECRUITING_THEM_TO_CLATHRIN_ADAPTERS		19	-0.39183214	-1.0540794	0.38565892	0.9885312	1.0	5007	tags=32%, list=30%, signal=45%
REACTOME_PHOSPHOLIPID_METABOLISM	REACTOME_PHOSPHOLIPID_METABOLISM		184	-0.2557301	-1.0504857	0.32007575	0.9969904	1.0	3704	tags=24%, list=22%, signal=31%
REACTOME_KINESINS	REACTOME_KINESINS		23	-0.37742352	-1.0465263	0.3778234	1.0	1.0	3432	tags=35%, list=20%, signal=44%
KEGG_NEUROACTIVE_LIGAND_RECEPTOR_INTERACTION	KEGG_NEUROACTIVE_LIGAND_RECEPTOR_INTERACTION		255	-0.24723741	-1.0460559	0.3125	1.0	1.0	2769	tags=27%, list=17%, signal=31%
PID_RAC1_PATHWAY	PID_RAC1_PATHWAY		54	-0.3057854	-1.0451609	0.3759542	0.9999858	1.0	2364	tags=19%, list=14%, signal=21%
REACTOME_ADP_SIGNALLING_THROUGH_P2RY1	REACTOME_ADP_SIGNALLING_THROUGH_P2RY1		25	-0.36700106	-1.0439074	0.40748033	0.9989609	1.0	637	tags=12%, list=4%, signal=12%
KEGG_VASOPRESSIN_REGULATED_WATER_REABSORPTION	KEGG_VASOPRESSIN_REGULATED_WATER_REABSORPTION		43	-0.33224878	-1.0434324	0.38857144	0.9949378	1.0	424	tags=7%, list=3%, signal=7%
KEGG_ALDOSTERONE_REGULATED_SODIUM_REABSORPTION	KEGG_ALDOSTERONE_REGULATED_SODIUM_REABSORPTION		42	-0.3192026	-1.0391604	0.4075547	1.0	1.0	2210	tags=17%, list=13%, signal=19%
REACTOME_SYNTHESIS_OF_PA	REACTOME_SYNTHESIS_OF_PA		25	-0.36596116	-1.0364399	0.40037245	1.0	1.0	726	tags=16%, list=4%, signal=17%
REACTOME_OLFACTORY_SIGNALING_PATHWAY	REACTOME_OLFACTORY_SIGNALING_PATHWAY		170	-0.2528615	-1.0351433	0.34978542	1.0	1.0	3158	tags=24%, list=19%, signal=29%
REACTOME_PYRUVATE_METABOLISM_AND_CITRIC_ACID_TCA_CYCLE	REACTOME_PYRUVATE_METABOLISM_AND_CITRIC_ACID_TCA_CYCLE		40	-0.31923035	-1.0345734	0.3770795	1.0	1.0	5315	tags=35%, list=32%, signal=51%
KEGG_CYSTEINE_AND_METHIONINE_METABOLISM	KEGG_CYSTEINE_AND_METHIONINE_METABOLISM		30	-0.34018177	-1.0336797	0.4148728	1.0	1.0	2323	tags=20%, list=14%, signal=23%
REACTOME_SIGNAL_TRANSDUCTION_BY_L1	REACTOME_SIGNAL_TRANSDUCTION_BY_L1		34	-0.33267128	-1.0325408	0.39558232	1.0	1.0	6	tags=3%, list=0%, signal=3%
KEGG_FRUCTOSE_AND_MANNOSE_METABOLISM	KEGG_FRUCTOSE_AND_MANNOSE_METABOLISM		33	-0.34129936	-1.031594	0.4015748	1.0	1.0	2339	tags=24%, list=14%, signal=28%
REACTOME_G_PROTEIN_ACTIVATION	REACTOME_G_PROTEIN_ACTIVATION		27	-0.35286945	-1.029549	0.41747573	1.0	1.0	3670	tags=26%, list=22%, signal=33%
REACTOME_ORC1_REMOVAL_FROM_CHROMATIN	REACTOME_ORC1_REMOVAL_FROM_CHROMATIN		65	-0.29116318	-1.0283811	0.40462428	1.0	1.0	2902	tags=14%, list=17%, signal=17%
REACTOME_PURINE_METABOLISM	REACTOME_PURINE_METABOLISM		33	-0.33938757	-1.0267576	0.43042672	1.0	1.0	2358	tags=18%, list=14%, signal=21%
BIOCARTA_PTEN_PATHWAY	BIOCARTA_PTEN_PATHWAY		18	-0.3829982	-1.0206228	0.42585552	1.0	1.0	499	tags=11%, list=3%, signal=11%
KEGG_LONG_TERM_POTENTIATION	KEGG_LONG_TERM_POTENTIATION		67	-0.28959766	-1.0145905	0.42293233	1.0	1.0	3396	tags=19%, list=20%, signal=24%
REACTOME_KERATAN_SULFATE_BIOSYNTHESIS	REACTOME_KERATAN_SULFATE_BIOSYNTHESIS		23	-0.35757393	-1.0136265	0.43629342	1.0	1.0	2425	tags=26%, list=14%, signal=30%
REACTOME_INFLAMMASOMES	REACTOME_INFLAMMASOMES		16	-0.3953377	-1.0126058	0.4596623	1.0	1.0	1291	tags=19%, list=8%, signal=20%
REACTOME_CELL_CELL_COMMUNICATION	REACTOME_CELL_CELL_COMMUNICATION		113	-0.2638116	-1.0104578	0.44128788	1.0	1.0	2720	tags=22%, list=16%, signal=26%
NABA_ECM_AFFILIATED	NABA_ECM_AFFILIATED		131	-0.25771663	-1.0098939	0.43726936	1.0	1.0	2633	tags=24%, list=16%, signal=29%
REACTOME_BIOLOGICAL_OXIDATIONS	REACTOME_BIOLOGICAL_OXIDATIONS		81	-0.2734978	-1.0090259	0.44767442	1.0	1.0	4056	tags=41%, list=24%, signal=53%
KEGG_CALCIUM_SIGNALING_PATHWAY	KEGG_CALCIUM_SIGNALING_PATHWAY		173	-0.24684784	-1.007814	0.41681573	1.0	1.0	3220	tags=24%, list=19%, signal=29%
KEGG_PURINE_METABOLISM	KEGG_PURINE_METABOLISM		152	-0.25507042	-1.0069498	0.44827586	1.0	1.0	2898	tags=22%, list=17%, signal=26%
REACTOME_SIGNALING_BY_BMP	REACTOME_SIGNALING_BY_BMP		22	-0.35955685	-1.0067937	0.43554688	1.0	1.0	3674	tags=36%, list=22%, signal=47%
REACTOME_METABOLISM_OF_CARBOHYDRATES	REACTOME_METABOLISM_OF_CARBOHYDRATES		220	-0.24032792	-1.0063583	0.44036698	1.0	1.0	3229	tags=22%, list=19%, signal=27%
REACTOME_HEPARAN_SULFATE_HEPARIN_HS_GAG_METABOLISM	REACTOME_HEPARAN_SULFATE_HEPARIN_HS_GAG_METABOLISM		50	-0.30433849	-1.0058591	0.44401544	1.0	1.0	3229	tags=34%, list=19%, signal=42%
BIOCARTA_GCR_PATHWAY	BIOCARTA_GCR_PATHWAY		19	-0.37172854	-1.0056142	0.43962264	1.0	1.0	87	tags=5%, list=1%, signal=5%
KEGG_BETA_ALANINE_METABOLISM	KEGG_BETA_ALANINE_METABOLISM		22	-0.36002418	-0.9962808	0.45059288	1.0	1.0	3259	tags=32%, list=19%, signal=39%
PID_LKB1_PATHWAY	PID_LKB1_PATHWAY		45	-0.30549365	-0.99485666	0.4789272	1.0	1.0	3662	tags=22%, list=22%, signal=28%
REACTOME_DEPOSITION_OF_NEW_CENPA_CONTAINING_NUCLEOSOMES_AT_THE_CENTROMERE	REACTOME_DEPOSITION_OF_NEW_CENPA_CONTAINING_NUCLEOSOMES_AT_THE_CENTROMERE		24	-0.34785068	-0.9945523	0.45435685	1.0	1.0	2849	tags=29%, list=17%, signal=35%
KEGG_PRIMARY_BILE_ACID_BIOSYNTHESIS	KEGG_PRIMARY_BILE_ACID_BIOSYNTHESIS		15	-0.38701096	-0.992232	0.48628885	1.0	1.0	1311	tags=20%, list=8%, signal=22%
REACTOME_TRANSPORT_OF_VITAMINS_NUCLEOSIDES_AND_RELATED_MOLECULES	REACTOME_TRANSPORT_OF_VITAMINS_NUCLEOSIDES_AND_RELATED_MOLECULES		29	-0.33246186	-0.98869514	0.48235294	1.0	1.0	3179	tags=34%, list=19%, signal=42%
REACTOME_SIGNAL_AMPLIFICATION	REACTOME_SIGNAL_AMPLIFICATION		31	-0.33207542	-0.98769444	0.48120302	1.0	1.0	637	tags=10%, list=4%, signal=10%
SIG_REGULATION_OF_THE_ACTIN_CYTOSKELETON_BY_RHO_GTPASES	SIG_REGULATION_OF_THE_ACTIN_CYTOSKELETON_BY_RHO_GTPASES		35	-0.32265174	-0.987638	0.48190477	1.0	1.0	1929	tags=17%, list=12%, signal=19%
KEGG_STEROID_HORMONE_BIOSYNTHESIS	KEGG_STEROID_HORMONE_BIOSYNTHESIS		24	-0.3449275	-0.9868098	0.47592592	1.0	1.0	4326	tags=38%, list=26%, signal=50%
REACTOME_THROMBOXANE_SIGNALLING_THROUGH_TP_RECEPTOR	REACTOME_THROMBOXANE_SIGNALLING_THROUGH_TP_RECEPTOR		23	-0.34833556	-0.98592764	0.47026023	1.0	1.0	406	tags=9%, list=2%, signal=9%
REACTOME_FGFR_LIGAND_BINDING_AND_ACTIVATION	REACTOME_FGFR_LIGAND_BINDING_AND_ACTIVATION		22	-0.3531965	-0.98511094	0.49162012	1.0	1.0	3109	tags=32%, list=19%, signal=39%
REACTOME_BIOSYNTHESIS_OF_THE_N_GLYCAN_PRECURSOR_DOLICHOL_LIPID_LINKED_OLIGOSACCHARIDE_LLO_AND_TRANSFER_TO_A_NASCENT_PROTEIN	REACTOME_BIOSYNTHESIS_OF_THE_N_GLYCAN_PRECURSOR_DOLICHOL_LIPID_LINKED_OLIGOSACCHARIDE_LLO_AND_TRANSFER_TO_A_NASCENT_PROTEIN		25	-0.3406214	-0.9837223	0.46309963	1.0	1.0	5279	tags=40%, list=32%, signal=58%
PID_AVB3_OPN_PATHWAY	PID_AVB3_OPN_PATHWAY		31	-0.32788292	-0.9829281	0.46679688	1.0	1.0	1681	tags=19%, list=10%, signal=21%
BIOCARTA_G2_PATHWAY	BIOCARTA_G2_PATHWAY		24	-0.344229	-0.9824532	0.4904943	1.0	1.0	3337	tags=42%, list=20%, signal=52%
REACTOME_NUCLEAR_SIGNALING_BY_ERBB4	REACTOME_NUCLEAR_SIGNALING_BY_ERBB4		36	-0.31815875	-0.981829	0.48794064	1.0	1.0	2624	tags=28%, list=16%, signal=33%
REACTOME_TOLL_RECEPTOR_CASCADES	REACTOME_TOLL_RECEPTOR_CASCADES		108	-0.25639755	-0.9804884	0.48015124	1.0	1.0	1462	tags=10%, list=9%, signal=11%
REACTOME_GABA_RECEPTOR_ACTIVATION	REACTOME_GABA_RECEPTOR_ACTIVATION		52	-0.2883402	-0.96549594	0.4715909	1.0	1.0	3208	tags=23%, list=19%, signal=28%
PID_ER_NONGENOMIC_PATHWAY	PID_ER_NONGENOMIC_PATHWAY		41	-0.30362272	-0.9634746	0.51663405	1.0	1.0	499	tags=10%, list=3%, signal=10%
REACTOME_GABA_B_RECEPTOR_ACTIVATION	REACTOME_GABA_B_RECEPTOR_ACTIVATION		38	-0.3056979	-0.9597266	0.5137255	1.0	1.0	3208	tags=24%, list=19%, signal=29%
KEGG_COLORECTAL_CANCER	KEGG_COLORECTAL_CANCER		61	-0.27675012	-0.9593337	0.5264151	1.0	1.0	2364	tags=18%, list=14%, signal=21%
REACTOME_NEPHRIN_INTERACTIONS	REACTOME_NEPHRIN_INTERACTIONS		19	-0.35025698	-0.95841485	0.52007645	1.0	1.0	4007	tags=32%, list=24%, signal=41%
REACTOME_METABOLISM_OF_NUCLEOTIDES	REACTOME_METABOLISM_OF_NUCLEOTIDES		68	-0.27053973	-0.95744216	0.51238096	1.0	1.0	2533	tags=19%, list=15%, signal=22%
REACTOME_NFKB_AND_MAP_KINASES_ACTIVATION_MEDIATED_BY_TLR4_SIGNALING_REPERTOIRE	REACTOME_NFKB_AND_MAP_KINASES_ACTIVATION_MEDIATED_BY_TLR4_SIGNALING_REPERTOIRE		68	-0.27050006	-0.95346534	0.5378641	1.0	1.0	1462	tags=10%, list=9%, signal=11%
REACTOME_ACTIVATED_NOTCH1_TRANSMITS_SIGNAL_TO_THE_NUCLEUS	REACTOME_ACTIVATED_NOTCH1_TRANSMITS_SIGNAL_TO_THE_NUCLEUS		25	-0.32651362	-0.95313245	0.51229507	1.0	1.0	2391	tags=20%, list=14%, signal=23%
REACTOME_BILE_ACID_AND_BILE_SALT_METABOLISM	REACTOME_BILE_ACID_AND_BILE_SALT_METABOLISM		24	-0.33198056	-0.9529268	0.52917504	1.0	1.0	181	tags=13%, list=1%, signal=13%
REACTOME_METABOLISM_OF_LIPIDS_AND_LIPOPROTEINS	REACTOME_METABOLISM_OF_LIPIDS_AND_LIPOPROTEINS		441	-0.21182968	-0.95189273	0.63723606	1.0	1.0	2607	tags=16%, list=16%, signal=19%
PID_WNT_NONCANONICAL_PATHWAY	PID_WNT_NONCANONICAL_PATHWAY		32	-0.3130563	-0.94996274	0.540856	1.0	1.0	3199	tags=25%, list=19%, signal=31%
REACTOME_VOLTAGE_GATED_POTASSIUM_CHANNELS	REACTOME_VOLTAGE_GATED_POTASSIUM_CHANNELS		43	-0.289866	-0.94888127	0.534	1.0	1.0	3699	tags=40%, list=22%, signal=51%
REACTOME_PROLONGED_ERK_ACTIVATION_EVENTS	REACTOME_PROLONGED_ERK_ACTIVATION_EVENTS		19	-0.35153246	-0.94732964	0.5244361	1.0	1.0	330	tags=5%, list=2%, signal=5%
KEGG_TIGHT_JUNCTION	KEGG_TIGHT_JUNCTION		129	-0.24432778	-0.9472376	0.58508605	1.0	1.0	2364	tags=16%, list=14%, signal=18%
PID_FGF_PATHWAY	PID_FGF_PATHWAY		55	-0.2822899	-0.94709575	0.5546875	1.0	1.0	2051	tags=20%, list=12%, signal=23%
KEGG_PEROXISOME	KEGG_PEROXISOME		78	-0.26207533	-0.9452357	0.5596869	1.0	1.0	4622	tags=33%, list=28%, signal=46%
REACTOME_MAP_KINASE_ACTIVATION_IN_TLR_CASCADE	REACTOME_MAP_KINASE_ACTIVATION_IN_TLR_CASCADE		49	-0.28519836	-0.94452244	0.54633206	1.0	1.0	632	tags=8%, list=4%, signal=8%
REACTOME_REGULATION_OF_WATER_BALANCE_BY_RENAL_AQUAPORINS	REACTOME_REGULATION_OF_WATER_BALANCE_BY_RENAL_AQUAPORINS		42	-0.2985314	-0.94397426	0.54198474	1.0	1.0	148	tags=7%, list=1%, signal=7%
SIG_PIP3_SIGNALING_IN_B_LYMPHOCYTES	SIG_PIP3_SIGNALING_IN_B_LYMPHOCYTES		36	-0.30248362	-0.9428403	0.56029683	1.0	1.0	935	tags=8%, list=6%, signal=9%
KEGG_PATHWAYS_IN_CANCER	KEGG_PATHWAYS_IN_CANCER		320	-0.2145539	-0.94245976	0.6325411	1.0	1.0	2364	tags=16%, list=14%, signal=18%
KEGG_RETINOL_METABOLISM	KEGG_RETINOL_METABOLISM		26	-0.3218981	-0.94226456	0.56448597	1.0	1.0	4000	tags=42%, list=24%, signal=55%
REACTOME_ARMS_MEDIATED_ACTIVATION	REACTOME_ARMS_MEDIATED_ACTIVATION		17	-0.36269128	-0.9418024	0.53095686	1.0	1.0	330	tags=6%, list=2%, signal=6%
REACTOME_FRS2_MEDIATED_CASCADE	REACTOME_FRS2_MEDIATED_CASCADE		36	-0.30173874	-0.94068676	0.5398887	1.0	1.0	3109	tags=22%, list=19%, signal=27%
REACTOME_THROMBIN_SIGNALLING_THROUGH_PROTEINASE_ACTIVATED_RECEPTORS_PARS	REACTOME_THROMBIN_SIGNALLING_THROUGH_PROTEINASE_ACTIVATED_RECEPTORS_PARS		32	-0.3053713	-0.9402267	0.54901963	1.0	1.0	3715	tags=25%, list=22%, signal=32%
PID_NCADHERIN_PATHWAY	PID_NCADHERIN_PATHWAY		33	-0.30931783	-0.93911344	0.54296875	1.0	1.0	1619	tags=18%, list=10%, signal=20%
REACTOME_AXON_GUIDANCE	REACTOME_AXON_GUIDANCE		236	-0.22574131	-0.9387445	0.63740456	1.0	1.0	2219	tags=13%, list=13%, signal=15%
REACTOME_MAPK_TARGETS_NUCLEAR_EVENTS_MEDIATED_BY_MAP_KINASES	REACTOME_MAPK_TARGETS_NUCLEAR_EVENTS_MEDIATED_BY_MAP_KINASES		30	-0.31431898	-0.9361336	0.56037736	1.0	1.0	632	tags=10%, list=4%, signal=10%
REACTOME_PLATELET_HOMEOSTASIS	REACTOME_PLATELET_HOMEOSTASIS		76	-0.26294863	-0.9356177	0.5809524	1.0	1.0	3038	tags=28%, list=18%, signal=34%
BIOCARTA_AGR_PATHWAY	BIOCARTA_AGR_PATHWAY		35	-0.30289248	-0.9355381	0.53281856	1.0	1.0	4748	tags=40%, list=28%, signal=56%
BIOCARTA_ARF_PATHWAY	BIOCARTA_ARF_PATHWAY		17	-0.35634798	-0.93503195	0.53	1.0	1.0	127	tags=6%, list=1%, signal=6%
REACTOME_PLATELET_CALCIUM_HOMEOSTASIS	REACTOME_PLATELET_CALCIUM_HOMEOSTASIS		16	-0.37061256	-0.93439573	0.54856116	1.0	1.0	2219	tags=38%, list=13%, signal=43%
KEGG_RNA_DEGRADATION	KEGG_RNA_DEGRADATION		55	-0.27850294	-0.93225974	0.5769231	1.0	1.0	540	tags=4%, list=3%, signal=4%
REACTOME_SYNTHESIS_AND_INTERCONVERSION_OF_NUCLEOTIDE_DI_AND_TRIPHOSPHATES	REACTOME_SYNTHESIS_AND_INTERCONVERSION_OF_NUCLEOTIDE_DI_AND_TRIPHOSPHATES		17	-0.35587063	-0.93077344	0.53757226	1.0	1.0	5565	tags=47%, list=33%, signal=70%
REACTOME_BASE_EXCISION_REPAIR	REACTOME_BASE_EXCISION_REPAIR		19	-0.3410985	-0.93024683	0.58232933	1.0	1.0	2629	tags=32%, list=16%, signal=37%
ST_G_ALPHA_I_PATHWAY	ST_G_ALPHA_I_PATHWAY		34	-0.29794574	-0.9298133	0.5519231	1.0	1.0	3396	tags=24%, list=20%, signal=29%
REACTOME_INNATE_IMMUNE_SYSTEM	REACTOME_INNATE_IMMUNE_SYSTEM		217	-0.2220395	-0.9286707	0.66732675	1.0	1.0	1556	tags=10%, list=9%, signal=11%
REACTOME_BRANCHED_CHAIN_AMINO_ACID_CATABOLISM	REACTOME_BRANCHED_CHAIN_AMINO_ACID_CATABOLISM		17	-0.3557586	-0.92821497	0.5609284	1.0	1.0	2657	tags=24%, list=16%, signal=28%
REACTOME_INHIBITION_OF_VOLTAGE_GATED_CA2_CHANNELS_VIA_GBETA_GAMMA_SUBUNITS	REACTOME_INHIBITION_OF_VOLTAGE_GATED_CA2_CHANNELS_VIA_GBETA_GAMMA_SUBUNITS		25	-0.32342646	-0.92475057	0.5737374	1.0	1.0	2932	tags=24%, list=18%, signal=29%
KEGG_OLFACTORY_TRANSDUCTION	KEGG_OLFACTORY_TRANSDUCTION		221	-0.2200566	-0.9231705	0.7252337	1.0	1.0	3158	tags=23%, list=19%, signal=28%
REACTOME_METABOLISM_OF_AMINO_ACIDS_AND_DERIVATIVES	REACTOME_METABOLISM_OF_AMINO_ACIDS_AND_DERIVATIVES		189	-0.22356185	-0.92139465	0.66730404	1.0	1.0	3331	tags=21%, list=20%, signal=26%
KEGG_MELANOGENESIS	KEGG_MELANOGENESIS		97	-0.24675062	-0.9209352	0.64468867	1.0	1.0	3396	tags=26%, list=20%, signal=32%
KEGG_CITRATE_CYCLE_TCA_CYCLE	KEGG_CITRATE_CYCLE_TCA_CYCLE		30	-0.30524617	-0.92047346	0.5519849	1.0	1.0	5315	tags=33%, list=32%, signal=49%
KEGG_O_GLYCAN_BIOSYNTHESIS	KEGG_O_GLYCAN_BIOSYNTHESIS		25	-0.32077953	-0.91755193	0.5619048	1.0	1.0	1021	tags=16%, list=6%, signal=17%
KEGG_TYROSINE_METABOLISM	KEGG_TYROSINE_METABOLISM		34	-0.29748514	-0.917054	0.5931864	1.0	1.0	927	tags=12%, list=6%, signal=12%
REACTOME_GLYCEROPHOSPHOLIPID_BIOSYNTHESIS	REACTOME_GLYCEROPHOSPHOLIPID_BIOSYNTHESIS		79	-0.25417298	-0.9164725	0.6423221	1.0	1.0	1131	tags=11%, list=7%, signal=12%
PID_AMB2_NEUTROPHILS_PATHWAY	PID_AMB2_NEUTROPHILS_PATHWAY		39	-0.2818988	-0.9160507	0.6023166	1.0	1.0	2233	tags=23%, list=13%, signal=27%
ST_GAQ_PATHWAY	ST_GAQ_PATHWAY		27	-0.3122096	-0.91141766	0.61228406	1.0	1.0	3080	tags=26%, list=18%, signal=32%
KEGG_PRIMARY_IMMUNODEFICIENCY	KEGG_PRIMARY_IMMUNODEFICIENCY		32	-0.29811856	-0.9093466	0.6089494	1.0	1.0	1581	tags=13%, list=9%, signal=14%
REACTOME_TAK1_ACTIVATES_NFKB_BY_PHOSPHORYLATION_AND_ACTIVATION_OF_IKKS_COMPLEX	REACTOME_TAK1_ACTIVATES_NFKB_BY_PHOSPHORYLATION_AND_ACTIVATION_OF_IKKS_COMPLEX		21	-0.3282043	-0.9065859	0.60157794	1.0	1.0	2068	tags=14%, list=12%, signal=16%
REACTOME_MEIOSIS	REACTOME_MEIOSIS		59	-0.26289755	-0.90477806	0.640625	1.0	1.0	4538	tags=36%, list=27%, signal=49%
REACTOME_ACYL_CHAIN_REMODELLING_OF_PG	REACTOME_ACYL_CHAIN_REMODELLING_OF_PG		16	-0.34948906	-0.904388	0.6118547	1.0	1.0	1131	tags=19%, list=7%, signal=20%
BIOCARTA_CCR5_PATHWAY	BIOCARTA_CCR5_PATHWAY		17	-0.33866733	-0.9032745	0.5834933	1.0	1.0	1462	tags=18%, list=9%, signal=19%
PID_AURORA_B_PATHWAY	PID_AURORA_B_PATHWAY		39	-0.28363487	-0.9030243	0.62906307	1.0	1.0	4717	tags=41%, list=28%, signal=57%
PID_P75_NTR_PATHWAY	PID_P75_NTR_PATHWAY		69	-0.25770852	-0.9024333	0.63531667	1.0	1.0	2691	tags=17%, list=16%, signal=21%
REACTOME_SHC_MEDIATED_CASCADE	REACTOME_SHC_MEDIATED_CASCADE		28	-0.30867004	-0.8998502	0.5826923	1.0	1.0	1645	tags=18%, list=10%, signal=20%
REACTOME_PEROXISOMAL_LIPID_METABOLISM	REACTOME_PEROXISOMAL_LIPID_METABOLISM		20	-0.32695398	-0.8984916	0.61821705	1.0	1.0	5441	tags=45%, list=32%, signal=67%
REACTOME_REGULATION_OF_APOPTOSIS	REACTOME_REGULATION_OF_APOPTOSIS		55	-0.26351693	-0.896042	0.6507353	1.0	1.0	1431	tags=7%, list=9%, signal=8%
REACTOME_POTASSIUM_CHANNELS	REACTOME_POTASSIUM_CHANNELS		97	-0.23767065	-0.8949242	0.705653	1.0	1.0	3279	tags=28%, list=20%, signal=34%
REACTOME_TRANSPORT_OF_INORGANIC_CATIONS_ANIONS_AND_AMINO_ACIDS_OLIGOPEPTIDES	REACTOME_TRANSPORT_OF_INORGANIC_CATIONS_ANIONS_AND_AMINO_ACIDS_OLIGOPEPTIDES		90	-0.24082407	-0.8926209	0.7241379	1.0	1.0	1379	tags=12%, list=8%, signal=13%
KEGG_NEUROTROPHIN_SIGNALING_PATHWAY	KEGG_NEUROTROPHIN_SIGNALING_PATHWAY		125	-0.22891542	-0.8873251	0.7337165	1.0	1.0	2537	tags=13%, list=15%, signal=15%
KEGG_PROGESTERONE_MEDIATED_OOCYTE_MATURATION	KEGG_PROGESTERONE_MEDIATED_OOCYTE_MATURATION		83	-0.23959258	-0.8862855	0.69033533	1.0	1.0	2210	tags=13%, list=13%, signal=15%
PID_FCER1_PATHWAY	PID_FCER1_PATHWAY		60	-0.25481784	-0.88591087	0.6828358	1.0	1.0	2203	tags=15%, list=13%, signal=17%
REACTOME_AQUAPORIN_MEDIATED_TRANSPORT	REACTOME_AQUAPORIN_MEDIATED_TRANSPORT		48	-0.26456934	-0.8823541	0.6409336	1.0	1.0	148	tags=6%, list=1%, signal=6%
KEGG_GLYCINE_SERINE_AND_THREONINE_METABOLISM	KEGG_GLYCINE_SERINE_AND_THREONINE_METABOLISM		30	-0.29345766	-0.88022226	0.62222224	1.0	1.0	2066	tags=23%, list=12%, signal=27%
REACTOME_REGULATION_OF_MITOTIC_CELL_CYCLE	REACTOME_REGULATION_OF_MITOTIC_CELL_CYCLE		77	-0.24583001	-0.87991434	0.70181817	1.0	1.0	5931	tags=27%, list=35%, signal=42%
KEGG_PANCREATIC_CANCER	KEGG_PANCREATIC_CANCER		70	-0.24551947	-0.8795395	0.72075474	1.0	1.0	1431	tags=10%, list=9%, signal=11%
PID_FAS_PATHWAY	PID_FAS_PATHWAY		37	-0.27914634	-0.87759435	0.6673307	1.0	1.0	3742	tags=27%, list=22%, signal=35%
REACTOME_PI3K_CASCADE	REACTOME_PI3K_CASCADE		68	-0.24898736	-0.8772122	0.6863118	1.0	1.0	3204	tags=21%, list=19%, signal=25%
REACTOME_CDT1_ASSOCIATION_WITH_THE_CDC6_ORC_ORIGIN_COMPLEX	REACTOME_CDT1_ASSOCIATION_WITH_THE_CDC6_ORC_ORIGIN_COMPLEX		54	-0.2585728	-0.8751663	0.67552185	1.0	1.0	1598	tags=7%, list=10%, signal=8%
REACTOME_ACTIVATED_TLR4_SIGNALLING	REACTOME_ACTIVATED_TLR4_SIGNALLING		88	-0.23504686	-0.87506425	0.7397004	1.0	1.0	1462	tags=9%, list=9%, signal=10%
REACTOME_EFFECTS_OF_PIP2_HYDROLYSIS	REACTOME_EFFECTS_OF_PIP2_HYDROLYSIS		22	-0.31417277	-0.87505877	0.6718147	1.0	1.0	2219	tags=27%, list=13%, signal=31%
REACTOME_PYRUVATE_METABOLISM	REACTOME_PYRUVATE_METABOLISM		18	-0.32722428	-0.8732637	0.6421471	1.0	1.0	3966	tags=33%, list=24%, signal=44%
KEGG_CELL_CYCLE	KEGG_CELL_CYCLE		123	-0.22235784	-0.86923	0.7980198	1.0	1.0	4437	tags=29%, list=26%, signal=40%
KEGG_RENAL_CELL_CARCINOMA	KEGG_RENAL_CELL_CARCINOMA		70	-0.24496418	-0.86887825	0.7164461	1.0	1.0	2463	tags=13%, list=15%, signal=15%
KEGG_HEDGEHOG_SIGNALING_PATHWAY	KEGG_HEDGEHOG_SIGNALING_PATHWAY		54	-0.25746024	-0.8682844	0.70916337	1.0	1.0	3417	tags=28%, list=20%, signal=35%
REACTOME_GLUCAGON_TYPE_LIGAND_RECEPTORS	REACTOME_GLUCAGON_TYPE_LIGAND_RECEPTORS		33	-0.28208527	-0.8682081	0.6550388	1.0	1.0	3670	tags=30%, list=22%, signal=39%
REACTOME_NA_CL_DEPENDENT_NEUROTRANSMITTER_TRANSPORTERS	REACTOME_NA_CL_DEPENDENT_NEUROTRANSMITTER_TRANSPORTERS		17	-0.33684424	-0.86764926	0.6594488	1.0	1.0	3081	tags=29%, list=18%, signal=36%
REACTOME_G_BETA_GAMMA_SIGNALLING_THROUGH_PLC_BETA	REACTOME_G_BETA_GAMMA_SIGNALLING_THROUGH_PLC_BETA		20	-0.31135443	-0.86381817	0.6615087	1.0	1.0	84	tags=5%, list=1%, signal=5%
REACTOME_ACTIVATED_POINT_MUTANTS_OF_FGFR2	REACTOME_ACTIVATED_POINT_MUTANTS_OF_FGFR2		16	-0.32972547	-0.85784364	0.66003615	1.0	1.0	4776	tags=50%, list=29%, signal=70%
REACTOME_RESOLUTION_OF_AP_SITES_VIA_THE_MULTIPLE_NUCLEOTIDE_PATCH_REPLACEMENT_PATHWAY	REACTOME_RESOLUTION_OF_AP_SITES_VIA_THE_MULTIPLE_NUCLEOTIDE_PATCH_REPLACEMENT_PATHWAY		17	-0.3326482	-0.8569386	0.66871166	1.0	1.0	2325	tags=29%, list=14%, signal=34%
REACTOME_AMINO_ACID_TRANSPORT_ACROSS_THE_PLASMA_MEMBRANE	REACTOME_AMINO_ACID_TRANSPORT_ACROSS_THE_PLASMA_MEMBRANE		31	-0.27814752	-0.8554842	0.6993865	1.0	1.0	3488	tags=29%, list=21%, signal=37%
KEGG_TASTE_TRANSDUCTION	KEGG_TASTE_TRANSDUCTION		37	-0.27379483	-0.85119885	0.70866144	1.0	1.0	3208	tags=27%, list=19%, signal=33%
BIOCARTA_MTA3_PATHWAY	BIOCARTA_MTA3_PATHWAY		16	-0.33427066	-0.8510541	0.69507575	1.0	1.0	3343	tags=25%, list=20%, signal=31%
BIOCARTA_MITOCHONDRIA_PATHWAY	BIOCARTA_MITOCHONDRIA_PATHWAY		21	-0.30623764	-0.84898704	0.67460316	1.0	1.0	1948	tags=19%, list=12%, signal=22%
PID_CDC42_REG_PATHWAY	PID_CDC42_REG_PATHWAY		30	-0.27946946	-0.84889615	0.70406187	1.0	1.0	2718	tags=23%, list=16%, signal=28%
PID_AR_PATHWAY	PID_AR_PATHWAY		58	-0.2504332	-0.8486468	0.7419355	1.0	1.0	3406	tags=22%, list=20%, signal=28%
REACTOME_NEGATIVE_REGULATION_OF_FGFR_SIGNALING	REACTOME_NEGATIVE_REGULATION_OF_FGFR_SIGNALING		36	-0.27415985	-0.8484572	0.71482176	1.0	1.0	1645	tags=14%, list=10%, signal=15%
REACTOME_TRIF_MEDIATED_TLR3_SIGNALING	REACTOME_TRIF_MEDIATED_TLR3_SIGNALING		70	-0.23630379	-0.8478148	0.74251497	1.0	1.0	2169	tags=11%, list=13%, signal=13%
REACTOME_YAP1_AND_WWTR1_TAZ_STIMULATED_GENE_EXPRESSION	REACTOME_YAP1_AND_WWTR1_TAZ_STIMULATED_GENE_EXPRESSION		23	-0.30297652	-0.8447029	0.71262133	1.0	1.0	3839	tags=35%, list=23%, signal=45%
REACTOME_PI_3K_CASCADE	REACTOME_PI_3K_CASCADE		54	-0.24921113	-0.84320223	0.74953616	1.0	1.0	3231	tags=22%, list=19%, signal=27%
KEGG_WNT_SIGNALING_PATHWAY	KEGG_WNT_SIGNALING_PATHWAY		146	-0.2160438	-0.84223324	0.8598485	1.0	1.0	3529	tags=22%, list=21%, signal=28%
REACTOME_G_ALPHA1213_SIGNALLING_EVENTS	REACTOME_G_ALPHA1213_SIGNALLING_EVENTS		72	-0.23388182	-0.8417831	0.76160336	1.0	1.0	547	tags=7%, list=3%, signal=7%
REACTOME_LIPOPROTEIN_METABOLISM	REACTOME_LIPOPROTEIN_METABOLISM		25	-0.29125962	-0.8411085	0.70699435	1.0	1.0	1108	tags=20%, list=7%, signal=21%
REACTOME_RAS_ACTIVATION_UOPN_CA2_INFUX_THROUGH_NMDA_RECEPTOR	REACTOME_RAS_ACTIVATION_UOPN_CA2_INFUX_THROUGH_NMDA_RECEPTOR		16	-0.32601884	-0.839843	0.68138194	1.0	1.0	2537	tags=25%, list=15%, signal=29%
REACTOME_PROCESSIVE_SYNTHESIS_ON_THE_LAGGING_STRAND	REACTOME_PROCESSIVE_SYNTHESIS_ON_THE_LAGGING_STRAND		15	-0.33122888	-0.8389676	0.66601944	1.0	1.0	3374	tags=40%, list=20%, signal=50%
REACTOME_LIGAND_GATED_ION_CHANNEL_TRANSPORT	REACTOME_LIGAND_GATED_ION_CHANNEL_TRANSPORT		20	-0.31605673	-0.83813375	0.7156673	1.0	1.0	3255	tags=30%, list=19%, signal=37%
KEGG_OOCYTE_MEIOSIS	KEGG_OOCYTE_MEIOSIS		107	-0.22001092	-0.83800656	0.86612576	1.0	1.0	3337	tags=15%, list=20%, signal=19%
REACTOME_SIGNALING_BY_ERBB4	REACTOME_SIGNALING_BY_ERBB4		85	-0.2268201	-0.8373589	0.8226415	1.0	1.0	2906	tags=18%, list=17%, signal=21%
PID_ARF_3PATHWAY	PID_ARF_3PATHWAY		19	-0.30882192	-0.83449906	0.7184466	1.0	1.0	2644	tags=11%, list=16%, signal=12%
KEGG_DRUG_METABOLISM_OTHER_ENZYMES	KEGG_DRUG_METABOLISM_OTHER_ENZYMES		24	-0.29396704	-0.83419174	0.693578	1.0	1.0	2533	tags=33%, list=15%, signal=39%
REACTOME_COMPLEMENT_CASCADE	REACTOME_COMPLEMENT_CASCADE		24	-0.28742987	-0.8339499	0.71183205	1.0	1.0	2242	tags=21%, list=13%, signal=24%
BIOCARTA_PITX2_PATHWAY	BIOCARTA_PITX2_PATHWAY		15	-0.32950887	-0.83370316	0.6970874	1.0	1.0	2364	tags=20%, list=14%, signal=23%
ST_G_ALPHA_S_PATHWAY	ST_G_ALPHA_S_PATHWAY		15	-0.33079225	-0.83313197	0.686747	1.0	1.0	5470	tags=40%, list=33%, signal=59%
REACTOME_TERMINATION_OF_O_GLYCAN_BIOSYNTHESIS	REACTOME_TERMINATION_OF_O_GLYCAN_BIOSYNTHESIS		16	-0.32691047	-0.8316348	0.68798447	1.0	1.0	4265	tags=56%, list=25%, signal=75%
BIOCARTA_AMI_PATHWAY	BIOCARTA_AMI_PATHWAY		19	-0.30953696	-0.82986104	0.72962964	1.0	1.0	2904	tags=32%, list=17%, signal=38%
ST_ERK1_ERK2_MAPK_PATHWAY	ST_ERK1_ERK2_MAPK_PATHWAY		32	-0.26958936	-0.8292529	0.7524178	1.0	1.0	1603	tags=13%, list=10%, signal=14%
BIOCARTA_ERK5_PATHWAY	BIOCARTA_ERK5_PATHWAY		17	-0.32192844	-0.82729256	0.7117438	1.0	1.0	330	tags=6%, list=2%, signal=6%
BIOCARTA_G1_PATHWAY	BIOCARTA_G1_PATHWAY		28	-0.27993745	-0.8266407	0.74902725	1.0	1.0	141	tags=7%, list=1%, signal=7%
REACTOME_CITRIC_ACID_CYCLE_TCA_CYCLE	REACTOME_CITRIC_ACID_CYCLE_TCA_CYCLE		19	-0.30974934	-0.82565385	0.72762644	1.0	1.0	6940	tags=53%, list=41%, signal=90%
REACTOME_MYD88_MAL_CASCADE_INITIATED_ON_PLASMA_MEMBRANE	REACTOME_MYD88_MAL_CASCADE_INITIATED_ON_PLASMA_MEMBRANE		78	-0.22524582	-0.8221968	0.8207547	1.0	1.0	1462	tags=9%, list=9%, signal=10%
PID_S1P_S1P2_PATHWAY	PID_S1P_S1P2_PATHWAY		24	-0.28551614	-0.8192923	0.72316384	1.0	1.0	1462	tags=13%, list=9%, signal=14%
REACTOME_GLOBAL_GENOMIC_NER_GG_NER	REACTOME_GLOBAL_GENOMIC_NER_GG_NER		31	-0.26873073	-0.8182663	0.7770961	1.0	1.0	3759	tags=32%, list=22%, signal=42%
REACTOME_MEIOTIC_SYNAPSIS	REACTOME_MEIOTIC_SYNAPSIS		33	-0.2687823	-0.8174996	0.7762646	1.0	1.0	3318	tags=27%, list=20%, signal=34%
PID_EPHB_FWD_PATHWAY	PID_EPHB_FWD_PATHWAY		40	-0.26058006	-0.814608	0.76007676	1.0	1.0	1546	tags=13%, list=9%, signal=14%
BIOCARTA_TEL_PATHWAY	BIOCARTA_TEL_PATHWAY		18	-0.3027173	-0.81146425	0.729207	1.0	1.0	1060	tags=11%, list=6%, signal=12%
PID_ARF6_TRAFFICKING_PATHWAY	PID_ARF6_TRAFFICKING_PATHWAY		48	-0.2430765	-0.8109961	0.8037037	1.0	1.0	3065	tags=23%, list=18%, signal=28%
KEGG_FATTY_ACID_METABOLISM	KEGG_FATTY_ACID_METABOLISM		36	-0.26214477	-0.8093491	0.7826087	1.0	1.0	3356	tags=25%, list=20%, signal=31%
REACTOME_DIABETES_PATHWAYS	REACTOME_DIABETES_PATHWAYS		120	-0.20651211	-0.8010683	0.9101796	1.0	1.0	3701	tags=20%, list=22%, signal=25%
BIOCARTA_CDC42RAC_PATHWAY	BIOCARTA_CDC42RAC_PATHWAY		16	-0.3064651	-0.7995111	0.7398844	1.0	1.0	11624	tags=100%, list=69%, signal=326%
PID_LPA4_PATHWAY	PID_LPA4_PATHWAY		15	-0.32449245	-0.7984796	0.7655039	1.0	1.0	29	tags=7%, list=0%, signal=7%
KEGG_PENTOSE_PHOSPHATE_PATHWAY	KEGG_PENTOSE_PHOSPHATE_PATHWAY		26	-0.2769542	-0.79758364	0.7528958	1.0	1.0	4151	tags=31%, list=25%, signal=41%
PID_E2F_PATHWAY	PID_E2F_PATHWAY		73	-0.22129667	-0.7969442	0.87644786	1.0	1.0	2996	tags=22%, list=18%, signal=27%
BIOCARTA_TGFB_PATHWAY	BIOCARTA_TGFB_PATHWAY		19	-0.29362556	-0.79682714	0.7528302	1.0	1.0	987	tags=11%, list=6%, signal=11%
ST_GRANULE_CELL_SURVIVAL_PATHWAY	ST_GRANULE_CELL_SURVIVAL_PATHWAY		26	-0.27564394	-0.79636675	0.76836157	1.0	1.0	2169	tags=15%, list=13%, signal=18%
ST_WNT_BETA_CATENIN_PATHWAY	ST_WNT_BETA_CATENIN_PATHWAY		34	-0.2557001	-0.79617536	0.7949219	1.0	1.0	5374	tags=41%, list=32%, signal=61%
BIOCARTA_HIVNEF_PATHWAY	BIOCARTA_HIVNEF_PATHWAY		57	-0.2335074	-0.7960983	0.85544556	1.0	1.0	1719	tags=12%, list=10%, signal=14%
ST_ADRENERGIC	ST_ADRENERGIC		33	-0.25814518	-0.79359555	0.7803468	1.0	1.0	4924	tags=39%, list=29%, signal=56%
BIOCARTA_CERAMIDE_PATHWAY	BIOCARTA_CERAMIDE_PATHWAY		22	-0.2766295	-0.79066604	0.76968503	1.0	1.0	1060	tags=9%, list=6%, signal=10%
KEGG_SYSTEMIC_LUPUS_ERYTHEMATOSUS	KEGG_SYSTEMIC_LUPUS_ERYTHEMATOSUS		53	-0.23375005	-0.788295	0.83396226	1.0	1.0	3470	tags=28%, list=21%, signal=36%
REACTOME_GLUTATHIONE_CONJUGATION	REACTOME_GLUTATHIONE_CONJUGATION		16	-0.30168167	-0.7872182	0.7364341	1.0	1.0	4782	tags=56%, list=29%, signal=79%
REACTOME_L1CAM_INTERACTIONS	REACTOME_L1CAM_INTERACTIONS		81	-0.21850334	-0.7868943	0.8857143	1.0	1.0	2882	tags=14%, list=17%, signal=16%
BIOCARTA_HSP27_PATHWAY	BIOCARTA_HSP27_PATHWAY		15	-0.30725121	-0.78633404	0.7401575	1.0	1.0	1431	tags=20%, list=9%, signal=22%
REACTOME_REGULATION_OF_INSULIN_SECRETION_BY_GLUCAGON_LIKE_PEPTIDE1	REACTOME_REGULATION_OF_INSULIN_SECRETION_BY_GLUCAGON_LIKE_PEPTIDE1		41	-0.24332617	-0.7845652	0.8364662	1.0	1.0	3699	tags=27%, list=22%, signal=34%
KEGG_VALINE_LEUCINE_AND_ISOLEUCINE_DEGRADATION	KEGG_VALINE_LEUCINE_AND_ISOLEUCINE_DEGRADATION		42	-0.24497983	-0.7834008	0.86226416	1.0	1.0	5977	tags=40%, list=36%, signal=63%
REACTOME_NUCLEOTIDE_BINDING_DOMAIN_LEUCINE_RICH_REPEAT_CONTAINING_RECEPTOR_NLR_SIGNALING_PATHWAYS	REACTOME_NUCLEOTIDE_BINDING_DOMAIN_LEUCINE_RICH_REPEAT_CONTAINING_RECEPTOR_NLR_SIGNALING_PATHWAYS		44	-0.23855822	-0.7793761	0.85490197	1.0	1.0	1431	tags=11%, list=9%, signal=12%
REACTOME_PI3K_AKT_ACTIVATION	REACTOME_PI3K_AKT_ACTIVATION		36	-0.25144392	-0.7779835	0.8507752	1.0	1.0	3231	tags=22%, list=19%, signal=27%
KEGG_GLYOXYLATE_AND_DICARBOXYLATE_METABOLISM	KEGG_GLYOXYLATE_AND_DICARBOXYLATE_METABOLISM		16	-0.29672188	-0.7772856	0.7804878	1.0	1.0	3124	tags=31%, list=19%, signal=38%
REACTOME_NEUROTRANSMITTER_RELEASE_CYCLE	REACTOME_NEUROTRANSMITTER_RELEASE_CYCLE		33	-0.25350586	-0.7751076	0.8313253	1.0	1.0	3211	tags=27%, list=19%, signal=34%
REACTOME_PPARA_ACTIVATES_GENE_EXPRESSION	REACTOME_PPARA_ACTIVATES_GENE_EXPRESSION		100	-0.20830898	-0.77437043	0.91780823	1.0	1.0	3839	tags=22%, list=23%, signal=28%
REACTOME_TRAF6_MEDIATED_INDUCTION_OF_NFKB_AND_MAP_KINASES_UPON_TLR7_8_OR_9_ACTIVATION	REACTOME_TRAF6_MEDIATED_INDUCTION_OF_NFKB_AND_MAP_KINASES_UPON_TLR7_8_OR_9_ACTIVATION		72	-0.21799879	-0.77258825	0.91525424	1.0	1.0	2244	tags=13%, list=13%, signal=14%
PID_INSULIN_GLUCOSE_PATHWAY	PID_INSULIN_GLUCOSE_PATHWAY		25	-0.27035683	-0.77006656	0.8368932	1.0	1.0	2734	tags=20%, list=16%, signal=24%
KEGG_SNARE_INTERACTIONS_IN_VESICULAR_TRANSPORT	KEGG_SNARE_INTERACTIONS_IN_VESICULAR_TRANSPORT		35	-0.25035545	-0.76882726	0.8352941	1.0	1.0	3826	tags=23%, list=23%, signal=30%
BIOCARTA_UCALPAIN_PATHWAY	BIOCARTA_UCALPAIN_PATHWAY		17	-0.29783136	-0.7598022	0.79770994	1.0	1.0	4431	tags=35%, list=26%, signal=48%
REACTOME_LYSOSOME_VESICLE_BIOGENESIS	REACTOME_LYSOSOME_VESICLE_BIOGENESIS		21	-0.2767131	-0.7575038	0.8261719	1.0	1.0	3561	tags=14%, list=21%, signal=18%
PID_TAP63_PATHWAY	PID_TAP63_PATHWAY		52	-0.22201993	-0.7550968	0.88554215	1.0	1.0	3231	tags=23%, list=19%, signal=29%
KEGG_GLYCOSAMINOGLYCAN_BIOSYNTHESIS_HEPARAN_SULFATE	KEGG_GLYCOSAMINOGLYCAN_BIOSYNTHESIS_HEPARAN_SULFATE		26	-0.2608329	-0.7483792	0.8546169	1.0	1.0	3229	tags=27%, list=19%, signal=33%
PID_CERAMIDE_PATHWAY	PID_CERAMIDE_PATHWAY		47	-0.2257763	-0.747882	0.9134021	1.0	1.0	1060	tags=9%, list=6%, signal=9%
KEGG_ENDOMETRIAL_CANCER	KEGG_ENDOMETRIAL_CANCER		52	-0.22433458	-0.7414275	0.89923954	1.0	1.0	2364	tags=13%, list=14%, signal=16%
REACTOME_ACTIVATION_OF_CHAPERONE_GENES_BY_XBP1S	REACTOME_ACTIVATION_OF_CHAPERONE_GENES_BY_XBP1S		42	-0.23452495	-0.740069	0.9029126	1.0	1.0	2818	tags=14%, list=17%, signal=17%
PID_HEDGEHOG_GLI_PATHWAY	PID_HEDGEHOG_GLI_PATHWAY		48	-0.22615562	-0.73947465	0.9068826	1.0	1.0	4125	tags=19%, list=25%, signal=25%
REACTOME_G_BETA_GAMMA_SIGNALLING_THROUGH_PI3KGAMMA	REACTOME_G_BETA_GAMMA_SIGNALLING_THROUGH_PI3KGAMMA		25	-0.25595227	-0.7392363	0.8683206	1.0	1.0	84	tags=4%, list=1%, signal=4%
PID_ILK_PATHWAY	PID_ILK_PATHWAY		45	-0.22804274	-0.7375251	0.89453125	1.0	1.0	3344	tags=20%, list=20%, signal=25%
REACTOME_REGULATION_OF_HYPOXIA_INDUCIBLE_FACTOR_HIF_BY_OXYGEN	REACTOME_REGULATION_OF_HYPOXIA_INDUCIBLE_FACTOR_HIF_BY_OXYGEN		23	-0.25532058	-0.73298764	0.8431002	1.0	1.0	4245	tags=22%, list=25%, signal=29%
PID_A6B1_A6B4_INTEGRIN_PATHWAY	PID_A6B1_A6B4_INTEGRIN_PATHWAY		45	-0.22541353	-0.728336	0.9050388	1.0	1.0	611	tags=7%, list=4%, signal=7%
KEGG_PROPANOATE_METABOLISM	KEGG_PROPANOATE_METABOLISM		30	-0.24444573	-0.72624207	0.907441	1.0	1.0	4761	tags=37%, list=28%, signal=51%
REACTOME_TRANSCRIPTION_COUPLED_NER_TC_NER	REACTOME_TRANSCRIPTION_COUPLED_NER_TC_NER		42	-0.22573654	-0.72318125	0.90569746	1.0	1.0	3302	tags=21%, list=20%, signal=27%
REACTOME_P130CAS_LINKAGE_TO_MAPK_SIGNALING_FOR_INTEGRINS	REACTOME_P130CAS_LINKAGE_TO_MAPK_SIGNALING_FOR_INTEGRINS		15	-0.28715268	-0.72124773	0.8556911	1.0	1.0	1887	tags=13%, list=11%, signal=15%
PID_TRAIL_PATHWAY	PID_TRAIL_PATHWAY		23	-0.25637746	-0.71943927	0.85820895	1.0	1.0	761	tags=9%, list=5%, signal=9%
KEGG_REGULATION_OF_AUTOPHAGY	KEGG_REGULATION_OF_AUTOPHAGY		20	-0.25956097	-0.7188652	0.85328186	1.0	1.0	1050	tags=10%, list=6%, signal=11%
SA_CASPASE_CASCADE	SA_CASPASE_CASCADE		18	-0.27434894	-0.7187917	0.8558559	1.0	1.0	1431	tags=11%, list=9%, signal=12%
REACTOME_TRAFFICKING_OF_GLUR2_CONTAINING_AMPA_RECEPTORS	REACTOME_TRAFFICKING_OF_GLUR2_CONTAINING_AMPA_RECEPTORS		15	-0.28162566	-0.71614075	0.857685	1.0	1.0	2963	tags=27%, list=18%, signal=32%
REACTOME_JNK_C_JUN_KINASES_PHOSPHORYLATION_AND_ACTIVATION_MEDIATED_BY_ACTIVATED_HUMAN_TAK1	REACTOME_JNK_C_JUN_KINASES_PHOSPHORYLATION_AND_ACTIVATION_MEDIATED_BY_ACTIVATED_HUMAN_TAK1		16	-0.28380775	-0.71498215	0.84440225	1.0	1.0	2169	tags=13%, list=13%, signal=14%
BIOCARTA_COMP_PATHWAY	BIOCARTA_COMP_PATHWAY		17	-0.26877454	-0.7108948	0.86174244	1.0	1.0	3048	tags=29%, list=18%, signal=36%
ST_T_CELL_SIGNAL_TRANSDUCTION	ST_T_CELL_SIGNAL_TRANSDUCTION		45	-0.21783097	-0.70922065	0.92537314	1.0	1.0	3182	tags=18%, list=19%, signal=22%
REACTOME_CYCLIN_E_ASSOCIATED_EVENTS_DURING_G1_S_TRANSITION_	REACTOME_CYCLIN_E_ASSOCIATED_EVENTS_DURING_G1_S_TRANSITION_		62	-0.20370921	-0.70247054	0.9464627	1.0	1.0	345	tags=3%, list=2%, signal=3%
REACTOME_G_PROTEIN_BETA_GAMMA_SIGNALLING	REACTOME_G_PROTEIN_BETA_GAMMA_SIGNALLING		28	-0.23451668	-0.6974253	0.9206963	1.0	1.0	84	tags=4%, list=1%, signal=4%
BIOCARTA_FAS_PATHWAY	BIOCARTA_FAS_PATHWAY		29	-0.23578356	-0.69596046	0.89858013	1.0	1.0	2360	tags=17%, list=14%, signal=20%
REACTOME_MYOGENESIS	REACTOME_MYOGENESIS		25	-0.24445607	-0.69547623	0.90421456	1.0	1.0	21	tags=4%, list=0%, signal=4%
KEGG_LYSINE_DEGRADATION	KEGG_LYSINE_DEGRADATION		42	-0.22041038	-0.6954511	0.9261477	1.0	1.0	3086	tags=19%, list=18%, signal=23%
KEGG_NUCLEOTIDE_EXCISION_REPAIR	KEGG_NUCLEOTIDE_EXCISION_REPAIR		42	-0.21357515	-0.6944592	0.9266055	1.0	1.0	3302	tags=21%, list=20%, signal=27%
REACTOME_INTRINSIC_PATHWAY	REACTOME_INTRINSIC_PATHWAY		15	-0.2709602	-0.6930711	0.8698225	1.0	1.0	668	tags=13%, list=4%, signal=14%
REACTOME_SYNTHESIS_OF_PIPS_AT_THE_GOLGI_MEMBRANE	REACTOME_SYNTHESIS_OF_PIPS_AT_THE_GOLGI_MEMBRANE		15	-0.27487394	-0.6900387	0.8891051	1.0	1.0	3503	tags=27%, list=21%, signal=34%
SA_TRKA_RECEPTOR	SA_TRKA_RECEPTOR		17	-0.26034433	-0.6883827	0.88619405	1.0	1.0	330	tags=6%, list=2%, signal=6%
BIOCARTA_RELA_PATHWAY	BIOCARTA_RELA_PATHWAY		16	-0.26674145	-0.68375206	0.88614804	1.0	1.0	381	tags=6%, list=2%, signal=6%
REACTOME_EGFR_DOWNREGULATION	REACTOME_EGFR_DOWNREGULATION		24	-0.23929346	-0.6765227	0.9087221	1.0	1.0	4045	tags=25%, list=24%, signal=33%
REACTOME_INSULIN_RECEPTOR_SIGNALLING_CASCADE	REACTOME_INSULIN_RECEPTOR_SIGNALLING_CASCADE		84	-0.18583791	-0.6745824	0.9866412	1.0	1.0	3204	tags=17%, list=19%, signal=21%
PID_TELOMERASE_PATHWAY	PID_TELOMERASE_PATHWAY		68	-0.18949477	-0.6738528	0.981203	1.0	1.0	3621	tags=18%, list=22%, signal=22%
PID_PI3K_PLC_TRK_PATHWAY	PID_PI3K_PLC_TRK_PATHWAY		36	-0.21498896	-0.6737805	0.9551402	1.0	1.0	1986	tags=11%, list=12%, signal=13%
REACTOME_RIP_MEDIATED_NFKB_ACTIVATION_VIA_DAI	REACTOME_RIP_MEDIATED_NFKB_ACTIVATION_VIA_DAI		16	-0.25655922	-0.67250913	0.89529914	1.0	1.0	4656	tags=31%, list=28%, signal=43%
KEGG_STEROID_BIOSYNTHESIS	KEGG_STEROID_BIOSYNTHESIS		15	-0.26589566	-0.6708833	0.8845438	1.0	1.0	2426	tags=20%, list=14%, signal=23%
REACTOME_INCRETIN_SYNTHESIS_SECRETION_AND_INACTIVATION	REACTOME_INCRETIN_SYNTHESIS_SECRETION_AND_INACTIVATION		20	-0.24336359	-0.66953516	0.92	1.0	1.0	2997	tags=20%, list=18%, signal=24%
REACTOME_NUCLEOTIDE_EXCISION_REPAIR	REACTOME_NUCLEOTIDE_EXCISION_REPAIR		47	-0.20422858	-0.666511	0.9740519	1.0	1.0	3302	tags=19%, list=20%, signal=24%
REACTOME_INTERACTION_BETWEEN_L1_AND_ANKYRINS	REACTOME_INTERACTION_BETWEEN_L1_AND_ANKYRINS		21	-0.23564057	-0.65671265	0.9133858	1.0	1.0	2882	tags=24%, list=17%, signal=29%
REACTOME_ACYL_CHAIN_REMODELLING_OF_PS	REACTOME_ACYL_CHAIN_REMODELLING_OF_PS		15	-0.25381142	-0.65331733	0.9068441	1.0	1.0	2055	tags=20%, list=12%, signal=23%
BIOCARTA_TNFR1_PATHWAY	BIOCARTA_TNFR1_PATHWAY		29	-0.22131418	-0.6521422	0.95201534	1.0	1.0	3024	tags=17%, list=18%, signal=21%
BIOCARTA_EDG1_PATHWAY	BIOCARTA_EDG1_PATHWAY		27	-0.22078383	-0.6516109	0.9291498	1.0	1.0	5374	tags=33%, list=32%, signal=49%
PID_CASPASE_PATHWAY	PID_CASPASE_PATHWAY		50	-0.1996395	-0.6512153	0.9684601	1.0	1.0	3906	tags=24%, list=23%, signal=31%
REACTOME_NEP_NS2_INTERACTS_WITH_THE_CELLULAR_EXPORT_MACHINERY	REACTOME_NEP_NS2_INTERACTS_WITH_THE_CELLULAR_EXPORT_MACHINERY		25	-0.22370344	-0.6497606	0.9470588	1.0	1.0	5926	tags=32%, list=35%, signal=49%
BIOCARTA_RACCYCD_PATHWAY	BIOCARTA_RACCYCD_PATHWAY		26	-0.223844	-0.6440876	0.9614605	1.0	1.0	127	tags=4%, list=1%, signal=4%
BIOCARTA_MTOR_PATHWAY	BIOCARTA_MTOR_PATHWAY		23	-0.22517784	-0.64053476	0.95428574	1.0	1.0	12986	tags=100%, list=78%, signal=444%
REACTOME_TRANSPORT_OF_MATURE_TRANSCRIPT_TO_CYTOPLASM	REACTOME_TRANSPORT_OF_MATURE_TRANSCRIPT_TO_CYTOPLASM		50	-0.19339001	-0.63524944	0.98778003	1.0	1.0	13523	tags=100%, list=81%, signal=517%
BIOCARTA_MPR_PATHWAY	BIOCARTA_MPR_PATHWAY		33	-0.20788448	-0.63403165	0.9636015	1.0	1.0	3337	tags=15%, list=20%, signal=19%
BIOCARTA_AKT_PATHWAY	BIOCARTA_AKT_PATHWAY		22	-0.2299085	-0.63272256	0.9378531	1.0	1.0	1431	tags=9%, list=9%, signal=10%
REACTOME_TRANSPORT_OF_MATURE_MRNA_DERIVED_FROM_AN_INTRONLESS_TRANSCRIPT	REACTOME_TRANSPORT_OF_MATURE_MRNA_DERIVED_FROM_AN_INTRONLESS_TRANSCRIPT		30	-0.20840392	-0.62997687	0.96484375	1.0	1.0	10847	tags=93%, list=65%, signal=264%
PID_MET_PATHWAY	PID_MET_PATHWAY		80	-0.17367153	-0.6294665	0.9980159	1.0	1.0	2691	tags=14%, list=16%, signal=16%
BIOCARTA_PML_PATHWAY	BIOCARTA_PML_PATHWAY		17	-0.2381084	-0.6274839	0.9458918	1.0	1.0	283	tags=6%, list=2%, signal=6%
REACTOME_UNFOLDED_PROTEIN_RESPONSE	REACTOME_UNFOLDED_PROTEIN_RESPONSE		71	-0.1761893	-0.6253842	0.9962193	1.0	1.0	2818	tags=11%, list=17%, signal=13%
REACTOME_ANTIVIRAL_MECHANISM_BY_IFN_STIMULATED_GENES	REACTOME_ANTIVIRAL_MECHANISM_BY_IFN_STIMULATED_GENES		58	-0.18264048	-0.6251561	0.98821217	1.0	1.0	13704	tags=100%, list=82%, signal=548%
REACTOME_REGULATION_OF_GENE_EXPRESSION_IN_BETA_CELLS	REACTOME_REGULATION_OF_GENE_EXPRESSION_IN_BETA_CELLS		19	-0.2325203	-0.6237282	0.9237918	1.0	1.0	2162	tags=16%, list=13%, signal=18%
REACTOME_RECRUITMENT_OF_MITOTIC_CENTROSOME_PROTEINS_AND_COMPLEXES	REACTOME_RECRUITMENT_OF_MITOTIC_CENTROSOME_PROTEINS_AND_COMPLEXES		62	-0.1802507	-0.6221009	0.98409545	1.0	1.0	3486	tags=18%, list=21%, signal=22%
REACTOME_TRAF6_MEDIATED_NFKB_ACTIVATION	REACTOME_TRAF6_MEDIATED_NFKB_ACTIVATION		19	-0.22827905	-0.6108965	0.9484536	1.0	1.0	2068	tags=11%, list=12%, signal=12%
REACTOME_THE_ROLE_OF_NEF_IN_HIV1_REPLICATION_AND_DISEASE_PATHOGENESIS	REACTOME_THE_ROLE_OF_NEF_IN_HIV1_REPLICATION_AND_DISEASE_PATHOGENESIS		25	-0.20874804	-0.61070144	0.96498054	1.0	1.0	5007	tags=24%, list=30%, signal=34%
SA_B_CELL_RECEPTOR_COMPLEXES	SA_B_CELL_RECEPTOR_COMPLEXES		24	-0.2140103	-0.6086099	0.95472443	1.0	1.0	1681	tags=13%, list=10%, signal=14%
BIOCARTA_SPPA_PATHWAY	BIOCARTA_SPPA_PATHWAY		21	-0.21852553	-0.60657144	0.952741	1.0	1.0	2749	tags=14%, list=16%, signal=17%
REACTOME_REGULATION_OF_GLUCOKINASE_BY_GLUCOKINASE_REGULATORY_PROTEIN	REACTOME_REGULATION_OF_GLUCOKINASE_BY_GLUCOKINASE_REGULATORY_PROTEIN		25	-0.20894408	-0.6010295	0.9709865	1.0	1.0	6015	tags=32%, list=36%, signal=50%
REACTOME_METABOLISM_OF_NON_CODING_RNA	REACTOME_METABOLISM_OF_NON_CODING_RNA		43	-0.18594769	-0.60070556	0.9830508	1.0	1.0	13646	tags=100%, list=81%, signal=538%
REACTOME_ACTIVATION_OF_GENES_BY_ATF4	REACTOME_ACTIVATION_OF_GENES_BY_ATF4		22	-0.21588463	-0.5975408	0.9655172	1.0	1.0	5521	tags=32%, list=33%, signal=47%
REACTOME_PERK_REGULATED_GENE_EXPRESSION	REACTOME_PERK_REGULATED_GENE_EXPRESSION		25	-0.2035121	-0.59204465	0.9680639	1.0	1.0	5521	tags=28%, list=33%, signal=42%
REACTOME_PROTEOLYTIC_CLEAVAGE_OF_SNARE_COMPLEX_PROTEINS	REACTOME_PROTEOLYTIC_CLEAVAGE_OF_SNARE_COMPLEX_PROTEINS		15	-0.22596534	-0.5794595	0.95490193	1.0	1.0	4608	tags=33%, list=28%, signal=46%
REACTOME_INTEGRIN_ALPHAIIB_BETA3_SIGNALING	REACTOME_INTEGRIN_ALPHAIIB_BETA3_SIGNALING		27	-0.19942616	-0.57841456	0.9722222	1.0	1.0	1887	tags=11%, list=11%, signal=13%
KEGG_BUTANOATE_METABOLISM	KEGG_BUTANOATE_METABOLISM		31	-0.19153431	-0.5745665	0.9766082	1.0	1.0	3211	tags=19%, list=19%, signal=24%
REACTOME_INTERACTIONS_OF_VPR_WITH_HOST_CELLULAR_PROTEINS	REACTOME_INTERACTIONS_OF_VPR_WITH_HOST_CELLULAR_PROTEINS		29	-0.19314717	-0.57441187	0.9826255	1.0	1.0	13523	tags=100%, list=81%, signal=518%
PID_HEDGEHOG_2PATHWAY	PID_HEDGEHOG_2PATHWAY		22	-0.20323943	-0.57247794	0.98046875	1.0	1.0	1647	tags=14%, list=10%, signal=15%
KEGG_UBIQUITIN_MEDIATED_PROTEOLYSIS	KEGG_UBIQUITIN_MEDIATED_PROTEOLYSIS		131	-0.14516416	-0.5682233	1.0	1.0	1.0	3796	tags=15%, list=23%, signal=19%
REACTOME_TRANSPORT_OF_RIBONUCLEOPROTEINS_INTO_THE_HOST_NUCLEUS	REACTOME_TRANSPORT_OF_RIBONUCLEOPROTEINS_INTO_THE_HOST_NUCLEUS		25	-0.19310097	-0.5508404	0.97813123	1.0	1.0	13523	tags=100%, list=81%, signal=518%
PID_HIF1A_PATHWAY	PID_HIF1A_PATHWAY		19	-0.20262454	-0.5319917	0.984127	1.0	1.0	3333	tags=16%, list=20%, signal=20%
REACTOME_LOSS_OF_NLP_FROM_MITOTIC_CENTROSOMES	REACTOME_LOSS_OF_NLP_FROM_MITOTIC_CENTROSOMES		55	-0.156247	-0.5232393	1.0	1.0	1.0	3486	tags=16%, list=21%, signal=21%
BIOCARTA_RHO_PATHWAY	BIOCARTA_RHO_PATHWAY		32	-0.17358318	-0.52128196	0.996	1.0	1.0	2870	tags=13%, list=17%, signal=15%
REACTOME_APC_C_CDH1_MEDIATED_DEGRADATION_OF_CDC20_AND_OTHER_APC_C_CDH1_TARGETED_PROTEINS_IN_LATE_MITOSIS_EARLY_G1	REACTOME_APC_C_CDH1_MEDIATED_DEGRADATION_OF_CDC20_AND_OTHER_APC_C_CDH1_TARGETED_PROTEINS_IN_LATE_MITOSIS_EARLY_G1		64	-0.1490302	-0.5183772	1.0	1.0	1.0	12105	tags=95%, list=72%, signal=342%
REACTOME_BOTULINUM_NEUROTOXICITY	REACTOME_BOTULINUM_NEUROTOXICITY		17	-0.20144497	-0.5160889	0.98123825	1.0	1.0	3826	tags=24%, list=23%, signal=30%
BIOCARTA_WNT_PATHWAY	BIOCARTA_WNT_PATHWAY		26	-0.17535573	-0.5081328	0.98995984	1.0	1.0	13820	tags=100%, list=82%, signal=570%
KEGG_PYRUVATE_METABOLISM	KEGG_PYRUVATE_METABOLISM		37	-0.16176063	-0.50745875	1.0	1.0	1.0	5528	tags=32%, list=33%, signal=48%
REACTOME_MITOCHONDRIAL_PROTEIN_IMPORT	REACTOME_MITOCHONDRIAL_PROTEIN_IMPORT		47	-0.15438491	-0.50401956	1.0	1.0	1.0	14174	tags=100%, list=85%, signal=648%
BIOCARTA_MAL_PATHWAY	BIOCARTA_MAL_PATHWAY		19	-0.18323074	-0.48919705	0.997992	1.0	1.0	13687	tags=100%, list=82%, signal=546%
REACTOME_ACTIVATED_AMPK_STIMULATES_FATTY_ACID_OXIDATION_IN_MUSCLE	REACTOME_ACTIVATED_AMPK_STIMULATES_FATTY_ACID_OXIDATION_IN_MUSCLE		18	-0.17634755	-0.46312428	0.99630314	1.0	1.0	13802	tags=100%, list=82%, signal=567%
REACTOME_CTNNB1_PHOSPHORYLATION_CASCADE	REACTOME_CTNNB1_PHOSPHORYLATION_CASCADE		15	-0.17524049	-0.44573963	0.99609375	1.0	1.0	13820	tags=100%, list=82%, signal=571%
REACTOME_TCA_CYCLE_AND_RESPIRATORY_ELECTRON_TRANSPORT	REACTOME_TCA_CYCLE_AND_RESPIRATORY_ELECTRON_TRANSPORT		114	-0.11415843	-0.4433118	1.0	1.0	1.0	13782	tags=98%, list=82%, signal=550%
REACTOME_ENDOSOMAL_SORTING_COMPLEX_REQUIRED_FOR_TRANSPORT_ESCRT	REACTOME_ENDOSOMAL_SORTING_COMPLEX_REQUIRED_FOR_TRANSPORT_ESCRT		25	-0.1519082	-0.43342555	0.9941292	1.0	1.0	2295	tags=8%, list=14%, signal=9%
REACTOME_TRANS_GOLGI_NETWORK_VESICLE_BUDDING	REACTOME_TRANS_GOLGI_NETWORK_VESICLE_BUDDING		54	-0.1180311	-0.3986839	1.0	1.0	1.0	4608	tags=17%, list=28%, signal=23%
REACTOME_HIV_LIFE_CYCLE	REACTOME_HIV_LIFE_CYCLE		106	-0.103717245	-0.39210373	1.0	0.9997323	1.0	59	tags=1%, list=0%, signal=1%
