# Supplementary material for: Structure-function analysis of purified proanthocyanidins reveals a role for polymer size in suppressing inflammatory responses
Source: Commun Biol. 2021 Jul 21;4:896. doi: 10.1038/s42003-021-02408-3 (PMC8295316; doi:10.1038/s42003-021-02408-3)
Supplement: Supplementary file 5 — Supplementary Data 2 [file 42003_2021_2408_MOESM5_ESM.xlsx]

## Sheet: Supplementary Data 2 - Downregu
NAME	GS<br> follow link to MSigDB	GS DETAILS	SIZE	ES	NES	NOM p-val	FDR q-val	FWER p-val	RANK AT MAX	LEADING EDGE
REACTOME_SLC_MEDIATED_TRANSMEMBRANE_TRANSPORT	REACTOME_SLC_MEDIATED_TRANSMEMBRANE_TRANSPORT	Details ...	45	-0.360523	-2.8197	0	0.00332263	0.003	371	tags=49%, list=13%, signal=56%
REACTOME_METABOLISM_OF_MRNA	REACTOME_METABOLISM_OF_MRNA	Details ...	84	-0.257806	-2.70618	0	0.00324786	0.006	1576	tags=82%, list=57%, signal=186%
REACTOME_LIPOPROTEIN_METABOLISM	REACTOME_LIPOPROTEIN_METABOLISM	Details ...	7	-0.772385	-2.5332	0	0.00823667	0.023	240	tags=86%, list=9%, signal=94%
REACTOME_TRANSMEMBRANE_TRANSPORT_OF_SMALL_MOLECULES	REACTOME_TRANSMEMBRANE_TRANSPORT_OF_SMALL_MOLECULES	Details ...	75	-0.245769	-2.45449	0	0.0102098	0.037	371	tags=37%, list=13%, signal=42%
REACTOME_TRANSLATION	REACTOME_TRANSLATION	Details ...	68	-0.250963	-2.45448	0	0.00816786	0.037	1515	tags=79%, list=55%, signal=172%
REACTOME_METABOLISM_OF_PROTEINS	REACTOME_METABOLISM_OF_PROTEINS	Details ...	122	-0.193665	-2.42763	0	0.00930505	0.051	1524	tags=74%, list=55%, signal=158%
REACTOME_INFLUENZA_LIFE_CYCLE	REACTOME_INFLUENZA_LIFE_CYCLE	Details ...	68	-0.245952	-2.38067	0.00194932	0.0113456	0.072	1569	tags=81%, list=57%, signal=183%
REACTOME_METABOLISM_OF_RNA	REACTOME_METABOLISM_OF_RNA	Details ...	98	-0.211552	-2.35537	0.00374532	0.0130262	0.094	1576	tags=78%, list=57%, signal=175%
PID_REG_GR_PATHWAY	PID_REG_GR_PATHWAY	Details ...	11	-0.577778	-2.31358	0.00209205	0.0180573	0.14	1171	tags=100%, list=42%, signal=173%
KEGG_RENIN_ANGIOTENSIN_SYSTEM	KEGG_RENIN_ANGIOTENSIN_SYSTEM	Details ...	4	-0.932049	-2.3133	0	0.0162516	0.14	192	tags=100%, list=7%, signal=107%
REACTOME_CHYLOMICRON_MEDIATED_LIPID_TRANSPORT	REACTOME_CHYLOMICRON_MEDIATED_LIPID_TRANSPORT	Details ...	6	-0.748242	-2.30163	0	0.0160321	0.15	240	tags=83%, list=9%, signal=91%
REACTOME_3_UTR_MEDIATED_TRANSLATIONAL_REGULATION	REACTOME_3_UTR_MEDIATED_TRANSLATIONAL_REGULATION	Details ...	62	-0.246522	-2.29271	0.00403226	0.0155108	0.159	1515	tags=79%, list=55%, signal=172%
REACTOME_HDL_MEDIATED_LIPID_TRANSPORT	REACTOME_HDL_MEDIATED_LIPID_TRANSPORT	Details ...	4	-0.914608	-2.28714	0	0.0153102	0.17	240	tags=100%, list=9%, signal=109%
PID_SMAD2_3NUCLEAR_PATHWAY	PID_SMAD2_3NUCLEAR_PATHWAY	Details ...	10	-0.583831	-2.22079	0	0.0248437	0.278	327	tags=70%, list=12%, signal=79%
REACTOME_LIPID_DIGESTION_MOBILIZATION_AND_TRANSPORT	REACTOME_LIPID_DIGESTION_MOBILIZATION_AND_TRANSPORT	Details ...	14	-0.477337	-2.16451	0.00201613	0.0346182	0.375	267	tags=57%, list=10%, signal=63%
KEGG_NICOTINATE_AND_NICOTINAMIDE_METABOLISM	KEGG_NICOTINATE_AND_NICOTINAMIDE_METABOLISM	Details ...	3	-0.96077	-2.15275	0	0.0349531	0.401	112	tags=100%, list=4%, signal=104%
REACTOME_NONSENSE_MEDIATED_DECAY_ENHANCED_BY_THE_EXON_JUNCTION_COMPLEX	REACTOME_NONSENSE_MEDIATED_DECAY_ENHANCED_BY_THE_EXON_JUNCTION_COMPLEX	Details ...	60	-0.233605	-2.14623	0	0.0347187	0.417	1576	tags=80%, list=57%, signal=183%
REACTOME_INFLUENZA_VIRAL_RNA_TRANSCRIPTION_AND_REPLICATION	REACTOME_INFLUENZA_VIRAL_RNA_TRANSCRIPTION_AND_REPLICATION	Details ...	63	-0.23562	-2.14596	0.00217391	0.0327899	0.417	1860	tags=90%, list=67%, signal=272%
REACTOME_PI3K_EVENTS_IN_ERBB2_SIGNALING	REACTOME_PI3K_EVENTS_IN_ERBB2_SIGNALING	Details ...	8	-0.612809	-2.13578	0	0.0336206	0.438	384	tags=75%, list=14%, signal=87%
REACTOME_PI3K_EVENTS_IN_ERBB4_SIGNALING	REACTOME_PI3K_EVENTS_IN_ERBB4_SIGNALING	Details ...	6	-0.695879	-2.13062	0	0.033061	0.449	384	tags=83%, list=14%, signal=97%
REACTOME_SRP_DEPENDENT_COTRANSLATIONAL_PROTEIN_TARGETING_TO_MEMBRANE	REACTOME_SRP_DEPENDENT_COTRANSLATIONAL_PROTEIN_TARGETING_TO_MEMBRANE		60	-0.239194	-2.12181	0	0.0335751	0.471	1515	tags=78%, list=55%, signal=170%
REACTOME_ACTIVATION_OF_THE_MRNA_UPON_BINDING_OF_THE_CAP_BINDING_COMPLEX_AND_EIFS_AND_SUBSEQUENT_BINDING_TO_43S	REACTOME_ACTIVATION_OF_THE_MRNA_UPON_BINDING_OF_THE_CAP_BINDING_COMPLEX_AND_EIFS_AND_SUBSEQUENT_BINDING_TO_43S		29	-0.323015	-2.11208	0.00203666	0.03439	0.5	1496	tags=86%, list=54%, signal=187%
KEGG_HUNTINGTONS_DISEASE	KEGG_HUNTINGTONS_DISEASE		51	-0.245073	-2.10644	0.00408163	0.0347177	0.52	1986	tags=96%, list=72%, signal=338%
REACTOME_TRANSPORT_OF_GLUCOSE_AND_OTHER_SUGARS_BILE_SALTS_AND_ORGANIC_ACIDS_METAL_IONS_AND_AMINE_COMPOUNDS	REACTOME_TRANSPORT_OF_GLUCOSE_AND_OTHER_SUGARS_BILE_SALTS_AND_ORGANIC_ACIDS_METAL_IONS_AND_AMINE_COMPOUNDS		13	-0.483412	-2.09957	0.00603622	0.0352852	0.533	371	tags=62%, list=13%, signal=71%
REACTOME_PURINE_CATABOLISM	REACTOME_PURINE_CATABOLISM		3	-0.935706	-2.08731	0	0.0367637	0.567	181	tags=100%, list=7%, signal=107%
REACTOME_PEPTIDE_CHAIN_ELONGATION	REACTOME_PEPTIDE_CHAIN_ELONGATION		58	-0.231385	-2.08712	0.0100402	0.0353925	0.567	1515	tags=78%, list=55%, signal=169%
REACTOME_FORMATION_OF_THE_TERNARY_COMPLEX_AND_SUBSEQUENTLY_THE_43S_COMPLEX	REACTOME_FORMATION_OF_THE_TERNARY_COMPLEX_AND_SUBSEQUENTLY_THE_43S_COMPLEX		29	-0.323015	-2.08614	0	0.0343185	0.57	1496	tags=86%, list=54%, signal=187%
REACTOME_SIGNALING_BY_THE_B_CELL_RECEPTOR_BCR	REACTOME_SIGNALING_BY_THE_B_CELL_RECEPTOR_BCR		19	-0.386132	-2.08291	0.0020284	0.0339316	0.579	1265	tags=84%, list=46%, signal=155%
PID_ERBB2_ERBB3_PATHWAY	PID_ERBB2_ERBB3_PATHWAY		3	-0.918997	-2.05359	0.00395257	0.0411294	0.666	227	tags=100%, list=8%, signal=109%
REACTOME_TRANSPORT_OF_INORGANIC_CATIONS_ANIONS_AND_AMINO_ACIDS_OLIGOPEPTIDES	REACTOME_TRANSPORT_OF_INORGANIC_CATIONS_ANIONS_AND_AMINO_ACIDS_OLIGOPEPTIDES		19	-0.384901	-2.03542	0.00607287	0.0457139	0.717	253	tags=47%, list=9%, signal=52%
REACTOME_RESPIRATORY_ELECTRON_TRANSPORT_ATP_SYNTHESIS_BY_CHEMIOSMOTIC_COUPLING_AND_HEAT_PRODUCTION_BY_UNCOUPLING_PROTEINS_	REACTOME_RESPIRATORY_ELECTRON_TRANSPORT_ATP_SYNTHESIS_BY_CHEMIOSMOTIC_COUPLING_AND_HEAT_PRODUCTION_BY_UNCOUPLING_PROTEINS_		33	-0.283144	-2.00221	0.00816326	0.0562533	0.814	1986	tags=100%, list=72%, signal=354%
PID_RHOA_PATHWAY	PID_RHOA_PATHWAY		3	-0.896113	-2.00215	0.00193424	0.0544954	0.814	290	tags=100%, list=11%, signal=112%
KEGG_OXIDATIVE_PHOSPHORYLATION	KEGG_OXIDATIVE_PHOSPHORYLATION		35	-0.283352	-1.94801	0.00801603	0.0782284	0.919	1986	tags=100%, list=72%, signal=353%
REACTOME_ABCA_TRANSPORTERS_IN_LIPID_HOMEOSTASIS	REACTOME_ABCA_TRANSPORTERS_IN_LIPID_HOMEOSTASIS		5	-0.699673	-1.94733	0.00647948	0.0761454	0.919	281	tags=80%, list=10%, signal=89%
KEGG_JAK_STAT_SIGNALING_PATHWAY	KEGG_JAK_STAT_SIGNALING_PATHWAY		13	-0.437113	-1.93341	0.00754717	0.0823231	0.941	710	tags=69%, list=26%, signal=93%
KEGG_RIBOSOME	KEGG_RIBOSOME		61	-0.215487	-1.93211	0.00793651	0.0807241	0.944	1860	tags=89%, list=67%, signal=266%
PID_PI3KCI_PATHWAY	PID_PI3KCI_PATHWAY		3	-0.850345	-1.91262	0.00594059	0.0894054	0.966	416	tags=100%, list=15%, signal=118%
REACTOME_AMINO_ACID_TRANSPORT_ACROSS_THE_PLASMA_MEMBRANE	REACTOME_AMINO_ACID_TRANSPORT_ACROSS_THE_PLASMA_MEMBRANE		8	-0.535116	-1.90937	0	0.089465	0.97	253	tags=63%, list=9%, signal=69%
KEGG_SPHINGOLIPID_METABOLISM	KEGG_SPHINGOLIPID_METABOLISM		6	-0.619758	-1.90704	0.0135659	0.0883153	0.972	134	tags=67%, list=5%, signal=70%
PID_CASPASE_PATHWAY	PID_CASPASE_PATHWAY		10	-0.478514	-1.90408	0.00608519	0.0878758	0.973	1443	tags=100%, list=52%, signal=209%
REACTOME_METABOLISM_OF_LIPIDS_AND_LIPOPROTEINS	REACTOME_METABOLISM_OF_LIPIDS_AND_LIPOPROTEINS		82	-0.180364	-1.87546	0.0143737	0.10213	0.987	527	tags=37%, list=19%, signal=44%
PID_FCER1_PATHWAY	PID_FCER1_PATHWAY		6	-0.619151	-1.87263	0.00858369	0.10147	0.987	595	tags=83%, list=22%, signal=106%
KEGG_ABC_TRANSPORTERS	KEGG_ABC_TRANSPORTERS		8	-0.524927	-1.85605	0.00796813	0.110041	0.993	281	tags=63%, list=10%, signal=69%
KEGG_PYRIMIDINE_METABOLISM	KEGG_PYRIMIDINE_METABOLISM		24	-0.31369	-1.85119	0.00959693	0.11091	0.994	1900	tags=100%, list=69%, signal=319%
REACTOME_HOST_INTERACTIONS_OF_HIV_FACTORS	REACTOME_HOST_INTERACTIONS_OF_HIV_FACTORS		24	-0.313141	-1.84885	0.0133588	0.110225	0.994	1557	tags=88%, list=56%, signal=199%
REACTOME_ABC_FAMILY_PROTEINS_MEDIATED_TRANSPORT	REACTOME_ABC_FAMILY_PROTEINS_MEDIATED_TRANSPORT		8	-0.524927	-1.84406	0.0203252	0.111156	0.994	281	tags=63%, list=10%, signal=69%
BIOCARTA_HIVNEF_PATHWAY	BIOCARTA_HIVNEF_PATHWAY		4	-0.717297	-1.81409	0.0137255	0.131309	0.997	783	tags=100%, list=28%, signal=139%
PID_HNF3B_PATHWAY	PID_HNF3B_PATHWAY		8	-0.519651	-1.78329	0.0205339	0.157282	0.999	640	tags=75%, list=23%, signal=97%
REACTOME_UNFOLDED_PROTEIN_RESPONSE	REACTOME_UNFOLDED_PROTEIN_RESPONSE		12	-0.432702	-1.76707	0.0165631	0.171243	0.999	1340	tags=92%, list=49%, signal=178%
PID_IL23_PATHWAY	PID_IL23_PATHWAY		2	-0.972404	-1.7628	0	0.172744	0.999	79	tags=100%, list=3%, signal=103%
REACTOME_ANTIGEN_ACTIVATES_B_CELL_RECEPTOR_LEADING_TO_GENERATION_OF_SECOND_MESSENGERS	REACTOME_ANTIGEN_ACTIVATES_B_CELL_RECEPTOR_LEADING_TO_GENERATION_OF_SECOND_MESSENGERS		5	-0.622683	-1.75308	0.0207039	0.180923	1	1044	tags=100%, list=38%, signal=161%
REACTOME_TCA_CYCLE_AND_RESPIRATORY_ELECTRON_TRANSPORT	REACTOME_TCA_CYCLE_AND_RESPIRATORY_ELECTRON_TRANSPORT		40	-0.233137	-1.74664	0.0123967	0.185041	1	1986	tags=95%, list=72%, signal=335%
PID_SYNDECAN_1_PATHWAY	PID_SYNDECAN_1_PATHWAY		2	-0.954248	-1.74545	0.00814664	0.182953	1	129	tags=100%, list=5%, signal=105%
REACTOME_DIGESTION_OF_DIETARY_CARBOHYDRATE	REACTOME_DIGESTION_OF_DIETARY_CARBOHYDRATE		2	-0.920842	-1.72842	0.00795229	0.200653	1	221	tags=100%, list=8%, signal=109%
PID_HNF3A_PATHWAY	PID_HNF3A_PATHWAY		7	-0.518214	-1.72721	0.034413	0.199003	1	545	tags=71%, list=20%, signal=89%
PID_IL12_2PATHWAY	PID_IL12_2PATHWAY		7	-0.531674	-1.72663	0.019802	0.196586	1	508	tags=71%, list=18%, signal=87%
BIOCARTA_AGR_PATHWAY	BIOCARTA_AGR_PATHWAY		2	-0.946623	-1.72314	0.01222	0.197553	1	150	tags=100%, list=5%, signal=106%
BIOCARTA_ACE2_PATHWAY	BIOCARTA_ACE2_PATHWAY		2	-0.93464	-1.72055	0.00784314	0.197299	1	183	tags=100%, list=7%, signal=107%
REACTOME_HIV_INFECTION	REACTOME_HIV_INFECTION		36	-0.244159	-1.71055	0.0207039	0.20651	1	1557	tags=81%, list=56%, signal=183%
BIOCARTA_RANKL_PATHWAY	BIOCARTA_RANKL_PATHWAY		2	-0.916848	-1.70329	0.0116279	0.212818	1	232	tags=100%, list=8%, signal=109%
REACTOME_AMINO_ACID_AND_OLIGOPEPTIDE_SLC_TRANSPORTERS	REACTOME_AMINO_ACID_AND_OLIGOPEPTIDE_SLC_TRANSPORTERS		12	-0.41035	-1.70171	0.0354906	0.211669	1	253	tags=50%, list=9%, signal=55%
REACTOME_RESPIRATORY_ELECTRON_TRANSPORT	REACTOME_RESPIRATORY_ELECTRON_TRANSPORT		26	-0.282418	-1.69776	0.0362173	0.21363	1	1986	tags=100%, list=72%, signal=355%
REACTOME_ASSOCIATION_OF_TRIC_CCT_WITH_TARGET_PROTEINS_DURING_BIOSYNTHESIS	REACTOME_ASSOCIATION_OF_TRIC_CCT_WITH_TARGET_PROTEINS_DURING_BIOSYNTHESIS		4	-0.669331	-1.68905	0.0210325	0.221934	1	915	tags=100%, list=33%, signal=149%
BIOCARTA_CHEMICAL_PATHWAY	BIOCARTA_CHEMICAL_PATHWAY		4	-0.669695	-1.68889	0.0265655	0.21865	1	914	tags=100%, list=33%, signal=149%
REACTOME_REGULATION_OF_MRNA_STABILITY_BY_PROTEINS_THAT_BIND_AU_RICH_ELEMENTS	REACTOME_REGULATION_OF_MRNA_STABILITY_BY_PROTEINS_THAT_BIND_AU_RICH_ELEMENTS		22	-0.296701	-1.68211	0.040404	0.223734	1	1570	tags=86%, list=57%, signal=199%
REACTOME_PURINE_METABOLISM	REACTOME_PURINE_METABOLISM		9	-0.463617	-1.67344	0.0122951	0.231965	1	871	tags=78%, list=32%, signal=113%
PID_MET_PATHWAY	PID_MET_PATHWAY		2	-0.901235	-1.66928	0.0138889	0.23439	1	275	tags=100%, list=10%, signal=111%
NABA_BASEMENT_MEMBRANES	NABA_BASEMENT_MEMBRANES		7	-0.511563	-1.66127	0.0363636	0.242941	1	957	tags=86%, list=35%, signal=131%
BIOCARTA_SPRY_PATHWAY	BIOCARTA_SPRY_PATHWAY		4	-0.651526	-1.65935	0.038817	0.241739	1	275	tags=75%, list=10%, signal=83%
REACTOME_TRANSPORT_OF_VITAMINS_NUCLEOSIDES_AND_RELATED_MOLECULES	REACTOME_TRANSPORT_OF_VITAMINS_NUCLEOSIDES_AND_RELATED_MOLECULES		8	-0.476892	-1.65885	0.0339321	0.238993	1	1102	tags=88%, list=40%, signal=145%
REACTOME_PI3K_AKT_ACTIVATION	REACTOME_PI3K_AKT_ACTIVATION		2	-0.886347	-1.6584	0.0205339	0.236322	1	316	tags=100%, list=11%, signal=113%
REACTOME_PIP3_ACTIVATES_AKT_SIGNALING	REACTOME_PIP3_ACTIVATES_AKT_SIGNALING		2	-0.886347	-1.65579	0.013834	0.236362	1	316	tags=100%, list=11%, signal=113%
PID_PI3K_PLC_TRK_PATHWAY	PID_PI3K_PLC_TRK_PATHWAY		2	-0.886347	-1.65032	0.0265849	0.240872	1	316	tags=100%, list=11%, signal=113%
KEGG_CYTOSOLIC_DNA_SENSING_PATHWAY	KEGG_CYTOSOLIC_DNA_SENSING_PATHWAY		4	-0.663881	-1.64994	0.0271845	0.238249	1	930	tags=100%, list=34%, signal=151%
PID_INTEGRIN_CS_PATHWAY	PID_INTEGRIN_CS_PATHWAY		4	-0.646439	-1.6448	0.0275049	0.242038	1	289	tags=75%, list=10%, signal=84%
KEGG_PARKINSONS_DISEASE	KEGG_PARKINSONS_DISEASE		36	-0.227165	-1.64304	0.0363636	0.241212	1	1986	tags=94%, list=72%, signal=334%
REACTOME_FACILITATIVE_NA_INDEPENDENT_GLUCOSE_TRANSPORTERS	REACTOME_FACILITATIVE_NA_INDEPENDENT_GLUCOSE_TRANSPORTERS		4	-0.647892	-1.64195	0.0211132	0.239565	1	285	tags=75%, list=10%, signal=84%
KEGG_ALZHEIMERS_DISEASE	KEGG_ALZHEIMERS_DISEASE		37	-0.228771	-1.63844	0.0395257	0.241431	1	1986	tags=95%, list=72%, signal=334%
PID_GMCSF_PATHWAY	PID_GMCSF_PATHWAY		2	-0.89724	-1.63769	0.0282258	0.239314	1	286	tags=100%, list=10%, signal=111%
REACTOME_PRE_NOTCH_TRANSCRIPTION_AND_TRANSLATION	REACTOME_PRE_NOTCH_TRANSCRIPTION_AND_TRANSLATION		2	-0.882353	-1.62965	0.0224299	0.24787	1	327	tags=100%, list=12%, signal=113%
PID_ERBB4_PATHWAY	PID_ERBB4_PATHWAY		4	-0.642442	-1.62283	0.0390144	0.254593	1	989	tags=100%, list=36%, signal=156%
BIOCARTA_DC_PATHWAY	BIOCARTA_DC_PATHWAY		4	-0.646439	-1.62263	0.0247423	0.251765	1	289	tags=75%, list=10%, signal=84%
PID_ERBB_NETWORK_PATHWAY	PID_ERBB_NETWORK_PATHWAY		6	-0.528848	-1.61848	0.0557851	0.254726	1	384	tags=67%, list=14%, signal=77%
PID_DELTA_NP63_PATHWAY	PID_DELTA_NP63_PATHWAY		9	-0.43324	-1.61844	0.0373281	0.251744	1	342	tags=56%, list=12%, signal=63%
PID_AR_TF_PATHWAY	PID_AR_TF_PATHWAY		2	-0.882353	-1.60523	0.0446602	0.267574	1	327	tags=100%, list=12%, signal=113%
PID_IL12_STAT4_PATHWAY	PID_IL12_STAT4_PATHWAY		4	-0.632631	-1.59717	0.045098	0.276195	1	327	tags=75%, list=12%, signal=85%
REACTOME_REGULATION_OF_ORNITHINE_DECARBOXYLASE_ODC	REACTOME_REGULATION_OF_ORNITHINE_DECARBOXYLASE_ODC		12	-0.376336	-1.59703	0.0354906	0.273278	1	1265	tags=83%, list=46%, signal=153%
REACTOME_PERK_REGULATED_GENE_EXPRESSION	REACTOME_PERK_REGULATED_GENE_EXPRESSION		9	-0.432108	-1.59584	0.0433884	0.272035	1	1570	tags=100%, list=57%, signal=232%
REACTOME_ORC1_REMOVAL_FROM_CHROMATIN	REACTOME_ORC1_REMOVAL_FROM_CHROMATIN		22	-0.283002	-1.59278	0.0470348	0.273654	1	1858	tags=95%, list=67%, signal=291%
REACTOME_PRE_NOTCH_EXPRESSION_AND_PROCESSING	REACTOME_PRE_NOTCH_EXPRESSION_AND_PROCESSING		4	-0.632631	-1.58563	0.0419287	0.281514	1	327	tags=75%, list=12%, signal=85%
REACTOME_ASSEMBLY_OF_THE_PRE_REPLICATIVE_COMPLEX	REACTOME_ASSEMBLY_OF_THE_PRE_REPLICATIVE_COMPLEX		22	-0.283002	-1.58387	0.0545455	0.281021	1	1858	tags=95%, list=67%, signal=291%
BIOCARTA_CASPASE_PATHWAY	BIOCARTA_CASPASE_PATHWAY		3	-0.717036	-1.58349	0.0396825	0.278599	1	783	tags=100%, list=28%, signal=140%
PID_TAP63_PATHWAY	PID_TAP63_PATHWAY		8	-0.456696	-1.5797	0.0466019	0.281542	1	1502	tags=100%, list=54%, signal=219%
PID_UPA_UPAR_PATHWAY	PID_UPA_UPAR_PATHWAY		2	-0.848947	-1.57132	0.0490798	0.290631	1	419	tags=100%, list=15%, signal=118%
PID_AP1_PATHWAY	PID_AP1_PATHWAY		14	-0.346515	-1.56804	0.0550098	0.291963	1	232	tags=43%, list=8%, signal=47%
NABA_COLLAGENS	NABA_COLLAGENS		4	-0.621366	-1.5637	0.0484848	0.295651	1	358	tags=75%, list=13%, signal=86%
REACTOME_IMMUNE_SYSTEM	REACTOME_IMMUNE_SYSTEM		96	-0.138487	-1.56007	0.0508806	0.298054	1	1269	tags=59%, list=46%, signal=106%
KEGG_STARCH_AND_SUCROSE_METABOLISM	KEGG_STARCH_AND_SUCROSE_METABOLISM		10	-0.402404	-1.55139	0.0628803	0.307674	1	274	tags=50%, list=10%, signal=55%
REACTOME_RORA_ACTIVATES_CIRCADIAN_EXPRESSION	REACTOME_RORA_ACTIVATES_CIRCADIAN_EXPRESSION		2	-0.828976	-1.54805	0.0486381	0.309398	1	474	tags=100%, list=17%, signal=121%
REACTOME_INTERFERON_ALPHA_BETA_SIGNALING	REACTOME_INTERFERON_ALPHA_BETA_SIGNALING		5	-0.54293	-1.54259	0.0513347	0.314785	1	161	tags=60%, list=6%, signal=64%
KEGG_ERBB_SIGNALING_PATHWAY	KEGG_ERBB_SIGNALING_PATHWAY		9	-0.417951	-1.53812	0.0779727	0.31888	1	384	tags=56%, list=14%, signal=64%
REACTOME_PHOSPHOLIPID_METABOLISM	REACTOME_PHOSPHOLIPID_METABOLISM		26	-0.255311	-1.53646	0.0532787	0.318528	1	364	tags=38%, list=13%, signal=44%
KEGG_PURINE_METABOLISM	KEGG_PURINE_METABOLISM		36	-0.221078	-1.5358	0.0571429	0.316548	1	1926	tags=92%, list=70%, signal=300%
REACTOME_DESTABILIZATION_OF_MRNA_BY_TRISTETRAPROLIN_TTP	REACTOME_DESTABILIZATION_OF_MRNA_BY_TRISTETRAPROLIN_TTP		8	-0.431951	-1.51587	0.0582329	0.345759	1	1570	tags=100%, list=57%, signal=232%
PID_ERBB1_DOWNSTREAM_PATHWAY	PID_ERBB1_DOWNSTREAM_PATHWAY		11	-0.374598	-1.49173	0.0699029	0.383325	1	476	tags=55%, list=17%, signal=66%
KEGG_VIBRIO_CHOLERAE_INFECTION	KEGG_VIBRIO_CHOLERAE_INFECTION		6	-0.494545	-1.49127	0.077381	0.380459	1	1397	tags=100%, list=51%, signal=202%
REACTOME_ACTIVATION_OF_GENES_BY_ATF4	REACTOME_ACTIVATION_OF_GENES_BY_ATF4		8	-0.431951	-1.48854	0.0645161	0.381667	1	1570	tags=100%, list=57%, signal=232%
REACTOME_CLASS_I_MHC_MEDIATED_ANTIGEN_PROCESSING_PRESENTATION	REACTOME_CLASS_I_MHC_MEDIATED_ANTIGEN_PROCESSING_PRESENTATION		38	-0.200573	-1.48642	0.0693642	0.381959	1	1269	tags=66%, list=46%, signal=120%
KEGG_PORPHYRIN_AND_CHLOROPHYLL_METABOLISM	KEGG_PORPHYRIN_AND_CHLOROPHYLL_METABOLISM		6	-0.483636	-1.48522	0.0540541	0.380438	1	1427	tags=100%, list=52%, signal=207%
SA_CASPASE_CASCADE	SA_CASPASE_CASCADE		2	-0.798475	-1.48286	0.0800781	0.38111	1	558	tags=100%, list=20%, signal=125%
REACTOME_DOWNSTREAM_SIGNALING_EVENTS_OF_B_CELL_RECEPTOR_BCR	REACTOME_DOWNSTREAM_SIGNALING_EVENTS_OF_B_CELL_RECEPTOR_BCR		14	-0.328749	-1.46919	0.0925553	0.401747	1	1265	tags=79%, list=46%, signal=144%
KEGG_CELL_CYCLE	KEGG_CELL_CYCLE		39	-0.200834	-1.46677	0.0607375	0.402565	1	1858	tags=87%, list=67%, signal=264%
PID_CD40_PATHWAY	PID_CD40_PATHWAY		2	-0.797022	-1.46612	0.102273	0.400222	1	562	tags=100%, list=20%, signal=126%
REACTOME_GENERIC_TRANSCRIPTION_PATHWAY	REACTOME_GENERIC_TRANSCRIPTION_PATHWAY		14	-0.325935	-1.46508	0.0865385	0.398619	1	879	tags=64%, list=32%, signal=94%
BIOCARTA_D4GDI_PATHWAY	BIOCARTA_D4GDI_PATHWAY		2	-0.798475	-1.46217	0.0905512	0.400244	1	558	tags=100%, list=20%, signal=125%
REACTOME_SPHINGOLIPID_METABOLISM	REACTOME_SPHINGOLIPID_METABOLISM		9	-0.397484	-1.4598	0.078125	0.401134	1	134	tags=44%, list=5%, signal=47%
REACTOME_REGULATION_OF_PYRUVATE_DEHYDROGENASE_PDH_COMPLEX	REACTOME_REGULATION_OF_PYRUVATE_DEHYDROGENASE_PDH_COMPLEX		4	-0.583212	-1.45377	0.0824742	0.408746	1	1152	tags=100%, list=42%, signal=172%
REACTOME_PLATELET_CALCIUM_HOMEOSTASIS	REACTOME_PLATELET_CALCIUM_HOMEOSTASIS		3	-0.660007	-1.44659	0.0938697	0.418458	1	940	tags=100%, list=34%, signal=152%
PID_MTOR_4PATHWAY	PID_MTOR_4PATHWAY		5	-0.496038	-1.44369	0.08061	0.420148	1	290	tags=60%, list=11%, signal=67%
KEGG_STEROID_BIOSYNTHESIS	KEGG_STEROID_BIOSYNTHESIS		8	-0.414483	-1.43769	0.0775348	0.42808	1	1618	tags=100%, list=59%, signal=241%
PID_BCR_5PATHWAY	PID_BCR_5PATHWAY		4	-0.565044	-1.43464	0.100209	0.43009	1	1202	tags=100%, list=44%, signal=177%
REACTOME_DESTABILIZATION_OF_MRNA_BY_KSRP	REACTOME_DESTABILIZATION_OF_MRNA_BY_KSRP		7	-0.431793	-1.42985	0.102767	0.435979	1	1570	tags=100%, list=57%, signal=232%
BIOCARTA_BCR_PATHWAY	BIOCARTA_BCR_PATHWAY		4	-0.565044	-1.42436	0.107368	0.443103	1	1202	tags=100%, list=44%, signal=177%
SA_PROGRAMMED_CELL_DEATH	SA_PROGRAMMED_CELL_DEATH		2	-0.758896	-1.42011	0.0946746	0.447508	1	667	tags=100%, list=24%, signal=132%
REACTOME_NUCLEOTIDE_BINDING_DOMAIN_LEUCINE_RICH_REPEAT_CONTAINING_RECEPTOR_NLR_SIGNALING_PATHWAYS	REACTOME_NUCLEOTIDE_BINDING_DOMAIN_LEUCINE_RICH_REPEAT_CONTAINING_RECEPTOR_NLR_SIGNALING_PATHWAYS		4	-0.556686	-1.40979	0.107505	0.464585	1	1225	tags=100%, list=44%, signal=180%
KEGG_N_GLYCAN_BIOSYNTHESIS	KEGG_N_GLYCAN_BIOSYNTHESIS		4	-0.556686	-1.40672	0.110672	0.466643	1	536	tags=75%, list=19%, signal=93%
REACTOME_LATENT_INFECTION_OF_HOMO_SAPIENS_WITH_MYCOBACTERIUM_TUBERCULOSIS	REACTOME_LATENT_INFECTION_OF_HOMO_SAPIENS_WITH_MYCOBACTERIUM_TUBERCULOSIS		3	-0.639303	-1.40624	0.0881148	0.463964	1	997	tags=100%, list=36%, signal=157%
REACTOME_MRNA_DECAY_BY_3_TO_5_EXORIBONUCLEASE	REACTOME_MRNA_DECAY_BY_3_TO_5_EXORIBONUCLEASE		7	-0.431793	-1.40172	0.115312	0.469255	1	1570	tags=100%, list=57%, signal=232%
REACTOME_ANTIGEN_PROCESSING_UBIQUITINATION_PROTEASOME_DEGRADATION	REACTOME_ANTIGEN_PROCESSING_UBIQUITINATION_PROTEASOME_DEGRADATION		35	-0.19959	-1.3997	0.113422	0.469874	1	1269	tags=66%, list=46%, signal=120%
REACTOME_M_G1_TRANSITION	REACTOME_M_G1_TRANSITION		28	-0.221303	-1.39267	0.103093	0.480183	1	1858	tags=89%, list=67%, signal=271%
KEGG_PROTEASOME	KEGG_PROTEASOME		10	-0.360524	-1.39079	0.114851	0.480352	1	1767	tags=100%, list=64%, signal=278%
BIOCARTA_P53HYPOXIA_PATHWAY	BIOCARTA_P53HYPOXIA_PATHWAY		2	-0.758896	-1.39051	0.141079	0.477318	1	667	tags=100%, list=24%, signal=132%
REACTOME_TRANSPORT_OF_MATURE_TRANSCRIPT_TO_CYTOPLASM	REACTOME_TRANSPORT_OF_MATURE_TRANSCRIPT_TO_CYTOPLASM		7	-0.429611	-1.38618	0.123203	0.482384	1	1576	tags=100%, list=57%, signal=233%
PID_HES_HEY_PATHWAY	PID_HES_HEY_PATHWAY		6	-0.465576	-1.38091	0.124521	0.48943	1	558	tags=67%, list=20%, signal=83%
BIOCARTA_PROTEASOME_PATHWAY	BIOCARTA_PROTEASOME_PATHWAY		10	-0.360524	-1.3789	0.137931	0.48973	1	1767	tags=100%, list=64%, signal=278%
PID_NETRIN_PATHWAY	PID_NETRIN_PATHWAY		2	-0.729121	-1.3781	0.117172	0.487896	1	749	tags=100%, list=27%, signal=137%
PID_SYNDECAN_4_PATHWAY	PID_SYNDECAN_4_PATHWAY		4	-0.558866	-1.37717	0.133612	0.486343	1	1219	tags=100%, list=44%, signal=179%
PID_MAPK_TRK_PATHWAY	PID_MAPK_TRK_PATHWAY		3	-0.611454	-1.37371	0.112426	0.489759	1	155	tags=67%, list=6%, signal=71%
REACTOME_CROSS_PRESENTATION_OF_SOLUBLE_EXOGENOUS_ANTIGENS_ENDOSOMES	REACTOME_CROSS_PRESENTATION_OF_SOLUBLE_EXOGENOUS_ANTIGENS_ENDOSOMES		10	-0.360524	-1.37291	0.127619	0.487745	1	1767	tags=100%, list=64%, signal=278%
REACTOME_SYNTHESIS_OF_DNA	REACTOME_SYNTHESIS_OF_DNA		36	-0.189788	-1.37185	0.126582	0.48654	1	1858	tags=86%, list=67%, signal=261%
REACTOME_SPHINGOLIPID_DE_NOVO_BIOSYNTHESIS	REACTOME_SPHINGOLIPID_DE_NOVO_BIOSYNTHESIS		3	-0.619082	-1.3678	0.120482	0.49137	1	134	tags=67%, list=5%, signal=70%
REACTOME_DESTABILIZATION_OF_MRNA_BY_BRF1	REACTOME_DESTABILIZATION_OF_MRNA_BY_BRF1		7	-0.431793	-1.36325	0.134122	0.497081	1	1570	tags=100%, list=57%, signal=232%
KEGG_FC_GAMMA_R_MEDIATED_PHAGOCYTOSIS	KEGG_FC_GAMMA_R_MEDIATED_PHAGOCYTOSIS		6	-0.447394	-1.36089	0.123967	0.498501	1	608	tags=67%, list=22%, signal=85%
REACTOME_SIGNALING_BY_TGF_BETA_RECEPTOR_COMPLEX	REACTOME_SIGNALING_BY_TGF_BETA_RECEPTOR_COMPLEX		6	-0.445697	-1.35958	0.132937	0.497859	1	1072	tags=83%, list=39%, signal=136%
PID_TCR_CALCIUM_PATHWAY	PID_TCR_CALCIUM_PATHWAY		3	-0.618356	-1.35805	0.105163	0.497558	1	136	tags=67%, list=5%, signal=70%
PID_IFNG_PATHWAY	PID_IFNG_PATHWAY		5	-0.482588	-1.35689	0.144033	0.496376	1	327	tags=60%, list=12%, signal=68%
REACTOME_INTRINSIC_PATHWAY_FOR_APOPTOSIS	REACTOME_INTRINSIC_PATHWAY_FOR_APOPTOSIS		5	-0.491458	-1.35126	0.149701	0.504808	1	1405	tags=100%, list=51%, signal=204%
PID_NFAT_TFPATHWAY	PID_NFAT_TFPATHWAY		6	-0.445091	-1.34378	0.142857	0.517287	1	155	tags=50%, list=6%, signal=53%
REACTOME_ACTIVATION_OF_CHAPERONE_GENES_BY_XBP1S	REACTOME_ACTIVATION_OF_CHAPERONE_GENES_BY_XBP1S		3	-0.625499	-1.33812	0.134357	0.527407	1	1035	tags=100%, list=38%, signal=160%
PID_LIS1_PATHWAY	PID_LIS1_PATHWAY		2	-0.721496	-1.33704	0.149495	0.526566	1	770	tags=100%, list=28%, signal=139%
REACTOME_SIGNALING_BY_SCF_KIT	REACTOME_SIGNALING_BY_SCF_KIT		10	-0.345229	-1.33536	0.156673	0.527399	1	431	tags=50%, list=16%, signal=59%
REACTOME_APC_C_CDH1_MEDIATED_DEGRADATION_OF_CDC20_AND_OTHER_APC_C_CDH1_TARGETED_PROTEINS_IN_LATE_MITOSIS_EARLY_G1	REACTOME_APC_C_CDH1_MEDIATED_DEGRADATION_OF_CDC20_AND_OTHER_APC_C_CDH1_TARGETED_PROTEINS_IN_LATE_MITOSIS_EARLY_G1		20	-0.250877	-1.33211	0.140816	0.532786	1	1795	tags=90%, list=65%, signal=256%
BIOCARTA_VITCB_PATHWAY	BIOCARTA_VITCB_PATHWAY		1	-0.994192	-1.33162	0.0214008	0.530649	1	18	tags=100%, list=1%, signal=101%
BIOCARTA_GLEEVEC_PATHWAY	BIOCARTA_GLEEVEC_PATHWAY		1	-0.988385	-1.32629	0.0294118	0.541836	1	34	tags=100%, list=1%, signal=101%
PID_CMYB_PATHWAY	PID_CMYB_PATHWAY		12	-0.314018	-1.32608	0.131148	0.538967	1	747	tags=58%, list=27%, signal=80%
BIOCARTA_TPO_PATHWAY	BIOCARTA_TPO_PATHWAY		1	-0.988385	-1.32451	0.0181452	0.539995	1	34	tags=100%, list=1%, signal=101%
KEGG_PRION_DISEASES	KEGG_PRION_DISEASES		4	-0.535974	-1.32394	0.158915	0.538224	1	1282	tags=100%, list=47%, signal=187%
REACTOME_ACTIVATION_OF_THE_AP1_FAMILY_OF_TRANSCRIPTION_FACTORS	REACTOME_ACTIVATION_OF_THE_AP1_FAMILY_OF_TRANSCRIPTION_FACTORS		1	-0.988385	-1.31998	0.0215686	0.546036	1	34	tags=100%, list=1%, signal=101%
PID_PDGFRB_PATHWAY	PID_PDGFRB_PATHWAY		11	-0.331247	-1.3195	0.14751	0.544091	1	595	tags=55%, list=22%, signal=69%
REACTOME_CELL_CYCLE_CHECKPOINTS	REACTOME_CELL_CYCLE_CHECKPOINTS		39	-0.181082	-1.31656	0.138776	0.549502	1	2265	tags=100%, list=82%, signal=553%
REACTOME_SHC1_EVENTS_IN_ERBB4_SIGNALING	REACTOME_SHC1_EVENTS_IN_ERBB4_SIGNALING		5	-0.461868	-1.31465	0.138229	0.55181	1	384	tags=60%, list=14%, signal=70%
BIOCARTA_CCR5_PATHWAY	BIOCARTA_CCR5_PATHWAY		1	-0.988385	-1.31454	0.0247423	0.548806	1	34	tags=100%, list=1%, signal=101%
BIOCARTA_TNFR1_PATHWAY	BIOCARTA_TNFR1_PATHWAY		2	-0.716776	-1.31338	0.164683	0.549136	1	783	tags=100%, list=28%, signal=140%
REACTOME_CHOLESTEROL_BIOSYNTHESIS	REACTOME_CHOLESTEROL_BIOSYNTHESIS		11	-0.323663	-1.31263	0.167019	0.548198	1	1618	tags=91%, list=59%, signal=219%
BIOCARTA_ARENRF2_PATHWAY	BIOCARTA_ARENRF2_PATHWAY		1	-0.988385	-1.31113	0.0283224	0.549138	1	34	tags=100%, list=1%, signal=101%
REACTOME_AUTODEGRADATION_OF_CDH1_BY_CDH1_APC_C	REACTOME_AUTODEGRADATION_OF_CDH1_BY_CDH1_APC_C		15	-0.283935	-1.31003	0.168627	0.549076	1	1795	tags=93%, list=65%, signal=266%
REACTOME_ELEVATION_OF_CYTOSOLIC_CA2_LEVELS	REACTOME_ELEVATION_OF_CYTOSOLIC_CA2_LEVELS		2	-0.709877	-1.30939	0.187008	0.547666	1	802	tags=100%, list=29%, signal=141%
REACTOME_PLATELET_SENSITIZATION_BY_LDL	REACTOME_PLATELET_SENSITIZATION_BY_LDL		1	-0.967332	-1.30831	0.0696202	0.547526	1	92	tags=100%, list=3%, signal=103%
PID_IL2_1PATHWAY	PID_IL2_1PATHWAY		4	-0.519259	-1.30773	0.158562	0.546017	1	639	tags=75%, list=23%, signal=97%
PID_IL27_PATHWAY	PID_IL27_PATHWAY		1	-0.972051	-1.30456	0.0450098	0.551759	1	79	tags=100%, list=3%, signal=103%
REACTOME_DOWNREGULATION_OF_ERBB2_ERBB3_SIGNALING	REACTOME_DOWNREGULATION_OF_ERBB2_ERBB3_SIGNALING		3	-0.585301	-1.30117	0.174257	0.558834	1	227	tags=67%, list=8%, signal=73%
BIOCARTA_IL3_PATHWAY	BIOCARTA_IL3_PATHWAY		1	-0.988385	-1.30108	0.0160966	0.555908	1	34	tags=100%, list=1%, signal=101%
REACTOME_SIGNALING_BY_ERBB4	REACTOME_SIGNALING_BY_ERBB4		14	-0.291081	-1.29914	0.163599	0.558167	1	384	tags=43%, list=14%, signal=50%
PID_NFAT_3PATHWAY	PID_NFAT_3PATHWAY		8	-0.36754	-1.29689	0.161597	0.561581	1	1058	tags=75%, list=38%, signal=121%
BIOCARTA_TH1TH2_PATHWAY	BIOCARTA_TH1TH2_PATHWAY		1	-0.972051	-1.29498	0.0572597	0.564055	1	79	tags=100%, list=3%, signal=103%
KEGG_BASE_EXCISION_REPAIR	KEGG_BASE_EXCISION_REPAIR		12	-0.306851	-1.29365	0.15587	0.564703	1	1915	tags=100%, list=69%, signal=326%
REACTOME_PYRIMIDINE_CATABOLISM	REACTOME_PYRIMIDINE_CATABOLISM		1	-0.970599	-1.29361	0.0775681	0.561593	1	83	tags=100%, list=3%, signal=103%
KEGG_GALACTOSE_METABOLISM	KEGG_GALACTOSE_METABOLISM		9	-0.346519	-1.29106	0.158996	0.565861	1	274	tags=44%, list=10%, signal=49%
BIOCARTA_NKCELLS_PATHWAY	BIOCARTA_NKCELLS_PATHWAY		1	-0.972051	-1.2868	0.0589391	0.575166	1	79	tags=100%, list=3%, signal=103%
KEGG_DRUG_METABOLISM_OTHER_ENZYMES	KEGG_DRUG_METABOLISM_OTHER_ENZYMES		4	-0.519622	-1.28602	0.156504	0.574096	1	638	tags=75%, list=23%, signal=97%
PID_ANTHRAX_PATHWAY	PID_ANTHRAX_PATHWAY		1	-0.972051	-1.28346	0.0604839	0.578167	1	79	tags=100%, list=3%, signal=103%
REACTOME_CDT1_ASSOCIATION_WITH_THE_CDC6_ORC_ORIGIN_COMPLEX	REACTOME_CDT1_ASSOCIATION_WITH_THE_CDC6_ORC_ORIGIN_COMPLEX		16	-0.265237	-1.28103	0.181818	0.581947	1	1858	tags=94%, list=67%, signal=286%
REACTOME_RIG_I_MDA5_MEDIATED_INDUCTION_OF_IFN_ALPHA_BETA_PATHWAYS	REACTOME_RIG_I_MDA5_MEDIATED_INDUCTION_OF_IFN_ALPHA_BETA_PATHWAYS		8	-0.377729	-1.28042	0.165339	0.580519	1	341	tags=50%, list=12%, signal=57%
ST_TUMOR_NECROSIS_FACTOR_PATHWAY	ST_TUMOR_NECROSIS_FACTOR_PATHWAY		1	-0.949183	-1.27738	0.117878	0.585604	1	142	tags=100%, list=5%, signal=105%
REACTOME_SIGNALING_BY_ERBB2	REACTOME_SIGNALING_BY_ERBB2		16	-0.266332	-1.27551	0.190283	0.587698	1	477	tags=44%, list=17%, signal=53%
REACTOME_DEADENYLATION_DEPENDENT_MRNA_DECAY	REACTOME_DEADENYLATION_DEPENDENT_MRNA_DECAY		10	-0.331901	-1.2707	0.176584	0.598028	1	1570	tags=90%, list=57%, signal=208%
KEGG_PANTOTHENATE_AND_COA_BIOSYNTHESIS	KEGG_PANTOTHENATE_AND_COA_BIOSYNTHESIS		1	-0.968784	-1.27049	0.0669456	0.595517	1	88	tags=100%, list=3%, signal=103%
BIOCARTA_CD40_PATHWAY	BIOCARTA_CD40_PATHWAY		1	-0.949183	-1.2687	0.107784	0.597383	1	142	tags=100%, list=5%, signal=105%
KEGG_GNRH_SIGNALING_PATHWAY	KEGG_GNRH_SIGNALING_PATHWAY		12	-0.302843	-1.26858	0.184369	0.594517	1	1926	tags=100%, list=70%, signal=331%
REACTOME_IL1_SIGNALING	REACTOME_IL1_SIGNALING		3	-0.573919	-1.26598	0.189979	0.598593	1	1177	tags=100%, list=43%, signal=174%
KEGG_PENTOSE_PHOSPHATE_PATHWAY	KEGG_PENTOSE_PHOSPHATE_PATHWAY		9	-0.344214	-1.26583	0.160784	0.595875	1	1199	tags=78%, list=44%, signal=137%
REACTOME_SIGNALING_BY_ILS	REACTOME_SIGNALING_BY_ILS		6	-0.407515	-1.2658	0.182004	0.592877	1	1177	tags=83%, list=43%, signal=145%
PID_FGF_PATHWAY	PID_FGF_PATHWAY		9	-0.346155	-1.26531	0.183908	0.591046	1	275	tags=44%, list=10%, signal=49%
BIOCARTA_IGF1MTOR_PATHWAY	BIOCARTA_IGF1MTOR_PATHWAY		2	-0.669208	-1.26361	0.204322	0.592608	1	914	tags=100%, list=33%, signal=150%
PID_HIF1_TFPATHWAY	PID_HIF1_TFPATHWAY		15	-0.267202	-1.26271	0.186792	0.592075	1	371	tags=40%, list=13%, signal=46%
REACTOME_RNA_POL_I_RNA_POL_III_AND_MITOCHONDRIAL_TRANSCRIPTION	REACTOME_RNA_POL_I_RNA_POL_III_AND_MITOCHONDRIAL_TRANSCRIPTION		13	-0.287277	-1.25993	0.186094	0.596634	1	1969	tags=100%, list=71%, signal=349%
BIOCARTA_P53_PATHWAY	BIOCARTA_P53_PATHWAY		5	-0.461941	-1.25885	0.182008	0.596535	1	935	tags=80%, list=34%, signal=121%
REACTOME_MAPK_TARGETS_NUCLEAR_EVENTS_MEDIATED_BY_MAP_KINASES	REACTOME_MAPK_TARGETS_NUCLEAR_EVENTS_MEDIATED_BY_MAP_KINASES		3	-0.564838	-1.25743	0.192381	0.597609	1	1202	tags=100%, list=44%, signal=177%
REACTOME_MRNA_PROCESSING	REACTOME_MRNA_PROCESSING		26	-0.206227	-1.25414	0.190291	0.603822	1	1982	tags=92%, list=72%, signal=326%
KEGG_STEROID_HORMONE_BIOSYNTHESIS	KEGG_STEROID_HORMONE_BIOSYNTHESIS		5	-0.442966	-1.25253	0.183236	0.605276	1	436	tags=60%, list=16%, signal=71%
REACTOME_PYRUVATE_METABOLISM	REACTOME_PYRUVATE_METABOLISM		6	-0.416606	-1.25099	0.194444	0.606528	1	1152	tags=83%, list=42%, signal=143%
REACTOME_TRANSCRIPTION	REACTOME_TRANSCRIPTION		24	-0.213214	-1.25039	0.187123	0.605124	1	1830	tags=88%, list=66%, signal=258%
REACTOME_ASPARAGINE_N_LINKED_GLYCOSYLATION	REACTOME_ASPARAGINE_N_LINKED_GLYCOSYLATION		7	-0.378267	-1.25038	0.210204	0.602165	1	536	tags=57%, list=19%, signal=71%
REACTOME_ANTIGEN_PRESENTATION_FOLDING_ASSEMBLY_AND_PEPTIDE_LOADING_OF_CLASS_I_MHC	REACTOME_ANTIGEN_PRESENTATION_FOLDING_ASSEMBLY_AND_PEPTIDE_LOADING_OF_CLASS_I_MHC		1	-0.943013	-1.25011	0.1167	0.599968	1	159	tags=100%, list=6%, signal=106%
REACTOME_NOD1_2_SIGNALING_PATHWAY	REACTOME_NOD1_2_SIGNALING_PATHWAY		3	-0.567139	-1.24991	0.192157	0.597563	1	277	tags=67%, list=10%, signal=74%
BIOCARTA_NFKB_PATHWAY	BIOCARTA_NFKB_PATHWAY		1	-0.949183	-1.24778	0.120155	0.60047	1	142	tags=100%, list=5%, signal=105%
PID_RXR_VDR_PATHWAY	PID_RXR_VDR_PATHWAY		3	-0.557331	-1.24648	0.192233	0.600926	1	304	tags=67%, list=11%, signal=75%
PID_NFKAPPAB_CANONICAL_PATHWAY	PID_NFKAPPAB_CANONICAL_PATHWAY		2	-0.659404	-1.24526	0.219512	0.601327	1	941	tags=100%, list=34%, signal=152%
KEGG_BASAL_TRANSCRIPTION_FACTORS	KEGG_BASAL_TRANSCRIPTION_FACTORS		5	-0.449945	-1.24519	0.199612	0.598697	1	968	tags=80%, list=35%, signal=123%
KEGG_DNA_REPLICATION	KEGG_DNA_REPLICATION		22	-0.218428	-1.2437	0.182674	0.59968	1	1784	tags=86%, list=65%, signal=243%
REACTOME_INTEGRIN_CELL_SURFACE_INTERACTIONS	REACTOME_INTEGRIN_CELL_SURFACE_INTERACTIONS		6	-0.396364	-1.24349	0.204409	0.597379	1	289	tags=50%, list=10%, signal=56%
REACTOME_SIGNALING_BY_WNT	REACTOME_SIGNALING_BY_WNT		12	-0.292639	-1.24149	0.224242	0.59976	1	1265	tags=75%, list=46%, signal=138%
PID_HIV_NEF_PATHWAY	PID_HIV_NEF_PATHWAY		1	-0.922686	-1.24076	0.142251	0.598752	1	215	tags=100%, list=8%, signal=108%
PID_EPHB_FWD_PATHWAY	PID_EPHB_FWD_PATHWAY		2	-0.657589	-1.23599	0.212851	0.608557	1	946	tags=100%, list=34%, signal=152%
BIOCARTA_MCM_PATHWAY	BIOCARTA_MCM_PATHWAY		9	-0.327266	-1.23575	0.216327	0.606192	1	1858	tags=100%, list=67%, signal=306%
REACTOME_SYNTHESIS_SECRETION_AND_INACTIVATION_OF_GIP	REACTOME_SYNTHESIS_SECRETION_AND_INACTIVATION_OF_GIP		6	-0.407273	-1.2336	0.19375	0.608607	1	259	tags=50%, list=9%, signal=55%
REACTOME_VIF_MEDIATED_DEGRADATION_OF_APOBEC3G	REACTOME_VIF_MEDIATED_DEGRADATION_OF_APOBEC3G		12	-0.292639	-1.23304	0.198758	0.607366	1	1265	tags=75%, list=46%, signal=138%
REACTOME_OTHER_SEMAPHORIN_INTERACTIONS	REACTOME_OTHER_SEMAPHORIN_INTERACTIONS		1	-0.921234	-1.2316	0.146825	0.608531	1	219	tags=100%, list=8%, signal=109%
REACTOME_ER_PHAGOSOME_PATHWAY	REACTOME_ER_PHAGOSOME_PATHWAY		12	-0.292639	-1.23076	0.213573	0.608066	1	1265	tags=75%, list=46%, signal=138%
REACTOME_DNA_REPAIR	REACTOME_DNA_REPAIR		29	-0.188486	-1.23065	0.203156	0.605552	1	2243	tags=100%, list=81%, signal=532%
PID_ARF6_DOWNSTREAM_PATHWAY	PID_ARF6_DOWNSTREAM_PATHWAY		3	-0.562417	-1.22464	0.206963	0.618633	1	290	tags=67%, list=11%, signal=74%
REACTOME_EXTRACELLULAR_MATRIX_ORGANIZATION	REACTOME_EXTRACELLULAR_MATRIX_ORGANIZATION		7	-0.3831	-1.22199	0.230326	0.622868	1	129	tags=43%, list=5%, signal=45%
PID_EPO_PATHWAY	PID_EPO_PATHWAY		1	-0.900907	-1.21957	0.167677	0.626583	1	275	tags=100%, list=10%, signal=111%
REACTOME_CYTOKINE_SIGNALING_IN_IMMUNE_SYSTEM	REACTOME_CYTOKINE_SIGNALING_IN_IMMUNE_SYSTEM		22	-0.213972	-1.21804	0.2	0.627794	1	2172	tags=100%, list=79%, signal=468%
REACTOME_IL_6_SIGNALING	REACTOME_IL_6_SIGNALING		1	-0.900907	-1.2157	0.163188	0.631345	1	275	tags=100%, list=10%, signal=111%
REACTOME_P2Y_RECEPTORS	REACTOME_P2Y_RECEPTORS		1	-0.911434	-1.21429	0.170833	0.632148	1	246	tags=100%, list=9%, signal=110%
REACTOME_TRYPTOPHAN_CATABOLISM	REACTOME_TRYPTOPHAN_CATABOLISM		1	-0.894737	-1.21035	0.198312	0.639899	1	292	tags=100%, list=11%, signal=112%
REACTOME_ACTIVATED_TAK1_MEDIATES_P38_MAPK_ACTIVATION	REACTOME_ACTIVATED_TAK1_MEDIATES_P38_MAPK_ACTIVATION		1	-0.900181	-1.20992	0.187023	0.638309	1	277	tags=100%, list=10%, signal=111%
REACTOME_ACTIVATION_OF_NF_KAPPAB_IN_B_CELLS	REACTOME_ACTIVATION_OF_NF_KAPPAB_IN_B_CELLS		12	-0.292639	-1.20925	0.235867	0.637363	1	1265	tags=75%, list=46%, signal=138%
REACTOME_GAB1_SIGNALOSOME	REACTOME_GAB1_SIGNALOSOME		3	-0.552972	-1.20787	0.235294	0.63823	1	316	tags=67%, list=11%, signal=75%
REACTOME_JNK_C_JUN_KINASES_PHOSPHORYLATION_AND_ACTIVATION_MEDIATED_BY_ACTIVATED_HUMAN_TAK1	REACTOME_JNK_C_JUN_KINASES_PHOSPHORYLATION_AND_ACTIVATION_MEDIATED_BY_ACTIVATED_HUMAN_TAK1		1	-0.900181	-1.20558	0.2	0.641326	1	277	tags=100%, list=10%, signal=111%
REACTOME_P53_INDEPENDENT_G1_S_DNA_DAMAGE_CHECKPOINT	REACTOME_P53_INDEPENDENT_G1_S_DNA_DAMAGE_CHECKPOINT		13	-0.283631	-1.20548	0.235067	0.63876	1	1767	tags=92%, list=64%, signal=256%
BIOCARTA_HER2_PATHWAY	BIOCARTA_HER2_PATHWAY		1	-0.91833	-1.20474	0.198113	0.637811	1	227	tags=100%, list=8%, signal=109%
PID_FOXO_PATHWAY	PID_FOXO_PATHWAY		9	-0.327226	-1.20332	0.238462	0.638637	1	327	tags=44%, list=12%, signal=50%
REACTOME_IL_3_5_AND_GM_CSF_SIGNALING	REACTOME_IL_3_5_AND_GM_CSF_SIGNALING		1	-0.900907	-1.20315	0.192771	0.636283	1	275	tags=100%, list=10%, signal=111%
BIOCARTA_VDR_PATHWAY	BIOCARTA_VDR_PATHWAY		1	-0.882033	-1.2023	0.20381	0.635663	1	327	tags=100%, list=12%, signal=113%
REACTOME_POST_TRANSLATIONAL_MODIFICATION_SYNTHESIS_OF_GPI_ANCHORED_PROTEINS	REACTOME_POST_TRANSLATIONAL_MODIFICATION_SYNTHESIS_OF_GPI_ANCHORED_PROTEINS		2	-0.648511	-1.20019	0.254032	0.638374	1	971	tags=100%, list=35%, signal=154%
ST_GA13_PATHWAY	ST_GA13_PATHWAY		1	-0.895463	-1.19934	0.182178	0.637752	1	290	tags=100%, list=11%, signal=112%
KEGG_AMINOACYL_TRNA_BIOSYNTHESIS	KEGG_AMINOACYL_TRNA_BIOSYNTHESIS		6	-0.391636	-1.19916	0.241715	0.635494	1	1680	tags=100%, list=61%, signal=256%
ST_GA12_PATHWAY	ST_GA12_PATHWAY		1	-0.895463	-1.19783	0.208	0.636146	1	290	tags=100%, list=11%, signal=112%
PID_CDC42_PATHWAY	PID_CDC42_PATHWAY		3	-0.535416	-1.19773	0.252918	0.63373	1	1283	tags=100%, list=47%, signal=187%
BIOCARTA_ETS_PATHWAY	BIOCARTA_ETS_PATHWAY		2	-0.641249	-1.19766	0.24359	0.631241	1	991	tags=100%, list=36%, signal=156%
REACTOME_SIGNALING_BY_NODAL	REACTOME_SIGNALING_BY_NODAL		1	-0.886025	-1.19708	0.193613	0.629994	1	316	tags=100%, list=11%, signal=113%
PID_IL5_PATHWAY	PID_IL5_PATHWAY		1	-0.896915	-1.19618	0.202479	0.62971	1	286	tags=100%, list=10%, signal=112%
REACTOME_S_PHASE	REACTOME_S_PHASE		41	-0.157813	-1.19475	0.235294	0.630688	1	1858	tags=83%, list=67%, signal=251%
ST_GAQ_PATHWAY	ST_GAQ_PATHWAY		1	-0.895463	-1.19394	0.220441	0.630128	1	290	tags=100%, list=11%, signal=112%
REACTOME_YAP1_AND_WWTR1_TAZ_STIMULATED_GENE_EXPRESSION	REACTOME_YAP1_AND_WWTR1_TAZ_STIMULATED_GENE_EXPRESSION		4	-0.463299	-1.19181	0.229787	0.633189	1	793	tags=75%, list=29%, signal=105%
REACTOME_TIE2_SIGNALING	REACTOME_TIE2_SIGNALING		3	-0.530452	-1.19008	0.263969	0.634791	1	378	tags=67%, list=14%, signal=77%
BIOCARTA_PTEN_PATHWAY	BIOCARTA_PTEN_PATHWAY		1	-0.886025	-1.18854	0.209486	0.636303	1	316	tags=100%, list=11%, signal=113%
REACTOME_NOTCH_HLH_TRANSCRIPTION_PATHWAY	REACTOME_NOTCH_HLH_TRANSCRIPTION_PATHWAY		1	-0.882033	-1.18696	0.230038	0.637596	1	327	tags=100%, list=12%, signal=113%
REACTOME_REGULATION_OF_SIGNALING_BY_CBL	REACTOME_REGULATION_OF_SIGNALING_BY_CBL		1	-0.900907	-1.18685	0.21663	0.635285	1	275	tags=100%, list=10%, signal=111%
BIOCARTA_PML_PATHWAY	BIOCARTA_PML_PATHWAY		1	-0.882033	-1.1862	0.219048	0.634321	1	327	tags=100%, list=12%, signal=113%
REACTOME_LATE_PHASE_OF_HIV_LIFE_CYCLE	REACTOME_LATE_PHASE_OF_HIV_LIFE_CYCLE		16	-0.249361	-1.18552	0.213675	0.633472	1	1557	tags=81%, list=56%, signal=186%
BIOCARTA_RELA_PATHWAY	BIOCARTA_RELA_PATHWAY		1	-0.882033	-1.18235	0.206628	0.638918	1	327	tags=100%, list=12%, signal=113%
PID_ARF_3PATHWAY	PID_ARF_3PATHWAY		1	-0.895463	-1.1818	0.22833	0.637694	1	290	tags=100%, list=11%, signal=112%
BIOCARTA_IL7_PATHWAY	BIOCARTA_IL7_PATHWAY		1	-0.882033	-1.18006	0.231638	0.639235	1	327	tags=100%, list=12%, signal=113%
PID_INSULIN_PATHWAY	PID_INSULIN_PATHWAY		6	-0.386545	-1.17875	0.246914	0.639899	1	316	tags=50%, list=11%, signal=56%
REACTOME_CHEMOKINE_RECEPTORS_BIND_CHEMOKINES	REACTOME_CHEMOKINE_RECEPTORS_BIND_CHEMOKINES		7	-0.356909	-1.17783	0.258197	0.639704	1	201	tags=43%, list=7%, signal=46%
BIOCARTA_RANMS_PATHWAY	BIOCARTA_RANMS_PATHWAY		6	-0.378909	-1.17727	0.252896	0.638542	1	1715	tags=100%, list=62%, signal=264%
REACTOME_TRAF3_DEPENDENT_IRF_ACTIVATION_PATHWAY	REACTOME_TRAF3_DEPENDENT_IRF_ACTIVATION_PATHWAY		1	-0.882033	-1.17701	0.20396	0.636715	1	327	tags=100%, list=12%, signal=113%
KEGG_NOD_LIKE_RECEPTOR_SIGNALING_PATHWAY	KEGG_NOD_LIKE_RECEPTOR_SIGNALING_PATHWAY		6	-0.390061	-1.17674	0.26078	0.634925	1	1225	tags=83%, list=44%, signal=150%
PID_IL3_PATHWAY	PID_IL3_PATHWAY		1	-0.896915	-1.176	0.240481	0.634188	1	286	tags=100%, list=10%, signal=112%
REACTOME_TRAF6_MEDIATED_IRF7_ACTIVATION	REACTOME_TRAF6_MEDIATED_IRF7_ACTIVATION		1	-0.882033	-1.17596	0.230315	0.631879	1	327	tags=100%, list=12%, signal=113%
BIOCARTA_ACH_PATHWAY	BIOCARTA_ACH_PATHWAY		1	-0.886025	-1.17393	0.224242	0.634287	1	316	tags=100%, list=11%, signal=113%
REACTOME_HIV_LIFE_CYCLE	REACTOME_HIV_LIFE_CYCLE		21	-0.213894	-1.17374	0.264591	0.632287	1	2172	tags=100%, list=79%, signal=468%
REACTOME_CIRCADIAN_REPRESSION_OF_EXPRESSION_BY_REV_ERBA	REACTOME_CIRCADIAN_REPRESSION_OF_EXPRESSION_BY_REV_ERBA		1	-0.882033	-1.17332	0.21063	0.631025	1	327	tags=100%, list=12%, signal=113%
REACTOME_INSULIN_RECEPTOR_RECYCLING	REACTOME_INSULIN_RECEPTOR_RECYCLING		2	-0.63907	-1.17131	0.277778	0.633526	1	997	tags=100%, list=36%, signal=157%
REACTOME_DEGRADATION_OF_THE_EXTRACELLULAR_MATRIX	REACTOME_DEGRADATION_OF_THE_EXTRACELLULAR_MATRIX		4	-0.454215	-1.17082	0.247357	0.6323	1	129	tags=50%, list=5%, signal=52%
PID_IL4_2PATHWAY	PID_IL4_2PATHWAY		10	-0.301675	-1.17047	0.264766	0.630887	1	275	tags=40%, list=10%, signal=44%
REACTOME_O_LINKED_GLYCOSYLATION_OF_MUCINS	REACTOME_O_LINKED_GLYCOSYLATION_OF_MUCINS		11	-0.290346	-1.17018	0.236842	0.629196	1	1960	tags=100%, list=71%, signal=345%
REACTOME_BMAL1_CLOCK_NPAS2_ACTIVATES_CIRCADIAN_EXPRESSION	REACTOME_BMAL1_CLOCK_NPAS2_ACTIVATES_CIRCADIAN_EXPRESSION		1	-0.882033	-1.16972	0.223529	0.627857	1	327	tags=100%, list=12%, signal=113%
REACTOME_SYNTHESIS_OF_PIPS_AT_THE_EARLY_ENDOSOME_MEMBRANE	REACTOME_SYNTHESIS_OF_PIPS_AT_THE_EARLY_ENDOSOME_MEMBRANE		1	-0.872595	-1.16747	0.259635	0.630824	1	353	tags=100%, list=13%, signal=115%
BIOCARTA_NTHI_PATHWAY	BIOCARTA_NTHI_PATHWAY		1	-0.882033	-1.16596	0.215164	0.632234	1	327	tags=100%, list=12%, signal=113%
REACTOME_ACYL_CHAIN_REMODELLING_OF_PE	REACTOME_ACYL_CHAIN_REMODELLING_OF_PE		5	-0.429589	-1.16442	0.257198	0.633602	1	1024	tags=80%, list=37%, signal=127%
REACTOME_MITOCHONDRIAL_PROTEIN_IMPORT	REACTOME_MITOCHONDRIAL_PROTEIN_IMPORT		20	-0.215058	-1.16389	0.27673	0.632544	1	1893	tags=90%, list=69%, signal=285%
REACTOME_SYNTHESIS_OF_PIPS_AT_THE_LATE_ENDOSOME_MEMBRANE	REACTOME_SYNTHESIS_OF_PIPS_AT_THE_LATE_ENDOSOME_MEMBRANE		1	-0.872595	-1.16229	0.268908	0.634198	1	353	tags=100%, list=13%, signal=115%
PID_KIT_PATHWAY	PID_KIT_PATHWAY		6	-0.382545	-1.16171	0.284274	0.633227	1	327	tags=50%, list=12%, signal=57%
REACTOME_TRNA_AMINOACYLATION	REACTOME_TRNA_AMINOACYLATION		7	-0.353427	-1.16023	0.260163	0.634743	1	998	tags=71%, list=36%, signal=112%
BIOCARTA_IL2RB_PATHWAY	BIOCARTA_IL2RB_PATHWAY		4	-0.449855	-1.15835	0.253906	0.636839	1	830	tags=75%, list=30%, signal=107%
REACTOME_TRANSCRIPTIONAL_ACTIVITY_OF_SMAD2_SMAD3_SMAD4_HETEROTRIMER	REACTOME_TRANSCRIPTIONAL_ACTIVITY_OF_SMAD2_SMAD3_SMAD4_HETEROTRIMER		4	-0.463299	-1.15704	0.277056	0.637682	1	793	tags=75%, list=29%, signal=105%
REACTOME_PI_METABOLISM	REACTOME_PI_METABOLISM		1	-0.872595	-1.15593	0.244533	0.638025	1	353	tags=100%, list=13%, signal=115%
PID_PI3KCI_AKT_PATHWAY	PID_PI3KCI_AKT_PATHWAY		3	-0.513016	-1.15408	0.307071	0.640035	1	426	tags=67%, list=15%, signal=79%
REACTOME_NUCLEAR_SIGNALING_BY_ERBB4	REACTOME_NUCLEAR_SIGNALING_BY_ERBB4		8	-0.324236	-1.15236	0.288168	0.641643	1	1177	tags=75%, list=43%, signal=131%
KEGG_PROSTATE_CANCER	KEGG_PROSTATE_CANCER		6	-0.382545	-1.1498	0.283976	0.645438	1	327	tags=50%, list=12%, signal=57%
REACTOME_CELL_SURFACE_INTERACTIONS_AT_THE_VASCULAR_WALL	REACTOME_CELL_SURFACE_INTERACTIONS_AT_THE_VASCULAR_WALL		16	-0.239599	-1.14881	0.272	0.645566	1	378	tags=38%, list=14%, signal=43%
REACTOME_BIOSYNTHESIS_OF_THE_N_GLYCAN_PRECURSOR_DOLICHOL_LIPID_LINKED_OLIGOSACCHARIDE_LLO_AND_TRANSFER_TO_A_NASCENT_PROTEIN	REACTOME_BIOSYNTHESIS_OF_THE_N_GLYCAN_PRECURSOR_DOLICHOL_LIPID_LINKED_OLIGOSACCHARIDE_LLO_AND_TRANSFER_TO_A_NASCENT_PROTEIN		5	-0.406616	-1.14872	0.2818	0.643479	1	536	tags=60%, list=19%, signal=74%
PID_FRA_PATHWAY	PID_FRA_PATHWAY		7	-0.345632	-1.14713	0.303213	0.645009	1	232	tags=43%, list=8%, signal=47%
REACTOME_POST_TRANSLATIONAL_PROTEIN_MODIFICATION	REACTOME_POST_TRANSLATIONAL_PROTEIN_MODIFICATION		22	-0.201071	-1.14459	0.269547	0.648641	1	2082	tags=95%, list=76%, signal=387%
REACTOME_INTRINSIC_PATHWAY	REACTOME_INTRINSIC_PATHWAY		1	-0.859165	-1.14265	0.287379	0.650886	1	390	tags=100%, list=14%, signal=116%
BIOCARTA_GCR_PATHWAY	BIOCARTA_GCR_PATHWAY		2	-0.605301	-1.13606	0.291489	0.664102	1	1090	tags=100%, list=40%, signal=165%
PID_MYC_ACTIV_PATHWAY	PID_MYC_ACTIV_PATHWAY		21	-0.210151	-1.13589	0.299197	0.662165	1	2051	tags=95%, list=74%, signal=369%
REACTOME_PROCESSING_OF_CAPPED_INTRON_CONTAINING_PRE_MRNA	REACTOME_PROCESSING_OF_CAPPED_INTRON_CONTAINING_PRE_MRNA		23	-0.195883	-1.13457	0.298319	0.663014	1	1982	tags=91%, list=72%, signal=322%
KEGG_ONE_CARBON_POOL_BY_FOLATE	KEGG_ONE_CARBON_POOL_BY_FOLATE		4	-0.447674	-1.13381	0.298211	0.66255	1	836	tags=75%, list=30%, signal=108%
PID_IL8_CXCR2_PATHWAY	PID_IL8_CXCR2_PATHWAY		4	-0.449491	-1.1318	0.293413	0.664985	1	1520	tags=100%, list=55%, signal=223%
REACTOME_TETRAHYDROBIOPTERIN_BH4_SYNTHESIS_RECYCLING_SALVAGE_AND_REGULATION	REACTOME_TETRAHYDROBIOPTERIN_BH4_SYNTHESIS_RECYCLING_SALVAGE_AND_REGULATION		1	-0.841379	-1.12851	0.320792	0.670369	1	439	tags=100%, list=16%, signal=119%
REACTOME_FORMATION_OF_ATP_BY_CHEMIOSMOTIC_COUPLING	REACTOME_FORMATION_OF_ATP_BY_CHEMIOSMOTIC_COUPLING		6	-0.367273	-1.12703	0.295367	0.671747	1	1747	tags=100%, list=63%, signal=273%
REACTOME_ENDOGENOUS_STEROLS	REACTOME_ENDOGENOUS_STEROLS		1	-0.842468	-1.12077	0.323887	0.684129	1	436	tags=100%, list=16%, signal=119%
REACTOME_MITOCHONDRIAL_TRNA_AMINOACYLATION	REACTOME_MITOCHONDRIAL_TRNA_AMINOACYLATION		4	-0.444041	-1.12016	0.299807	0.683126	1	846	tags=75%, list=31%, signal=108%
REACTOME_REGULATION_OF_MITOTIC_CELL_CYCLE	REACTOME_REGULATION_OF_MITOTIC_CELL_CYCLE		27	-0.180286	-1.11988	0.305085	0.681511	1	2265	tags=100%, list=82%, signal=556%
REACTOME_INTERFERON_GAMMA_SIGNALING	REACTOME_INTERFERON_GAMMA_SIGNALING		4	-0.442587	-1.11485	0.319192	0.691299	1	161	tags=50%, list=6%, signal=53%
KEGG_AMYOTROPHIC_LATERAL_SCLEROSIS_ALS	KEGG_AMYOTROPHIC_LATERAL_SCLEROSIS_ALS		6	-0.369333	-1.11293	0.325349	0.69347	1	1282	tags=83%, list=47%, signal=155%
PID_TOLL_ENDOGENOUS_PATHWAY	PID_TOLL_ENDOGENOUS_PATHWAY		4	-0.445131	-1.11267	0.32636	0.691864	1	1532	tags=100%, list=56%, signal=225%
REACTOME_PKB_MEDIATED_EVENTS	REACTOME_PKB_MEDIATED_EVENTS		3	-0.513985	-1.10978	0.308911	0.696453	1	1342	tags=100%, list=49%, signal=195%
BIOCARTA_MTOR_PATHWAY	BIOCARTA_MTOR_PATHWAY		1	-0.827949	-1.10772	0.331224	0.699014	1	476	tags=100%, list=17%, signal=121%
PID_ATF2_PATHWAY	PID_ATF2_PATHWAY		8	-0.318231	-1.10636	0.321649	0.69989	1	160	tags=38%, list=6%, signal=40%
REACTOME_G1_S_TRANSITION	REACTOME_G1_S_TRANSITION		35	-0.159962	-1.10619	0.314342	0.697983	1	2243	tags=97%, list=81%, signal=515%
REACTOME_NEP_NS2_INTERACTS_WITH_THE_CELLULAR_EXPORT_MACHINERY	REACTOME_NEP_NS2_INTERACTS_WITH_THE_CELLULAR_EXPORT_MACHINERY		4	-0.436047	-1.10228	0.322702	0.70467	1	1557	tags=100%, list=56%, signal=230%
REACTOME_CIRCADIAN_CLOCK	REACTOME_CIRCADIAN_CLOCK		4	-0.438227	-1.10009	0.310891	0.707597	1	862	tags=75%, list=31%, signal=109%
REACTOME_CDK_MEDIATED_PHOSPHORYLATION_AND_REMOVAL_OF_CDC6	REACTOME_CDK_MEDIATED_PHOSPHORYLATION_AND_REMOVAL_OF_CDC6		11	-0.269714	-1.09969	0.339216	0.706309	1	1265	tags=73%, list=46%, signal=134%
REACTOME_ADAPTIVE_IMMUNE_SYSTEM	REACTOME_ADAPTIVE_IMMUNE_SYSTEM		63	-0.117919	-1.09874	0.313646	0.706263	1	1827	tags=78%, list=66%, signal=225%
PID_ANGIOPOIETIN_RECEPTOR_PATHWAY	PID_ANGIOPOIETIN_RECEPTOR_PATHWAY		6	-0.364	-1.09647	0.323108	0.709464	1	378	tags=50%, list=14%, signal=58%
REACTOME_LYSOSOME_VESICLE_BIOGENESIS	REACTOME_LYSOSOME_VESICLE_BIOGENESIS		2	-0.588235	-1.09483	0.335404	0.710808	1	1137	tags=100%, list=41%, signal=170%
REACTOME_PURINE_RIBONUCLEOSIDE_MONOPHOSPHATE_BIOSYNTHESIS	REACTOME_PURINE_RIBONUCLEOSIDE_MONOPHOSPHATE_BIOSYNTHESIS		4	-0.434956	-1.09443	0.317073	0.709477	1	871	tags=75%, list=32%, signal=109%
REACTOME_AUTODEGRADATION_OF_THE_E3_UBIQUITIN_LIGASE_COP1	REACTOME_AUTODEGRADATION_OF_THE_E3_UBIQUITIN_LIGASE_COP1		11	-0.269714	-1.09434	0.341418	0.707383	1	1265	tags=73%, list=46%, signal=134%
KEGG_PROXIMAL_TUBULE_BICARBONATE_RECLAMATION	KEGG_PROXIMAL_TUBULE_BICARBONATE_RECLAMATION		8	-0.314956	-1.09161	0.331384	0.711699	1	169	tags=38%, list=6%, signal=40%
REACTOME_P53_DEPENDENT_G1_DNA_DAMAGE_RESPONSE	REACTOME_P53_DEPENDENT_G1_DNA_DAMAGE_RESPONSE		11	-0.269714	-1.09013	0.322105	0.712927	1	1265	tags=73%, list=46%, signal=134%
REACTOME_MTORC1_MEDIATED_SIGNALLING	REACTOME_MTORC1_MEDIATED_SIGNALLING		2	-0.603849	-1.08824	0.347909	0.7152	1	1094	tags=100%, list=40%, signal=166%
REACTOME_METABOLISM_OF_PORPHYRINS	REACTOME_METABOLISM_OF_PORPHYRINS		3	-0.483109	-1.0882	0.341615	0.713049	1	1427	tags=100%, list=52%, signal=207%
PID_P53_DOWNSTREAM_PATHWAY	PID_P53_DOWNSTREAM_PATHWAY		18	-0.214187	-1.08771	0.347737	0.71192	1	1405	tags=72%, list=51%, signal=146%
REACTOME_GRB2_EVENTS_IN_ERBB2_SIGNALING	REACTOME_GRB2_EVENTS_IN_ERBB2_SIGNALING		6	-0.361818	-1.08542	0.351297	0.715023	1	384	tags=50%, list=14%, signal=58%
REACTOME_APOPTOSIS	REACTOME_APOPTOSIS		27	-0.176961	-1.08526	0.351178	0.713115	1	2172	tags=96%, list=79%, signal=450%
PID_HDAC_CLASSI_PATHWAY	PID_HDAC_CLASSI_PATHWAY		11	-0.270078	-1.08122	0.331337	0.720094	1	1264	tags=73%, list=46%, signal=134%
REACTOME_TRANSPORT_OF_MATURE_MRNA_DERIVED_FROM_AN_INTRONLESS_TRANSCRIPT	REACTOME_TRANSPORT_OF_MATURE_MRNA_DERIVED_FROM_AN_INTRONLESS_TRANSCRIPT		4	-0.436047	-1.0785	0.386364	0.724021	1	1557	tags=100%, list=56%, signal=230%
REACTOME_TERMINATION_OF_O_GLYCAN_BIOSYNTHESIS	REACTOME_TERMINATION_OF_O_GLYCAN_BIOSYNTHESIS		6	-0.366303	-1.07543	0.347328	0.728645	1	831	tags=67%, list=30%, signal=95%
REACTOME_MRNA_3_END_PROCESSING	REACTOME_MRNA_3_END_PROCESSING		4	-0.429142	-1.07348	0.338742	0.730768	1	1576	tags=100%, list=57%, signal=233%
BIOCARTA_DEATH_PATHWAY	BIOCARTA_DEATH_PATHWAY		2	-0.580973	-1.07198	0.339506	0.732229	1	1157	tags=100%, list=42%, signal=172%
PID_AMB2_NEUTROPHILS_PATHWAY	PID_AMB2_NEUTROPHILS_PATHWAY		6	-0.350182	-1.07071	0.359922	0.732993	1	416	tags=50%, list=15%, signal=59%
BIOCARTA_MAL_PATHWAY	BIOCARTA_MAL_PATHWAY		1	-0.794918	-1.06979	0.387295	0.732674	1	567	tags=100%, list=21%, signal=126%
KEGG_RNA_POLYMERASE	KEGG_RNA_POLYMERASE		6	-0.350545	-1.06974	0.358121	0.730571	1	1793	tags=100%, list=65%, signal=286%
PID_IL2_PI3K_PATHWAY	PID_IL2_PI3K_PATHWAY		3	-0.494854	-1.06918	0.366733	0.729815	1	476	tags=67%, list=17%, signal=80%
REACTOME_RNA_POL_II_PRE_TRANSCRIPTION_EVENTS	REACTOME_RNA_POL_II_PRE_TRANSCRIPTION_EVENTS		9	-0.286858	-1.0689	0.365348	0.728233	1	1969	tags=100%, list=71%, signal=349%
REACTOME_FATTY_ACID_TRIACYLGLYCEROL_AND_KETONE_BODY_METABOLISM	REACTOME_FATTY_ACID_TRIACYLGLYCEROL_AND_KETONE_BODY_METABOLISM		31	-0.159941	-1.06834	0.37594	0.727305	1	632	tags=39%, list=23%, signal=50%
KEGG_VASOPRESSIN_REGULATED_WATER_REABSORPTION	KEGG_VASOPRESSIN_REGULATED_WATER_REABSORPTION		6	-0.35697	-1.06617	0.353175	0.729877	1	1316	tags=83%, list=48%, signal=159%
PID_LYSOPHOSPHOLIPID_PATHWAY	PID_LYSOPHOSPHOLIPID_PATHWAY		11	-0.259811	-1.06563	0.37732	0.72893	1	290	tags=36%, list=11%, signal=40%
BIOCARTA_IL6_PATHWAY	BIOCARTA_IL6_PATHWAY		2	-0.564633	-1.06046	0.352251	0.738361	1	1202	tags=100%, list=44%, signal=177%
BIOCARTA_EPO_PATHWAY	BIOCARTA_EPO_PATHWAY		2	-0.564633	-1.05514	0.348178	0.748394	1	1202	tags=100%, list=44%, signal=177%
BIOCARTA_IL2_PATHWAY	BIOCARTA_IL2_PATHWAY		2	-0.564633	-1.05395	0.368209	0.748831	1	1202	tags=100%, list=44%, signal=177%
PID_S1P_META_PATHWAY	PID_S1P_META_PATHWAY		5	-0.385169	-1.05335	0.386694	0.747846	1	595	tags=60%, list=22%, signal=76%
PID_P53_REGULATION_PATHWAY	PID_P53_REGULATION_PATHWAY		12	-0.252673	-1.05243	0.386503	0.747604	1	1834	tags=92%, list=67%, signal=273%
REACTOME_GLYCEROPHOSPHOLIPID_BIOSYNTHESIS	REACTOME_GLYCEROPHOSPHOLIPID_BIOSYNTHESIS		16	-0.215602	-1.05005	0.390342	0.750726	1	1994	tags=94%, list=72%, signal=337%
BIOCARTA_MET_PATHWAY	BIOCARTA_MET_PATHWAY		2	-0.564633	-1.04961	0.372	0.749557	1	1202	tags=100%, list=44%, signal=177%
PID_AVB3_OPN_PATHWAY	PID_AVB3_OPN_PATHWAY		5	-0.380443	-1.04838	0.379518	0.750319	1	608	tags=60%, list=22%, signal=77%
REACTOME_MICRORNA_MIRNA_BIOGENESIS	REACTOME_MICRORNA_MIRNA_BIOGENESIS		6	-0.350545	-1.04812	0.387716	0.748699	1	1793	tags=100%, list=65%, signal=286%
REACTOME_ABORTIVE_ELONGATION_OF_HIV1_TRANSCRIPT_IN_THE_ABSENCE_OF_TAT	REACTOME_ABORTIVE_ELONGATION_OF_HIV1_TRANSCRIPT_IN_THE_ABSENCE_OF_TAT		6	-0.350545	-1.04757	0.393004	0.747745	1	1793	tags=100%, list=65%, signal=286%
REACTOME_RNA_POL_I_TRANSCRIPTION	REACTOME_RNA_POL_I_TRANSCRIPTION		9	-0.286858	-1.04719	0.377246	0.746405	1	1969	tags=100%, list=71%, signal=349%
REACTOME_NUCLEAR_EVENTS_KINASE_AND_TRANSCRIPTION_FACTOR_ACTIVATION	REACTOME_NUCLEAR_EVENTS_KINASE_AND_TRANSCRIPTION_FACTOR_ACTIVATION		2	-0.564633	-1.04702	0.38523	0.744648	1	1202	tags=100%, list=44%, signal=177%
REACTOME_SYNTHESIS_OF_VERY_LONG_CHAIN_FATTY_ACYL_COAS	REACTOME_SYNTHESIS_OF_VERY_LONG_CHAIN_FATTY_ACYL_COAS		3	-0.476329	-1.04621	0.401623	0.744286	1	527	tags=67%, list=19%, signal=82%
PID_ALK1_PATHWAY	PID_ALK1_PATHWAY		4	-0.404797	-1.04544	0.374	0.743881	1	1643	tags=100%, list=60%, signal=247%
REACTOME_REGULATORY_RNA_PATHWAYS	REACTOME_REGULATORY_RNA_PATHWAYS		6	-0.350545	-1.0435	0.378	0.746113	1	1793	tags=100%, list=65%, signal=286%
KEGG_SMALL_CELL_LUNG_CANCER	KEGG_SMALL_CELL_LUNG_CANCER		8	-0.298217	-1.04309	0.373047	0.744857	1	215	tags=38%, list=8%, signal=41%
BIOCARTA_ATRBRCA_PATHWAY	BIOCARTA_ATRBRCA_PATHWAY		4	-0.40952	-1.04252	0.400778	0.744027	1	1630	tags=100%, list=59%, signal=244%
REACTOME_RNA_POL_III_TRANSCRIPTION	REACTOME_RNA_POL_III_TRANSCRIPTION		5	-0.365249	-1.04203	0.37045	0.742977	1	1201	tags=80%, list=44%, signal=142%
ST_GRANULE_CELL_SURVIVAL_PATHWAY	ST_GRANULE_CELL_SURVIVAL_PATHWAY		3	-0.465068	-1.04103	0.405138	0.74323	1	558	tags=67%, list=20%, signal=84%
BIOCARTA_IGF1_PATHWAY	BIOCARTA_IGF1_PATHWAY		2	-0.564633	-1.03959	0.38835	0.744241	1	1202	tags=100%, list=44%, signal=177%
REACTOME_CRMPS_IN_SEMA3A_SIGNALING	REACTOME_CRMPS_IN_SEMA3A_SIGNALING		1	-0.776406	-1.03899	0.432171	0.74334	1	618	tags=100%, list=22%, signal=129%
REACTOME_ERK_MAPK_TARGETS	REACTOME_ERK_MAPK_TARGETS		2	-0.564633	-1.03891	0.380081	0.741417	1	1202	tags=100%, list=44%, signal=177%
PID_TCR_RAS_PATHWAY	PID_TCR_RAS_PATHWAY		2	-0.564633	-1.03622	0.377016	0.745141	1	1202	tags=100%, list=44%, signal=177%
BIOCARTA_PDGF_PATHWAY	BIOCARTA_PDGF_PATHWAY		2	-0.564633	-1.0337	0.39112	0.74859	1	1202	tags=100%, list=44%, signal=177%
REACTOME_ANTIGEN_PROCESSING_CROSS_PRESENTATION	REACTOME_ANTIGEN_PROCESSING_CROSS_PRESENTATION		13	-0.234779	-1.0307	0.414873	0.753061	1	1265	tags=69%, list=46%, signal=127%
REACTOME_DESTABILIZATION_OF_MRNA_BY_AUF1_HNRNP_D0	REACTOME_DESTABILIZATION_OF_MRNA_BY_AUF1_HNRNP_D0		13	-0.234779	-1.03066	0.419291	0.751059	1	1265	tags=69%, list=46%, signal=127%
BIOCARTA_FCER1_PATHWAY	BIOCARTA_FCER1_PATHWAY		2	-0.564633	-1.0288	0.392157	0.753025	1	1202	tags=100%, list=44%, signal=177%
PID_ERA_GENOMIC_PATHWAY	PID_ERA_GENOMIC_PATHWAY		16	-0.215693	-1.02717	0.409449	0.754542	1	1477	tags=75%, list=54%, signal=161%
KEGG_P53_SIGNALING_PATHWAY	KEGG_P53_SIGNALING_PATHWAY		14	-0.225748	-1.02505	0.414163	0.75693	1	2138	tags=100%, list=78%, signal=444%
BIOCARTA_SET_PATHWAY	BIOCARTA_SET_PATHWAY		6	-0.333455	-1.02196	0.422222	0.761398	1	462	tags=50%, list=17%, signal=60%
PID_RAC1_PATHWAY	PID_RAC1_PATHWAY		3	-0.464584	-1.015	0.449799	0.774394	1	1478	tags=100%, list=54%, signal=215%
REACTOME_TAK1_ACTIVATES_NFKB_BY_PHOSPHORYLATION_AND_ACTIVATION_OF_IKKS_COMPLEX	REACTOME_TAK1_ACTIVATES_NFKB_BY_PHOSPHORYLATION_AND_ACTIVATION_OF_IKKS_COMPLEX		4	-0.400436	-1.01466	0.442966	0.77302	1	277	tags=50%, list=10%, signal=56%
BIOCARTA_FEEDER_PATHWAY	BIOCARTA_FEEDER_PATHWAY		4	-0.401526	-1.00953	0.436105	0.782111	1	274	tags=50%, list=10%, signal=55%
PID_HDAC_CLASSIII_PATHWAY	PID_HDAC_CLASSIII_PATHWAY		5	-0.358997	-1.00949	0.440239	0.78007	1	667	tags=60%, list=24%, signal=79%
REACTOME_AMINE_COMPOUND_SLC_TRANSPORTERS	REACTOME_AMINE_COMPOUND_SLC_TRANSPORTERS		1	-0.758258	-1.00811	0.491396	0.781071	1	668	tags=100%, list=24%, signal=132%
REACTOME_RNA_POL_III_TRANSCRIPTION_INITIATION_FROM_TYPE_3_PROMOTER	REACTOME_RNA_POL_III_TRANSCRIPTION_INITIATION_FROM_TYPE_3_PROMOTER		5	-0.365249	-1.00796	0.431493	0.779336	1	1201	tags=80%, list=44%, signal=142%
KEGG_ACUTE_MYELOID_LEUKEMIA	KEGG_ACUTE_MYELOID_LEUKEMIA		4	-0.397166	-1.00646	0.443983	0.780348	1	286	tags=50%, list=10%, signal=56%
KEGG_PROTEIN_EXPORT	KEGG_PROTEIN_EXPORT		4	-0.400799	-1.00222	0.452	0.787392	1	1654	tags=100%, list=60%, signal=250%
REACTOME_GLYCOSPHINGOLIPID_METABOLISM	REACTOME_GLYCOSPHINGOLIPID_METABOLISM		6	-0.328606	-1.00201	0.444668	0.785685	1	16	tags=33%, list=1%, signal=33%
PID_S1P_S1P1_PATHWAY	PID_S1P_S1P1_PATHWAY		3	-0.451629	-1.00091	0.452158	0.786092	1	595	tags=67%, list=22%, signal=85%
REACTOME_MAP_KINASE_ACTIVATION_IN_TLR_CASCADE	REACTOME_MAP_KINASE_ACTIVATION_IN_TLR_CASCADE		5	-0.364885	-0.999548	0.457143	0.787105	1	1202	tags=80%, list=44%, signal=142%
PID_IL8_CXCR1_PATHWAY	PID_IL8_CXCR1_PATHWAY		3	-0.449328	-0.998935	0.444906	0.786366	1	1520	tags=100%, list=55%, signal=223%
PID_RANBP2_PATHWAY	PID_RANBP2_PATHWAY		2	-0.542121	-0.996109	0.41517	0.790262	1	1264	tags=100%, list=46%, signal=185%
REACTOME_FORMATION_OF_THE_HIV1_EARLY_ELONGATION_COMPLEX	REACTOME_FORMATION_OF_THE_HIV1_EARLY_ELONGATION_COMPLEX		8	-0.286754	-0.995565	0.457906	0.789332	1	1969	tags=100%, list=71%, signal=349%
KEGG_UBIQUITIN_MEDIATED_PROTEOLYSIS	KEGG_UBIQUITIN_MEDIATED_PROTEOLYSIS		21	-0.17989	-0.992227	0.438272	0.794422	1	2265	tags=100%, list=82%, signal=557%
BIOCARTA_TGFB_PATHWAY	BIOCARTA_TGFB_PATHWAY		4	-0.396802	-0.991844	0.487952	0.793134	1	976	tags=75%, list=35%, signal=116%
REACTOME_MRNA_CAPPING	REACTOME_MRNA_CAPPING		8	-0.286754	-0.990423	0.458574	0.794202	1	1969	tags=100%, list=71%, signal=349%
BIOCARTA_FREE_PATHWAY	BIOCARTA_FREE_PATHWAY		2	-0.535585	-0.989231	0.441532	0.794741	1	1282	tags=100%, list=47%, signal=187%
PID_EPHA_FWDPATHWAY	PID_EPHA_FWDPATHWAY		6	-0.324485	-0.988278	0.434524	0.794764	1	946	tags=67%, list=34%, signal=101%
REACTOME_FORMATION_OF_RNA_POL_II_ELONGATION_COMPLEX_	REACTOME_FORMATION_OF_RNA_POL_II_ELONGATION_COMPLEX_		8	-0.286754	-0.98538	0.454023	0.799021	1	1969	tags=100%, list=71%, signal=349%
REACTOME_DSCAM_INTERACTIONS	REACTOME_DSCAM_INTERACTIONS		1	-0.728857	-0.985245	0.520921	0.797288	1	749	tags=100%, list=27%, signal=137%
REACTOME_INTERFERON_SIGNALING	REACTOME_INTERFERON_SIGNALING		14	-0.213348	-0.985101	0.45674	0.795474	1	2172	tags=100%, list=79%, signal=470%
PID_ER_NONGENOMIC_PATHWAY	PID_ER_NONGENOMIC_PATHWAY		5	-0.354199	-0.984172	0.480663	0.795423	1	129	tags=40%, list=5%, signal=42%
BIOCARTA_TOLL_PATHWAY	BIOCARTA_TOLL_PATHWAY		3	-0.444969	-0.982749	0.476923	0.796374	1	1532	tags=100%, list=56%, signal=225%
REACTOME_DCC_MEDIATED_ATTRACTIVE_SIGNALING	REACTOME_DCC_MEDIATED_ATTRACTIVE_SIGNALING		1	-0.728857	-0.981991	0.510934	0.795946	1	749	tags=100%, list=27%, signal=137%
KEGG_NOTCH_SIGNALING_PATHWAY	KEGG_NOTCH_SIGNALING_PATHWAY		4	-0.391352	-0.980823	0.439024	0.796462	1	991	tags=75%, list=36%, signal=117%
REACTOME_ACTIVATION_OF_THE_PRE_REPLICATIVE_COMPLEX	REACTOME_ACTIVATION_OF_THE_PRE_REPLICATIVE_COMPLEX		16	-0.202372	-0.97912	0.490798	0.798151	1	1858	tags=88%, list=67%, signal=267%
KEGG_OTHER_GLYCAN_DEGRADATION	KEGG_OTHER_GLYCAN_DEGRADATION		1	-0.743739	-0.978487	0.547475	0.79739	1	708	tags=100%, list=26%, signal=135%
PID_PS1_PATHWAY	PID_PS1_PATHWAY		4	-0.382267	-0.977604	0.468172	0.797227	1	327	tags=50%, list=12%, signal=57%
REACTOME_FORMATION_OF_TRANSCRIPTION_COUPLED_NER_TC_NER_REPAIR_COMPLEX	REACTOME_FORMATION_OF_TRANSCRIPTION_COUPLED_NER_TC_NER_REPAIR_COMPLEX		8	-0.286754	-0.97676	0.472689	0.796873	1	1969	tags=100%, list=71%, signal=349%
REACTOME_REGULATION_OF_GLUCOKINASE_BY_GLUCOKINASE_REGULATORY_PROTEIN	REACTOME_REGULATION_OF_GLUCOKINASE_BY_GLUCOKINASE_REGULATORY_PROTEIN		3	-0.435888	-0.976218	0.465677	0.796072	1	1557	tags=100%, list=56%, signal=230%
REACTOME_PROCESSING_OF_INTRONLESS_PRE_MRNAS	REACTOME_PROCESSING_OF_INTRONLESS_PRE_MRNAS		1	-0.72922	-0.974662	0.53493	0.79721	1	748	tags=100%, list=27%, signal=137%
REACTOME_UNWINDING_OF_DNA	REACTOME_UNWINDING_OF_DNA		9	-0.269304	-0.974026	0.456612	0.79658	1	1711	tags=89%, list=62%, signal=234%
REACTOME_INNATE_IMMUNE_SYSTEM	REACTOME_INNATE_IMMUNE_SYSTEM		24	-0.169778	-0.973579	0.466801	0.795509	1	341	tags=29%, list=12%, signal=33%
REACTOME_ELONGATION_ARREST_AND_RECOVERY	REACTOME_ELONGATION_ARREST_AND_RECOVERY		5	-0.350418	-0.972391	0.466942	0.795937	1	1793	tags=100%, list=65%, signal=286%
REACTOME_RNA_POL_II_TRANSCRIPTION_PRE_INITIATION_AND_PROMOTER_OPENING	REACTOME_RNA_POL_II_TRANSCRIPTION_PRE_INITIATION_AND_PROMOTER_OPENING		8	-0.286754	-0.971965	0.468354	0.794864	1	1969	tags=100%, list=71%, signal=349%
BIOCARTA_MITOCHONDRIA_PATHWAY	BIOCARTA_MITOCHONDRIA_PATHWAY		4	-0.381904	-0.97027	0.469307	0.796568	1	1706	tags=100%, list=62%, signal=262%
PID_TELOMERASE_PATHWAY	PID_TELOMERASE_PATHWAY		10	-0.246249	-0.966907	0.472279	0.801509	1	1254	tags=70%, list=46%, signal=128%
REACTOME_TRANSPORT_OF_RIBONUCLEOPROTEINS_INTO_THE_HOST_NUCLEUS	REACTOME_TRANSPORT_OF_RIBONUCLEOPROTEINS_INTO_THE_HOST_NUCLEUS		3	-0.435888	-0.965668	0.517241	0.802114	1	1557	tags=100%, list=56%, signal=230%
REACTOME_METABOLISM_OF_VITAMINS_AND_COFACTORS	REACTOME_METABOLISM_OF_VITAMINS_AND_COFACTORS		4	-0.374637	-0.963491	0.49899	0.804805	1	1037	tags=75%, list=38%, signal=120%
REACTOME_ACYL_CHAIN_REMODELLING_OF_PS	REACTOME_ACYL_CHAIN_REMODELLING_OF_PS		4	-0.37936	-0.963219	0.516736	0.803386	1	1024	tags=75%, list=37%, signal=119%
REACTOME_APC_C_CDC20_MEDIATED_DEGRADATION_OF_MITOTIC_PROTEINS	REACTOME_APC_C_CDC20_MEDIATED_DEGRADATION_OF_MITOTIC_PROTEINS		20	-0.179825	-0.958352	0.497959	0.81163	1	2265	tags=100%, list=82%, signal=557%
PID_SYNDECAN_2_PATHWAY	PID_SYNDECAN_2_PATHWAY		3	-0.425475	-0.95675	0.510934	0.812937	1	667	tags=67%, list=24%, signal=88%
REACTOME_VIRAL_MESSENGER_RNA_SYNTHESIS	REACTOME_VIRAL_MESSENGER_RNA_SYNTHESIS		5	-0.350418	-0.955901	0.507692	0.81267	1	1793	tags=100%, list=65%, signal=286%
REACTOME_ACYL_CHAIN_REMODELLING_OF_PC	REACTOME_ACYL_CHAIN_REMODELLING_OF_PC		4	-0.37936	-0.954359	0.499033	0.813786	1	1024	tags=75%, list=37%, signal=119%
REACTOME_PYRUVATE_METABOLISM_AND_CITRIC_ACID_TCA_CYCLE	REACTOME_PYRUVATE_METABOLISM_AND_CITRIC_ACID_TCA_CYCLE		7	-0.297407	-0.952173	0.517034	0.816319	1	1152	tags=71%, list=42%, signal=122%
REACTOME_GLUCONEOGENESIS	REACTOME_GLUCONEOGENESIS		7	-0.290495	-0.951515	0.504873	0.815655	1	1171	tags=71%, list=42%, signal=124%
REACTOME_TGF_BETA_RECEPTOR_SIGNALING_ACTIVATES_SMADS	REACTOME_TGF_BETA_RECEPTOR_SIGNALING_ACTIVATES_SMADS		4	-0.37282	-0.950472	0.508738	0.815791	1	353	tags=50%, list=13%, signal=57%
REACTOME_INFLAMMASOMES	REACTOME_INFLAMMASOMES		1	-0.701996	-0.949929	0.554913	0.814786	1	823	tags=100%, list=30%, signal=143%
REACTOME_SYNTHESIS_OF_PE	REACTOME_SYNTHESIS_OF_PE		2	-0.518882	-0.949333	0.484375	0.814137	1	1328	tags=100%, list=48%, signal=193%
KEGG_LEISHMANIA_INFECTION	KEGG_LEISHMANIA_INFECTION		6	-0.322061	-0.948673	0.498	0.813509	1	34	tags=33%, list=1%, signal=34%
REACTOME_NEGATIVE_REGULATORS_OF_RIG_I_MDA5_SIGNALING	REACTOME_NEGATIVE_REGULATORS_OF_RIG_I_MDA5_SIGNALING		4	-0.37718	-0.947999	0.537074	0.812965	1	341	tags=50%, list=12%, signal=57%
REACTOME_SIGNALING_BY_HIPPO	REACTOME_SIGNALING_BY_HIPPO		1	-0.712886	-0.947985	0.56701	0.811056	1	793	tags=100%, list=29%, signal=140%
REACTOME_REGULATION_OF_APOPTOSIS	REACTOME_REGULATION_OF_APOPTOSIS		13	-0.21327	-0.947361	0.517526	0.810336	1	2172	tags=100%, list=79%, signal=470%
REACTOME_DOWNREGULATION_OF_TGF_BETA_RECEPTOR_SIGNALING	REACTOME_DOWNREGULATION_OF_TGF_BETA_RECEPTOR_SIGNALING		4	-0.37282	-0.94682	0.516441	0.809536	1	353	tags=50%, list=13%, signal=57%
REACTOME_ACYL_CHAIN_REMODELLING_OF_PI	REACTOME_ACYL_CHAIN_REMODELLING_OF_PI		4	-0.37936	-0.94532	0.546	0.810612	1	1024	tags=75%, list=37%, signal=119%
REACTOME_THE_NLRP3_INFLAMMASOME	REACTOME_THE_NLRP3_INFLAMMASOME		1	-0.701996	-0.942783	0.580709	0.814056	1	823	tags=100%, list=30%, signal=143%
PID_PLK1_PATHWAY	PID_PLK1_PATHWAY		18	-0.179693	-0.938715	0.524272	0.820308	1	2265	tags=100%, list=82%, signal=558%
PID_BETA_CATENIN_NUC_PATHWAY	PID_BETA_CATENIN_NUC_PATHWAY		8	-0.266558	-0.938005	0.530738	0.819863	1	991	tags=63%, list=36%, signal=97%
BIOCARTA_FAS_PATHWAY	BIOCARTA_FAS_PATHWAY		3	-0.424628	-0.931639	0.544715	0.83123	1	1588	tags=100%, list=58%, signal=236%
PID_INTEGRIN_A9B1_PATHWAY	PID_INTEGRIN_A9B1_PATHWAY		2	-0.492375	-0.930326	0.492	0.832074	1	23	tags=50%, list=1%, signal=50%
KEGG_B_CELL_RECEPTOR_SIGNALING_PATHWAY	KEGG_B_CELL_RECEPTOR_SIGNALING_PATHWAY		4	-0.372093	-0.930286	0.543967	0.830199	1	1044	tags=75%, list=38%, signal=121%
KEGG_EPITHELIAL_CELL_SIGNALING_IN_HELICOBACTER_PYLORI_INFECTION	KEGG_EPITHELIAL_CELL_SIGNALING_IN_HELICOBACTER_PYLORI_INFECTION		5	-0.327881	-0.930119	0.522088	0.828617	1	1855	tags=100%, list=67%, signal=305%
ST_PHOSPHOINOSITIDE_3_KINASE_PATHWAY	ST_PHOSPHOINOSITIDE_3_KINASE_PATHWAY		1	-0.699819	-0.928726	0.625506	0.829603	1	829	tags=100%, list=30%, signal=143%
REACTOME_BINDING_AND_ENTRY_OF_HIV_VIRION	REACTOME_BINDING_AND_ENTRY_OF_HIV_VIRION		1	-0.699456	-0.92737	0.601562	0.830548	1	830	tags=100%, list=30%, signal=143%
REACTOME_NUCLEOTIDE_EXCISION_REPAIR	REACTOME_NUCLEOTIDE_EXCISION_REPAIR		17	-0.18766	-0.927015	0.52233	0.829381	1	2243	tags=100%, list=81%, signal=534%
REACTOME_HYALURONAN_METABOLISM	REACTOME_HYALURONAN_METABOLISM		1	-0.686388	-0.925978	0.5875	0.829668	1	866	tags=100%, list=31%, signal=146%
KEGG_TOLL_LIKE_RECEPTOR_SIGNALING_PATHWAY	KEGG_TOLL_LIKE_RECEPTOR_SIGNALING_PATHWAY		6	-0.301697	-0.923454	0.51606	0.833169	1	90	tags=33%, list=3%, signal=34%
REACTOME_BASE_EXCISION_REPAIR	REACTOME_BASE_EXCISION_REPAIR		6	-0.306182	-0.920439	0.544304	0.837647	1	1915	tags=100%, list=69%, signal=327%
REACTOME_TRANSCRIPTION_COUPLED_NER_TC_NER	REACTOME_TRANSCRIPTION_COUPLED_NER_TC_NER		17	-0.18766	-0.919725	0.568898	0.837234	1	2243	tags=100%, list=81%, signal=534%
BIOCARTA_RHO_PATHWAY	BIOCARTA_RHO_PATHWAY		4	-0.37282	-0.917752	0.547758	0.839586	1	1731	tags=100%, list=63%, signal=268%
REACTOME_ACTIVATION_OF_ATR_IN_RESPONSE_TO_REPLICATION_STRESS	REACTOME_ACTIVATION_OF_ATR_IN_RESPONSE_TO_REPLICATION_STRESS		17	-0.18766	-0.917188	0.529865	0.838922	1	2243	tags=100%, list=81%, signal=534%
REACTOME_RESOLUTION_OF_AP_SITES_VIA_THE_MULTIPLE_NUCLEOTIDE_PATCH_REPLACEMENT_PATHWAY	REACTOME_RESOLUTION_OF_AP_SITES_VIA_THE_MULTIPLE_NUCLEOTIDE_PATCH_REPLACEMENT_PATHWAY		6	-0.306182	-0.915312	0.547349	0.841194	1	1915	tags=100%, list=69%, signal=327%
KEGG_ASCORBATE_AND_ALDARATE_METABOLISM	KEGG_ASCORBATE_AND_ALDARATE_METABOLISM		2	-0.495643	-0.914986	0.519763	0.839969	1	14	tags=50%, list=1%, signal=50%
BIOCARTA_CTCF_PATHWAY	BIOCARTA_CTCF_PATHWAY		4	-0.372093	-0.913738	0.555094	0.840753	1	1044	tags=75%, list=38%, signal=121%
BIOCARTA_ATM_PATHWAY	BIOCARTA_ATM_PATHWAY		3	-0.409372	-0.911967	0.55332	0.842598	1	1630	tags=100%, list=59%, signal=244%
BIOCARTA_PS1_PATHWAY	BIOCARTA_PS1_PATHWAY		1	-0.68784	-0.911915	0.629699	0.8408	1	862	tags=100%, list=31%, signal=145%
REACTOME_ACTIVATION_OF_BH3_ONLY_PROTEINS	REACTOME_ACTIVATION_OF_BH3_ONLY_PROTEINS		2	-0.490922	-0.911025	0.534113	0.840833	1	1405	tags=100%, list=51%, signal=204%
SA_MMP_CYTOKINE_CONNECTION	SA_MMP_CYTOKINE_CONNECTION		2	-0.490922	-0.909854	0.533835	0.841368	1	27	tags=50%, list=1%, signal=50%
REACTOME_HYALURONAN_UPTAKE_AND_DEGRADATION	REACTOME_HYALURONAN_UPTAKE_AND_DEGRADATION		1	-0.686388	-0.907008	0.6625	0.845793	1	866	tags=100%, list=31%, signal=146%
REACTOME_AMYLOIDS	REACTOME_AMYLOIDS		10	-0.234669	-0.906229	0.576541	0.845747	1	1837	tags=90%, list=67%, signal=269%
KEGG_NUCLEOTIDE_EXCISION_REPAIR	KEGG_NUCLEOTIDE_EXCISION_REPAIR		16	-0.187591	-0.905828	0.582996	0.844744	1	2243	tags=100%, list=81%, signal=534%
SIG_PIP3_SIGNALING_IN_B_LYMPHOCYTES	SIG_PIP3_SIGNALING_IN_B_LYMPHOCYTES		2	-0.488381	-0.905201	0.530303	0.844226	1	1412	tags=100%, list=51%, signal=205%
PID_P38_ALPHA_BETA_DOWNSTREAM_PATHWAY	PID_P38_ALPHA_BETA_DOWNSTREAM_PATHWAY		2	-0.492375	-0.904153	0.551724	0.84464	1	23	tags=50%, list=1%, signal=50%
KEGG_PENTOSE_AND_GLUCURONATE_INTERCONVERSIONS	KEGG_PENTOSE_AND_GLUCURONATE_INTERCONVERSIONS		2	-0.495643	-0.904043	0.52	0.84298	1	14	tags=50%, list=1%, signal=50%
BIOCARTA_BCELLSURVIVAL_PATHWAY	BIOCARTA_BCELLSURVIVAL_PATHWAY		2	-0.488381	-0.90272	0.54375	0.844087	1	34	tags=50%, list=1%, signal=51%
KEGG_APOPTOSIS	KEGG_APOPTOSIS		6	-0.296364	-0.902418	0.569697	0.842874	1	1942	tags=100%, list=70%, signal=338%
REACTOME_DAG_AND_IP3_SIGNALING	REACTOME_DAG_AND_IP3_SIGNALING		6	-0.296364	-0.901616	0.584493	0.84271	1	1942	tags=100%, list=70%, signal=338%
REACTOME_SYNTHESIS_OF_PC	REACTOME_SYNTHESIS_OF_PC		5	-0.317339	-0.901426	0.581614	0.841227	1	1884	tags=100%, list=68%, signal=315%
BIOCARTA_TCR_PATHWAY	BIOCARTA_TCR_PATHWAY		3	-0.401744	-0.900096	0.576471	0.84222	1	1651	tags=100%, list=60%, signal=249%
BIOCARTA_CARM_ER_PATHWAY	BIOCARTA_CARM_ER_PATHWAY		3	-0.399927	-0.8976	0.58	0.845635	1	1656	tags=100%, list=60%, signal=250%
KEGG_VALINE_LEUCINE_AND_ISOLEUCINE_BIOSYNTHESIS	KEGG_VALINE_LEUCINE_AND_ISOLEUCINE_BIOSYNTHESIS		1	-0.679129	-0.895202	0.668008	0.848904	1	886	tags=100%, list=32%, signal=147%
KEGG_MATURITY_ONSET_DIABETES_OF_THE_YOUNG	KEGG_MATURITY_ONSET_DIABETES_OF_THE_YOUNG		2	-0.480755	-0.894903	0.558577	0.84774	1	55	tags=50%, list=2%, signal=51%
BIOCARTA_CDMAC_PATHWAY	BIOCARTA_CDMAC_PATHWAY		2	-0.488381	-0.894608	0.535922	0.846567	1	34	tags=50%, list=1%, signal=51%
REACTOME_METABOLISM_OF_POLYAMINES	REACTOME_METABOLISM_OF_POLYAMINES		3	-0.418574	-0.8941	0.607692	0.845807	1	686	tags=67%, list=25%, signal=89%
BIOCARTA_EIF_PATHWAY	BIOCARTA_EIF_PATHWAY		1	-0.668965	-0.894033	0.646091	0.844095	1	914	tags=100%, list=33%, signal=150%
REACTOME_ABACAVIR_TRANSPORT_AND_METABOLISM	REACTOME_ABACAVIR_TRANSPORT_AND_METABOLISM		2	-0.485113	-0.89378	0.577519	0.842793	1	43	tags=50%, list=2%, signal=51%
BIOCARTA_RNA_PATHWAY	BIOCARTA_RNA_PATHWAY		1	-0.668965	-0.892637	0.672199	0.843436	1	914	tags=100%, list=33%, signal=150%
REACTOME_PURINE_SALVAGE	REACTOME_PURINE_SALVAGE		2	-0.479666	-0.89119	0.569444	0.844553	1	58	tags=50%, list=2%, signal=51%
BIOCARTA_AHSP_PATHWAY	BIOCARTA_AHSP_PATHWAY		2	-0.487291	-0.890222	0.568465	0.844802	1	1415	tags=100%, list=51%, signal=205%
REACTOME_RNA_POL_III_CHAIN_ELONGATION	REACTOME_RNA_POL_III_CHAIN_ELONGATION		4	-0.350291	-0.888012	0.580392	0.847483	1	1793	tags=100%, list=65%, signal=286%
ST_T_CELL_SIGNAL_TRANSDUCTION	ST_T_CELL_SIGNAL_TRANSDUCTION		3	-0.401744	-0.887306	0.584337	0.84724	1	1651	tags=100%, list=60%, signal=249%
ST_DIFFERENTIATION_PATHWAY_IN_PC12_CELLS	ST_DIFFERENTIATION_PATHWAY_IN_PC12_CELLS		6	-0.289091	-0.887208	0.565048	0.845601	1	584	tags=50%, list=21%, signal=63%
REACTOME_CELL_EXTRACELLULAR_MATRIX_INTERACTIONS	REACTOME_CELL_EXTRACELLULAR_MATRIX_INTERACTIONS		4	-0.352834	-0.886449	0.617886	0.845436	1	1786	tags=100%, list=65%, signal=284%
PID_REELIN_PATHWAY	PID_REELIN_PATHWAY		5	-0.321556	-0.885887	0.598425	0.844799	1	770	tags=60%, list=28%, signal=83%
BIOCARTA_GLYCOLYSIS_PATHWAY	BIOCARTA_GLYCOLYSIS_PATHWAY		1	-0.667151	-0.885391	0.659696	0.844104	1	919	tags=100%, list=33%, signal=150%
REACTOME_CASPASE_MEDIATED_CLEAVAGE_OF_CYTOSKELETAL_PROTEINS	REACTOME_CASPASE_MEDIATED_CLEAVAGE_OF_CYTOSKELETAL_PROTEINS		4	-0.348474	-0.884648	0.596273	0.843867	1	1798	tags=100%, list=65%, signal=287%
PID_BETA_CATENIN_DEG_PATHWAY	PID_BETA_CATENIN_DEG_PATHWAY		1	-0.669691	-0.884594	0.68595	0.842184	1	912	tags=100%, list=33%, signal=149%
REACTOME_REGULATION_OF_BETA_CELL_DEVELOPMENT	REACTOME_REGULATION_OF_BETA_CELL_DEVELOPMENT		2	-0.480755	-0.878929	0.601215	0.852154	1	55	tags=50%, list=2%, signal=51%
REACTOME_REGULATION_OF_COMPLEMENT_CASCADE	REACTOME_REGULATION_OF_COMPLEMENT_CASCADE		2	-0.475672	-0.878554	0.593688	0.851061	1	69	tags=50%, list=3%, signal=51%
BIOCARTA_EIF2_PATHWAY	BIOCARTA_EIF2_PATHWAY		1	-0.668965	-0.875906	0.715139	0.85456	1	914	tags=100%, list=33%, signal=150%
PID_ALPHA_SYNUCLEIN_PATHWAY	PID_ALPHA_SYNUCLEIN_PATHWAY		4	-0.349927	-0.875185	0.619522	0.854303	1	416	tags=50%, list=15%, signal=59%
REACTOME_RNA_POL_III_TRANSCRIPTION_INITIATION_FROM_TYPE_2_PROMOTER	REACTOME_RNA_POL_III_TRANSCRIPTION_INITIATION_FROM_TYPE_2_PROMOTER		4	-0.350291	-0.874298	0.610568	0.854394	1	1793	tags=100%, list=65%, signal=286%
KEGG_GLYCOSYLPHOSPHATIDYLINOSITOL_GPI_ANCHOR_BIOSYNTHESIS	KEGG_GLYCOSYLPHOSPHATIDYLINOSITOL_GPI_ANCHOR_BIOSYNTHESIS		1	-0.648276	-0.873584	0.691383	0.854032	1	971	tags=100%, list=35%, signal=154%
KEGG_RIG_I_LIKE_RECEPTOR_SIGNALING_PATHWAY	KEGG_RIG_I_LIKE_RECEPTOR_SIGNALING_PATHWAY		2	-0.468046	-0.872353	0.601562	0.854585	1	90	tags=50%, list=3%, signal=52%
REACTOME_RNA_POL_III_TRANSCRIPTION_TERMINATION	REACTOME_RNA_POL_III_TRANSCRIPTION_TERMINATION		4	-0.350291	-0.872342	0.6	0.85282	1	1793	tags=100%, list=65%, signal=286%
REACTOME_CA_DEPENDENT_EVENTS	REACTOME_CA_DEPENDENT_EVENTS		6	-0.296364	-0.869791	0.588679	0.856171	1	1942	tags=100%, list=70%, signal=338%
REACTOME_REGULATION_OF_GENE_EXPRESSION_IN_BETA_CELLS	REACTOME_REGULATION_OF_GENE_EXPRESSION_IN_BETA_CELLS		2	-0.480755	-0.869104	0.595238	0.855809	1	55	tags=50%, list=2%, signal=51%
BIOCARTA_IL12_PATHWAY	BIOCARTA_IL12_PATHWAY		2	-0.472041	-0.86588	0.602273	0.860613	1	79	tags=50%, list=3%, signal=51%
REACTOME_SCFSKP2_MEDIATED_DEGRADATION_OF_P27_P21	REACTOME_SCFSKP2_MEDIATED_DEGRADATION_OF_P27_P21		14	-0.193029	-0.864744	0.656489	0.861096	1	1834	tags=86%, list=67%, signal=255%
KEGG_ETHER_LIPID_METABOLISM	KEGG_ETHER_LIPID_METABOLISM		5	-0.308252	-0.864395	0.602062	0.860037	1	1909	tags=100%, list=69%, signal=325%
REACTOME_SYNTHESIS_OF_GLYCOSYLPHOSPHATIDYLINOSITOL_GPI	REACTOME_SYNTHESIS_OF_GLYCOSYLPHOSPHATIDYLINOSITOL_GPI		1	-0.648276	-0.863588	0.702703	0.8599	1	971	tags=100%, list=35%, signal=154%
PID_AR_PATHWAY	PID_AR_PATHWAY		7	-0.274593	-0.863399	0.619048	0.85855	1	821	tags=57%, list=30%, signal=81%
REACTOME_OPSINS	REACTOME_OPSINS		1	-0.645735	-0.863079	0.695481	0.857447	1	978	tags=100%, list=35%, signal=155%
BIOCARTA_MEF2D_PATHWAY	BIOCARTA_MEF2D_PATHWAY		1	-0.641016	-0.860471	0.712274	0.860889	1	991	tags=100%, list=36%, signal=156%
BIOCARTA_CYTOKINE_PATHWAY	BIOCARTA_CYTOKINE_PATHWAY		2	-0.472041	-0.85904	0.601145	0.862041	1	79	tags=50%, list=3%, signal=51%
PID_CD8_TCR_DOWNSTREAM_PATHWAY	PID_CD8_TCR_DOWNSTREAM_PATHWAY		6	-0.278061	-0.858549	0.638171	0.86124	1	155	tags=33%, list=6%, signal=35%
KEGG_RIBOFLAVIN_METABOLISM	KEGG_RIBOFLAVIN_METABOLISM		2	-0.468773	-0.858103	0.607214	0.860413	1	88	tags=50%, list=3%, signal=52%
REACTOME_TRAF6_MEDIATED_INDUCTION_OF_NFKB_AND_MAP_KINASES_UPON_TLR7_8_OR_9_ACTIVATION	REACTOME_TRAF6_MEDIATED_INDUCTION_OF_NFKB_AND_MAP_KINASES_UPON_TLR7_8_OR_9_ACTIVATION		9	-0.233952	-0.857046	0.61	0.860746	1	277	tags=33%, list=10%, signal=37%
REACTOME_APOBEC3G_MEDIATED_RESISTANCE_TO_HIV1_INFECTION	REACTOME_APOBEC3G_MEDIATED_RESISTANCE_TO_HIV1_INFECTION		2	-0.461511	-0.856135	0.643606	0.860814	1	1486	tags=100%, list=54%, signal=217%
KEGG_DRUG_METABOLISM_CYTOCHROME_P450	KEGG_DRUG_METABOLISM_CYTOCHROME_P450		13	-0.194677	-0.8553	0.613779	0.86066	1	103	tags=23%, list=4%, signal=24%
REACTOME_SYNTHESIS_OF_PA	REACTOME_SYNTHESIS_OF_PA		5	-0.304471	-0.855156	0.651822	0.85918	1	817	tags=60%, list=30%, signal=85%
KEGG_PATHWAYS_IN_CANCER	KEGG_PATHWAYS_IN_CANCER		33	-0.125641	-0.850673	0.618762	0.86596	1	327	tags=24%, list=12%, signal=27%
REACTOME_GAP_JUNCTION_TRAFFICKING	REACTOME_GAP_JUNCTION_TRAFFICKING		2	-0.467683	-0.848697	0.626016	0.867981	1	1469	tags=100%, list=53%, signal=214%
REACTOME_MYD88_MAL_CASCADE_INITIATED_ON_PLASMA_MEMBRANE	REACTOME_MYD88_MAL_CASCADE_INITIATED_ON_PLASMA_MEMBRANE		9	-0.233952	-0.847717	0.625	0.868165	1	277	tags=33%, list=10%, signal=37%
REACTOME_ERKS_ARE_INACTIVATED	REACTOME_ERKS_ARE_INACTIVATED		1	-0.642468	-0.847417	0.742915	0.867012	1	987	tags=100%, list=36%, signal=156%
REACTOME_PYRIMIDINE_METABOLISM	REACTOME_PYRIMIDINE_METABOLISM		4	-0.330669	-0.846562	0.677298	0.866899	1	1847	tags=100%, list=67%, signal=303%
KEGG_RENAL_CELL_CARCINOMA	KEGG_RENAL_CELL_CARCINOMA		6	-0.281091	-0.846446	0.64482	0.865398	1	1984	tags=100%, list=72%, signal=356%
REACTOME_SCF_BETA_TRCP_MEDIATED_DEGRADATION_OF_EMI1	REACTOME_SCF_BETA_TRCP_MEDIATED_DEGRADATION_OF_EMI1		14	-0.185162	-0.845584	0.649299	0.865273	1	1265	tags=64%, list=46%, signal=118%
REACTOME_GAP_JUNCTION_ASSEMBLY	REACTOME_GAP_JUNCTION_ASSEMBLY		2	-0.467683	-0.843989	0.622407	0.866578	1	1469	tags=100%, list=53%, signal=214%
BIOCARTA_SKP2E2F_PATHWAY	BIOCARTA_SKP2E2F_PATHWAY		1	-0.63412	-0.839383	0.748491	0.87383	1	1010	tags=100%, list=37%, signal=158%
BIOCARTA_TNFR2_PATHWAY	BIOCARTA_TNFR2_PATHWAY		2	-0.449165	-0.83734	0.652439	0.876036	1	142	tags=50%, list=5%, signal=53%
REACTOME_TRIF_MEDIATED_TLR3_SIGNALING	REACTOME_TRIF_MEDIATED_TLR3_SIGNALING		9	-0.233952	-0.835233	0.688421	0.87834	1	277	tags=33%, list=10%, signal=37%
REACTOME_TRANSPORT_TO_THE_GOLGI_AND_SUBSEQUENT_MODIFICATION	REACTOME_TRANSPORT_TO_THE_GOLGI_AND_SUBSEQUENT_MODIFICATION		2	-0.442992	-0.831774	0.6841	0.88331	1	159	tags=50%, list=6%, signal=53%
REACTOME_SMAD2_SMAD3_SMAD4_HETEROTRIMER_REGULATES_TRANSCRIPTION	REACTOME_SMAD2_SMAD3_SMAD4_HETEROTRIMER_REGULATES_TRANSCRIPTION		3	-0.379707	-0.830677	0.674747	0.883512	1	793	tags=67%, list=29%, signal=93%
REACTOME_RNA_POL_I_TRANSCRIPTION_TERMINATION	REACTOME_RNA_POL_I_TRANSCRIPTION_TERMINATION		5	-0.286441	-0.828932	0.668776	0.885078	1	1969	tags=100%, list=71%, signal=350%
REACTOME_BRANCHED_CHAIN_AMINO_ACID_CATABOLISM	REACTOME_BRANCHED_CHAIN_AMINO_ACID_CATABOLISM		3	-0.376317	-0.82433	0.64833	0.891963	1	1721	tags=100%, list=62%, signal=266%
PID_SMAD2_3PATHWAY	PID_SMAD2_3PATHWAY		1	-0.616697	-0.822792	0.769826	0.893289	1	1058	tags=100%, list=38%, signal=162%
PID_RHOA_REG_PATHWAY	PID_RHOA_REG_PATHWAY		6	-0.273939	-0.821707	0.672727	0.893504	1	1085	tags=67%, list=39%, signal=110%
REACTOME_DOWNSTREAM_SIGNAL_TRANSDUCTION	REACTOME_DOWNSTREAM_SIGNAL_TRANSDUCTION		9	-0.225337	-0.820593	0.697286	0.893888	1	2138	tags=100%, list=78%, signal=444%
PID_TGFBR_PATHWAY	PID_TGFBR_PATHWAY		5	-0.291167	-0.820334	0.694672	0.892653	1	1956	tags=100%, list=71%, signal=344%
REACTOME_METABOLISM_OF_CARBOHYDRATES	REACTOME_METABOLISM_OF_CARBOHYDRATES		48	-0.102351	-0.81621	0.692632	0.89838	1	298	tags=21%, list=11%, signal=23%
REACTOME_CDC6_ASSOCIATION_WITH_THE_ORC_ORIGIN_COMPLEX	REACTOME_CDC6_ASSOCIATION_WITH_THE_ORC_ORIGIN_COMPLEX		4	-0.326672	-0.814048	0.660606	0.900679	1	1858	tags=100%, list=67%, signal=306%
BIOCARTA_FMLP_PATHWAY	BIOCARTA_FMLP_PATHWAY		2	-0.449165	-0.814009	0.677551	0.898994	1	1520	tags=100%, list=55%, signal=223%
PID_CIRCADIAN_PATHWAY	PID_CIRCADIAN_PATHWAY		1	-0.607622	-0.810525	0.780075	0.903576	1	1083	tags=100%, list=39%, signal=165%
PID_ECADHERIN_NASCENT_AJ_PATHWAY	PID_ECADHERIN_NASCENT_AJ_PATHWAY		2	-0.433914	-0.80897	0.689379	0.904682	1	184	tags=50%, list=7%, signal=54%
REACTOME_RNA_POL_I_TRANSCRIPTION_INITIATION	REACTOME_RNA_POL_I_TRANSCRIPTION_INITIATION		5	-0.286441	-0.807953	0.716049	0.904831	1	1969	tags=100%, list=71%, signal=350%
BIOCARTA_CDK5_PATHWAY	BIOCARTA_CDK5_PATHWAY		2	-0.444444	-0.807611	0.723404	0.903712	1	155	tags=50%, list=6%, signal=53%
KEGG_CHRONIC_MYELOID_LEUKEMIA	KEGG_CHRONIC_MYELOID_LEUKEMIA		5	-0.291167	-0.806965	0.709615	0.903023	1	1956	tags=100%, list=71%, signal=344%
KEGG_CITRATE_CYCLE_TCA_CYCLE	KEGG_CITRATE_CYCLE_TCA_CYCLE		4	-0.325945	-0.806315	0.720388	0.902474	1	1171	tags=75%, list=42%, signal=130%
KEGG_LYSOSOME	KEGG_LYSOSOME		7	-0.245544	-0.806161	0.682979	0.901011	1	2082	tags=100%, list=76%, signal=408%
REACTOME_ENERGY_DEPENDENT_REGULATION_OF_MTOR_BY_LKB1_AMPK	REACTOME_ENERGY_DEPENDENT_REGULATION_OF_MTOR_BY_LKB1_AMPK		1	-0.60363	-0.806083	0.788934	0.899453	1	1094	tags=100%, list=40%, signal=166%
BIOCARTA_MAPK_PATHWAY	BIOCARTA_MAPK_PATHWAY		4	-0.31468	-0.804724	0.709939	0.900204	1	1202	tags=75%, list=44%, signal=133%
REACTOME_REGULATION_OF_RHEB_GTPASE_ACTIVITY_BY_AMPK	REACTOME_REGULATION_OF_RHEB_GTPASE_ACTIVITY_BY_AMPK		1	-0.60363	-0.803441	0.79572	0.900654	1	1094	tags=100%, list=40%, signal=166%
REACTOME_NUCLEAR_RECEPTOR_TRANSCRIPTION_PATHWAY	REACTOME_NUCLEAR_RECEPTOR_TRANSCRIPTION_PATHWAY		5	-0.290585	-0.801099	0.720157	0.903103	1	304	tags=40%, list=11%, signal=45%
PID_CXCR4_PATHWAY	PID_CXCR4_PATHWAY		8	-0.225073	-0.798724	0.723493	0.90549	1	416	tags=38%, list=15%, signal=44%
PID_THROMBIN_PAR4_PATHWAY	PID_THROMBIN_PAR4_PATHWAY		1	-0.598185	-0.798638	0.792683	0.90395	1	1109	tags=100%, list=40%, signal=167%
REACTOME_METABOLISM_OF_NUCLEOTIDES	REACTOME_METABOLISM_OF_NUCLEOTIDES		19	-0.154126	-0.798306	0.721101	0.902832	1	1900	tags=84%, list=69%, signal=269%
BIOCARTA_EGFR_SMRTE_PATHWAY	BIOCARTA_EGFR_SMRTE_PATHWAY		2	-0.433188	-0.798103	0.753012	0.901508	1	186	tags=50%, list=7%, signal=54%
REACTOME_PI_3K_CASCADE	REACTOME_PI_3K_CASCADE		5	-0.286223	-0.797478	0.698819	0.900902	1	316	tags=40%, list=11%, signal=45%
REACTOME_BILE_SALT_AND_ORGANIC_ANION_SLC_TRANSPORTERS	REACTOME_BILE_SALT_AND_ORGANIC_ANION_SLC_TRANSPORTERS		2	-0.424837	-0.796913	0.747012	0.900238	1	209	tags=50%, list=8%, signal=54%
PID_HEDGEHOG_GLI_PATHWAY	PID_HEDGEHOG_GLI_PATHWAY		6	-0.265212	-0.796912	0.713439	0.898561	1	1109	tags=67%, list=40%, signal=111%
REACTOME_GLOBAL_GENOMIC_NER_GG_NER	REACTOME_GLOBAL_GENOMIC_NER_GG_NER		12	-0.187318	-0.796585	0.703008	0.89746	1	2243	tags=100%, list=81%, signal=535%
BIOCARTA_NFAT_PATHWAY	BIOCARTA_NFAT_PATHWAY		9	-0.215751	-0.796168	0.723197	0.896525	1	327	tags=33%, list=12%, signal=38%
REACTOME_GLYCOLYSIS	REACTOME_GLYCOLYSIS		6	-0.265818	-0.796041	0.716535	0.895088	1	2026	tags=100%, list=74%, signal=377%
REACTOME_SIGNALING_BY_NOTCH	REACTOME_SIGNALING_BY_NOTCH		9	-0.215751	-0.795328	0.72549	0.894602	1	327	tags=33%, list=12%, signal=38%
PID_EPHRINB_REV_PATHWAY	PID_EPHRINB_REV_PATHWAY		2	-0.424474	-0.791935	0.745631	0.898775	1	1588	tags=100%, list=58%, signal=236%
REACTOME_ACTIVATED_AMPK_STIMULATES_FATTY_ACID_OXIDATION_IN_MUSCLE	REACTOME_ACTIVATED_AMPK_STIMULATES_FATTY_ACID_OXIDATION_IN_MUSCLE		4	-0.317951	-0.791209	0.733333	0.898386	1	1882	tags=100%, list=68%, signal=315%
BIOCARTA_TFF_PATHWAY	BIOCARTA_TFF_PATHWAY		2	-0.422658	-0.788567	0.732653	0.901063	1	215	tags=50%, list=8%, signal=54%
KEGG_PEROXISOME	KEGG_PEROXISOME		18	-0.157617	-0.787461	0.708411	0.901181	1	1713	tags=78%, list=62%, signal=204%
REACTOME_NEF_MEDIATES_DOWN_MODULATION_OF_CELL_SURFACE_RECEPTORS_BY_RECRUITING_THEM_TO_CLATHRIN_ADAPTERS	REACTOME_NEF_MEDIATES_DOWN_MODULATION_OF_CELL_SURFACE_RECEPTORS_BY_RECRUITING_THEM_TO_CLATHRIN_ADAPTERS		1	-0.588022	-0.785885	0.823762	0.902119	1	1137	tags=100%, list=41%, signal=170%
REACTOME_THE_ROLE_OF_NEF_IN_HIV1_REPLICATION_AND_DISEASE_PATHOGENESIS	REACTOME_THE_ROLE_OF_NEF_IN_HIV1_REPLICATION_AND_DISEASE_PATHOGENESIS		1	-0.588022	-0.784427	0.80404	0.902755	1	1137	tags=100%, list=41%, signal=170%
REACTOME_NEF_MEDIATED_DOWNREGULATION_OF_MHC_CLASS_I_COMPLEX_CELL_SURFACE_EXPRESSION	REACTOME_NEF_MEDIATED_DOWNREGULATION_OF_MHC_CLASS_I_COMPLEX_CELL_SURFACE_EXPRESSION		1	-0.588022	-0.781671	0.82268	0.905756	1	1137	tags=100%, list=41%, signal=170%
PID_ENDOTHELIN_PATHWAY	PID_ENDOTHELIN_PATHWAY		10	-0.202768	-0.780759	0.754491	0.905661	1	271	tags=30%, list=10%, signal=33%
REACTOME_NFKB_AND_MAP_KINASES_ACTIVATION_MEDIATED_BY_TLR4_SIGNALING_REPERTOIRE	REACTOME_NFKB_AND_MAP_KINASES_ACTIVATION_MEDIATED_BY_TLR4_SIGNALING_REPERTOIRE		10	-0.200583	-0.780359	0.717435	0.904651	1	277	tags=30%, list=10%, signal=33%
PID_E2F_PATHWAY	PID_E2F_PATHWAY		13	-0.181918	-0.779752	0.727984	0.904038	1	1834	tags=85%, list=67%, signal=252%
PID_A6B1_A6B4_INTEGRIN_PATHWAY	PID_A6B1_A6B4_INTEGRIN_PATHWAY		6	-0.251879	-0.773591	0.758621	0.912227	1	227	tags=33%, list=8%, signal=36%
REACTOME_ALPHA_LINOLENIC_ACID_ALA_METABOLISM	REACTOME_ALPHA_LINOLENIC_ACID_ALA_METABOLISM		4	-0.309593	-0.771259	0.738956	0.914458	1	527	tags=50%, list=19%, signal=62%
BIOCARTA_WNT_PATHWAY	BIOCARTA_WNT_PATHWAY		3	-0.354643	-0.770573	0.742964	0.913825	1	862	tags=67%, list=31%, signal=97%
REACTOME_GLUCOSE_TRANSPORT	REACTOME_GLUCOSE_TRANSPORT		7	-0.238424	-0.763066	0.785276	0.92412	1	133	tags=29%, list=5%, signal=30%
REACTOME_ACTIVATED_TLR4_SIGNALLING	REACTOME_ACTIVATED_TLR4_SIGNALLING		10	-0.200583	-0.76292	0.760314	0.922696	1	277	tags=30%, list=10%, signal=33%
KEGG_GLYCEROPHOSPHOLIPID_METABOLISM	KEGG_GLYCEROPHOSPHOLIPID_METABOLISM		11	-0.193807	-0.76193	0.769826	0.922611	1	2225	tags=100%, list=81%, signal=517%
PID_VEGFR1_2_PATHWAY	PID_VEGFR1_2_PATHWAY		2	-0.410675	-0.757493	0.777778	0.928004	1	1626	tags=100%, list=59%, signal=244%
BIOCARTA_RAS_PATHWAY	BIOCARTA_RAS_PATHWAY		1	-0.564428	-0.756656	0.857692	0.927662	1	1202	tags=100%, list=44%, signal=177%
PID_WNT_CANONICAL_PATHWAY	PID_WNT_CANONICAL_PATHWAY		2	-0.410675	-0.755293	0.779592	0.928263	1	1626	tags=100%, list=59%, signal=244%
KEGG_GLUTATHIONE_METABOLISM	KEGG_GLUTATHIONE_METABOLISM		12	-0.181487	-0.754899	0.752049	0.927278	1	192	tags=25%, list=7%, signal=27%
REACTOME_NUCLEOTIDE_LIKE_PURINERGIC_RECEPTORS	REACTOME_NUCLEOTIDE_LIKE_PURINERGIC_RECEPTORS		2	-0.411402	-0.754506	0.791128	0.926234	1	246	tags=50%, list=9%, signal=55%
REACTOME_NEPHRIN_INTERACTIONS	REACTOME_NEPHRIN_INTERACTIONS		1	-0.558258	-0.752747	0.87037	0.927332	1	1219	tags=100%, list=44%, signal=179%
BIOCARTA_IL22BP_PATHWAY	BIOCARTA_IL22BP_PATHWAY		2	-0.395062	-0.752366	0.816901	0.926227	1	291	tags=50%, list=11%, signal=56%
PID_TNF_PATHWAY	PID_TNF_PATHWAY		3	-0.33854	-0.751292	0.772374	0.926172	1	1825	tags=100%, list=66%, signal=296%
KEGG_MELANOGENESIS	KEGG_MELANOGENESIS		16	-0.155474	-0.749602	0.786008	0.92708	1	2331	tags=100%, list=85%, signal=645%
SA_G1_AND_S_PHASES	SA_G1_AND_S_PHASES		2	-0.412128	-0.748985	0.794715	0.926488	1	1622	tags=100%, list=59%, signal=243%
REACTOME_EICOSANOID_LIGAND_BINDING_RECEPTORS	REACTOME_EICOSANOID_LIGAND_BINDING_RECEPTORS		2	-0.411402	-0.748822	0.799603	0.925093	1	246	tags=50%, list=9%, signal=55%
REACTOME_PEROXISOMAL_LIPID_METABOLISM	REACTOME_PEROXISOMAL_LIPID_METABOLISM		2	-0.398693	-0.748732	0.835789	0.923585	1	281	tags=50%, list=10%, signal=56%
KEGG_GLYCOSAMINOGLYCAN_DEGRADATION	KEGG_GLYCOSAMINOGLYCAN_DEGRADATION		1	-0.553902	-0.747208	0.891784	0.924292	1	1231	tags=100%, list=45%, signal=181%
REACTOME_BASIGIN_INTERACTIONS	REACTOME_BASIGIN_INTERACTIONS		7	-0.23328	-0.746256	0.8	0.924126	1	1722	tags=86%, list=62%, signal=228%
REACTOME_ENOS_ACTIVATION_AND_REGULATION	REACTOME_ENOS_ACTIVATION_AND_REGULATION		2	-0.410675	-0.744252	0.800412	0.925606	1	1626	tags=100%, list=59%, signal=244%
BIOCARTA_AT1R_PATHWAY	BIOCARTA_AT1R_PATHWAY		1	-0.564428	-0.743639	0.882704	0.924907	1	1202	tags=100%, list=44%, signal=177%
REACTOME_ANTIVIRAL_MECHANISM_BY_IFN_STIMULATED_GENES	REACTOME_ANTIVIRAL_MECHANISM_BY_IFN_STIMULATED_GENES		8	-0.212882	-0.7422	0.801603	0.925459	1	2172	tags=100%, list=79%, signal=471%
BIOCARTA_CELL2CELL_PATHWAY	BIOCARTA_CELL2CELL_PATHWAY		1	-0.558258	-0.740334	0.899065	0.926654	1	1219	tags=100%, list=44%, signal=179%
BIOCARTA_UCALPAIN_PATHWAY	BIOCARTA_UCALPAIN_PATHWAY		1	-0.558258	-0.738323	0.9	0.92807	1	1219	tags=100%, list=44%, signal=179%
KEGG_O_GLYCAN_BIOSYNTHESIS	KEGG_O_GLYCAN_BIOSYNTHESIS		4	-0.289608	-0.737618	0.787942	0.927572	1	1960	tags=100%, list=71%, signal=346%
REACTOME_TRAF6_MEDIATED_NFKB_ACTIVATION	REACTOME_TRAF6_MEDIATED_NFKB_ACTIVATION		3	-0.326795	-0.73714	0.813725	0.926731	1	20	tags=33%, list=1%, signal=34%
BIOCARTA_G2_PATHWAY	BIOCARTA_G2_PATHWAY		7	-0.225173	-0.73526	0.809426	0.927938	1	2138	tags=100%, list=78%, signal=445%
REACTOME_RIP_MEDIATED_NFKB_ACTIVATION_VIA_DAI	REACTOME_RIP_MEDIATED_NFKB_ACTIVATION_VIA_DAI		3	-0.326795	-0.734129	0.802761	0.928133	1	20	tags=33%, list=1%, signal=34%
REACTOME_IRAK2_MEDIATED_ACTIVATION_OF_TAK1_COMPLEX_UPON_TLR7_8_OR_9_STIMULATION	REACTOME_IRAK2_MEDIATED_ACTIVATION_OF_TAK1_COMPLEX_UPON_TLR7_8_OR_9_STIMULATION		2	-0.400145	-0.727939	0.825462	0.935796	1	277	tags=50%, list=10%, signal=56%
REACTOME_SPRY_REGULATION_OF_FGF_SIGNALING	REACTOME_SPRY_REGULATION_OF_FGF_SIGNALING		2	-0.400871	-0.726319	0.831643	0.936631	1	275	tags=50%, list=10%, signal=56%
REACTOME_ADVANCED_GLYCOSYLATION_ENDPRODUCT_RECEPTOR_SIGNALING	REACTOME_ADVANCED_GLYCOSYLATION_ENDPRODUCT_RECEPTOR_SIGNALING		3	-0.326795	-0.726245	0.795547	0.935131	1	20	tags=33%, list=1%, signal=34%
PID_RB_1PATHWAY	PID_RB_1PATHWAY		10	-0.182374	-0.7254	0.786274	0.934809	1	327	tags=30%, list=12%, signal=34%
REACTOME_ASSOCIATION_OF_LICENSING_FACTORS_WITH_THE_PRE_REPLICATIVE_COMPLEX	REACTOME_ASSOCIATION_OF_LICENSING_FACTORS_WITH_THE_PRE_REPLICATIVE_COMPLEX		4	-0.287791	-0.723829	0.818363	0.935314	1	587	tags=50%, list=21%, signal=63%
PID_VEGFR1_PATHWAY	PID_VEGFR1_PATHWAY		4	-0.280887	-0.723309	0.810078	0.934478	1	1984	tags=100%, list=72%, signal=356%
BIOCARTA_NGF_PATHWAY	BIOCARTA_NGF_PATHWAY		3	-0.32171	-0.717449	0.812133	0.94167	1	34	tags=33%, list=1%, signal=34%
REACTOME_GAP_JUNCTION_DEGRADATION	REACTOME_GAP_JUNCTION_DEGRADATION		1	-0.543376	-0.716826	0.925101	0.940934	1	1260	tags=100%, list=46%, signal=184%
PID_INTEGRIN4_PATHWAY	PID_INTEGRIN4_PATHWAY		3	-0.320136	-0.716427	0.826172	0.93991	1	957	tags=67%, list=35%, signal=102%
REACTOME_SYNTHESIS_OF_SUBSTRATES_IN_N_GLYCAN_BIOSYTHESIS	REACTOME_SYNTHESIS_OF_SUBSTRATES_IN_N_GLYCAN_BIOSYTHESIS		3	-0.319288	-0.715159	0.794677	0.940199	1	1878	tags=100%, list=68%, signal=314%
KEGG_ADHERENS_JUNCTION	KEGG_ADHERENS_JUNCTION		4	-0.285247	-0.714427	0.814229	0.939658	1	1283	tags=75%, list=47%, signal=140%
BIOCARTA_PITX2_PATHWAY	BIOCARTA_PITX2_PATHWAY		2	-0.38199	-0.71157	0.873333	0.942322	1	327	tags=50%, list=12%, signal=57%
BIOCARTA_INSULIN_PATHWAY	BIOCARTA_INSULIN_PATHWAY		3	-0.32171	-0.70928	0.817647	0.944118	1	34	tags=33%, list=1%, signal=34%
BIOCARTA_EGF_PATHWAY	BIOCARTA_EGF_PATHWAY		3	-0.32171	-0.708857	0.8159	0.943069	1	34	tags=33%, list=1%, signal=34%
SA_B_CELL_RECEPTOR_COMPLEXES	SA_B_CELL_RECEPTOR_COMPLEXES		3	-0.32171	-0.707775	0.805941	0.942953	1	34	tags=33%, list=1%, signal=34%
KEGG_CALCIUM_SIGNALING_PATHWAY	KEGG_CALCIUM_SIGNALING_PATHWAY		28	-0.114212	-0.707234	0.837553	0.942149	1	280	tags=21%, list=10%, signal=24%
BIOCARTA_IL1R_PATHWAY	BIOCARTA_IL1R_PATHWAY		3	-0.313234	-0.706098	0.844581	0.942244	1	976	tags=67%, list=35%, signal=103%
KEGG_VEGF_SIGNALING_PATHWAY	KEGG_VEGF_SIGNALING_PATHWAY		4	-0.284157	-0.705723	0.825758	0.941243	1	1975	tags=100%, list=72%, signal=352%
PID_GLYPICAN_1PATHWAY	PID_GLYPICAN_1PATHWAY		5	-0.249873	-0.705671	0.835671	0.939743	1	416	tags=40%, list=15%, signal=47%
BIOCARTA_DREAM_PATHWAY	BIOCARTA_DREAM_PATHWAY		3	-0.32171	-0.703628	0.836978	0.941044	1	34	tags=33%, list=1%, signal=34%
KEGG_FATTY_ACID_METABOLISM	KEGG_FATTY_ACID_METABOLISM		9	-0.188165	-0.701113	0.848077	0.942831	1	709	tags=44%, list=26%, signal=60%
BIOCARTA_NO2IL12_PATHWAY	BIOCARTA_NO2IL12_PATHWAY		3	-0.325705	-0.699657	0.856855	0.94337	1	23	tags=33%, list=1%, signal=34%
REACTOME_SYNTHESIS_OF_BILE_ACIDS_AND_BILE_SALTS	REACTOME_SYNTHESIS_OF_BILE_ACIDS_AND_BILE_SALTS		2	-0.379085	-0.699258	0.859438	0.942309	1	1713	tags=100%, list=62%, signal=264%
REACTOME_PRE_NOTCH_PROCESSING_IN_GOLGI	REACTOME_PRE_NOTCH_PROCESSING_IN_GOLGI		2	-0.39252	-0.698175	0.877551	0.942154	1	298	tags=50%, list=11%, signal=56%
KEGG_COLORECTAL_CANCER	KEGG_COLORECTAL_CANCER		8	-0.199054	-0.69542	0.841393	0.944319	1	2210	tags=100%, list=80%, signal=503%
BIOCARTA_AKT_PATHWAY	BIOCARTA_AKT_PATHWAY		2	-0.385984	-0.694889	0.870588	0.943415	1	316	tags=50%, list=11%, signal=56%
REACTOME_METAL_ION_SLC_TRANSPORTERS	REACTOME_METAL_ION_SLC_TRANSPORTERS		2	-0.366013	-0.692842	0.898406	0.944698	1	371	tags=50%, list=13%, signal=58%
BIOCARTA_NKT_PATHWAY	BIOCARTA_NKT_PATHWAY		3	-0.313234	-0.692593	0.844794	0.943466	1	976	tags=67%, list=35%, signal=103%
KEGG_PRIMARY_BILE_ACID_BIOSYNTHESIS	KEGG_PRIMARY_BILE_ACID_BIOSYNTHESIS		2	-0.379085	-0.683638	0.876228	0.953581	1	1713	tags=100%, list=62%, signal=264%
REACTOME_SIGNALING_BY_EGFR_IN_CANCER	REACTOME_SIGNALING_BY_EGFR_IN_CANCER		12	-0.161322	-0.681623	0.871486	0.95456	1	477	tags=33%, list=17%, signal=40%
PID_P38_MKK3_6PATHWAY	PID_P38_MKK3_6PATHWAY		2	-0.374365	-0.679326	0.883197	0.955959	1	348	tags=50%, list=13%, signal=57%
BIOCARTA_LYM_PATHWAY	BIOCARTA_LYM_PATHWAY		1	-0.509619	-0.678965	0.978218	0.954855	1	1353	tags=100%, list=49%, signal=196%
BIOCARTA_EDG1_PATHWAY	BIOCARTA_EDG1_PATHWAY		5	-0.239549	-0.678328	0.882474	0.954057	1	2098	tags=100%, list=76%, signal=418%
REACTOME_INHIBITION_OF_THE_PROTEOLYTIC_ACTIVITY_OF_APC_C_REQUIRED_FOR_THE_ONSET_OF_ANAPHASE_BY_MITOTIC_SPINDLE_CHECKPOINT_COMPONENTS	REACTOME_INHIBITION_OF_THE_PROTEOLYTIC_ACTIVITY_OF_APC_C_REQUIRED_FOR_THE_ONSET_OF_ANAPHASE_BY_MITOTIC_SPINDLE_CHECKPOINT_COMPONENTS		7	-0.206725	-0.677798	0.885714	0.95319	1	1795	tags=86%, list=65%, signal=245%
BIOCARTA_ECM_PATHWAY	BIOCARTA_ECM_PATHWAY		2	-0.372549	-0.676169	0.887795	0.953639	1	1731	tags=100%, list=63%, signal=269%
REACTOME_MYOGENESIS	REACTOME_MYOGENESIS		3	-0.302579	-0.675999	0.879079	0.952279	1	1924	tags=100%, list=70%, signal=331%
KEGG_GLYCOLYSIS_GLUCONEOGENESIS	KEGG_GLYCOLYSIS_GLUCONEOGENESIS		17	-0.137083	-0.674883	0.865759	0.952043	1	274	tags=24%, list=10%, signal=26%
REACTOME_CYTOSOLIC_TRNA_AMINOACYLATION	REACTOME_CYTOSOLIC_TRNA_AMINOACYLATION		3	-0.305243	-0.669104	0.864198	0.957331	1	998	tags=67%, list=36%, signal=104%
REACTOME_GLUCOSE_METABOLISM	REACTOME_GLUCOSE_METABOLISM		16	-0.138777	-0.666462	0.883576	0.958558	1	1171	tags=56%, list=42%, signal=97%
KEGG_HEDGEHOG_SIGNALING_PATHWAY	KEGG_HEDGEHOG_SIGNALING_PATHWAY		4	-0.262718	-0.663678	0.901961	0.959788	1	2034	tags=100%, list=74%, signal=381%
BIOCARTA_GPCR_PATHWAY	BIOCARTA_GPCR_PATHWAY		5	-0.239549	-0.66288	0.865643	0.958942	1	2098	tags=100%, list=76%, signal=418%
REACTOME_IRON_UPTAKE_AND_TRANSPORT	REACTOME_IRON_UPTAKE_AND_TRANSPORT		5	-0.23904	-0.657492	0.873494	0.962368	1	997	tags=60%, list=36%, signal=94%
BIOCARTA_CFTR_PATHWAY	BIOCARTA_CFTR_PATHWAY		3	-0.296041	-0.652485	0.932347	0.965279	1	1942	tags=100%, list=70%, signal=338%
BIOCARTA_CARM1_PATHWAY	BIOCARTA_CARM1_PATHWAY		3	-0.296041	-0.645916	0.900415	0.969241	1	1942	tags=100%, list=70%, signal=338%
REACTOME_SIGNALING_BY_NOTCH1	REACTOME_SIGNALING_BY_NOTCH1		6	-0.212727	-0.645734	0.884837	0.967874	1	2172	tags=100%, list=79%, signal=471%
PID_CERAMIDE_PATHWAY	PID_CERAMIDE_PATHWAY		4	-0.258721	-0.644752	0.891667	0.967115	1	667	tags=50%, list=24%, signal=66%
BIOCARTA_PLCE_PATHWAY	BIOCARTA_PLCE_PATHWAY		3	-0.296041	-0.640085	0.890467	0.96945	1	1942	tags=100%, list=70%, signal=338%
PID_P38_ALPHA_BETA_PATHWAY	PID_P38_ALPHA_BETA_PATHWAY		2	-0.349673	-0.638965	0.935167	0.968798	1	416	tags=50%, list=15%, signal=59%
PID_PDGFRA_PATHWAY	PID_PDGFRA_PATHWAY		4	-0.250363	-0.637031	0.896226	0.968839	1	2068	tags=100%, list=75%, signal=400%
REACTOME_TOLL_RECEPTOR_CASCADES	REACTOME_TOLL_RECEPTOR_CASCADES		13	-0.142545	-0.632537	0.932238	0.970789	1	34	tags=15%, list=1%, signal=16%
REACTOME_MITOCHONDRIAL_FATTY_ACID_BETA_OXIDATION	REACTOME_MITOCHONDRIAL_FATTY_ACID_BETA_OXIDATION		2	-0.342048	-0.632511	0.921053	0.969272	1	437	tags=50%, list=16%, signal=59%
KEGG_LIMONENE_AND_PINENE_DEGRADATION	KEGG_LIMONENE_AND_PINENE_DEGRADATION		2	-0.342048	-0.632255	0.929719	0.967929	1	437	tags=50%, list=16%, signal=59%
BIOCARTA_CERAMIDE_PATHWAY	BIOCARTA_CERAMIDE_PATHWAY		2	-0.338417	-0.625691	0.946	0.971419	1	1825	tags=100%, list=66%, signal=296%
BIOCARTA_ALK_PATHWAY	BIOCARTA_ALK_PATHWAY		4	-0.249637	-0.625128	0.896624	0.970329	1	3	tags=25%, list=0%, signal=25%
PID_TCPTP_PATHWAY	PID_TCPTP_PATHWAY		3	-0.283448	-0.620503	0.918972	0.972188	1	1058	tags=67%, list=38%, signal=108%
KEGG_PRIMARY_IMMUNODEFICIENCY	KEGG_PRIMARY_IMMUNODEFICIENCY		5	-0.221956	-0.609164	0.907895	0.978723	1	1044	tags=60%, list=38%, signal=96%
PID_CXCR3_PATHWAY	PID_CXCR3_PATHWAY		4	-0.239462	-0.608031	0.951076	0.977916	1	2098	tags=100%, list=76%, signal=418%
SA_G2_AND_M_PHASES	SA_G2_AND_M_PHASES		3	-0.274367	-0.606871	0.94084	0.977183	1	1083	tags=67%, list=39%, signal=110%
KEGG_SNARE_INTERACTIONS_IN_VESICULAR_TRANSPORT	KEGG_SNARE_INTERACTIONS_IN_VESICULAR_TRANSPORT		4	-0.246366	-0.606057	0.932136	0.976153	1	2079	tags=100%, list=75%, signal=406%
PID_AR_NONGENOMIC_PATHWAY	PID_AR_NONGENOMIC_PATHWAY		4	-0.239462	-0.605724	0.934783	0.97483	1	2098	tags=100%, list=76%, signal=418%
REACTOME_METABOLISM_OF_AMINO_ACIDS_AND_DERIVATIVES	REACTOME_METABOLISM_OF_AMINO_ACIDS_AND_DERIVATIVES		41	-0.081777	-0.605199	0.940452	0.973625	1	1930	tags=78%, list=70%, signal=257%
REACTOME_NOTCH1_INTRACELLULAR_DOMAIN_REGULATES_TRANSCRIPTION	REACTOME_NOTCH1_INTRACELLULAR_DOMAIN_REGULATES_TRANSCRIPTION		5	-0.21265	-0.603097	0.947581	0.97354	1	2172	tags=100%, list=79%, signal=471%
REACTOME_NGF_SIGNALLING_VIA_TRKA_FROM_THE_PLASMA_MEMBRANE	REACTOME_NGF_SIGNALLING_VIA_TRKA_FROM_THE_PLASMA_MEMBRANE		12	-0.145408	-0.60085	0.933602	0.973391	1	2358	tags=100%, list=86%, signal=689%
BIOCARTA_LONGEVITY_PATHWAY	BIOCARTA_LONGEVITY_PATHWAY		3	-0.265892	-0.593253	0.954198	0.976548	1	2025	tags=100%, list=73%, signal=377%
PID_HIF2PATHWAY	PID_HIF2PATHWAY		5	-0.209887	-0.582254	0.960707	0.981174	1	526	tags=40%, list=19%, signal=49%
KEGG_ALPHA_LINOLENIC_ACID_METABOLISM	KEGG_ALPHA_LINOLENIC_ACID_METABOLISM		2	-0.307916	-0.579777	0.964215	0.980988	1	1909	tags=100%, list=69%, signal=325%
REACTOME_ACYL_CHAIN_REMODELLING_OF_PG	REACTOME_ACYL_CHAIN_REMODELLING_OF_PG		2	-0.307916	-0.564845	0.984466	0.986967	1	1909	tags=100%, list=69%, signal=325%
REACTOME_NITRIC_OXIDE_STIMULATES_GUANYLATE_CYCLASE	REACTOME_NITRIC_OXIDE_STIMULATES_GUANYLATE_CYCLASE		6	-0.183636	-0.563802	0.96332	0.985954	1	2252	tags=100%, list=82%, signal=546%
REACTOME_ADHERENS_JUNCTIONS_INTERACTIONS	REACTOME_ADHERENS_JUNCTIONS_INTERACTIONS		2	-0.302469	-0.558602	0.981595	0.986603	1	1924	tags=100%, list=70%, signal=331%
KEGG_RETINOL_METABOLISM	KEGG_RETINOL_METABOLISM		5	-0.195638	-0.558343	0.968017	0.985207	1	14	tags=20%, list=1%, signal=20%
REACTOME_FORMATION_OF_FIBRIN_CLOT_CLOTTING_CASCADE	REACTOME_FORMATION_OF_FIBRIN_CLOT_CLOTTING_CASCADE		3	-0.251483	-0.555229	0.970356	0.985025	1	1146	tags=67%, list=42%, signal=114%
BIOCARTA_RB_PATHWAY	BIOCARTA_RB_PATHWAY		4	-0.224927	-0.547813	0.966805	0.986533	1	2138	tags=100%, list=78%, signal=445%
REACTOME_DOWNREGULATION_OF_SMAD2_3_SMAD4_TRANSCRIPTIONAL_ACTIVITY	REACTOME_DOWNREGULATION_OF_SMAD2_3_SMAD4_TRANSCRIPTIONAL_ACTIVITY		2	-0.298112	-0.546709	0.973384	0.985446	1	558	tags=50%, list=20%, signal=63%
BIOCARTA_ERK_PATHWAY	BIOCARTA_ERK_PATHWAY		3	-0.24325	-0.545729	0.964981	0.984265	1	250	tags=33%, list=9%, signal=37%
PID_CD8_TCR_PATHWAY	PID_CD8_TCR_PATHWAY		4	-0.209666	-0.542686	0.975258	0.983897	1	802	tags=50%, list=29%, signal=70%
REACTOME_REGULATION_OF_HYPOXIA_INDUCIBLE_FACTOR_HIF_BY_OXYGEN	REACTOME_REGULATION_OF_HYPOXIA_INDUCIBLE_FACTOR_HIF_BY_OXYGEN		3	-0.240223	-0.526192	0.985801	0.988075	1	1177	tags=67%, list=43%, signal=116%
PID_MYC_REPRESS_PATHWAY	PID_MYC_REPRESS_PATHWAY		6	-0.154424	-0.482344	0.997886	0.996083	1	1873	tags=83%, list=68%, signal=260%
REACTOME_PLATELET_HOMEOSTASIS	REACTOME_PLATELET_HOMEOSTASIS		16	-0.0995438	-0.477624	0.996024	0.995182	1	1623	tags=69%, list=59%, signal=166%
