# Supplementary material for: Structure-function analysis of purified proanthocyanidins reveals a role for polymer size in suppressing inflammatory responses
Source: Commun Biol. 2021 Jul 21;4:896. doi: 10.1038/s42003-021-02408-3 (PMC8295316; doi:10.1038/s42003-021-02408-3)
Supplement: Supplementary file 6 — Supplementary Data 3 [file 42003_2021_2408_MOESM6_ESM.xlsx]

## Sheet: Fig 2A-B
Title	mDP	IL-6 reduction (%)						Mean	St Dev
M3 fr.1	2.7	32.8328	29.9889	-32.6725	30.6187	28.9879	38.682	21.4063	26.7191
M3 fr.2	2.4	36.5776	3.17641	32.6623	17.3924	13.0656	48.4629	25.2229	16.8495
M3 fr.3	2.6	19.5275	7.41511	26.7965	13.8076	12.3224	11.897	15.2944	6.85402
M3 fr.4	3.4	11.9279	-4.52634	34.8767	37.1814	48.6583	40.3766	28.0824	20.1384
M3 fr.5	3.9	35.8408	13.6015	29.0776	13.4898	34.4674	33.5589	26.6727	10.4179
M3 fr.6	4	14.0051	54.2627	36.1242	47.5822	41.1718	60.5339	42.28	16.392
M3 fr.7	4	59.0168	48.3154	-45.0375	27.5557	37.6822	54.3897	30.3204	38.6453
M3 fr.8	3	18.379	46.6282	31.1272	18.6503	29.4982	31.7363	29.3365	10.414
M4M5 fr.1	3.2	48.5403	47.4158	55.6623	43.8455	32.7498	35.6757	43.9816	8.53432
M4M5 fr.2	3.4	45.5586	49.1584	41.5551	43.0549	26.3244	38.3823	40.6723	7.91774
M4M5 fr.3	3.7	34.3092	20.675	42.1761	51.1923	25.5015	-0.30558	28.9248	18.0811
M4M5 fr.4	4.3	37.4273	13.9475	70.3259	51.6781	40.1776	43.9442	42.9168	18.4712
M4M5 fr.5	4.8	43.6428	22.337	59.7987	44.9303	31.3302	22.5049	37.424	14.7172
M4M5 fr.6	4.6	26.397	55.6063	71.4929	75.3408	57.8546	50.1219	56.1356	17.4841
M4M5 fr.7	4.5	64.2048	62.0308	62.4211	66.3269	37.8823	22.1937	52.5099	18.1637
M4M5 fr.8	4.3	60.2453	56.4456	54.4867	57.6628	54.9688	-20.6538	43.8592	31.6726
A1 fr.1	5	51.4857	50.909	41.9629	37.1434	31.3943	51.614	44.0849	8.62285
A1 fr.2	4.8	62.0913	77.9492	55.8931	14.4415	32.3772	32.0195	45.7953	23.4703
A1 fr.3	5.4	53.3356	76.6376	65.2323	35.0684	58.056	53.2493	56.9299	13.8779
A1 fr.4	6	42.7067	76.0927	64.5628	57.2608	49.1401	49.0456	56.4681	12.2429
A1 fr.5	6.3	56.4186	59.7109	63.4131	50.0879	47.2573	52.2856	54.8622	6.10439
A1 fr.6	6.4	39.9599	71.0304	63.7149	45.7623	50.5635	48.9511	53.3304	11.6962
A1 fr.7	6.3	61.7325	58.0008	52.2941	38.5936	47.9144	40.5979	49.8556	9.26992
A1 fr.8	6.4	46.3707	52.1208	46.5999	37.0529	32.8246	34.7985	41.6279	7.77667
A2 fr.1	7	72.0228	67.2615	66.2633	44.2169	20.8551	37.9828	51.4337	20.3096
A2 fr.2	8.4	77.1543	85.6492	67.3114	66.417	54.3561	17.8243	61.4521	23.8528
A2 fr.3	9.2	60.1566	75.5754	63.3519	48.6401	24.5951	32.3568	50.7793	19.4444
A2 fr.4	9.6	63.9565	80.521	73.1091	42.6537	44.2169	65.2717	61.6215	15.3012
A2 fr.5	9.6	52.425	70.044	71.133	20.298	54.7254	52.7792	53.5674	18.3856
A2 fr.6	9.8	35.2617	70.3412	51.0996	17.257	63.056	40.7799	46.2992	19.3783
A2 fr.7	9.4	53.6892	75.2795	71.924	52.4997	65.4482	51.284	61.6874	10.5858
A2 fr.8	12.9	41.0987	43.7214	63.7551	-6.80848	34.3208	-0.99251	29.1825	27.4988
A3A4 fr.1	8.1	56.8168	68.5555	83.4199	48.3548	40.4823	51.7524	58.2303	15.4765
A3A4 fr.2	7.6	72.5661	68.4064	76.4634	22.7355	8.62465	61.3594	51.6926	28.6895
A3A4 fr.3	8.9	68.0085	72.6648	80.074	56.3795	46.8256	62.0752	64.3379	11.8792
A3A4 fr.4	9.2	52.425	69.201	67.0122	61.807	26.9717	46.8256	54.0404	15.7849
A3A4 fr.5	9.3	74.7863	74.9343	73.8492	75.8772	51.0963	71.2174	70.2934	9.53865
A3A4 fr.6	9.2	68.3567	67.2615	76.3153	78.0242	53.0584	59.7413	67.1262	9.56222
A3A4 fr.7	9.1	45.2103	66.4132	66.3133	54.6332	43.9248	36.5677	52.1771	12.4002
A3A4 fr.8	13.2	48.2593	51.0996	60.0034	52.2198	5.96864	17.9376	39.2481	21.8283
M2M5 fr.1	2.8	3.93044	33.6328	42.7577	-0.80438	20.4767	20.1022	20.0159	16.7036
M2M5 fr.2	2.6	-8.62631	20.7446	37.593	15.2451	22.4767	16.8617	17.3825	15.0134
M2M5 fr.3	2.8	-2.39195	27.903	14.7949	3.74394	23.7289	-0.80438	11.1624	12.9098
M2M5 fr.4	3.5	41.286	34.253	8.54801	36.4778	43.2563	36.6051	33.4044	12.6288
M2M5 fr.5	4	6.75508	8.03611	33.5087	36.4778	47.9032	30.2679	27.1581	16.4265
M2M5 fr.6	3.7	49.3404	25.524	41.4087	44.157	48.9411	31.7841	40.1926	9.62586
M2M5 fr.7	3.8	55.4946	41.5315	52.0029	44.2858	33.3032	37.2418	43.9766	8.51396
M2M5 fr.8	3	49.9465	63.9522	62.2952	41.3307	36.7324	15.4936	44.9584	18.0843
A1 fr.1	4.3	57.053	59.4422	66.3097	62.5121	51.4144	52.5902	58.2203	5.73989
A1 fr.2	5.3	46.0573	60.7518	70.989	55.2136	59.1781	58.6474	58.4729	8.08879
A1 fr.3	6.6	37.9632	54.2929	54.894	56.531	61.9767	64.662	55.0533	9.32866
A1 fr.4	6.6	67.7186	52.1236	71.8027	67.9132	63.5854	64.1232	64.5445	6.77467
A1 fr.5	7.4	75.2714	66.0745	66.3097	56.0036	67.641	58.3822	64.9471	6.92908
A1 fr.6	7.6	68.5385	70.4068	76.4207	61.3085	58.3822	59.9756	65.8387	7.08
A1 fr.7	7.8	44.8371	63.1244	59.323	50.2414	45.317	49.7209	52.094	7.50442
A1 fr.8	7.7	70.989	39.8111	73.8876	53.6378	40.3061	35.8418	52.4122	16.6596
A2A3 fr.1	7.4	60.0125	67.677	66.9816	57.8995	67.3266	71.3047	65.2003	5.12459
A2A3 fr.2	7.6	53.057	68.9351	68.9351	70.0647	69.5679	74.2685	67.4714	7.34003
A2A3 fr.3	8.6	49.2411	53.3034	65.9671	73.0358	60.9308	73.4059	62.6473	10.0466
A2A3 fr.4	9.1	40.6459	57.9409	62.6421	64.3249	74.8836	68.8218	61.5432	11.7436
A2A3 fr.5	9.1	47.6353	38.8616	49.1252	7.86965	73.899	72.9123	48.3838	24.4371
A2A3 fr.6	9.2	47.6353	35.8662	48.8941	69.5679	62.6929	71.1809	55.9729	14.0369
A2A3 fr.7	9	47.1825	49.3571	51.1212	58.1526	46.8099	58.6585	51.8803	5.29165
A2A3 fr.8	12.3	54.2995	50.0573	51.9607	41.6631	47.8358	62.4415	51.3763	6.92743

## Sheet: Fig 2C-D
Title	mDP	IL-6 reduction (%)															Mean	St Dev
M3A1 fr.1	4	36.9176	28.5376	20.5469	3.52095	10.635	-10.9069	17.1755	-2.00717	9.32847	36.5387	26.1082	16.8531	-5.6946	9.30153	9.76734	13.7748	14.3897
M3A1 fr.2	3.9	20.6694	14.4557	19.3821	20.3404	7.82095	5.24121	14.2015	22.395	16.3938	13.5743	11.0746	24.3754	39.5352	48.1097	44.8473	21.4944	12.9448
M3A1 fr.3	3.2	2.56962	20.7919	25.4947	7.82095	15.8752	18.3025	11.7682	14.9851	-14.2801	16.9394	3.24233	10.73	19.9701	40.6679	43.4938	15.8914	14.3251
M3A1 fr.4	5.2	22.8714	41.3566	-25.2468	15.797	26.313	16.5797	2.92387	7.27736	15.5332	12.4535	5.65051	-2.94413	19.2773	30.9983	5.68563	12.9684	15.6486
M3A1 fr.5	4.9	1.29986	8.61234	38.1934	10.2442	5.55394	11.6514	-18.8897	3.79614	-4.88164	13.1432	16.7667	22.1248	42.5905	-0.98978	5.80243	10.3345	15.5636
M3A1 fr.6	4.2	12.4117	27.6863	14.6412	16.1883	3.20811	-1.3308	-37.7735	-7.68414	-1.36952	5.90862	22.9036	40.293	0.418417	15.575	3.46432	7.63604	17.8485
M3A1 fr.7	4.2	10.4845	50.6784	27.8079	18.9293	2.19127	12.1987	-7.92471	-15.572	-18.8087	29.0573	11.764	39.2443	-17.1715	11.9775	23.6584	11.901	20.7345
M3A1 fr.8	4	26.4692	31.0288	31.211	23.795	7.58644	16.5014	11.611	27.3517	31.4344	17.4575	25.5882	36.5387	16.9647	5.68563	19.7392	21.9309	9.23719
A2 fr.1	6.3	39.7741	24.2754	41.0521	15.1709	1.01766	7.11743	22.7057	20.1396	7.5932	21.5193	0.234011	18.8395	43.6067	31.4554	19.6238	20.9416	13.7141
A2 fr.2	7.1	39.9565	15.6292	32.7895	22.0667	10.4005	29.2321	22.395	7.67215	29.8962	34.7958	34.7958	44.8471	29.7403	17.659	25.8426	26.5146	10.5943
A2 fr.3	7.3	31.6967	25.4337	42.3926	11.8078	38.2153	39.177	16.7847	21.3847	11.9254	24.3754	10.1269	18.8395	27.6786	39.6485	33.9659	26.2302	10.9795
A2 fr.4	7.8	-14.2878	29.8139	41.113	33.9871	37.5751	39.3374	14.4367	5.61744	32.8931	29.0573	22.5575	27.8424	22.3919	35.2188	31.5697	25.9416	14.6189
A2 fr.5	9.1	30.4822	43.1857	29.8747	16.5014	28.6002	51.7977	15.9245	14.2015	-7.68414	39.5938	1.00739	42.2177	35.105	40.1017	32.9396	27.5899	16.5459
A2 fr.6	9.4	41.4175	41.4175	64.0609	22.9306	27.732	48.8273	-5.52153	2.68584	8.54011	16.7667	5.65051	44.0577	15.8068	20.0856	35.6741	26.0088	19.5621
A2 fr.7	8.3	43.6741	49.5657	46.6734	39.0166	52.6281	48.8273	-1.68829	-2.32615	-10.0924	25.2416	26.8884	7.80194		42.3645	11.3963	27.1408	22.1216
A2 fr.8	8.8	53.3502	40.5651	39.2267	35.3401	27.9687	45.4762	-8.72703	24.9544	-4.80168	17.7166	-10.41	31.6634	-19.0736	37.9471	56.6009	24.5198	24.2982
A3A6 fr.1	7.7	40.6028	3.64428	37.8505	36.9358	37.698	21.1376	29.1044	28.7021	30.0419	22.7061	-0.92907	-16.5078	28.8962	43.2034	27.8411	24.7285	16.8888
A3A6 fr.2	9.7	2.43176	16.3961	50.6807	18.353	43.0611	39.378	24.1924	26.6196	42.0303	-20.0557	-16.4108	-25.9134	11.3962	13.29	-6.96344	14.5657	24.144
A3A6 fr.3	9.2	20.4602	39.378	43.9862	34.9581	47.8633	55.0369	18.8333	36.7623	39.4025	0.86663	2.38926	-26.2306	3.37093	15.8674	12.8969	23.0561	22.1279
A3A6 fr.4	11.3	35.6421	48.0971	47.0847	31.6218	53.3654	52.0199	2.84077	27.0905	28.7021	-21.0612	9.47956	14.0402	23.7605	2.03604	17.2617	24.7988	21.2012
A3A6 fr.5	11.8	34.5783	30.4115	47.9412	38.1557	53.0482	44.6041	25.4746	22.6368	31.3788	-7.98468	12.849	13.8817	7.55183	9.48402	-11.8969	23.4743	19.3996
A3A6 fr.6	12.1	48.0192	35.338	54.8773	43.3693	58.6585	61.3544	16.5815	19.1738	45.7531	1.54518	-30.0026	-4.05961	16.7978	-32.5565	8.68148	22.9021	30.3045
A3A6 fr.7	11	29.429	34.8821	45.3776	42.061	57.8486	56.4787	9.02013	13.0176	57.9699	-6.6336	3.98089	-5.74048	-22.9586	-28.1317	13.5255	20.0084	28.8443
A3A6 fr.8	11.2	34.0469	34.3505	43.0611	27.8434	56.8002	51.3101	15.487	19.3781	32.3794	-6.4545	-3.35796	1.20628	-2.47556	13.3685	-7.772	20.6114	21.412

## Sheet: Fig 4A
Low PAC	Low PAC	High PAC	High PAC	High PAC	High PAC	High PAC	High PAC	High PAC	High PAC	High PAC	High PAC	High PAC	High PAC	High PAC	High PAC	High PAC	High PAC	High PAC	High PAC	High PAC	High PAC	High PAC	High PAC	High PAC	High PAC	High PAC	High PAC
Npl	S100g	Gata4	Asah2	Dnase1	Npl	Fam151a	Plb1	Barx2	Enpp7	Reg3g	Slc28a2	Nos2	Ace	Apoa4	Sh3bgr	Tshr	Igfbp6	Hoxb5	B3galt2	Rspo1	Hoxb7	Xlr3b	Hbb-bt	Spsb4	Msln	Cartpt	S100g
0.257335	5.20222	0.081828	0.282434	0.209316	0.301285	0.165737	0.154703	0.159179	0.431356	0.268581	0.396972	0.50749	0.533237	0.455728	2.26002	1.27953	1.67017	2.33505	0.9625	1.37993	2.13264	4.35106	1.59749	2.58475	2.58312	3.15	7.74379
0.227328	5.62	0.596783	0.465915	0.664247	0.571351	0.729315	0.846572	0.351086	0.748016	0.152613	0.394153	0.228979	0.736427	0.546845	2.34157	3.22835	2.91754	1.45876	3.1625	4.0681	1.22862	2.78723	1.19029	2.01977	3.72123	2.45	1.44016
0.478601	3.75488	0.105813	0.110231	0.211131	0.163676	0.116873	0.155267	0.413567	0.092643	0.80522	0.471181	0.238405	0.250052	0.657154	1.28844	0.944882	1.09769	1.78866	0.9375	0.591398	2.36475	1.34043	4.6711	1.21469	0.741688	1.725	4.51242
0.471023	3.16157	0.10158	0.170476	0.150635	0.174891	0.117237	0.07631	0.618863	0.193038	0.668048	0.496731	1.1065	0.328155	0.323065	1.77074	0.216535	1.56513	2.28608	0.575	1.59498	2.42408	0.159574	1.48395	2.42938	2.44245	2.225	9.16239
0.667738	1.7789	0.055023	0.155034	0.145796	0.238543	0.334391	0.2311	0.123475	0.355626	0.123822	0.355264	0.107977	0.416143	0.391049	2.34623	4.38976	2.92279	2.45876	4.7625	2.83154	2.31588	1.96809	1.68363	2.52825	2.26343	3.9	14.4118

## Sheet: Fig 6A
Tlr4	Resting			LPS
Control	1.36	1.08	0.68	1.64	0.71	0.86
PAC	0.84	0.52	0.55	0.23	0.21	0.39
Rab7b	Resting			LPS
Control	1.20581	0.993092	0.835088	0.872564	0.854607	1.34102
PAC	3.4822	2.04202	2.8481	0.961483	0.73884	0.6846
Atp6v0d2	Resting			LPS
Control	0.92	1.05	1.04	1.25	1.29	0.62
PAC	12.41	11.03	6.84	9.15	6.25	6.2

## Sheet: Fig 6C
LPS	LPS + Baf
4827.28	1553.25
7723.72	2789.96
3740.59	1363.64
3787.02	1343.43

## Sheet: Fig 6D
Tlr4
LPS	LPS + Baf	LPS + Baf + PAC	LPS + PAC
0.752623	0.578344	0.233258	0.447513
1.47427	0.456916	0.323088	0.687771
0.90125	0.586417	0.283221	0.664343
1.217	0.656712	0.56383	0.819794
1.11987	0.759611		0.909618
0.733736		0.382447	0.656712
Atp6v0d2
LPS	LPS + Baf	LPS + Baf + PAC	LPS + PAC
0.911722	2.63293		5.15748
0.937354		7.14368
1.17013	4.48985	7.98154	5.3765
1.62451	3.27161	9.06307	3.63008
0.641713	4.43828	9.00047	4.72397
0.959264	2.34567	9.31787	5.6962

## Sheet: Fig 6E
Cells	LPS	PAC + LPS	Baf + LPS
18710	28612.3	18830	18706.1
17455.3	27936.6	19942	19964.4
14248.2	28422.5	20761.2	23385.8

## Sheet: Fig 6G
LPS	LPS + PAC	LPS + Baf
0.333333	0	0
1	0.142857	0
0.666667	0	0
0.25	0	0
0.166667	0.111111	0
0.2	0.111111	0.1
0.75	0	0
0.142857	0	0
1	0	0
0	0.090909	0
